# Supplementary material for: Long-read transcriptome landscapes of primary and metastatic liver cancers at transcript resolution
Source: Biomark Res. 2024 Jan 8;12:4. doi: 10.1186/s40364-023-00554-w (PMC10773130; doi:10.1186/s40364-023-00554-w)
Supplement: Supplementary file 2 — Supplementary Material 2 [file 40364_2023_554_MOESM2_ESM.xlsx]

## Sheet: HCC_DET
	pvalue	logfc	gene	symbol	type
TCONS_00053843	0.0205321	Infinite	XLOC_005346	MIR6859-1	NIC
TCONS_00046581	0.0438363	Infinite	XLOC_005346	MIR6859-1	NNC
TCONS_00047218	0.00104377	Infinite	XLOC_005346	MIR6859-1	NNC
TCONS_00044130	0.0364649	Infinite	XLOC_005346	MIR6859-1	NNC
TCONS_00050913	0.00692952	Infinite	XLOC_005346	MIR6859-1	NNC
TCONS_00018483	0.00395628	Infinite	XLOC_005346	MIR6859-1	NNC
TCONS_00024662	0.00306841	Infinite	XLOC_005346	WASH9P	NNC
TCONS_00032470	0.0112056	Infinite	XLOC_005346	MIR6859-2	NNC
TCONS_00026897	0.0438363	-Infinite	XLOC_005346	WASH9P	NNC
TCONS_00027570	0.0241023	Infinite	XLOC_005346	WASH9P	NNC
TCONS_00042424	0.000292899	Infinite	XLOC_005346	WASH9P	NNC
TCONS_00026894	0.000206127	Infinite	XLOC_005346	WASH9P	Others
TCONS_00041687	0.000899858	Infinite	XLOC_005346	WASH9P	NNC
TCONS_00018490	0.032939	-Infinite	XLOC_005346	MIR6859-2	NNC
TCONS_00011635	2.2657e-08	1.20591	XLOC_005346	MIR6859-2	NNC
TCONS_00044133	0.022214	Infinite	XLOC_005346	WASH9P	NNC
TCONS_00037206	0.00281925	Infinite	XLOC_005346	WASH9P	NNC
TCONS_00005924	0.0136918	-Infinite	XLOC_005346	WASH9P	NNC
TCONS_00047053	5.27563e-31	Infinite	XLOC_000537	ENSG00000286448	NNC
TCONS_00047055	1.14994e-09	Infinite	XLOC_000541	ENSG00000228463	Others
TCONS_00035194	0.00513544	-Infinite	XLOC_000559	ENSG00000272438	NNC
TCONS_00035195	1.57642e-22	-2.21815	XLOC_000559	ENSG00000272438	NNC
TCONS_00014608	4.34527e-17	-3.77273	XLOC_000561	SAMD11	FSM
TCONS_00055315	8.58596e-06	1.48415	XLOC_005394	NOC2L	NNC
TCONS_00008153	1.14294e-13	-Infinite	XLOC_005394	NOC2L	NIC
TCONS_00009505	0.0106645	Infinite	XLOC_005394	NOC2L	NIC
TCONS_00012406	1.62229e-09	-1.9539	XLOC_005394	NOC2L	NNC
TCONS_00054188	1.29447e-11	1.94605	XLOC_005394	NOC2L	NNC
TCONS_00026575	0.0117255	Infinite	XLOC_000563	PLEKHN1	NIC
TCONS_00032503	2.07975e-15	1.90575	XLOC_005396	HES4	FSM
TCONS_00051471	2.91953e-06	-1.28008	XLOC_005397	ISG15	Others
TCONS_00040146	9.4315e-11	1.9559	XLOC_000565	AGRN	NNC
TCONS_00039281	0.00343866	Infinite	XLOC_000565	AGRN	NNC
TCONS_00046191	0.0262474	Infinite	XLOC_000565	AGRN	NNC
TCONS_00043124	2.30932e-12	1.01631	XLOC_000565	AGRN	Others
TCONS_00032504	4.05533e-05	1.28577	XLOC_005399	C1orf159	FSM
TCONS_00026435	9.31898e-23	2.18268	XLOC_005404	TNFRSF18	FSM
TCONS_00029378	8.28434e-48	2.70624	XLOC_005405	TNFRSF4	FSM
TCONS_00043567	3.65433e-33	2.20013	XLOC_005405	TNFRSF4	FSM
TCONS_00010362	0.000540458	-Infinite	XLOC_005406	SDF4	FSM
TCONS_00032510	0.00962751	Infinite	XLOC_005406	SDF4	NNC
TCONS_00026898	3.75639e-12	1.73575	XLOC_005406	SDF4	NNC
TCONS_00032513	1.52737e-06	1.28718	XLOC_005408	UBE2J2	FSM
TCONS_00032518	9.60034e-12	1.39444	XLOC_005408	UBE2J2	FSM
TCONS_00017841	0.00535236	-Infinite	XLOC_000574	SCNN1D	NIC
TCONS_00032521	7.91969e-09	Infinite	XLOC_005409	ACAP3	NIC
TCONS_00056480	1.44679e-06	Infinite	XLOC_005409	ACAP3	NNC
TCONS_00032531	3.26617e-05	Infinite	XLOC_005409	ACAP3	NNC
TCONS_00029097	4.12998e-09	Infinite	XLOC_005409	ACAP3	NNC
TCONS_00031494	1.58189e-12	Infinite	XLOC_000575	PUSL1	NIC
TCONS_00003905	5.72829e-16	1.16981	XLOC_005410	INTS11	Others
TCONS_00035861	2.22385e-18	2.07784	XLOC_005410	INTS11	NIC
TCONS_00034649	0.00202691	Infinite	XLOC_005410	MIR6727	NIC
TCONS_00032536	0.0228431	Infinite	XLOC_005410	INTS11	NNC
TCONS_00026136	1.89316e-05	Infinite	XLOC_005410	INTS11	FSM
TCONS_00044023	2.09526e-20	1.75591	XLOC_005410	INTS11	FSM
TCONS_00053612	1.29003e-06	1.8155	XLOC_005413	CCNL2	Others
TCONS_00045948	8.61197e-11	Infinite	XLOC_005413	AURKAIP1	NNC
TCONS_00019768	0.0190138	2.24442	XLOC_005413	CCNL2	NNC
TCONS_00013643	3.07545e-06	2.62417	XLOC_005413	CCNL2	FSM
TCONS_00014150	0.0318238	-Infinite	XLOC_005413	CCNL2	NNC
TCONS_00014788	0.000378021	1.01543	XLOC_005413	CCNL2	NIC
TCONS_00051473	0.00682483	Infinite	XLOC_005413	CCNL2	NIC
TCONS_00053488	0.000109767	Infinite	XLOC_005413	CCNL2	NNC
TCONS_00015876	0.033445	-Infinite	XLOC_005413	CCNL2	NIC
TCONS_00031498	0.000160715	Infinite	XLOC_000581	MRPL20-AS1	FSM
TCONS_00017425	0.000861739	1.456	XLOC_005414	MRPL20	FSM
TCONS_00026138	4.95759e-13	Infinite	XLOC_005416	ANKRD65	FSM
TCONS_00037217	8.484e-10	1.62668	XLOC_005416	ANKRD65	NNC
TCONS_00037218	0.0124265	Infinite	XLOC_005416	ANKRD65	NNC
TCONS_00026137	1.60788e-09	Infinite	XLOC_005416	ANKRD65	FSM
TCONS_00012551	3.34757e-30	1.58594	XLOC_000582	VWA1	FSM
TCONS_00028508	1.05995e-06	1.28952	XLOC_000582	VWA1	NIC
TCONS_00031500	7.88092e-10	-2.28122	XLOC_000583	ATAD3C	FSM
TCONS_00014272	9.79514e-18	2.32273	XLOC_000584	ATAD3B	FSM
TCONS_00031504	1.84484e-10	3.04299	XLOC_000584	ATAD3B	NNC
TCONS_00012553	1.11466e-12	1.0929	XLOC_000584	ATAD3A	FSM
TCONS_00008912	0.0020599	1.27225	XLOC_000593	MIB2	FSM
TCONS_00044766	0.000476385	Infinite	XLOC_005422	CDK11B	NNC
TCONS_00044943	2.01999e-08	1.24598	XLOC_005422	CDK11B	NIC
TCONS_00043778	0.000264365	Infinite	XLOC_005424	SLC35E2B	NNC
TCONS_00044767	0.0389164	Infinite	XLOC_005422	CDK11A	NIC
TCONS_00005935	2.14441e-10	-Infinite	XLOC_005426	NADK	NNC
TCONS_00005936	3.0586e-17	-Infinite	XLOC_005426	NADK	NNC
TCONS_00017430	1.88958e-08	-Infinite	XLOC_005426	NADK	NIC
TCONS_00012168	1.46471e-08	-Infinite	XLOC_005426	NADK	NNC
TCONS_00011096	1.35852e-05	-Infinite	XLOC_005426	NADK	NNC
TCONS_00013646	3.14399e-06	-Infinite	XLOC_005426	NADK	NNC
TCONS_00003925	2.39403e-19	-Infinite	XLOC_005426	NADK	NNC
TCONS_00011926	0.00855078	-Infinite	XLOC_005426	NADK	NNC
TCONS_00005937	3.34184e-11	-Infinite	XLOC_005426	NADK	NNC
TCONS_00028839	1.60276e-05	Infinite	XLOC_005426	NADK	NIC
TCONS_00028840	4.81383e-13	Infinite	XLOC_005426	NADK	NIC
TCONS_00028094	0.0308652	Infinite	XLOC_005426	NADK	NIC
TCONS_00039699	0.000373707	Infinite	XLOC_005426	NADK	NIC
TCONS_00019773	4.23026e-07	-Infinite	XLOC_005426	NADK	NIC
TCONS_00006738	1.0816e-13	-Infinite	XLOC_005426	NADK	NNC
TCONS_00044024	0.00143187	Infinite	XLOC_005426	NADK	NIC
TCONS_00015359	2.51853e-27	1.02251	XLOC_005427	GNB1	FSM
TCONS_00032558	2.67574e-18	1.56157	XLOC_005427	GNB1	FSM
TCONS_00030721	1.11663e-16	1.03752	XLOC_005427	GNB1	NIC
TCONS_00008660	0.00047594	Infinite	XLOC_005427	GNB1	NNC
TCONS_00032560	3.57922e-18	1.26678	XLOC_005427	GNB1	NNC
TCONS_00013847	9.00754e-52	Infinite	XLOC_000607	GABRD	FSM
TCONS_00032562	0.000200925	Infinite	XLOC_005439	FAAP20	FSM
TCONS_00026910	4.19121e-13	1.21357	XLOC_005439	FAAP20	NIC
TCONS_00040584	0.0451338	-Infinite	XLOC_005442	MORN1	NNC
TCONS_00031531	1.10275e-21	1.3344	XLOC_000618	RER1	NNC
TCONS_00011808	9.10381e-33	1.36007	XLOC_000618	RER1	NNC
TCONS_00015616	2.71928e-33	2.47805	XLOC_000618	RER1	NNC
TCONS_00002318	4.61282e-08	-Infinite	XLOC_000621	TNFRSF14	NNC
TCONS_00017844	0.0332213	-Infinite	XLOC_000621	TNFRSF14	NNC
TCONS_00007455	0.00446364	-Infinite	XLOC_000621	TNFRSF14	NNC
TCONS_00035203	1.20679e-07	1.51892	XLOC_000622	ENSG00000228037	NNC
TCONS_00016023	0.00733902	Infinite	XLOC_000623	PRXL2B	FSM
TCONS_00005405	3.72463e-12	Infinite	XLOC_000623	PRXL2B	FSM
TCONS_00005406	9.89176e-32	2.00012	XLOC_000623	PRXL2B	FSM
TCONS_00027878	0.0131512	Infinite	XLOC_000623	PRXL2B	NIC
TCONS_00039852	2.81038e-05	Infinite	XLOC_005447	MMEL1	FSM
TCONS_00029385	1.51351e-09	Infinite	XLOC_005447	MMEL1	Others
TCONS_00029099	1.27383e-05	Infinite	XLOC_005451	ENSG00000287828	FSM
TCONS_00029386	6.46554e-07	Infinite	XLOC_005451	ENSG00000287828	NNC
TCONS_00026584	0.000112164	Infinite	XLOC_000638	ARHGEF16	NNC
TCONS_00042862	3.50443e-07	Infinite	XLOC_000640	MEGF6	Others
TCONS_00043779	1.51407e-31	2.14186	XLOC_005454	ENSG00000238260	FSM
TCONS_00010134	3.86012e-13	1.03961	XLOC_005455	WRAP73	FSM
TCONS_00031553	6.11223e-32	Infinite	XLOC_000643	TP73	FSM
TCONS_00038721	0.000298129	1.4883	XLOC_005456	TP73-AS3	FSM
TCONS_00032573	1.45853e-06	Infinite	XLOC_005459	CEP104	FSM
TCONS_00032575	1.12116e-11	2.31467	XLOC_005459	CEP104	FSM
TCONS_00038349	0.0363961	-Infinite	XLOC_005465	-	Others
TCONS_00038351	0.00109547	-Infinite	XLOC_005465	-	Others
TCONS_00005410	0.00603893	Infinite	XLOC_000652	KCNAB2	FSM
TCONS_00011455	1.40836e-16	-Infinite	XLOC_000652	KCNAB2	FSM
TCONS_00054394	1.26053e-10	-Infinite	XLOC_000652	KCNAB2	NIC
TCONS_00046204	3.21981e-13	1.13042	XLOC_000654	RNF207	NNC
TCONS_00015730	5.10538e-05	Infinite	XLOC_000654	RNF207	Others
TCONS_00013648	2.58161e-05	1.1159	XLOC_005475	ICMT	FSM
TCONS_00037228	1.41527e-11	Infinite	XLOC_005475	ICMT	NIC
TCONS_00053614	1.16122e-05	Infinite	XLOC_005475	ICMT	NNC
TCONS_00026141	1.35069e-23	Infinite	XLOC_005478	ACOT7	FSM
TCONS_00032599	5.20542e-24	2.09057	XLOC_005482	HES2	FSM
TCONS_00037231	0.00055149	Infinite	XLOC_005482	HES2	FSM
TCONS_00031567	0.0141222	Infinite	XLOC_000655	ESPN	NIC
TCONS_00049616	0.00103179	-Infinite	XLOC_000655	ESPN	FSM
TCONS_00043930	0.00170743	Infinite	XLOC_005483	TNFRSF25	FSM
TCONS_00032600	3.8325e-11	Infinite	XLOC_005483	TNFRSF25	FSM
TCONS_00047237	8.05323e-12	3.04092	XLOC_005483	TNFRSF25	Others
TCONS_00050919	1.7703e-08	Infinite	XLOC_005483	TNFRSF25	FSM
TCONS_00037234	0.0174804	Infinite	XLOC_005484	PLEKHG5	FSM
TCONS_00032602	9.73234e-08	1.38334	XLOC_005484	PLEKHG5	FSM
TCONS_00005943	6.33232e-25	1.06087	XLOC_005486	KLHL21	FSM
TCONS_00030731	0.00764942	Infinite	XLOC_005487	DNAJC11	FSM
TCONS_00014905	1.90556e-10	1.01166	XLOC_005487	DNAJC11	FSM
TCONS_00031575	1.07724e-07	1.00522	XLOC_000660	CAMTA1	NIC
TCONS_00003947	1.51655e-35	-1.91638	XLOC_005507	ERRFI1	FSM
TCONS_00005947	5.0995e-10	-1.04235	XLOC_005507	ERRFI1	FSM
TCONS_00005945	6.25939e-08	-2.76127	XLOC_005507	ERRFI1	NNC
TCONS_00014906	0.000268396	-Infinite	XLOC_005507	ERRFI1	NNC
TCONS_00013938	1.91354e-25	-1.43719	XLOC_005507	ERRFI1	NNC
TCONS_00006742	2.68825e-16	-1.8161	XLOC_005507	ERRFI1	FSM
TCONS_00002341	6.33025e-13	-2.20502	XLOC_000683	-	Others
TCONS_00038723	0.00243306	1.31929	XLOC_005514	RERE	NNC
TCONS_00032612	3.79272e-10	1.17448	XLOC_005514	RERE	NIC
TCONS_00028592	5.4575e-08	1.56574	XLOC_005514	RERE	NIC
TCONS_00055316	0.000106238	Infinite	XLOC_005554	ENO1	NNC
TCONS_00055451	1.59592e-08	1.12126	XLOC_005554	ENO1	NIC
TCONS_00044946	2.89141e-11	1.10432	XLOC_005554	ENO1	NNC
TCONS_00008163	0.00871171	-Infinite	XLOC_005554	ENO1	NNC
TCONS_00030733	3.71477e-12	1.27655	XLOC_005554	ENO1	NIC
TCONS_00026916	1.02878e-12	1.36334	XLOC_005555	SLC2A5	FSM
TCONS_00039093	5.97439e-21	Infinite	XLOC_005555	SLC2A5	NIC
TCONS_00046610	0.00970609	Infinite	XLOC_005556	GPR157	NNC
TCONS_00013877	6.33579e-14	1.15173	XLOC_000715	SPSB1	FSM
TCONS_00053955	8.11056e-21	1.12176	XLOC_000720	SLC25A33	NNC
TCONS_00013534	9.17769e-27	1.11343	XLOC_000720	SLC25A33	NIC
TCONS_00013061	1.59405e-53	1.83604	XLOC_000722	TMEM201	FSM
TCONS_00027881	8.97489e-10	Infinite	XLOC_000722	TMEM201	FSM
TCONS_00046210	9.46389e-10	1.29277	XLOC_000722	TMEM201	NNC
TCONS_00013731	0.00945529	-1.13811	XLOC_000723	PIK3CD	FSM
TCONS_00028848	0.000106422	Infinite	XLOC_005577	CLSTN1	NIC
TCONS_00013206	3.16727e-05	Infinite	XLOC_005577	CLSTN1	NIC
TCONS_00032625	3.98687e-05	Infinite	XLOC_005577	CLSTN1	NNC
TCONS_00032627	5.04395e-05	3.84704	XLOC_005577	CLSTN1	FSM
TCONS_00037247	0.0366291	Infinite	XLOC_005580	CTNNBIP1	NNC
TCONS_00015881	1.23668e-10	1.21147	XLOC_005580	CTNNBIP1	FSM
TCONS_00032634	1.03902e-09	Infinite	XLOC_005580	CTNNBIP1	FSM
TCONS_00006747	1.71978e-09	1.12998	XLOC_005585	LZIC	FSM
TCONS_00010846	0.0206415	Infinite	XLOC_005585	LZIC	FSM
TCONS_00034109	8.26168e-35	1.69414	XLOC_000728	RBP7	FSM
TCONS_00029026	0.000996891	Infinite	XLOC_000742	PGD	NIC
TCONS_00036648	2.04716e-13	Infinite	XLOC_000743	CENPS	FSM
TCONS_00040750	9.44398e-13	1.26762	XLOC_000743	CENPS-CORT	Others
TCONS_00051706	0.0265953	-Infinite	XLOC_000744	PEX14	NNC
TCONS_00049974	2.45611e-23	1.21002	XLOC_005607	CASZ1	NIC
TCONS_00002367	2.72087e-19	1.01775	XLOC_000750	TARDBP	FSM
TCONS_00047069	0.0017514	Infinite	XLOC_000750	TARDBP	NIC
TCONS_00010979	0.00258052	1.11052	XLOC_000750	TARDBP	NIC
TCONS_00003973	1.48396e-31	-1.39772	XLOC_005623	MASP2	FSM
TCONS_00007702	3.03773e-29	-Infinite	XLOC_005623	MASP2	Others
TCONS_00052501	4.77094e-25	-1.86227	XLOC_005623	MASP2	NNC
TCONS_00051672	1.84037e-15	-2.7071	XLOC_005623	MASP2	FSM
TCONS_00012174	1.76116e-12	-1.51237	XLOC_005623	MASP2	FSM
TCONS_00008165	8.41466e-08	-1.09668	XLOC_005623	MASP2	FSM
TCONS_00010373	9.41297e-06	-1.29158	XLOC_005623	MASP2	NIC
TCONS_00010375	7.39825e-12	-1.69463	XLOC_005623	MASP2	NIC
TCONS_00006748	0.0115859	-Infinite	XLOC_005623	MASP2	Others
TCONS_00014546	2.20615e-06	1.5901	XLOC_005623	MASP2	Others
TCONS_00050391	8.31126e-06	1.41796	XLOC_005624	SRM	FSM
TCONS_00012730	4.3561e-48	1.22838	XLOC_005624	SRM	FSM
TCONS_00032650	0.000152549	Infinite	XLOC_005625	EXOSC10	FSM
TCONS_00014156	8.22587e-09	1.99267	XLOC_005625	EXOSC10	NNC
TCONS_00026591	0.00146905	-Infinite	XLOC_000758	ANGPTL7	FSM
TCONS_00025789	4.45806e-09	-1.49441	XLOC_005630	FBXO2	Others
TCONS_00039786	1.80723e-16	1.4052	XLOC_000762	FBXO44	NIC
TCONS_00005421	2.04809e-15	Infinite	XLOC_000762	FBXO44	FSM
TCONS_00048514	5.65595e-16	1.64097	XLOC_000762	FBXO44	Others
TCONS_00011813	0.000546636	-Infinite	XLOC_000762	FBXO44	NNC
TCONS_00054523	1.77397e-15	Infinite	XLOC_000762	FBXO44	NNC
TCONS_00024635	1.29226e-05	Infinite	XLOC_000762	FBXO44	NIC
TCONS_00047957	5.67947e-11	Infinite	XLOC_005636	NPPB	FSM
TCONS_00032655	0.00115777	Infinite	XLOC_005637	KIAA2013	NNC
TCONS_00012561	0.000701849	1.52763	XLOC_000767	PLOD1	NNC
TCONS_00031595	4.1752e-08	1.41856	XLOC_000767	PLOD1	NIC
TCONS_00010064	5.92261e-05	1.03061	XLOC_000767	PLOD1	NIC
TCONS_00043670	1.89896e-11	1.00213	XLOC_000767	PLOD1	NNC
TCONS_00054396	3.98431e-05	Infinite	XLOC_000767	PLOD1	NNC
TCONS_00005424	4.35917e-24	1.14477	XLOC_000767	PLOD1	FSM
TCONS_00002372	9.9271e-14	1.01571	XLOC_000767	PLOD1	FSM
TCONS_00007078	1.26053e-10	1.93784	XLOC_000769	MFN2	FSM
TCONS_00005427	1.03131e-11	1.08751	XLOC_000769	MFN2	FSM
TCONS_00010722	0.000135862	-1.75662	XLOC_000769	MFN2	NIC
TCONS_00053573	0.00108005	1.13845	XLOC_000769	MFN2	NIC
TCONS_00010216	1.43769e-08	-1.32944	XLOC_000769	MFN2	NNC
TCONS_00007079	5.49494e-05	-2.09184	XLOC_000769	MFN2	NNC
TCONS_00008402	4.6023e-16	-1.37376	XLOC_000769	MFN2	FSM
TCONS_00025961	4.11955e-06	Infinite	XLOC_000770	MIIP	NIC
TCONS_00013881	1.25379e-07	-Infinite	XLOC_000773	VPS13D	FSM
TCONS_00054830	0.000415265	Infinite	XLOC_005645	DHRS3	NNC
TCONS_00003983	3.35181e-05	-1.8712	XLOC_005645	DHRS3	NIC
TCONS_00039461	0.000282127	Infinite	XLOC_005645	DHRS3	Others
TCONS_00055320	4.14983e-07	1.32638	XLOC_005649	PRAMEF4	NNC
TCONS_00054053	0.000230816	Infinite	XLOC_005649	PRAMEF4	FSM
TCONS_00054397	1.80285e-07	Infinite	XLOC_000794	PRAMEF7	FSM
TCONS_00054055	0.0176566	Infinite	XLOC_005650	PRAMEF27	FSM
TCONS_00054117	0.00252535	Infinite	XLOC_000793	PRAMEF25	FSM
TCONS_00054119	0.0171318	Infinite	XLOC_000793	PRAMEF9	FSM
TCONS_00054454	2.18132e-06	Infinite	XLOC_005651	PRAMEF8	FSM
TCONS_00038868	0.000458235	Infinite	XLOC_000797	PDPN	FSM
TCONS_00028511	3.45888e-09	-Infinite	XLOC_000803	KAZN	FSM
TCONS_00008941	1.65674e-31	-2.37242	XLOC_000803	KAZN	FSM
TCONS_00025963	1.22435e-09	-Infinite	XLOC_000803	KAZN	FSM
TCONS_00037258	3.59123e-05	Infinite	XLOC_005671	TMEM51-AS1	FSM
TCONS_00025965	8.68708e-07	Infinite	XLOC_000843	TMEM51	FSM
TCONS_00027885	0.000101146	1.32137	XLOC_000843	TMEM51	NIC
TCONS_00031010	6.85734e-13	1.98016	XLOC_000850	EFHD2	NIC
TCONS_00031619	2.52719e-24	1.45429	XLOC_000864	PLEKHM2	FSM
TCONS_00010725	8.49548e-11	-2.08216	XLOC_000864	SLC25A34	NIC
TCONS_00002388	3.06377e-42	-2.72506	XLOC_000866	TMEM82	FSM
TCONS_00054718	1.38205e-06	-1.21232	XLOC_000866	TMEM82	NIC
TCONS_00027308	0.00208606	Infinite	XLOC_000867	FBLIM1	NIC
TCONS_00026283	4.77835e-06	Infinite	XLOC_000867	FBLIM1	NNC
TCONS_00012869	2.02387e-20	3.23441	XLOC_000867	FBLIM1	FSM
TCONS_00014277	3.20358e-22	2.98198	XLOC_000867	FBLIM1	NIC
TCONS_00026598	0.000222679	Infinite	XLOC_000867	FBLIM1	NIC
TCONS_00030468	5.65379e-12	Infinite	XLOC_000867	FBLIM1	NIC
TCONS_00038156	1.22437e-09	1.15888	XLOC_000873	SRARP	FSM
TCONS_00027599	5.74829e-14	Infinite	XLOC_005701	HSPB7	FSM
TCONS_00026923	1.94643e-15	3.08086	XLOC_005701	HSPB7	FSM
TCONS_00012734	6.05237e-07	-Infinite	XLOC_005704	EPHA2	NNC
TCONS_00050741	1.32219e-11	-1.0631	XLOC_005704	EPHA2	NNC
TCONS_00026148	8.13364e-10	1.55075	XLOC_005706	ARHGEF19	NIC
TCONS_00014352	6.10711e-11	-1.61245	XLOC_005720	CROCCP2	NIC
TCONS_00009542	0.000260474	-Infinite	XLOC_005720	CROCCP2	NNC
TCONS_00041699	0.000851146	-Infinite	XLOC_005720	CROCCP2	NNC
TCONS_00009543	2.75578e-15	-1.92083	XLOC_005720	CROCCP2	NNC
TCONS_00004006	0.00108186	-Infinite	XLOC_005720	CROCCP2	Others
TCONS_00018551	1.6405e-09	-1.31385	XLOC_005724	EIF1AXP1	Others
TCONS_00006759	3.16194e-11	-1.14227	XLOC_005728	ENSG00000290851	FSM
TCONS_00024935	1.92e-12	-2.01828	XLOC_005728	MST1L	NNC
TCONS_00024936	0.00467417	-Infinite	XLOC_005728	MST1L	NNC
TCONS_00014792	3.46346e-05	-1.20529	XLOC_005728	MST1L	NNC
TCONS_00004020	0.0195222	Infinite	XLOC_005728	MST1L	Others
TCONS_00031637	4.28413e-22	2.09718	XLOC_000898	CROCC	NIC
TCONS_00044110	5.81451e-11	1.33814	XLOC_000898	CROCC	NNC
TCONS_00035604	2.63257e-06	Infinite	XLOC_000898	CROCC	NNC
TCONS_00040593	0.000174552	Infinite	XLOC_005732	MFAP2	NIC
TCONS_00026442	1.22126e-06	1.74216	XLOC_005732	MFAP2	FSM
TCONS_00030126	0.00602777	Infinite	XLOC_005735	PADI2	FSM
TCONS_00041104	1.70422e-05	Infinite	XLOC_000907	PADI3	NIC
TCONS_00031133	0.0470916	Infinite	XLOC_000907	PADI3	FSM
TCONS_00012295	9.54859e-26	-2.10922	XLOC_000908	PADI4	FSM
TCONS_00039858	5.21447e-17	1.22236	XLOC_005736	RCC2	NIC
TCONS_00012970	3.36414e-14	1.32448	XLOC_005736	RCC2	FSM
TCONS_00013945	4.70811e-18	1.19957	XLOC_005736	RCC2	FSM
TCONS_00049637	0.0278413	Infinite	XLOC_000913	ARHGEF10L	NNC
TCONS_00053669	0.0142711	Infinite	XLOC_000913	ARHGEF10L	NNC
TCONS_00044167	0.0331409	Infinite	XLOC_000913	ARHGEF10L	NNC
TCONS_00055645	0.00283672	Infinite	XLOC_000913	ARHGEF10L	NNC
TCONS_00044743	0.0257648	Infinite	XLOC_000913	ARHGEF10L	NNC
TCONS_00047084	0.000135986	1.25817	XLOC_000913	ARHGEF10L	NNC
TCONS_00049638	0.0202712	Infinite	XLOC_000913	ARHGEF10L	NNC
TCONS_00017025	0.0043925	-Infinite	XLOC_000913	ARHGEF10L	NNC
TCONS_00035230	4.85335e-20	Infinite	XLOC_000913	ARHGEF10L	NIC
TCONS_00049639	0.0059639	Infinite	XLOC_000913	ARHGEF10L	NIC
TCONS_00015751	1.3002e-14	-Infinite	XLOC_000913	ARHGEF10L	NNC
TCONS_00029792	0.0151579	Infinite	XLOC_000913	ARHGEF10L	NNC
TCONS_00053963	8.18842e-05	Infinite	XLOC_000913	ARHGEF10L	NNC
TCONS_00026600	0.00511074	1.0133	XLOC_000913	ARHGEF10L	FSM
TCONS_00019304	0.0052827	-Infinite	XLOC_000913	ARHGEF10L	NNC
TCONS_00020316	1.06996e-05	Infinite	XLOC_000913	ARHGEF10L	NIC
TCONS_00027890	3.00765e-06	Infinite	XLOC_000919	ACTL8	FSM
TCONS_00042492	0.0178165	Infinite	XLOC_000919	ACTL8	NNC
TCONS_00048818	0.000876143	Infinite	XLOC_000919	ACTL8	FSM
TCONS_00043472	2.39973e-23	1.60217	XLOC_000920	IGSF21	FSM
TCONS_00005973	8.32562e-05	-3.33819	XLOC_005742	ALDH4A1	FSM
TCONS_00007272	5.72069e-11	-1.21629	XLOC_005742	ALDH4A1	FSM
TCONS_00053619	2.507e-10	-Infinite	XLOC_005742	ALDH4A1	NNC
TCONS_00012424	1.99426e-08	1.83878	XLOC_005754	EMC1	FSM
TCONS_00007715	8.25196e-08	1.60841	XLOC_005754	EMC1	NNC
TCONS_00055463	1.47474e-07	Infinite	XLOC_005754	EMC1	FSM
TCONS_00043932	1.30681e-10	2.57881	XLOC_005754	EMC1	FSM
TCONS_00043130	8.92887e-13	Infinite	XLOC_000930	MRTO4	NIC
TCONS_00004050	3.97086e-17	-1.86436	XLOC_005756	AKR7L	FSM
TCONS_00023258	3.02762e-22	-Infinite	XLOC_005756	AKR7L	NNC
TCONS_00004054	2.41199e-22	-1.85313	XLOC_005756	AKR7A3	FSM
TCONS_00011664	2.22467e-25	-2.19396	XLOC_005756	AKR7A3	NNC
TCONS_00009572	1.89748e-27	-2.30277	XLOC_005756	AKR7A3	NIC
TCONS_00008175	1.00209e-31	-2.29215	XLOC_005756	AKR7A3	NNC
TCONS_00006774	1.70761e-32	-1.99348	XLOC_005756	AKR7A3	NNC
TCONS_00028515	3.63898e-13	-1.20744	XLOC_000934	SLC66A1	NNC
TCONS_00005466	0.00161822	1.51223	XLOC_000934	SLC66A1	FSM
TCONS_00031645	5.21907e-12	Infinite	XLOC_000934	SLC66A1	NIC
TCONS_00051787	5.70393e-13	3.58623	XLOC_000934	SLC66A1	NIC
TCONS_00031646	5.10627e-13	1.18744	XLOC_000934	SLC66A1	NIC
TCONS_00028112	1.92395e-12	1.03754	XLOC_005760	CAPZB	FSM
TCONS_00002450	1.18327e-27	1.08271	XLOC_000943	MICOS10	FSM
TCONS_00042871	8.28634e-19	1.52041	XLOC_000943	MICOS10	FSM
TCONS_00011356	0.00159238	1.15023	XLOC_005776	TMCO4	FSM
TCONS_00027610	0.00223609	Infinite	XLOC_005776	TMCO4	NIC
TCONS_00042563	7.95096e-06	1.43007	XLOC_005776	TMCO4	NNC
TCONS_00032718	0.000388418	Infinite	XLOC_005776	TMCO4	NNC
TCONS_00004069	0.000937659	Infinite	XLOC_005781	PLA2G2A	FSM
TCONS_00053427	1.77158e-14	1.7174	XLOC_000957	ENSG00000227066	FSM
TCONS_00008433	3.33605e-14	-1.55409	XLOC_000958	UBXN10	NNC
TCONS_00005467	6.37614e-11	-1.35478	XLOC_000958	UBXN10	FSM
TCONS_00002453	5.98248e-29	-1.23243	XLOC_000961	CDA	FSM
TCONS_00055647	3.50512e-19	-1.71685	XLOC_000961	CDA	NNC
TCONS_00007092	2.34469e-25	-1.62274	XLOC_000961	CDA	FSM
TCONS_00004073	5.46025e-51	1.18041	XLOC_005788	DDOST	FSM
TCONS_00037282	0.000868276	1.59933	XLOC_005789	HP1BP3	NIC
TCONS_00032727	3.39409e-14	1.79027	XLOC_005789	HP1BP3	NIC
TCONS_00042049	0.00131079	1.18569	XLOC_005789	HP1BP3	NNC
TCONS_00051496	0.0014099	Infinite	XLOC_005789	HP1BP3	NNC
TCONS_00039101	0.00268411	Infinite	XLOC_005789	HP1BP3	NIC
TCONS_00055327	0.00445741	Infinite	XLOC_005789	HP1BP3	NNC
TCONS_00032730	1.69973e-06	2.12836	XLOC_005789	HP1BP3	NIC
TCONS_00054456	1.2546e-09	Infinite	XLOC_005789	HP1BP3	NNC
TCONS_00008697	4.69978e-05	Infinite	XLOC_005790	EIF4G3	NIC
TCONS_00032734	0.000233355	Infinite	XLOC_005790	EIF4G3	NIC
TCONS_00029401	0.000242205	1.16093	XLOC_005790	EIF4G3	NIC
TCONS_00012747	0.00857773	Infinite	XLOC_005818	ECE1	FSM
TCONS_00032745	0.00118051	Infinite	XLOC_005818	ECE1	NIC
TCONS_00008435	2.60002e-15	1.09187	XLOC_001002	NBPF3	FSM
TCONS_00005471	4.10045e-10	-2.08577	XLOC_001003	ALPL	FSM
TCONS_00052868	4.22364e-24	-2.30604	XLOC_005827	ALPL	Others
TCONS_00017473	2.18484e-12	-1.47635	XLOC_005827	ALPL	Others
TCONS_00002461	5.44113e-21	-2.42219	XLOC_001003	ALPL	FSM
TCONS_00052042	3.16084e-21	-Infinite	XLOC_001003	ALPL	NNC
TCONS_00015754	1.33095e-25	-2.07052	XLOC_001003	ALPL	NNC
TCONS_00051989	3.21143e-26	-2.73651	XLOC_001003	ALPL	Others
TCONS_00013216	1.29226e-06	-Infinite	XLOC_005829	RAP1GAP	NIC
TCONS_00015900	0.0336726	-Infinite	XLOC_005829	RAP1GAP	NIC
TCONS_00049285	0.000149125	Infinite	XLOC_005829	RAP1GAP	NNC
TCONS_00032749	1.26548e-07	Infinite	XLOC_005829	RAP1GAP	NIC
TCONS_00050010	0.00444736	Infinite	XLOC_005829	RAP1GAP	NIC
TCONS_00054457	1.82258e-14	Infinite	XLOC_005829	RAP1GAP	NNC
TCONS_00050012	1.3427e-08	Infinite	XLOC_005829	RAP1GAP	NIC
TCONS_00007717	3.91512e-11	1.40096	XLOC_005829	RAP1GAP	FSM
TCONS_00049286	1.45431e-11	1.21609	XLOC_005829	RAP1GAP	NNC
TCONS_00048670	3.62756e-07	1.15652	XLOC_005829	RAP1GAP	FSM
TCONS_00031312	0.0141621	Infinite	XLOC_005830	USP48	NNC
TCONS_00053854	1.79467e-07	Infinite	XLOC_005832	HSPG2	NNC
TCONS_00027619	2.04795e-10	Infinite	XLOC_005832	HSPG2	NIC
TCONS_00026605	0.0142877	Infinite	XLOC_001016	CDC42	FSM
TCONS_00031657	3.33637e-17	2.33247	XLOC_001017	-	Others
TCONS_00035235	1.5871e-08	Infinite	XLOC_001017	-	Others
TCONS_00029184	2.2359e-07	Infinite	XLOC_001027	EPHB2	NNC
TCONS_00031662	0.0347867	Infinite	XLOC_001027	EPHB2	NNC
TCONS_00028516	4.26104e-13	1.25035	XLOC_001027	EPHB2	FSM
TCONS_00031658	0.00206399	Infinite	XLOC_001027	EPHB2	FSM
TCONS_00012580	2.52636e-16	1.41191	XLOC_001041	KDM1A	FSM
TCONS_00009580	9.82871e-06	Infinite	XLOC_005846	LUZP1	FSM
TCONS_00007278	1.49298e-17	1.0882	XLOC_005862	HNRNPR	FSM
TCONS_00032766	3.39995e-40	1.04509	XLOC_005862	HNRNPR	NIC
TCONS_00039110	2.79383e-18	1.48334	XLOC_005862	HNRNPR	NIC
TCONS_00042180	0.000251261	Infinite	XLOC_005866	ASAP3	NNC
TCONS_00014688	1.23894e-06	Infinite	XLOC_005866	ASAP3	NIC
TCONS_00051818	0.0272124	Infinite	XLOC_005866	ASAP3	NNC
TCONS_00005986	5.46488e-08	Infinite	XLOC_005866	ASAP3	FSM
TCONS_00018603	0.000112736	Infinite	XLOC_005866	ASAP3	NIC
TCONS_00031316	1.75737e-55	3.07974	XLOC_005867	E2F2	FSM
TCONS_00031680	5.73072e-05	1.0957	XLOC_001061	PITHD1	NIC
TCONS_00026613	2.52998e-06	Infinite	XLOC_001063	LYPLA2	FSM
TCONS_00052551	6.52397e-07	Infinite	XLOC_001063	LYPLA2	NIC
TCONS_00028522	7.79762e-06	1.30519	XLOC_001063	LYPLA2	NIC
TCONS_00040154	6.43336e-05	Infinite	XLOC_001063	LYPLA2	NIC
TCONS_00032773	6.71133e-12	1.44913	XLOC_005873	GALE	FSM
TCONS_00028601	0.00148459	Infinite	XLOC_005873	GALE	NIC
TCONS_00055602	2.98846e-06	Infinite	XLOC_005873	GALE	NIC
TCONS_00047274	0.00143871	1.44126	XLOC_005873	GALE	NNC
TCONS_00014795	1.63425e-09	3.453	XLOC_005873	GALE	NIC
TCONS_00028116	3.87354e-08	Infinite	XLOC_005873	GALE	NIC
TCONS_00006785	1.31873e-21	-1.00558	XLOC_005873	HMGCL	NIC
TCONS_00051503	2.18074e-06	-Infinite	XLOC_005873	HMGCL	NNC
TCONS_00052076	2.55899e-14	-1.32775	XLOC_005873	HMGCL	NNC
TCONS_00022435	8.39197e-09	-1.56228	XLOC_005873	HMGCL	NIC
TCONS_00004107	1.22535e-10	-1.21135	XLOC_005873	HMGCL	FSM
TCONS_00015537	0.00813347	-Infinite	XLOC_005873	HMGCL	NNC
TCONS_00010391	2.78038e-07	-1.03245	XLOC_005873	HMGCL	NNC
TCONS_00007279	0.000158235	-Infinite	XLOC_005873	HMGCL	NNC
TCONS_00026953	6.98725e-17	1.16449	XLOC_005874	FUCA1	NNC
TCONS_00042880	0.000592965	Infinite	XLOC_001065	-	Others
TCONS_00031686	5.97697e-06	Infinite	XLOC_001065	-	Others
TCONS_00015679	3.27111e-07	1.4717	XLOC_005881	IL22RA1	NNC
TCONS_00036686	0.00232193	-Infinite	XLOC_001068	GRHL3	NIC
TCONS_00012181	3.06407e-12	1.40144	XLOC_005888	STPG1	FSM
TCONS_00043808	0.00132974	Infinite	XLOC_005888	STPG1	NIC
TCONS_00012182	0.00099207	Infinite	XLOC_005888	STPG1	FSM
TCONS_00054204	8.06103e-10	Infinite	XLOC_005888	STPG1	NNC
TCONS_00029044	5.40505e-16	1.09934	XLOC_001073	RCAN3	FSM
TCONS_00031689	0.0123195	Infinite	XLOC_001077	SRRM1	NIC
TCONS_00043685	0.00287307	1.89732	XLOC_001077	SRRM1	NIC
TCONS_00047287	0.00571662	2.07778	XLOC_005900	RSRP1	FSM
TCONS_00005484	1.05261e-36	1.06756	XLOC_001088	TMEM50A	FSM
TCONS_00031695	1.01408e-06	Infinite	XLOC_001098	LDLRAP1	NIC
TCONS_00012299	9.14681e-29	-1.20317	XLOC_001099	MAN1C1	FSM
TCONS_00007096	7.99761e-11	-2.82129	XLOC_001099	MAN1C1	NIC
TCONS_00045756	1.33784e-33	-1.48528	XLOC_001099	MAN1C1	NNC
TCONS_00028524	3.42849e-20	1.04324	XLOC_001109	SELENON	FSM
TCONS_00031696	2.70824e-17	1.41932	XLOC_001109	SELENON	FSM
TCONS_00027325	4.1715e-06	-Infinite	XLOC_001109	MTFR1L	NIC
TCONS_00010231	0.00113929	-1.08099	XLOC_001109	MTFR1L	FSM
TCONS_00026166	7.18299e-31	1.28481	XLOC_005914	AUNIP	FSM
TCONS_00035902	6.14658e-21	Infinite	XLOC_005916	STMN1	FSM
TCONS_00004128	1.61061e-56	2.78137	XLOC_005916	STMN1	FSM
TCONS_00026167	2.34544e-45	2.63313	XLOC_005916	STMN1	FSM
TCONS_00026619	0.00881626	-Infinite	XLOC_001116	CNKSR1	FSM
TCONS_00008445	2.05528e-11	1.04668	XLOC_001118	CEP85	FSM
TCONS_00046235	3.83175e-14	1.93616	XLOC_001118	CEP85	NNC
TCONS_00011479	6.61351e-15	1.15623	XLOC_001118	CEP85	FSM
TCONS_00055532	1.27659e-06	Infinite	XLOC_001118	CEP85	FSM
TCONS_00055547	0.00519296	Infinite	XLOC_005923	UBXN11	NNC
TCONS_00008702	4.19711e-06	-Infinite	XLOC_005923	UBXN11	FSM
TCONS_00043934	0.0136795	Infinite	XLOC_005923	UBXN11	NIC
TCONS_00037311	0.00167938	Infinite	XLOC_005925	CRYBG2	NNC
TCONS_00055548	2.26961e-44	Infinite	XLOC_005925	CRYBG2	NIC
TCONS_00037315	1.25929e-33	Infinite	XLOC_005925	CRYBG2	NNC
TCONS_00037316	2.51362e-34	2.25151	XLOC_005925	CRYBG2	FSM
TCONS_00012584	2.37646e-05	1.05156	XLOC_001123	DHDDS	FSM
TCONS_00015759	1.49214e-08	1.42234	XLOC_001123	DHDDS	NIC
TCONS_00002507	1.92011e-27	1.00629	XLOC_001124	HMGN2	FSM
TCONS_00031148	1.56676e-05	1.0673	XLOC_001124	HMGN2	FSM
TCONS_00048520	1.41336e-05	Infinite	XLOC_001124	HMGN2	NNC
TCONS_00031713	0.0128428	Infinite	XLOC_001126	RPS6KA1	NIC
TCONS_00007486	0.00036601	-1.69351	XLOC_001126	RPS6KA1	FSM
TCONS_00031151	3.85917e-06	Infinite	XLOC_001127	ARID1A	FSM
TCONS_00013888	0.0363705	-Infinite	XLOC_001136	ZDHHC18	FSM
TCONS_00054458	1.60244e-09	Infinite	XLOC_005941	GPATCH3	NNC
TCONS_00005993	3.52675e-15	-1.16123	XLOC_005942	NR0B2	NNC
TCONS_00005994	4.33617e-05	-1.28085	XLOC_005942	NR0B2	NNC
TCONS_00006794	6.77728e-13	-1.57351	XLOC_005942	NR0B2	NNC
TCONS_00042666	1.35955e-11	1.07135	XLOC_001138	NUDC	NNC
TCONS_00038576	1.17981e-05	1.15343	XLOC_001138	NUDC	NIC
TCONS_00017951	3.88838e-13	-1.24474	XLOC_001138	NUDC	NNC
TCONS_00010393	0.008793	Infinite	XLOC_005944	KDF1	NNC
TCONS_00029566	1.69962e-14	1.91878	XLOC_001140	TRNP1	FSM
TCONS_00028874	4.14513e-09	1.28617	XLOC_005946	SLC9A1	FSM
TCONS_00014459	9.96906e-10	1.25991	XLOC_001145	TMEM222	FSM
TCONS_00028877	0.00308684	1.00484	XLOC_005953	MAP3K6	FSM
TCONS_00051821	2.46838e-44	-Infinite	XLOC_005954	FCN3	FSM
TCONS_00041711	3.73887e-49	-Infinite	XLOC_005954	FCN3	NNC
TCONS_00052608	2.87415e-49	-Infinite	XLOC_005954	FCN3	NNC
TCONS_00053267	5.23765e-50	-5.7989	XLOC_005954	FCN3	NNC
TCONS_00004136	2.54432e-51	-6.44689	XLOC_005954	FCN3	FSM
TCONS_00004135	1.82142e-36	-Infinite	XLOC_005954	FCN3	Others
TCONS_00005996	9.66648e-58	-5.80823	XLOC_005954	FCN3	FSM
TCONS_00015450	8.54395e-15	1.15828	XLOC_001147	GPR3	FSM
TCONS_00006796	4.31877e-36	1.03839	XLOC_005956	WASF2	FSM
TCONS_00008704	0.0463796	-1.25967	XLOC_005965	FGR	FSM
TCONS_00009592	2.16096e-05	-Infinite	XLOC_005965	FGR	FSM
TCONS_00016917	1.22667e-09	1.69887	XLOC_005966	IFI6	FSM
TCONS_00038878	8.05677e-10	Infinite	XLOC_001163	PPP1R8	FSM
TCONS_00050303	0.00153576	Infinite	XLOC_001163	PPP1R8	NNC
TCONS_00010080	0.0243719	-1.21442	XLOC_001164	THEMIS2	FSM
TCONS_00037333	3.42508e-12	Infinite	XLOC_005969	RPA2	FSM
TCONS_00026294	4.85299e-05	1.04111	XLOC_001166	SMPDL3B	FSM
TCONS_00029208	1.7619e-08	Infinite	XLOC_001166	SMPDL3B	FSM
TCONS_00052293	3.37134e-08	Infinite	XLOC_005976	SPCS2P4	Others
TCONS_00031074	0.0397148	Infinite	XLOC_005977	PTAFR	FSM
TCONS_00038879	0.0256131	Infinite	XLOC_001176	SESN2	NNC
TCONS_00052164	0.0264915	Infinite	XLOC_001179	PHACTR4	FSM
TCONS_00022585	6.18977e-46	1.48124	XLOC_001186	SNHG3	FSM
TCONS_00038880	1.87123e-10	1.8349	XLOC_001186	RCC1	FSM
TCONS_00007951	0.000585511	Infinite	XLOC_001186	RCC1	NIC
TCONS_00007103	3.37892e-23	1.4625	XLOC_001186	RCC1	FSM
TCONS_00049669	4.07636e-10	Infinite	XLOC_001186	RCC1	NNC
TCONS_00035625	5.47457e-22	1.34565	XLOC_001186	RCC1	FSM
TCONS_00028603	2.64956e-35	1.46908	XLOC_005985	SNHG12	FSM
TCONS_00013850	6.38598e-06	1.11639	XLOC_001189	RAB42	FSM
TCONS_00007104	5.03253e-07	Infinite	XLOC_001191	GMEB1	FSM
TCONS_00014039	0.000919016	Infinite	XLOC_001191	GMEB1	FSM
TCONS_00007490	0.000163953	Infinite	XLOC_001193	YTHDF2	NIC
TCONS_00053746	0.00370575	1.10163	XLOC_001198	EPB41	NIC
TCONS_00016036	9.43644e-07	-1.19052	XLOC_001198	EPB41	FSM
TCONS_00004148	9.4421e-10	3.17414	XLOC_005997	SRSF4	FSM
TCONS_00032820	0.00180566	2.24699	XLOC_006000	MECR	FSM
TCONS_00044467	0.008669	Infinite	XLOC_006000	MECR	NIC
TCONS_00030150	2.87064e-22	Infinite	XLOC_006007	LAPTM5	FSM
TCONS_00008712	0.00231715	Infinite	XLOC_006010	PUM1	FSM
TCONS_00006801	0.000655097	1.79635	XLOC_006010	PUM1	FSM
TCONS_00027643	0.0416448	Infinite	XLOC_006010	PUM1	NIC
TCONS_00032845	1.09504e-12	1.59206	XLOC_006026	SNRNP40	NNC
TCONS_00002536	5.07453e-19	1.40554	XLOC_001224	ZCCHC17	FSM
TCONS_00026622	3.21188e-05	1.0355	XLOC_001224	ZCCHC17	FSM
TCONS_00028531	3.32491e-07	Infinite	XLOC_001228	SERINC2	NNC
TCONS_00029828	4.09012e-09	Infinite	XLOC_001228	SERINC2	NNC
TCONS_00048084	0.0192087	Infinite	XLOC_001228	SERINC2	NNC
TCONS_00055651	0.0321311	Infinite	XLOC_001228	SERINC2	NNC
TCONS_00053966	0.000777411	Infinite	XLOC_001228	SERINC2	NNC
TCONS_00031748	2.482e-05	Infinite	XLOC_001228	SERINC2	NIC
TCONS_00050306	0.00325248	Infinite	XLOC_001228	SERINC2	NIC
TCONS_00015290	7.379e-12	1.88812	XLOC_001228	SERINC2	NNC
TCONS_00029831	1.36927e-05	1.3909	XLOC_001228	SERINC2	NNC
TCONS_00006478	5.30994e-07	1.01772	XLOC_001228	SERINC2	FSM
TCONS_00007491	6.03776e-06	1.58903	XLOC_001228	SERINC2	NNC
TCONS_00038764	2.57506e-29	1.9212	XLOC_006034	SERINC2	Others
TCONS_00038768	3.301e-22	Infinite	XLOC_006034	-	Others
TCONS_00038769	3.53785e-22	Infinite	XLOC_006034	-	Others
TCONS_00038770	1.1253e-05	Infinite	XLOC_006034	-	Others
TCONS_00044469	0.000129988	1.33958	XLOC_006043	PEF1	NNC
TCONS_00004155	2.42353e-06	Infinite	XLOC_006043	PEF1	FSM
TCONS_00047307	0.000404008	Infinite	XLOC_006044	COL16A1	NNC
TCONS_00047310	0.000940123	Infinite	XLOC_006044	COL16A1	NNC
TCONS_00047316	0.032715	Infinite	XLOC_006044	COL16A1	NIC
TCONS_00040316	1.11532e-06	Infinite	XLOC_006046	SPOCD1	FSM
TCONS_00026979	1.73403e-06	1.15233	XLOC_006046	SPOCD1	FSM
TCONS_00029215	8.44915e-09	1.29142	XLOC_001236	KHDRBS1	FSM
TCONS_00012589	0.000472656	Infinite	XLOC_001239	TMEM39B	FSM
TCONS_00031764	0.0206229	Infinite	XLOC_001239	TMEM39B	NIC
TCONS_00044825	7.37487e-12	1.67336	XLOC_001239	TMEM39B	NIC
TCONS_00005505	5.81262e-06	Infinite	XLOC_001245	TXLNA	FSM
TCONS_00007106	3.89228e-10	Infinite	XLOC_001245	TXLNA	FSM
TCONS_00008452	0.00123494	1.13821	XLOC_001245	TXLNA	NNC
TCONS_00035630	2.84339e-46	2.0221	XLOC_001246	CCDC28B	FSM
TCONS_00013559	2.67235e-38	2.1803	XLOC_001247	IQCC	FSM
TCONS_00002544	6.19548e-05	1.86769	XLOC_001247	IQCC	FSM
TCONS_00028607	3.86541e-24	1.08103	XLOC_006063	TMEM234	FSM
TCONS_00032869	0.0111559	1.12303	XLOC_006065	ENSG00000291132	FSM
TCONS_00036724	1.37811e-06	Infinite	XLOC_001253	HDAC1	NNC
TCONS_00006482	2.92741e-05	1.0932	XLOC_001253	HDAC1	FSM
TCONS_00012436	5.48641e-15	1.02255	XLOC_006066	MARCKSL1	FSM
TCONS_00024953	0.00497787	Infinite	XLOC_006068	BSDC1	FSM
TCONS_00039610	9.4697e-11	2.84938	XLOC_001257	ZBTB8A	FSM
TCONS_00032876	9.04858e-07	1.40152	XLOC_006071	ZBTB8OS	FSM
TCONS_00031775	4.72047e-32	1.02507	XLOC_001259	RBBP4	NNC
TCONS_00031776	0.000149973	1.45697	XLOC_001259	RBBP4	FSM
TCONS_00031778	8.43794e-06	1.10497	XLOC_001259	RBBP4	NIC
TCONS_00044523	5.9612e-08	2.04536	XLOC_001259	RBBP4	NNC
TCONS_00025982	3.00954e-16	1.03377	XLOC_001259	RBBP4	FSM
TCONS_00036726	0.00431589	-Infinite	XLOC_001261	KIAA1522	FSM
TCONS_00039127	5.19266e-08	Infinite	XLOC_006080	YARS1	NIC
TCONS_00006009	8.34522e-10	1.38216	XLOC_006080	YARS1	FSM
TCONS_00053712	7.06197e-06	Infinite	XLOC_006080	YARS1	NIC
TCONS_00010747	4.21215e-21	1.0766	XLOC_001263	S100PBP	FSM
TCONS_00014290	1.10746e-08	Infinite	XLOC_001263	S100PBP	NIC
TCONS_00027335	0.00559896	Infinite	XLOC_001263	S100PBP	NIC
TCONS_00007734	1.47998e-16	-3.14534	XLOC_006082	FNDC5	NNC
TCONS_00021187	5.12962e-10	-2.37131	XLOC_006082	FNDC5	NIC
TCONS_00023316	5.41187e-11	-2.27232	XLOC_006082	FNDC5	NNC
TCONS_00048829	1.87025e-05	Infinite	XLOC_001266	HPCA	FSM
TCONS_00015372	4.62222e-18	1.25705	XLOC_006083	TMEM54	FSM
TCONS_00029421	5.94374e-09	Infinite	XLOC_006083	TMEM54	FSM
TCONS_00032887	0.0102339	Infinite	XLOC_006083	TMEM54	NNC
TCONS_00028610	1.97493e-13	1.67456	XLOC_006083	TMEM54	NNC
TCONS_00037351	7.43041e-07	1.54023	XLOC_006084	RNF19B	FSM
TCONS_00044278	0.0136019	Infinite	XLOC_006086	AK2	NIC
TCONS_00032895	2.05851e-06	-1.57703	XLOC_006094	PHC2	NIC
TCONS_00053624	1.3813e-26	3.11197	XLOC_006101	CSMD2	NNC
TCONS_00032916	0.00321876	Infinite	XLOC_006124	ENSG00000287703	NNC
TCONS_00046651	9.69048e-09	-Infinite	XLOC_006134	SMIM12	NNC
TCONS_00015140	0.00426657	-Infinite	XLOC_001298	GJB3	FSM
TCONS_00043962	4.07833e-05	-Infinite	XLOC_001298	GJB3	NNC
TCONS_00030502	2.0316e-15	1.21992	XLOC_001304	ZMYM1	FSM
TCONS_00004179	8.70586e-05	1.34169	XLOC_006143	SFPQ	FSM
TCONS_00035911	9.11688e-08	1.14232	XLOC_006143	SFPQ	NIC
TCONS_00019322	5.83238e-07	Infinite	XLOC_001307	ZMYM4	NIC
TCONS_00007735	3.58218e-09	Infinite	XLOC_006150	KIAA0319L	FSM
TCONS_00032952	0.00628336	Infinite	XLOC_006150	KIAA0319L	NIC
TCONS_00010560	9.23786e-07	1.72042	XLOC_001320	NCDN	FSM
TCONS_00051789	1.23878e-05	1.53844	XLOC_001320	NCDN	NNC
TCONS_00053968	0.00277827	Infinite	XLOC_001320	NCDN	NIC
TCONS_00040776	2.74161e-07	1.599	XLOC_001320	NCDN	Others
TCONS_00009608	2.92371e-49	1.47324	XLOC_006159	C1orf216	FSM
TCONS_00032962	9.51656e-05	Infinite	XLOC_006160	CLSPN	NNC
TCONS_00027656	2.7353e-31	1.64314	XLOC_006172	TRAPPC3	FSM
TCONS_00014976	9.71481e-05	Infinite	XLOC_001336	MAP7D1	FSM
TCONS_00013739	8.60723e-06	1.14539	XLOC_001336	MAP7D1	FSM
TCONS_00014043	2.74549e-07	1.61587	XLOC_001336	MAP7D1	NIC
TCONS_00050475	8.07059e-24	1.04197	XLOC_001336	MAP7D1	FSM
TCONS_00053969	4.96667e-11	Infinite	XLOC_001337	THRAP3	NNC
TCONS_00053579	7.23724e-07	Infinite	XLOC_001343	SH3D21	FSM
TCONS_00008716	1.37879e-17	-Infinite	XLOC_006185	STK40	NNC
TCONS_00007292	9.14006e-13	-Infinite	XLOC_006185	STK40	NNC
TCONS_00032971	0.0202962	-Infinite	XLOC_006185	STK40	NNC
TCONS_00015063	0.0495234	-Infinite	XLOC_006185	STK40	NNC
TCONS_00008720	7.48799e-06	-1.58681	XLOC_006188	CSF3R	FSM
TCONS_00011941	6.43988e-17	-1.3863	XLOC_006188	CSF3R	FSM
TCONS_00026988	0.00127205	-Infinite	XLOC_006188	CSF3R	FSM
TCONS_00038385	0.0151579	Infinite	XLOC_006188	CSF3R	NNC
TCONS_00033886	2.81248e-07	-1.24435	XLOC_006188	CSF3R	NNC
TCONS_00033887	4.51811e-13	-1.06002	XLOC_006188	CSF3R	FSM
TCONS_00032974	7.37835e-29	1.35597	XLOC_006198	MEAF6	FSM
TCONS_00038173	5.37752e-06	-Infinite	XLOC_001348	DNALI1	FSM
TCONS_00006805	1.01579e-28	1.0302	XLOC_006200	GNL2	FSM
TCONS_00040964	6.18113e-09	Infinite	XLOC_006200	GNL2	NIC
TCONS_00032982	5.32122e-10	Infinite	XLOC_006202	C1orf109	FSM
TCONS_00013225	2.75736e-13	1.58192	XLOC_006202	C1orf109	NIC
TCONS_00007737	4.71964e-06	Infinite	XLOC_006202	C1orf109	FSM
TCONS_00042583	0.0022406	Infinite	XLOC_006202	C1orf109	NIC
TCONS_00026304	1.39938e-32	2.94162	XLOC_001350	CDCA8	FSM
TCONS_00025989	2.63788e-44	Infinite	XLOC_001350	CDCA8	FSM
TCONS_00029571	3.47615e-11	1.23181	XLOC_001352	MANEAL	FSM
TCONS_00031803	1.96485e-18	1.23867	XLOC_001352	MANEAL	FSM
TCONS_00011679	4.34996e-08	1.90098	XLOC_006209	SF3A3	NIC
TCONS_00032995	6.71049e-12	1.0607	XLOC_006209	SF3A3	NIC
TCONS_00041720	1.90332e-13	1.13035	XLOC_006210	FHL3	NNC
TCONS_00054614	2.59069e-13	1.4237	XLOC_006210	FHL3	NIC
TCONS_00026451	0.000610857	Infinite	XLOC_006210	FHL3	FSM
TCONS_00027660	3.95306e-10	1.47968	XLOC_006210	FHL3	FSM
TCONS_00012440	1.78781e-05	Infinite	XLOC_006210	FHL3	FSM
TCONS_00038890	0.00103272	Infinite	XLOC_001365	UTP11	NIC
TCONS_00028888	6.47792e-08	Infinite	XLOC_006216	RHBDL2	Others
TCONS_00028138	2.84322e-15	1.4023	XLOC_006216	RHBDL2	FSM
TCONS_00009059	0.000594266	1.45817	XLOC_001374	MACF1	NIC
TCONS_00037838	0.0151579	-Infinite	XLOC_001374	MACF1	NIC
TCONS_00034057	0.0151597	Infinite	XLOC_001374	MACF1	NIC
TCONS_00020369	0.000846637	-Infinite	XLOC_001374	MACF1	NIC
TCONS_00033003	4.09539e-16	1.26178	XLOC_006237	PABPC4	FSM
TCONS_00007295	1.03144e-06	1.05608	XLOC_006238	HEYL	FSM
TCONS_00002569	9.19312e-05	Infinite	XLOC_001394	PPIE	FSM
TCONS_00033004	4.51146e-12	1.14713	XLOC_006242	BMP8B	FSM
TCONS_00033006	4.47909e-07	1.29923	XLOC_006242	BMP8B	NNC
TCONS_00009061	0.000123333	-Infinite	XLOC_001398	MFSD2A	NNC
TCONS_00031023	0.00480748	-Infinite	XLOC_001398	MFSD2A	NIC
TCONS_00015456	3.29725e-06	-Infinite	XLOC_001398	MFSD2A	FSM
TCONS_00011837	2.28563e-19	-Infinite	XLOC_001398	MFSD2A	NNC
TCONS_00013093	7.83711e-24	-Infinite	XLOC_001398	MFSD2A	NNC
TCONS_00026307	1.70766e-29	-Infinite	XLOC_001398	MFSD2A	NIC
TCONS_00040175	1.9097e-08	-Infinite	XLOC_001398	MFSD2A	NIC
TCONS_00021884	3.93591e-10	-Infinite	XLOC_001398	MFSD2A	NNC
TCONS_00007954	5.69776e-26	-Infinite	XLOC_001398	MFSD2A	NIC
TCONS_00010084	1.65006e-13	-Infinite	XLOC_001398	MFSD2A	NNC
TCONS_00002572	3.08598e-42	-3.99661	XLOC_001398	MFSD2A	FSM
TCONS_00008463	4.38746e-08	-Infinite	XLOC_001398	MFSD2A	NIC
TCONS_00010235	8.81987e-17	-Infinite	XLOC_001398	MFSD2A	NNC
TCONS_00002573	4.49778e-31	-3.36381	XLOC_001398	ENSG00000228477	Others
TCONS_00023948	1.21211e-28	-Infinite	XLOC_001398	MFSD2A	NNC
TCONS_00022642	5.98498e-20	-Infinite	XLOC_001398	MFSD2A	FSM
TCONS_00005527	1.68396e-05	1.22491	XLOC_001399	CAP1	FSM
TCONS_00027905	0.0211088	Infinite	XLOC_001399	CAP1	NIC
TCONS_00022644	3.6672e-06	2.08258	XLOC_001399	CAP1	FSM
TCONS_00052682	0.0438363	-Infinite	XLOC_001399	CAP1	NNC
TCONS_00005530	1.54057e-18	1.00454	XLOC_001408	ZMPSTE24	FSM
TCONS_00026635	2.92367e-06	Infinite	XLOC_001408	ZMPSTE24	NIC
TCONS_00029436	6.04123e-08	Infinite	XLOC_006255	COL9A2	FSM
TCONS_00011838	0.0147039	Infinite	XLOC_001409	SMAP2	NIC
TCONS_00013566	1.59677e-05	1.54544	XLOC_001409	SMAP2	NIC
TCONS_00012593	6.74557e-10	1.81317	XLOC_001409	SMAP2	NNC
TCONS_00031823	5.40714e-11	Infinite	XLOC_001412	ZFP69B	FSM
TCONS_00030511	3.5366e-18	1.94512	XLOC_001412	ZFP69B	NNC
TCONS_00027907	2.6939e-05	2.02618	XLOC_001414	ZFP69	NNC
TCONS_00026636	3.2922e-11	2.02622	XLOC_001415	EXO5	FSM
TCONS_00008470	2.06129e-12	1.10221	XLOC_001415	EXO5	FSM
TCONS_00036747	6.51908e-11	Infinite	XLOC_001415	EXO5	FSM
TCONS_00046869	0.000287649	Infinite	XLOC_001415	EXO5	FSM
TCONS_00016041	4.40647e-06	1.62458	XLOC_001415	EXO5	FSM
TCONS_00031826	0.000701628	Infinite	XLOC_001415	EXO5	NIC
TCONS_00052105	2.50111e-15	-2.82852	XLOC_001417	ZNF684	NNC
TCONS_00005533	1.80785e-13	1.23419	XLOC_001418	NFYC	FSM
TCONS_00055653	1.1175e-09	1.21955	XLOC_001418	NFYC	FSM
TCONS_00015144	2.24502e-14	1.22319	XLOC_001418	NFYC	FSM
TCONS_00005534	3.45432e-06	-Infinite	XLOC_001418	NFYC	FSM
TCONS_00007119	6.21791e-23	Infinite	XLOC_001423	CTPS1	FSM
TCONS_00038180	0.00513622	Infinite	XLOC_001423	CTPS1	FSM
TCONS_00020377	1.99838e-14	Infinite	XLOC_001423	CTPS1	FSM
TCONS_00015769	2.13614e-14	Infinite	XLOC_001423	CTPS1	FSM
TCONS_00031828	3.84184e-11	Infinite	XLOC_001423	CTPS1	FSM
TCONS_00005536	2.04964e-19	-1.21255	XLOC_001423	CTPS1	FSM
TCONS_00010085	7.3612e-06	-Infinite	XLOC_001423	CTPS1	NIC
TCONS_00033013	1.16954e-07	Infinite	XLOC_006276	SCMH1	NIC
TCONS_00033016	4.31194e-08	Infinite	XLOC_006276	SCMH1	NNC
TCONS_00042585	6.44034e-05	Infinite	XLOC_006276	SCMH1	NIC
TCONS_00033019	4.48925e-10	Infinite	XLOC_006276	SCMH1	NIC
TCONS_00014190	0.000417953	Infinite	XLOC_006276	SCMH1	FSM
TCONS_00004212	1.49077e-12	-2.19615	XLOC_006297	EDN2	FSM
TCONS_00007506	0.000281901	-1.04614	XLOC_001443	GUCA2B	FSM
TCONS_00047689	4.61041e-08	Infinite	XLOC_006337	FOXJ3	FSM
TCONS_00014191	3.53522e-20	-1.72154	XLOC_006352	ZMYND12	NIC
TCONS_00027908	1.1202e-06	1.25879	XLOC_001452	PPCS	NNC
TCONS_00026637	6.08794e-10	1.18272	XLOC_001452	PPCS	NIC
TCONS_00016319	0.00747879	Infinite	XLOC_001452	PPCS	FSM
TCONS_00042376	3.31375e-11	1.44964	XLOC_001460	PPIH	Others
TCONS_00027909	1.39915e-49	1.12669	XLOC_001460	PPIH	FSM
TCONS_00013227	3.70018e-32	1.10226	XLOC_006355	ENSG00000285728	NNC
TCONS_00056175	2.68075e-10	1.17279	XLOC_006356	CLDN19	FSM
TCONS_00055889	2.23676e-14	Infinite	XLOC_006356	CLDN19	FSM
TCONS_00011367	8.1323e-09	Infinite	XLOC_006357	P3H1	FSM
TCONS_00013953	0.000364546	1.16505	XLOC_006357	P3H1	FSM
TCONS_00006019	2.96465e-27	1.11691	XLOC_006357	P3H1	FSM
TCONS_00009070	3.35289e-08	1.13036	XLOC_001467	ZNF691	FSM
TCONS_00026638	1.0556e-10	2.05566	XLOC_001467	ZNF691	FSM
TCONS_00008728	5.52285e-11	Infinite	XLOC_006362	SLC2A1	FSM
TCONS_00037377	1.41265e-08	Infinite	XLOC_006362	SLC2A1	NIC
TCONS_00037380	9.15446e-09	1.42442	XLOC_006362	SLC2A1	NIC
TCONS_00040328	3.74464e-07	Infinite	XLOC_006362	SLC2A1	NIC
TCONS_00026180	2.54981e-06	Infinite	XLOC_006362	SLC2A1	FSM
TCONS_00036751	4.47484e-12	1.54447	XLOC_001473	-	Others
TCONS_00004222	3.10734e-05	-Infinite	XLOC_006367	EBNA1BP2	NIC
TCONS_00055158	2.78465e-10	-Infinite	XLOC_006367	EBNA1BP2	NNC
TCONS_00022145	0.000221707	-Infinite	XLOC_006367	EBNA1BP2	NNC
TCONS_00018639	9.54875e-06	-Infinite	XLOC_006367	EBNA1BP2	NIC
TCONS_00007298	0.000137828	-Infinite	XLOC_006367	EBNA1BP2	NNC
TCONS_00035930	1.65186e-30	2.54964	XLOC_006367	MIR6733	NIC
TCONS_00007297	0.000489958	-Infinite	XLOC_006367	EBNA1BP2	NNC
TCONS_00021203	4.84505e-06	-1.00906	XLOC_006367	EBNA1BP2	NNC
TCONS_00052612	5.78106e-22	-2.05995	XLOC_006367	EBNA1BP2	NIC
TCONS_00004228	2.93049e-25	-2.33566	XLOC_006367	EBNA1BP2	FSM
TCONS_00004227	5.26696e-06	-4.39158	XLOC_006367	EBNA1BP2	NNC
TCONS_00052372	5.92558e-14	-2.91894	XLOC_006367	EBNA1BP2	NIC
TCONS_00022146	2.16978e-06	-Infinite	XLOC_006367	EBNA1BP2	NNC
TCONS_00007740	9.363e-05	-Infinite	XLOC_006367	EBNA1BP2	NIC
TCONS_00012982	0.00207014	-Infinite	XLOC_006367	EBNA1BP2	NNC
TCONS_00018643	9.34671e-07	-Infinite	XLOC_006367	EBNA1BP2	NNC
TCONS_00015066	1.63881e-11	-1.78895	XLOC_006367	EBNA1BP2	NNC
TCONS_00014804	5.55951e-18	-1.31617	XLOC_006367	EBNA1BP2	NNC
TCONS_00028711	4.94879e-11	-Infinite	XLOC_001475	TMEM125	FSM
TCONS_00005542	4.39741e-05	1.16126	XLOC_001477	TIE1	NIC
TCONS_00012308	4.41373e-54	Infinite	XLOC_001478	CDC20	FSM
TCONS_00028538	4.18085e-41	Infinite	XLOC_001478	CDC20	FSM
TCONS_00042505	0.013889	Infinite	XLOC_001478	CDC20	NNC
TCONS_00028614	2.63034e-17	Infinite	XLOC_006376	ELOVL1	FSM
TCONS_00028146	1.24809e-24	1.60103	XLOC_006376	ELOVL1	FSM
TCONS_00043826	3.22133e-11	2.7381	XLOC_006376	MIR6734	NIC
TCONS_00056047	0.00232368	Infinite	XLOC_006376	ELOVL1	NIC
TCONS_00030790	1.44937e-10	2.19961	XLOC_006376	ELOVL1	NNC
TCONS_00028147	1.73272e-15	1.31917	XLOC_006376	ELOVL1	FSM
TCONS_00004233	5.07253e-27	1.37195	XLOC_006376	ELOVL1	FSM
TCONS_00028893	5.55176e-08	1.69032	XLOC_006376	ELOVL1	FSM
TCONS_00042059	0.00537395	Infinite	XLOC_006376	MED8	NNC
TCONS_00034776	1.72034e-09	1.1052	XLOC_006377	HYI	Others
TCONS_00033029	1.13929e-10	Infinite	XLOC_006377	HYI	Others
TCONS_00013102	4.28951e-11	1.05499	XLOC_001483	PTPRF	FSM
TCONS_00013342	1.02749e-11	Infinite	XLOC_001487	ENSG00000284989	NIC
TCONS_00039135	1.99095e-21	1.01463	XLOC_006382	KDM4A-AS1	FSM
TCONS_00027362	0.000700245	Infinite	XLOC_001487	ST3GAL3	FSM
TCONS_00047479	0.00116739	Infinite	XLOC_001487	ST3GAL3	FSM
TCONS_00035932	3.26695e-25	1.73451	XLOC_006385	ENSG00000288573	FSM
TCONS_00005548	9.34627e-45	1.02542	XLOC_001501	IPO13	FSM
TCONS_00007124	1.8699e-21	1.60485	XLOC_001502	DPH2	FSM
TCONS_00007513	9.81881e-14	Infinite	XLOC_001502	DPH2	FSM
TCONS_00039617	0.0184966	Infinite	XLOC_001502	DPH2	NIC
TCONS_00031840	1.69783e-07	Infinite	XLOC_001502	DPH2	FSM
TCONS_00002607	1.60472e-22	1.03673	XLOC_001503	ATP6V0B	FSM
TCONS_00006498	1.9197e-22	1.00341	XLOC_001503	ATP6V0B	FSM
TCONS_00043489	0.0254352	Infinite	XLOC_001503	ATP6V0B	NNC
TCONS_00031846	3.17111e-08	1.24258	XLOC_001504	B4GALT2	FSM
TCONS_00039954	4.87548e-11	Infinite	XLOC_001504	B4GALT2	FSM
TCONS_00053973	0.0177439	Infinite	XLOC_001504	B4GALT2	NNC
TCONS_00028351	5.2687e-19	1.80412	XLOC_001506	CCDC24	Others
TCONS_00010755	6.35418e-07	1.92479	XLOC_001506	CCDC24	FSM
TCONS_00055837	1.24326e-06	Infinite	XLOC_001506	CCDC24	NIC
TCONS_00031849	4.74781e-06	Infinite	XLOC_001506	CCDC24	FSM
TCONS_00045280	3.41147e-05	Infinite	XLOC_001506	CCDC24	NNC
TCONS_00033034	0.00584928	Infinite	XLOC_006386	SLC6A9	NIC
TCONS_00033032	1.7424e-10	Infinite	XLOC_006386	SLC6A9	NNC
TCONS_00047819	0.000127817	Infinite	XLOC_001510	DMAP1	NNC
TCONS_00005550	5.54716e-09	Infinite	XLOC_001510	DMAP1	FSM
TCONS_00007963	0.00577127	1.9286	XLOC_001510	DMAP1	NIC
TCONS_00013343	0.00997145	1.27364	XLOC_001510	DMAP1	NNC
TCONS_00012983	2.14448e-09	1.00679	XLOC_006393	ERI3	FSM
TCONS_00015376	2.23344e-15	1.23925	XLOC_006393	ERI3	NIC
TCONS_00029122	1.57312e-15	3.24602	XLOC_006393	ERI3	NIC
TCONS_00055890	0.000143064	1.05523	XLOC_006393	ERI3	NNC
TCONS_00055472	0.00150977	Infinite	XLOC_006393	ERI3	NIC
TCONS_00015067	2.23847e-23	1.23141	XLOC_006393	ERI3	NIC
TCONS_00014806	0.00925548	1.50932	XLOC_006393	ERI3	NNC
TCONS_00012600	2.31707e-24	1.06279	XLOC_001511	RNF220	NIC
TCONS_00014871	2.30946e-14	1.08425	XLOC_001511	RNF220	NIC
TCONS_00029576	3.95353e-07	Infinite	XLOC_001511	RNF220	NIC
TCONS_00026644	7.03663e-07	Infinite	XLOC_001511	RNF220	FSM
TCONS_00030791	3.02107e-06	1.19623	XLOC_006400	TMEM53	FSM
TCONS_00038192	4.03324e-13	1.57483	XLOC_001511	RNF220	NIC
TCONS_00014627	6.87119e-44	Infinite	XLOC_001527	KIF2C	FSM
TCONS_00046870	5.22757e-30	Infinite	XLOC_001527	KIF2C	NIC
TCONS_00002614	1.09211e-11	2.28803	XLOC_001528	RPS8	FSM
TCONS_00002615	0.0382194	1.87768	XLOC_001528	RPS8	FSM
TCONS_00033037	0.000849171	Infinite	XLOC_006407	EIF2B3	FSM
TCONS_00008206	0.000322125	Infinite	XLOC_006407	EIF2B3	FSM
TCONS_00033040	4.15292e-07	Infinite	XLOC_006414	HECTD3	NIC
TCONS_00010240	1.98883e-15	-Infinite	XLOC_001533	UROD	NIC
TCONS_00035438	0.0281444	Infinite	XLOC_006431	ENSG00000288208	NIC
TCONS_00010086	0.000689413	1.05519	XLOC_001541	TOE1	FSM
TCONS_00055473	9.17452e-12	Infinite	XLOC_006434	CCDC163	FSM
TCONS_00040331	2.6688e-20	2.39979	XLOC_006435	PRDX1	FSM
TCONS_00028896	1.70831e-22	1.79654	XLOC_006435	PRDX1	NNC
TCONS_00049516	4.12225e-07	Infinite	XLOC_006435	PRDX1	NNC
TCONS_00002627	7.44265e-06	Infinite	XLOC_001548	AKR1A1	FSM
TCONS_00056377	0.0329784	Infinite	XLOC_001548	AKR1A1	NIC
TCONS_00044182	1.32122e-15	-1.0137	XLOC_001548	AKR1A1	NNC
TCONS_00040792	1.35228e-13	1.45156	XLOC_001548	AKR1A1	NIC
TCONS_00019353	4.10547e-16	2.21305	XLOC_001549	NASP	NNC
TCONS_00005555	0.000522259	-1.07231	XLOC_001549	NASP	FSM
TCONS_00015297	4.90825e-18	1.68424	XLOC_001549	NASP	FSM
TCONS_00047481	0.000346883	Infinite	XLOC_001549	NASP	NIC
TCONS_00043968	1.13929e-10	Infinite	XLOC_001549	NASP	NIC
TCONS_00012443	0.013166	Infinite	XLOC_006441	GPBP1L1	NIC
TCONS_00024364	0.00229079	1.29689	XLOC_006441	GPBP1L1	FSM
TCONS_00038403	2.31815e-05	Infinite	XLOC_006441	GPBP1L1	NNC
TCONS_00005557	6.78167e-22	1.09337	XLOC_001553	TMEM69	FSM
TCONS_00006503	0.000154858	Infinite	XLOC_001553	TMEM69	NNC
TCONS_00048099	1.50828e-09	Infinite	XLOC_001553	TMEM69	NNC
TCONS_00043695	0.00295613	Infinite	XLOC_001553	TMEM69	NNC
TCONS_00042684	1.77952e-09	1.31682	XLOC_001556	MAST2	Others
TCONS_00020399	1.31517e-05	Infinite	XLOC_001556	MAST2	NIC
TCONS_00019355	1.66998e-08	1.18767	XLOC_001556	MAST2	NNC
TCONS_00029578	1.30628e-14	1.33558	XLOC_001556	MAST2	NNC
TCONS_00040617	4.1108e-16	1.18812	XLOC_006454	PIK3R3	FSM
TCONS_00027666	3.09565e-11	1.10858	XLOC_006454	PIK3R3	FSM
TCONS_00033052	5.1394e-11	1.41473	XLOC_006463	POMGNT1	NIC
TCONS_00028617	7.76725e-06	Infinite	XLOC_006463	POMGNT1	FSM
TCONS_00010153	0.000152743	Infinite	XLOC_006463	POMGNT1	FSM
TCONS_00027913	2.56498e-39	3.18021	XLOC_001570	RAD54L	FSM
TCONS_00027668	3.72033e-18	Infinite	XLOC_006464	LRRC41	Others
TCONS_00002633	1.65641e-51	1.14101	XLOC_001571	UQCRH	FSM
TCONS_00007126	8.19773e-10	1.01076	XLOC_001574	NSUN4	FSM
TCONS_00031882	5.41579e-08	-2.97208	XLOC_001574	FAAH	NNC
TCONS_00013896	7.16826e-06	-1.01952	XLOC_001574	FAAH	NIC
TCONS_00029861	0.000397087	Infinite	XLOC_001574	FAAH	NNC
TCONS_00015779	5.17525e-10	-1.23763	XLOC_001574	FAAH	NNC
TCONS_00033056	0.00142062	Infinite	XLOC_006473	MKNK1	FSM
TCONS_00010154	0.0151579	Infinite	XLOC_006473	MKNK1	FSM
TCONS_00036773	0.000506317	Infinite	XLOC_001581	CYP4B1	Others
TCONS_00045582	0.00210282	Infinite	XLOC_006481	CYP4Z2P	NNC
TCONS_00045591	0.0025677	Infinite	XLOC_006481	CYP4Z2P	NIC
TCONS_00004269	7.77566e-43	-3.11431	XLOC_006484	CYP4A11	FSM
TCONS_00014557	1.59003e-10	-Infinite	XLOC_006484	CYP4A11	NIC
TCONS_00007749	2.87872e-07	-Infinite	XLOC_006484	CYP4A11	NNC
TCONS_00009647	6.40825e-07	-Infinite	XLOC_006484	CYP4A11	FSM
TCONS_00052615	9.55474e-18	-5.07798	XLOC_006484	CYP4A11	NIC
TCONS_00011376	1.33297e-21	-Infinite	XLOC_006484	CYP4A11	NNC
TCONS_00006041	1.02161e-09	-2.47036	XLOC_006484	CYP4A11	NIC
TCONS_00006038	1.61113e-07	-1.58293	XLOC_006484	CYP4A11	NIC
TCONS_00022445	2.62155e-24	-Infinite	XLOC_006484	CYP4A11	NNC
TCONS_00010410	1.99759e-19	-3.10371	XLOC_006484	CYP4A11	NNC
TCONS_00011117	4.04966e-05	-Infinite	XLOC_006484	CYP4A11	NNC
TCONS_00011951	7.04852e-20	-Infinite	XLOC_006484	CYP4A11	NNC
TCONS_00012193	0.0213262	-Infinite	XLOC_006484	CYP4A11	NNC
TCONS_00012195	1.29485e-08	-Infinite	XLOC_006484	CYP4A11	NNC
TCONS_00012198	5.87826e-18	-Infinite	XLOC_006484	CYP4A11	NNC
TCONS_00012988	8.14105e-05	-1.69192	XLOC_006484	CYP4A11	NNC
TCONS_00019867	0.00039764	-Infinite	XLOC_006484	CYP4A11	NNC
TCONS_00052022	0.000211419	-Infinite	XLOC_006484	CYP4A11	NNC
TCONS_00010644	1.38596e-07	-Infinite	XLOC_006484	CYP4A11	NIC
TCONS_00008217	5.65714e-07	-Infinite	XLOC_006484	CYP4A11	NNC
TCONS_00010647	8.08957e-19	-Infinite	XLOC_006484	CYP4A11	NNC
TCONS_00006826	8.76841e-10	-Infinite	XLOC_006484	CYP4A11	NNC
TCONS_00006047	1.01382e-19	-Infinite	XLOC_006484	CYP4A11	NIC
TCONS_00006040	8.01974e-18	-Infinite	XLOC_006484	CYP4A11	NIC
TCONS_00006045	1.60208e-35	-3.98833	XLOC_006484	CYP4A11	NNC
TCONS_00004257	6.52451e-20	-3.22578	XLOC_006484	CYP4A11	NIC
TCONS_00006049	5.4181e-13	-4.28733	XLOC_006484	CYP4A11	NIC
TCONS_00007752	2.79931e-26	-Infinite	XLOC_006484	CYP4A11	NNC
TCONS_00004274	1.17802e-06	-1.40052	XLOC_006484	CYP4A11	NIC
TCONS_00006046	4.02829e-24	-2.47472	XLOC_006484	CYP4A11	NIC
TCONS_00004267	1.58438e-11	-2.60436	XLOC_006484	CYP4A11	FSM
TCONS_00051275	1.42074e-09	-Infinite	XLOC_006484	CYP4A11	NNC
TCONS_00051867	5.81327e-38	-2.7886	XLOC_006484	CYP4A11	NIC
TCONS_00019873	1.74339e-08	-Infinite	XLOC_006484	CYP4A11	NNC
TCONS_00021236	1.85324e-09	-Infinite	XLOC_006484	CYP4A11	NNC
TCONS_00010758	4.27197e-10	-Infinite	XLOC_001591	CYP4A22	NNC
TCONS_00006055	8.35905e-13	-2.19993	XLOC_006484	CYP4A11	FSM
TCONS_00015780	0.00836018	-Infinite	XLOC_001592	CYP4X1	NNC
TCONS_00007128	1.32016e-05	-1.76403	XLOC_001592	CYP4X1	NNC
TCONS_00053024	0.00812973	-2.01835	XLOC_001592	CYP4X1	NNC
TCONS_00036776	0.0257648	Infinite	XLOC_001592	CYP4X1	NNC
TCONS_00028543	2.1434e-05	-Infinite	XLOC_001592	CYP4X1	FSM
TCONS_00035658	0.0139492	-Infinite	XLOC_001592	CYP4X1	Others
TCONS_00002645	0.0123573	-Infinite	XLOC_001591	CYP4A22	FSM
TCONS_00005562	2.68469e-11	-Infinite	XLOC_001591	CYP4A22	FSM
TCONS_00018007	0.0141307	Infinite	XLOC_001591	CYP4A22	Others
TCONS_00005570	8.77805e-13	-Infinite	XLOC_001591	CYP4A22	NIC
TCONS_00007518	7.70403e-20	-Infinite	XLOC_001591	CYP4A22	NNC
TCONS_00002642	1.19906e-14	-Infinite	XLOC_001591	CYP4A22	FSM
TCONS_00007517	0.0296928	-Infinite	XLOC_001591	CYP4A22	NNC
TCONS_00005563	6.72052e-11	-Infinite	XLOC_001591	CYP4A22	NIC
TCONS_00006506	3.50297e-07	-Infinite	XLOC_001591	CYP4A22	NNC
TCONS_00005569	0.000973024	-Infinite	XLOC_001591	CYP4A22	NNC
TCONS_00010567	6.49715e-05	-Infinite	XLOC_001591	CYP4A22	NIC
TCONS_00052249	4.93756e-20	-Infinite	XLOC_001591	CYP4A22	NNC
TCONS_00005559	1.89912e-19	-4.53228	XLOC_001591	CYP4A22	FSM
TCONS_00020411	8.05662e-05	-Infinite	XLOC_001591	CYP4A22	NNC
TCONS_00010565	4.11878e-09	-Infinite	XLOC_001591	CYP4A22	NNC
TCONS_00010566	0.00575177	-Infinite	XLOC_001591	CYP4A22	NNC
TCONS_00011014	1.5315e-13	-Infinite	XLOC_001591	CYP4A22	NNC
TCONS_00011015	0.00820912	-Infinite	XLOC_001591	CYP4A22	NIC
TCONS_00011845	2.65421e-10	-Infinite	XLOC_001591	CYP4A22	NNC
TCONS_00012104	0.017919	-Infinite	XLOC_001591	CYP4A22	NNC
TCONS_00011255	4.49908e-06	-Infinite	XLOC_001591	CYP4A22	NNC
TCONS_00002641	9.85538e-39	-3.41017	XLOC_001591	CYP4A22	FSM
TCONS_00052251	2.20342e-10	-1.78483	XLOC_001591	CYP4A22	NNC
TCONS_00019363	4.49196e-07	-Infinite	XLOC_001591	CYP4A22	NNC
TCONS_00016052	2.80362e-31	-Infinite	XLOC_001591	CYP4A22	NNC
TCONS_00012313	1.03595e-06	-Infinite	XLOC_001591	CYP4A22	NNC
TCONS_00052558	2.39033e-38	-4.16425	XLOC_001591	CYP4A22	NIC
TCONS_00026457	3.98144e-10	2.29992	XLOC_006490	PDZK1IP1	FSM
TCONS_00034820	2.72049e-08	1.79792	XLOC_006490	PDZK1IP1	FSM
TCONS_00044971	3.80235e-22	Infinite	XLOC_006490	PDZK1IP1	FSM
TCONS_00043833	2.04017e-36	3.96724	XLOC_006493	STIL	NIC
TCONS_00043834	7.50859e-21	Infinite	XLOC_006493	STIL	FSM
TCONS_00044045	0.000990699	Infinite	XLOC_006493	STIL	NIC
TCONS_00031895	0.000591126	2.3047	XLOC_001601	CMPK1	FSM
TCONS_00028899	5.18569e-39	2.14951	XLOC_006499	FOXD2-AS1	Others
TCONS_00056144	0.00339174	Infinite	XLOC_001613	SLC5A9	NIC
TCONS_00013670	2.21996e-07	-1.32083	XLOC_006528	SPATA6	Others
TCONS_00022451	5.36451e-42	-Infinite	XLOC_006531	AGBL4	NNC
TCONS_00012896	1.55849e-54	3.16367	XLOC_001648	CDKN2C	FSM
TCONS_00036780	1.04896e-41	1.86611	XLOC_001648	CDKN2C	FSM
TCONS_00028150	0.000311658	Infinite	XLOC_006601	TTC39A	FSM
TCONS_00033070	2.95608e-16	Infinite	XLOC_006601	TTC39A	FSM
TCONS_00028618	0.0447813	Infinite	XLOC_006601	TTC39A	FSM
TCONS_00033069	0.00687945	Infinite	XLOC_006601	TTC39A	NIC
TCONS_00028149	1.10259e-09	Infinite	XLOC_006601	TTC39A	FSM
TCONS_00038414	2.7279e-13	Infinite	XLOC_006601	TTC39A	FSM
TCONS_00049523	6.3554e-11	Infinite	XLOC_006601	TTC39A	NIC
TCONS_00039875	0.031957	Infinite	XLOC_006601	TTC39A	NIC
TCONS_00038787	0.00820999	Infinite	XLOC_006601	TTC39A	FSM
TCONS_00043840	0.00503486	Infinite	XLOC_006601	TTC39A	FSM
TCONS_00035260	3.09222e-18	Infinite	XLOC_001655	TTC39A-AS1	FSM
TCONS_00035261	1.78079e-11	Infinite	XLOC_001655	TTC39A-AS1	NNC
TCONS_00052425	0.0141618	Infinite	XLOC_006602	EPS15	NNC
TCONS_00052618	9.04969e-06	Infinite	XLOC_006602	EPS15	NIC
TCONS_00021907	5.07423e-23	-1.54953	XLOC_001661	OSBPL9	Others
TCONS_00014480	0.00992329	-1.1736	XLOC_001661	OSBPL9	NIC
TCONS_00028902	0.00871812	Infinite	XLOC_006621	NRDC	NNC
TCONS_00011699	0.000583514	Infinite	XLOC_006621	NRDC	NNC
TCONS_00027673	8.06818e-47	4.62201	XLOC_006624	RAB3B	FSM
TCONS_00033079	4.77355e-05	1.23756	XLOC_006635	CC2D1B	NIC
TCONS_00007755	2.62795e-19	1.24328	XLOC_006635	CC2D1B	FSM
TCONS_00028151	7.25483e-39	Infinite	XLOC_006637	ORC1	FSM
TCONS_00037413	7.47838e-14	Infinite	XLOC_006637	ORC1	NNC
TCONS_00037414	6.4124e-09	Infinite	XLOC_006638	TUT4	NNC
TCONS_00026660	1.50903e-19	1.53577	XLOC_001693	GPX7	FSM
TCONS_00012452	3.58237e-08	1.39906	XLOC_006645	COA7	FSM
TCONS_00033084	8.59138e-06	Infinite	XLOC_006654	ECHDC2	NIC
TCONS_00056049	5.49424e-07	-Infinite	XLOC_006654	ECHDC2	NNC
TCONS_00016920	1.02655e-10	-Infinite	XLOC_006654	ECHDC2	NIC
TCONS_00004304	3.09902e-20	-2.01951	XLOC_006654	ECHDC2	FSM
TCONS_00006063	0.000119697	-Infinite	XLOC_006654	ECHDC2	NIC
TCONS_00016171	2.41458e-05	-Infinite	XLOC_006654	ECHDC2	NNC
TCONS_00021259	7.45435e-06	Infinite	XLOC_006654	ECHDC2	NIC
TCONS_00004307	0.00163316	-Infinite	XLOC_006654	ECHDC2	NNC
TCONS_00004318	6.45911e-27	-Infinite	XLOC_006654	ECHDC2	NIC
TCONS_00018679	1.50073e-12	-Infinite	XLOC_006654	ECHDC2	NIC
TCONS_00024379	0.0183554	-Infinite	XLOC_006654	ECHDC2	NNC
TCONS_00053069	0.000270173	-Infinite	XLOC_006654	ECHDC2	NNC
TCONS_00012776	3.8461e-12	Infinite	XLOC_006654	ECHDC2	NIC
TCONS_00013810	1.13493e-07	-1.16042	XLOC_006654	ECHDC2	FSM
TCONS_00004306	7.92622e-08	-1.373	XLOC_006654	ECHDC2	Others
TCONS_00015688	6.90872e-24	-4.4121	XLOC_006654	ECHDC2	NNC
TCONS_00009663	7.23156e-12	-Infinite	XLOC_006654	ECHDC2	NNC
TCONS_00007312	0.00669257	-Infinite	XLOC_006654	ECHDC2	NNC
TCONS_00017523	0.000843516	-Infinite	XLOC_006654	ECHDC2	NNC
TCONS_00004311	2.3456e-10	Infinite	XLOC_006654	ECHDC2	FSM
TCONS_00009667	1.6859e-05	-2.66374	XLOC_006654	ECHDC2	NIC
TCONS_00021262	2.12073e-11	-2.75754	XLOC_006654	ECHDC2	NNC
TCONS_00010160	9.85248e-05	-Infinite	XLOC_006654	ECHDC2	NNC
TCONS_00024381	7.15698e-19	-2.08552	XLOC_006654	ECHDC2	NNC
TCONS_00052884	1.2163e-28	-1.74113	XLOC_006654	ECHDC2	NIC
TCONS_00037415	0.0272663	Infinite	XLOC_006654	ECHDC2	NIC
TCONS_00004309	2.53989e-06	-2.33277	XLOC_006654	ECHDC2	NIC
TCONS_00025831	3.18335e-14	-Infinite	XLOC_006654	ECHDC2	NNC
TCONS_00006834	1.03609e-29	-2.84014	XLOC_006654	ECHDC2	NNC
TCONS_00009662	0.000133334	-Infinite	XLOC_006654	ECHDC2	NIC
TCONS_00037416	1.03366e-16	Infinite	XLOC_006654	ECHDC2	NIC
TCONS_00004329	0.00537029	-1.03474	XLOC_006654	ECHDC2	FSM
TCONS_00002688	0.000297817	-1.89235	XLOC_001705	SCP2	FSM
TCONS_00010575	0.00440189	-Infinite	XLOC_001705	SCP2	NNC
TCONS_00005593	2.3947e-17	-1.37794	XLOC_001705	SCP2	FSM
TCONS_00007987	7.09576e-07	-Infinite	XLOC_001705	SCP2	Others
TCONS_00051210	1.47278e-07	-2.18204	XLOC_001705	SCP2	NIC
TCONS_00052817	1.59399e-06	-1.5785	XLOC_001705	SCP2	FSM
TCONS_00010574	1.06284e-08	-1.61202	XLOC_001705	SCP2	FSM
TCONS_00014303	1.10528e-08	-1.01792	XLOC_001705	SCP2	NNC
TCONS_00010251	2.3424e-09	-Infinite	XLOC_001705	SCP2	NNC
TCONS_00012111	5.62137e-18	-Infinite	XLOC_001705	SCP2	NIC
TCONS_00011260	2.75664e-05	-Infinite	XLOC_001705	SCP2	NIC
TCONS_00028724	1.02443e-11	Infinite	XLOC_001705	SCP2	FSM
TCONS_00027369	0.00461896	-2.26654	XLOC_001709	PODN	NNC
TCONS_00049400	0.00934087	-Infinite	XLOC_001709	PODN	NIC
TCONS_00028357	1.23115e-08	-6.30559	XLOC_001709	PODN	FSM
TCONS_00027370	3.8754e-12	-1.5839	XLOC_001709	PODN	Others
TCONS_00027005	0.000108838	1.91186	XLOC_006662	SLC1A7	FSM
TCONS_00054070	0.0007407	Infinite	XLOC_006662	SLC1A7	NIC
TCONS_00031908	0.000870634	-1.99778	XLOC_001710	CPT2	FSM
TCONS_00029127	8.6064e-08	1.25478	XLOC_006663	CZIB	Others
TCONS_00053873	4.38323e-13	1.69222	XLOC_006663	CZIB	NNC
TCONS_00033087	8.76124e-07	Infinite	XLOC_006665	LRP8	FSM
TCONS_00040997	5.86287e-44	1.2088	XLOC_006672	NDC1	NIC
TCONS_00007316	5.40108e-09	1.12013	XLOC_006672	NDC1	FSM
TCONS_00033096	1.216e-29	1.9249	XLOC_006672	NDC1	NNC
TCONS_00031341	4.59181e-06	1.24744	XLOC_006675	YIPF1	NNC
TCONS_00027006	1.97827e-10	Infinite	XLOC_006675	YIPF1	NIC
TCONS_00010093	0.0189336	-1.27448	XLOC_001717	DIO1	FSM
TCONS_00053498	3.0513e-30	1.21508	XLOC_006678	IFT25	FSM
TCONS_00006837	1.67033e-37	1.55043	XLOC_006678	IFT25	FSM
TCONS_00005604	3.82471e-25	1.40719	XLOC_001719	LRRC42	FSM
TCONS_00006518	1.07076e-18	1.06308	XLOC_001719	LRRC42	FSM
TCONS_00013352	2.31146e-15	1.51234	XLOC_001719	LRRC42	NIC
TCONS_00054542	7.27544e-06	Infinite	XLOC_001719	LRRC42	NIC
TCONS_00026662	5.6396e-06	Infinite	XLOC_001719	LRRC42	NNC
TCONS_00053674	2.66032e-12	1.16218	XLOC_001719	LRRC42	NIC
TCONS_00049718	0.000816028	Infinite	XLOC_001719	LRRC42	NIC
TCONS_00035947	1.00848e-17	Infinite	XLOC_006679	LDLRAD1	FSM
TCONS_00006839	4.78658e-21	1.17275	XLOC_006680	TMEM59	FSM
TCONS_00014918	0.00488258	Infinite	XLOC_006680	TMEM59	NNC
TCONS_00014200	4.64871e-05	-1.06062	XLOC_006680	TMEM59	NNC
TCONS_00022452	3.03263e-07	Infinite	XLOC_006683	CYB5RL	FSM
TCONS_00010417	2.66848e-09	-Infinite	XLOC_006685	SSBP3	NNC
TCONS_00010884	1.70355e-07	-3.08709	XLOC_006685	SSBP3	NNC
TCONS_00031911	0.021484	Infinite	XLOC_001732	ACOT11	NIC
TCONS_00006067	6.97968e-17	-2.85846	XLOC_006699	FAM151A	FSM
TCONS_00018042	0.00014237	-Infinite	XLOC_001735	MROH7-TTC4	NNC
TCONS_00027676	3.61049e-05	Infinite	XLOC_006702	TTC22	NIC
TCONS_00015920	0.0388773	-3.17662	XLOC_006705	DHCR24	NIC
TCONS_00038422	0.00823175	Infinite	XLOC_006705	DHCR24	NIC
TCONS_00005606	1.18688e-08	1.43088	XLOC_001747	PCSK9	FSM
TCONS_00043972	1.28214e-08	1.73385	XLOC_001747	PCSK9	NIC
TCONS_00013114	1.78169e-05	1.67499	XLOC_001747	PCSK9	NIC
TCONS_00053977	0.000202707	1.85261	XLOC_001747	PCSK9	NNC
TCONS_00053979	2.74359e-06	Infinite	XLOC_001747	PCSK9	NIC
TCONS_00053978	1.90682e-07	Infinite	XLOC_001747	PCSK9	NIC
TCONS_00053980	3.02591e-08	1.40821	XLOC_001747	PCSK9	FSM
TCONS_00018045	5.58642e-31	-2.02444	XLOC_001764	LINC01767	FSM
TCONS_00006523	2.07232e-37	-2.06197	XLOC_001764	LINC01767	FSM
TCONS_00051212	4.03913e-14	-1.59435	XLOC_001764	LINC01767	FSM
TCONS_00018044	9.18858e-35	-1.88638	XLOC_001764	LINC01767	FSM
TCONS_00007538	8.222e-29	2.34023	XLOC_001779	PRKAA2	FSM
TCONS_00048103	3.6594e-13	Infinite	XLOC_001779	PRKAA2	NNC
TCONS_00004348	6.10903e-15	-1.34927	XLOC_006744	FYB2	FSM
TCONS_00022165	4.79481e-16	-1.47003	XLOC_006744	FYB2	FSM
TCONS_00053196	4.03679e-12	-2.44086	XLOC_006744	FYB2	NNC
TCONS_00017532	0.00696139	-Infinite	XLOC_006744	FYB2	NNC
TCONS_00021278	0.0489919	-Infinite	XLOC_006744	FYB2	NIC
TCONS_00025834	0.00155295	-Infinite	XLOC_006744	FYB2	NNC
TCONS_00004358	0.00332398	-Infinite	XLOC_006744	FYB2	NNC
TCONS_00005612	3.63804e-23	-2.13008	XLOC_001785	C8A	FSM
TCONS_00002717	1.25279e-48	-2.10264	XLOC_001785	C8A	FSM
TCONS_00017097	1.36046e-16	-Infinite	XLOC_001785	C8A	NIC
TCONS_00053142	7.56242e-06	-1.46844	XLOC_001785	C8A	NIC
TCONS_00005615	3.56937e-24	-1.57472	XLOC_001785	C8A	FSM
TCONS_00012614	9.14976e-05	-1.30848	XLOC_001785	C8A	NIC
TCONS_00014634	2.76263e-15	-2.29596	XLOC_001785	C8A	NNC
TCONS_00054408	8.07255e-06	-Infinite	XLOC_001785	C8A	NNC
TCONS_00013116	8.78076e-43	-2.19084	XLOC_001785	C8A	NNC
TCONS_00008486	3.43285e-32	-1.81509	XLOC_001785	C8A	NIC
TCONS_00005614	3.98498e-47	-1.78972	XLOC_001785	C8A	FSM
TCONS_00055273	5.98762e-31	-3.25039	XLOC_001785	C8A	NNC
TCONS_00002728	1.86359e-28	-2.21617	XLOC_001785	C8A	FSM
TCONS_00016668	6.84019e-12	-1.81154	XLOC_006749	C8B	NIC
TCONS_00004368	1.65725e-27	-1.44063	XLOC_006749	C8B	FSM
TCONS_00004371	0.00051102	-1.45826	XLOC_006749	C8B	NNC
TCONS_00019892	9.49044e-25	-1.78906	XLOC_006749	C8B	NIC
TCONS_00007323	4.04103e-08	-Infinite	XLOC_006749	C8B	NNC
TCONS_00015552	1.37276e-07	-Infinite	XLOC_006749	C8B	NIC
TCONS_00021282	0.00452888	-Infinite	XLOC_006749	C8B	NIC
TCONS_00053197	1.36593e-12	-Infinite	XLOC_006749	C8B	NNC
TCONS_00009690	3.80613e-23	-1.84351	XLOC_006749	C8B	NNC
TCONS_00007760	0.0202202	-Infinite	XLOC_006749	C8B	FSM
TCONS_00006079	7.91182e-10	-1.15432	XLOC_006749	C8B	NIC
TCONS_00007322	6.97104e-19	-2.7162	XLOC_006749	C8B	FSM
TCONS_00018699	3.7346e-19	-1.73967	XLOC_006749	C8B	FSM
TCONS_00052984	6.99113e-40	-2.16636	XLOC_006749	C8B	NIC
TCONS_00010650	0.00955747	-1.89078	XLOC_006749	C8B	NNC
TCONS_00009693	8.33958e-09	-2.01241	XLOC_006749	C8B	NNC
TCONS_00010420	7.73944e-11	-1.46606	XLOC_006749	C8B	NNC
TCONS_00006848	3.55918e-11	-1.23227	XLOC_006749	C8B	NIC
TCONS_00013240	8.26778e-05	-1.29475	XLOC_006749	C8B	NNC
TCONS_00056300	1.18088e-05	-2.28039	XLOC_006749	C8B	NNC
TCONS_00006080	8.81218e-16	-Infinite	XLOC_006749	C8B	NIC
TCONS_00004369	6.4505e-08	-2.13678	XLOC_006749	C8B	NIC
TCONS_00039877	4.17301e-07	-1.36667	XLOC_006749	C8B	NNC
TCONS_00018700	0.00213131	-1.56218	XLOC_006749	C8B	NNC
TCONS_00002733	1.45327e-27	-2.41902	XLOC_001791	ENSG00000236341	NNC
TCONS_00015691	1.45034e-06	-Infinite	XLOC_006750	DAB1	NIC
TCONS_00024644	3.26901e-34	-1.85671	XLOC_001793	DAB1	Others
TCONS_00051757	7.71325e-08	-Infinite	XLOC_006750	DAB1	NIC
TCONS_00053630	0.0231745	Infinite	XLOC_006750	DAB1	NNC
TCONS_00040337	1.54515e-22	-2.78854	XLOC_006774	TACSTD2	Others
TCONS_00014746	0.00238794	Infinite	XLOC_001819	FGGY	NIC
TCONS_00007143	6.75648e-08	-Infinite	XLOC_001819	FGGY	NIC
TCONS_00014990	4.28726e-38	-Infinite	XLOC_001819	FGGY	NIC
TCONS_00011850	4.14348e-22	-Infinite	XLOC_001819	FGGY	NNC
TCONS_00010256	6.33531e-28	-Infinite	XLOC_001819	FGGY	NIC
TCONS_00012319	2.41286e-12	-Infinite	XLOC_001819	FGGY	NIC
TCONS_00006526	0.0460097	-Infinite	XLOC_001819	FGGY	NIC
TCONS_00052353	1.15772e-06	-Infinite	XLOC_001819	FGGY	NNC
TCONS_00054737	1.21667e-08	Infinite	XLOC_001819	FGGY	NNC
TCONS_00054140	3.09531e-05	Infinite	XLOC_001819	FGGY	NNC
TCONS_00007145	0.000236285	1.88399	XLOC_001819	FGGY	NNC
TCONS_00052820	4.1333e-08	3.08459	XLOC_001819	FGGY	NNC
TCONS_00055392	0.0274467	Infinite	XLOC_001819	FGGY	NNC
TCONS_00054738	0.00196967	Infinite	XLOC_001819	FGGY	NNC
TCONS_00053072	4.86246e-31	-1.35308	XLOC_006804	CYP2J2	NNC
TCONS_00051941	1.91668e-05	-1.55862	XLOC_006804	CYP2J2	NIC
TCONS_00040806	0.00136615	Infinite	XLOC_001911	PATJ	NNC
TCONS_00021924	0.000386174	Infinite	XLOC_001911	PATJ	NNC
TCONS_00010162	3.60555e-19	-2.47552	XLOC_006865	KANK4	FSM
TCONS_00010258	8.24644e-18	1.38889	XLOC_001943	USP1	FSM
TCONS_00030811	3.50456e-06	Infinite	XLOC_006866	DOCK7	NIC
TCONS_00042442	1.20315e-05	Infinite	XLOC_006866	DOCK7	NIC
TCONS_00007543	2.38489e-20	-1.12821	XLOC_001947	ANGPTL3	NIC
TCONS_00024765	1.04366e-24	-1.60833	XLOC_001947	ANGPTL3	NNC
TCONS_00014809	1.75721e-43	1.56119	XLOC_006876	ITGB3BP	FSM
TCONS_00036451	1.73945e-19	1.07312	XLOC_006876	ITGB3BP	FSM
TCONS_00046666	4.68803e-24	2.02078	XLOC_006876	ITGB3BP	FSM
TCONS_00037432	6.34441e-21	1.53649	XLOC_006876	ITGB3BP	FSM
TCONS_00010260	2.11089e-31	1.07977	XLOC_001956	EFCAB7	FSM
TCONS_00019398	1.21674e-06	-Infinite	XLOC_001959	PGM1	Others
TCONS_00014749	6.72448e-24	-1.02782	XLOC_001959	PGM1	NNC
TCONS_00048115	1.37308e-05	Infinite	XLOC_001980	ENSG00000284928	FSM
TCONS_00048116	1.2554e-08	Infinite	XLOC_001980	ENSG00000284928	NNC
TCONS_00031942	6.52406e-13	1.21416	XLOC_001993	RAVER2	FSM
TCONS_00013357	5.54879e-06	Infinite	XLOC_002010	AK4	NIC
TCONS_00010261	0.0035297	-1.52185	XLOC_002010	AK4	FSM
TCONS_00053587	0.000282897	Infinite	XLOC_002010	AK4	FSM
TCONS_00053589	1.44122e-40	3.27617	XLOC_002013	DNAJC6	NIC
TCONS_00007998	4.8495e-25	-2.32962	XLOC_002015	LEPR	NIC
TCONS_00052563	1.65494e-08	-1.84611	XLOC_002015	LEPR	NNC
TCONS_00052565	5.35383e-05	-1.05713	XLOC_002015	LEPR	FSM
TCONS_00052456	2.51399e-06	-3.83622	XLOC_002015	LEPR	NNC
TCONS_00052566	1.37062e-05	-1.36996	XLOC_002015	LEPR	NIC
TCONS_00022384	1.79282e-06	-2.36612	XLOC_002015	LEPR	NNC
TCONS_00011024	3.19973e-28	-3.08281	XLOC_002033	DYNLT5	FSM
TCONS_00053032	1.67668e-29	-2.31812	XLOC_002048	LINC01702	FSM
TCONS_00052354	7.30813e-27	-2.95563	XLOC_002048	LINC01702	FSM
TCONS_00012323	4.59715e-24	-2.56075	XLOC_002048	LINC01702	FSM
TCONS_00010424	8.54878e-09	-1.09936	XLOC_006955	GNG12	NNC
TCONS_00009716	0.000314442	-Infinite	XLOC_006955	GNG12	NNC
TCONS_00004428	2.19861e-48	-3.09915	XLOC_006971	DIRAS3	FSM
TCONS_00006096	0.0461022	Infinite	XLOC_006974	WLS	NIC
TCONS_00048120	2.80385e-13	Infinite	XLOC_002065	ENSG00000285407	FSM
TCONS_00044542	0.0159296	Infinite	XLOC_002076	SRSF11	NIC
TCONS_00044783	1.59526e-05	1.83164	XLOC_006998	ANKRD13C	NIC
TCONS_00053238	7.8604e-15	-2.10873	XLOC_002085	CTH	NNC
TCONS_00002851	6.59295e-25	-1.64344	XLOC_002085	CTH	NNC
TCONS_00052264	2.03403e-18	-2.60984	XLOC_002085	CTH	FSM
TCONS_00002852	1.34516e-28	-1.85831	XLOC_002085	CTH	FSM
TCONS_00010581	4.63938e-34	-Infinite	XLOC_002085	CTH	NNC
TCONS_00024002	4.17685e-13	-Infinite	XLOC_002085	CTH	FSM
TCONS_00027013	2.59735e-07	1.48428	XLOC_007007	PTGER3	FSM
TCONS_00026190	7.77297e-12	1.78509	XLOC_007012	ZRANB2	NNC
TCONS_00006101	2.36901e-12	2.07097	XLOC_007032	CRYZ	FSM
TCONS_00055167	6.42441e-10	2.05014	XLOC_007034	SLC44A5	NNC
TCONS_00040814	1.25569e-07	-1.45672	XLOC_002118	ACADM	NIC
TCONS_00011520	0.0106071	-1.50818	XLOC_002118	ACADM	NIC
TCONS_00053984	0.00112416	-1.26053	XLOC_002118	ACADM	FSM
TCONS_00055088	6.37713e-18	-1.58889	XLOC_002118	ACADM	NIC
TCONS_00026319	0.00348516	Infinite	XLOC_002150	ST6GALNAC5	FSM
TCONS_00026320	3.19973e-09	Infinite	XLOC_002150	ST6GALNAC5	FSM
TCONS_00040347	8.01431e-06	Infinite	XLOC_007060	ZZZ3	NIC
TCONS_00039145	6.63832e-05	Infinite	XLOC_007069	USP33	FSM
TCONS_00048695	0.00324237	Infinite	XLOC_007069	USP33	NIC
TCONS_00026671	0.00963711	Infinite	XLOC_002185	NEXN	FSM
TCONS_00027389	0.0047029	-1.02741	XLOC_002185	NEXN	FSM
TCONS_00042306	0.00128183	Infinite	XLOC_007075	FUBP1	NIC
TCONS_00006107	2.52356e-06	1.41425	XLOC_007075	FUBP1	NIC
TCONS_00038034	2.10581e-08	3.4491	XLOC_007075	FUBP1	NIC
TCONS_00026672	9.64961e-08	1.20703	XLOC_002188	DNAJB4	NIC
TCONS_00011268	6.3247e-12	-Infinite	XLOC_002188	GIPC2	NNC
TCONS_00025679	3.73529e-08	-Infinite	XLOC_002212	MGC27382	NNC
TCONS_00053676	2.50708e-12	2.34989	XLOC_002218	PTGFR	FSM
TCONS_00014637	0.000344045	-1.43893	XLOC_002220	IFI44L	Others
TCONS_00006545	0.000692297	-1.12328	XLOC_002221	IFI44	FSM
TCONS_00021324	5.80303e-15	-1.44355	XLOC_007133	LINC01725	NIC
TCONS_00053075	1.35695e-07	-1.11267	XLOC_007133	LINC01725	FSM
TCONS_00018720	0.000968997	-Infinite	XLOC_007163	CTBS	NNC
TCONS_00055478	3.41454e-17	1.76058	XLOC_007164	SSX2IP	NNC
TCONS_00041010	0.00237521	Infinite	XLOC_007164	SSX2IP	NIC
TCONS_00010429	1.2532e-08	1.07146	XLOC_007164	SSX2IP	FSM
TCONS_00055480	0.0147356	Infinite	XLOC_007164	SSX2IP	NIC
TCONS_00030826	6.11933e-06	Infinite	XLOC_007171	MCOLN3	FSM
TCONS_00034314	8.2361e-05	-1.00347	XLOC_002301	CCN1	FSM
TCONS_00013120	0.00620356	-2.0117	XLOC_002301	CCN1	FSM
TCONS_00002890	3.70711e-05	-1.1744	XLOC_002301	CCN1	FSM
TCONS_00002891	0.000544112	-Infinite	XLOC_002301	CCN1	FSM
TCONS_00046676	9.00755e-16	Infinite	XLOC_007207	COL24A1	NNC
TCONS_00055481	0.00266801	Infinite	XLOC_007207	COL24A1	NNC
TCONS_00013004	3.859e-07	1.30373	XLOC_007225	SELENOF	FSM
TCONS_00006869	6.05002e-32	1.18572	XLOC_007225	SELENOF	FSM
TCONS_00008502	4.44498e-13	2.07087	XLOC_002319	HS2ST1	NIC
TCONS_00048547	2.97776e-07	-1.45563	XLOC_002319	HS2ST1	Others
TCONS_00052209	0.000404418	-Infinite	XLOC_007245	KYAT3	NNC
TCONS_00052630	5.28992e-05	-Infinite	XLOC_007245	KYAT3	NNC
TCONS_00004478	5.52375e-06	-Infinite	XLOC_007249	GBP1	FSM
TCONS_00038041	1.57187e-10	-1.09596	XLOC_007249	GBP1	FSM
TCONS_00033170	1.95211e-14	4.0039	XLOC_007249	GBP2	NIC
TCONS_00006872	5.58021e-13	1.03658	XLOC_007249	GBP2	FSM
TCONS_00019922	1.34709e-06	2.06667	XLOC_007249	GBP2	NNC
TCONS_00018728	4.5652e-13	1.17101	XLOC_007249	GBP2	Others
TCONS_00037471	1.01275e-29	1.89065	XLOC_007249	GBP2	NNC
TCONS_00027018	3.09054e-38	2.07392	XLOC_007249	GBP2	NNC
TCONS_00030841	0.0204967	Infinite	XLOC_007249	GBP2	NNC
TCONS_00018729	2.73632e-08	-Infinite	XLOC_007249	GBP2	NIC
TCONS_00009731	2.07829e-14	-Infinite	XLOC_007249	GBP2	NNC
TCONS_00016703	5.49693e-09	-Infinite	XLOC_007249	GBP2	NNC
TCONS_00011720	1.48188e-06	-1.842	XLOC_007249	GBP2	NIC
TCONS_00006115	3.04142e-20	-1.39912	XLOC_007249	GBP7	FSM
TCONS_00008754	0.00317248	1.71479	XLOC_007253	GBP4	NNC
TCONS_00040817	8.19608e-29	2.63746	XLOC_002370	ENSG00000271949	NNC
TCONS_00031970	8.9706e-11	1.8951	XLOC_002370	LRRC8D	FSM
TCONS_00056241	3.02925e-07	1.05322	XLOC_002370	LRRC8D	FSM
TCONS_00035271	0.000108224	Infinite	XLOC_002370	ENSG00000271949	NNC
TCONS_00027693	0.000182242	Infinite	XLOC_007280	ZNF644	NNC
TCONS_00030218	2.46587e-05	Infinite	XLOC_007280	ZNF644	NIC
TCONS_00026338	6.70104e-29	Infinite	XLOC_002410	CDC7	FSM
TCONS_00033175	1.38114e-26	1.08385	XLOC_007299	ENSG00000289483	Others
TCONS_00026026	7.33821e-37	Infinite	XLOC_002423	EPHX4	FSM
TCONS_00028440	1.60615e-32	1.02278	XLOC_007304	GLMN	FSM
TCONS_00053036	6.83573e-11	Infinite	XLOC_002426	RPAP2	NNC
TCONS_00016392	3.61771e-12	1.35755	XLOC_002426	RPAP2	NNC
TCONS_00042072	2.60564e-24	1.21908	XLOC_007334	TMED5	FSM
TCONS_00043602	2.02745e-05	Infinite	XLOC_007334	TMED5	NNC
TCONS_00009743	2.28716e-13	1.85415	XLOC_007340	CCDC18-AS1	FSM
TCONS_00008509	3.18729e-47	1.44333	XLOC_002450	FNBP1L	FSM
TCONS_00006124	1.23189e-10	1.13191	XLOC_007350	BCAR3	FSM
TCONS_00055488	0.00158171	Infinite	XLOC_007364	DNTTIP2	FSM
TCONS_00012789	0.00162259	Infinite	XLOC_007371	ARHGAP29	NNC
TCONS_00053334	0.00408847	-Infinite	XLOC_002473	ABCD3	NNC
TCONS_00024778	0.0254352	-1.05329	XLOC_002473	ABCD3	NNC
TCONS_00031087	0.035721	-1.21299	XLOC_007383	F3	NIC
TCONS_00041930	0.000645007	-Infinite	XLOC_007383	F3	FSM
TCONS_00048376	2.13582e-10	1.36404	XLOC_007385	SLC44A3-AS1	FSM
TCONS_00031987	0.0174517	Infinite	XLOC_002483	SLC44A3	NIC
TCONS_00026681	1.78468e-15	Infinite	XLOC_002483	SLC44A3	NIC
TCONS_00040503	0.000983052	Infinite	XLOC_002483	SLC44A3	NIC
TCONS_00007559	3.22233e-07	1.82206	XLOC_002483	SLC44A3	FSM
TCONS_00027927	2.56754e-06	1.16223	XLOC_002483	SLC44A3	NNC
TCONS_00031991	0.0223503	Infinite	XLOC_002483	SLC44A3	NIC
TCONS_00055340	2.65427e-11	2.51085	XLOC_007400	CNN3	FSM
TCONS_00007560	2.90295e-11	-2.60089	XLOC_002497	TLCD4-RWDD3	NNC
TCONS_00011271	0.00529113	-1.61401	XLOC_002497	TLCD4-RWDD3	NNC
TCONS_00012905	6.13911e-07	-Infinite	XLOC_002497	TLCD4-RWDD3	NIC
TCONS_00053757	0.000536649	Infinite	XLOC_002515	PTBP2	NIC
TCONS_00038212	0.000323253	Infinite	XLOC_002555	SLC35A3	FSM
TCONS_00037492	1.58918e-42	1.73151	XLOC_007528	SASS6	FSM
TCONS_00013757	1.53814e-05	Infinite	XLOC_002564	RTCA	NNC
TCONS_00055398	2.33239e-08	1.58714	XLOC_002564	RTCA	NIC
TCONS_00005658	4.4586e-06	Infinite	XLOC_002571	VCAM1	FSM
TCONS_00052356	0.0220206	Infinite	XLOC_002573	SLC30A7	NNC
TCONS_00032004	2.14518e-10	1.42782	XLOC_002573	SLC30A7	Others
TCONS_00027027	0.000418384	Infinite	XLOC_007550	COL11A1	FSM
TCONS_00051056	2.7991e-19	1.22323	XLOC_002590	RNPC3	NIC
TCONS_00054145	3.18515e-05	-2.13756	XLOC_002590	AMY2B	NNC
TCONS_00038920	0.0438363	Infinite	XLOC_002593	AMY2A	NNC
TCONS_00030229	6.72449e-05	Infinite	XLOC_007592	ENSG00000238122	FSM
TCONS_00038216	0.0219206	Infinite	XLOC_002617	SLC25A24P1	NNC
TCONS_00038444	0.024277	Infinite	XLOC_007593	SLC25A24P2	NNC
TCONS_00040646	7.9668e-05	Infinite	XLOC_007593	SLC25A24P2	NNC
TCONS_00010779	1.70098e-09	Infinite	XLOC_002630	PRPF38B	NNC
TCONS_00032007	1.25388e-06	1.47789	XLOC_002630	PRPF38B	NNC
TCONS_00032011	0.0153654	Infinite	XLOC_002634	GPSM2	NIC
TCONS_00032013	0.00100856	Infinite	XLOC_002634	GPSM2	NIC
TCONS_00032012	2.1901e-05	Infinite	XLOC_002634	GPSM2	NIC
TCONS_00026686	2.83977e-41	1.35506	XLOC_002634	GPSM2	FSM
TCONS_00032014	0.0269391	Infinite	XLOC_002634	GPSM2	NIC
TCONS_00032015	0.0441547	Infinite	XLOC_002634	GPSM2	NIC
TCONS_00029262	5.33771e-07	Infinite	XLOC_002634	GPSM2	FSM
TCONS_00006133	2.67342e-11	Infinite	XLOC_007606	CLCC1	FSM
TCONS_00055610	0.00680335	Infinite	XLOC_007606	CLCC1	FSM
TCONS_00011395	9.14369e-08	1.49453	XLOC_007606	CLCC1	FSM
TCONS_00052427	0.0251113	Infinite	XLOC_007606	CLCC1	FSM
TCONS_00027034	1.03958e-05	Infinite	XLOC_007608	WDR47	FSM
TCONS_00038225	4.12336e-08	Infinite	XLOC_002641	ELAPOR1	NIC
TCONS_00032024	4.53024e-05	Infinite	XLOC_002641	ELAPOR1	NIC
TCONS_00038229	0.00968215	Infinite	XLOC_002641	ELAPOR1	NIC
TCONS_00039806	0.000326481	Infinite	XLOC_002641	ELAPOR1	NNC
TCONS_00049770	1.83705e-11	Infinite	XLOC_002641	ELAPOR1	Others
TCONS_00008519	8.10587e-25	1.03757	XLOC_002646	SARS1	FSM
TCONS_00032027	2.09892e-13	2.04784	XLOC_002646	SARS1	NNC
TCONS_00038233	0.00445898	Infinite	XLOC_002647	CELSR2	NNC
TCONS_00035291	0.0031765	Infinite	XLOC_002647	CELSR2	NNC
TCONS_00038234	0.0483987	Infinite	XLOC_002647	CELSR2	NNC
TCONS_00050679	0.048485	Infinite	XLOC_002647	CELSR2	NNC
TCONS_00034335	0.00776455	Infinite	XLOC_002647	CELSR2	NNC
TCONS_00036886	0.0143143	Infinite	XLOC_002647	CELSR2	Others
TCONS_00037893	7.40162e-07	1.07602	XLOC_002647	CELSR2	Others
TCONS_00040508	1.42099e-10	1.3178	XLOC_002647	CELSR2	NNC
TCONS_00044983	3.2557e-05	Infinite	XLOC_007615	PSRC1	FSM
TCONS_00033212	8.78052e-11	Infinite	XLOC_007615	PSRC1	NIC
TCONS_00037519	0.00237089	Infinite	XLOC_007615	PSRC1	NNC
TCONS_00040648	8.1886e-07	Infinite	XLOC_007615	PSRC1	FSM
TCONS_00044058	0.0287775	Infinite	XLOC_007615	PSRC1	NIC
TCONS_00029685	1.49987e-19	Infinite	XLOC_007615	PSRC1	FSM
TCONS_00033211	0.000286964	Infinite	XLOC_007615	PSRC1	NIC
TCONS_00036489	1.2152e-09	Infinite	XLOC_007615	PSRC1	NIC
TCONS_00038800	0.0377089	Infinite	XLOC_007615	PSRC1	NNC
TCONS_00053635	0.0232691	Infinite	XLOC_007615	PSRC1	NNC
TCONS_00027036	2.9143e-30	2.39623	XLOC_007616	SORT1	FSM
TCONS_00028926	0.000670907	Infinite	XLOC_007616	SORT1	NIC
TCONS_00039159	4.21514e-07	Infinite	XLOC_007616	SORT1	NIC
TCONS_00005667	0.0373193	-1.97814	XLOC_002656	SYPL2	FSM
TCONS_00051910	5.59213e-06	Infinite	XLOC_002656	SYPL2	NIC
TCONS_00029070	3.4933e-21	1.20406	XLOC_002657	ATXN7L2	FSM
TCONS_00046272	1.73421e-07	Infinite	XLOC_002657	ATXN7L2	NIC
TCONS_00028552	3.72442e-09	Infinite	XLOC_002658	CYB561D1	FSM
TCONS_00026688	2.95133e-10	Infinite	XLOC_002658	CYB561D1	FSM
TCONS_00026689	1.97196e-06	1.34974	XLOC_002658	CYB561D1	FSM
TCONS_00015636	0.00698438	Infinite	XLOC_002663	AMPD2	FSM
TCONS_00038930	1.58033e-09	Infinite	XLOC_002663	AMPD2	FSM
TCONS_00010276	0.00505908	1.66954	XLOC_002663	AMPD2	FSM
TCONS_00002978	7.1538e-08	-Infinite	XLOC_002664	GSTM4	NIC
TCONS_00012908	4.88424e-06	-2.08371	XLOC_002664	GSTM2	NIC
TCONS_00012635	0.00379067	-Infinite	XLOC_002664	GSTM2	FSM
TCONS_00018115	0.0145134	-1.3901	XLOC_002664	GSTM2	FSM
TCONS_00014642	0.000297959	-3.84516	XLOC_002664	GSTM1	NIC
TCONS_00052949	2.50166e-12	-Infinite	XLOC_002665	GSTM5	NIC
TCONS_00026691	4.31343e-13	-Infinite	XLOC_002665	GSTM5	FSM
TCONS_00030232	2.72548e-06	Infinite	XLOC_007631	EPS8L3	NNC
TCONS_00033223	2.53103e-06	Infinite	XLOC_007631	EPS8L3	NIC
TCONS_00044312	0.0136507	Infinite	XLOC_007631	EPS8L3	NIC
TCONS_00053636	1.48796e-07	Infinite	XLOC_007631	EPS8L3	NNC
TCONS_00043941	0.0151579	-Infinite	XLOC_007631	EPS8L3	NNC
TCONS_00028929	0.00690469	Infinite	XLOC_007631	EPS8L3	NNC
TCONS_00027039	7.02324e-24	Infinite	XLOC_007631	EPS8L3	FSM
TCONS_00031088	0.0238257	Infinite	XLOC_007631	EPS8L3	FSM
TCONS_00046041	1.25171e-07	Infinite	XLOC_007631	EPS8L3	Others
TCONS_00028460	1.31128e-11	Infinite	XLOC_007631	EPS8L3	NIC
TCONS_00031364	0.0125687	Infinite	XLOC_007631	EPS8L3	NNC
TCONS_00053637	0.00963716	Infinite	XLOC_007631	EPS8L3	NIC
TCONS_00042603	3.72815e-07	Infinite	XLOC_007631	EPS8L3	NNC
TCONS_00028165	4.72719e-07	Infinite	XLOC_007631	EPS8L3	NNC
TCONS_00047370	2.5534e-06	Infinite	XLOC_007631	EPS8L3	NNC
TCONS_00028168	9.83274e-06	Infinite	XLOC_007631	EPS8L3	NIC
TCONS_00042312	0.00021303	Infinite	XLOC_007631	EPS8L3	NIC
TCONS_00028166	7.96154e-05	Infinite	XLOC_007631	EPS8L3	NIC
TCONS_00031190	0.000501864	1.06226	XLOC_002667	AHCYL1	FSM
TCONS_00043981	9.71078e-08	Infinite	XLOC_002670	STRIP1	NIC
TCONS_00053513	2.27699e-35	1.49964	XLOC_007633	ALX3	FSM
TCONS_00008523	0.0113538	-Infinite	XLOC_002677	RBM15	FSM
TCONS_00022462	4.68107e-07	-Infinite	XLOC_007639	SLC16A4	FSM
TCONS_00010895	8.70784e-17	-3.62733	XLOC_007639	SLC16A4	FSM
TCONS_00004544	3.67265e-09	1.6037	XLOC_007642	LAMTOR5	FSM
TCONS_00050596	8.35857e-11	1.7843	XLOC_007642	LAMTOR5	FSM
TCONS_00006134	4.47793e-06	-1.10437	XLOC_007644	KCNA3	FSM
TCONS_00027410	0.0180845	-1.42745	XLOC_002682	CD53	Others
TCONS_00033236	9.48392e-05	1.07225	XLOC_007646	LRIF1	NNC
TCONS_00043853	1.52995e-05	Infinite	XLOC_007646	LRIF1	NNC
TCONS_00038053	6.15604e-07	1.64961	XLOC_007649	DRAM2	NIC
TCONS_00016183	1.29172e-05	2.06637	XLOC_007649	DRAM2	NNC
TCONS_00005672	3.6064e-08	1.07903	XLOC_002684	CEPT1	FSM
TCONS_00033238	0.00211658	Infinite	XLOC_007652	DENND2D	NNC
TCONS_00030866	1.53888e-08	1.30032	XLOC_007656	WDR77	NNC
TCONS_00033245	7.03055e-34	1.09258	XLOC_007656	WDR77	NNC
TCONS_00033246	9.82081e-13	Infinite	XLOC_007656	WDR77	NNC
TCONS_00039629	1.36421e-14	-1.26	XLOC_002691	C1orf162	FSM
TCONS_00006567	2.7227e-23	-1.2215	XLOC_002691	C1orf162	FSM
TCONS_00028368	1.85864e-07	-1.77098	XLOC_002691	C1orf162	NIC
TCONS_00028369	0.000213558	-1.19682	XLOC_002691	C1orf162	NIC
TCONS_00012471	3.89753e-37	1.63587	XLOC_007662	INKA2	FSM
TCONS_00005676	4.83421e-23	1.06634	XLOC_002702	DDX20	FSM
TCONS_00024647	4.05159e-07	1.36293	XLOC_002702	DDX20	NIC
TCONS_00043708	2.17069e-05	Infinite	XLOC_002702	DDX20	FSM
TCONS_00015931	5.46927e-19	-3.12494	XLOC_007665	KCND3	FSM
TCONS_00019968	4.72009e-09	Infinite	XLOC_007687	ST7L	NIC
TCONS_00007575	3.71208e-07	1.82624	XLOC_002718	MOV10	FSM
TCONS_00026697	2.39791e-05	1.58833	XLOC_002718	MOV10	NIC
TCONS_00013125	3.65868e-05	Infinite	XLOC_002718	MOV10	FSM
TCONS_00037900	3.26027e-05	Infinite	XLOC_002718	MOV10	NIC
TCONS_00041348	1.4691e-05	1.25563	XLOC_002718	MOV10	NIC
TCONS_00004550	4.8994e-17	1.28137	XLOC_007696	RHOC	FSM
TCONS_00050598	2.72798e-11	Infinite	XLOC_007696	ENSG00000271810	NNC
TCONS_00013870	1.04463e-43	1.25984	XLOC_007696	RHOC	FSM
TCONS_00028632	1.11846e-20	2.31576	XLOC_007696	RHOC	FSM
TCONS_00056518	2.06626e-12	1.10529	XLOC_007696	ENSG00000271810	NIC
TCONS_00004551	4.08708e-25	1.16333	XLOC_007696	RHOC	FSM
TCONS_00046887	0.0191403	Infinite	XLOC_002720	TAFA3	NIC
TCONS_00040652	0.000345709	Infinite	XLOC_007697	SLC16A1	FSM
TCONS_00032048	2.79111e-36	1.4503	XLOC_002724	SLC16A1-AS1	FSM
TCONS_00056388	0.00147321	Infinite	XLOC_002727	LRIG2	NIC
TCONS_00033255	1.07899e-05	1.32657	XLOC_007717	AP4B1	NIC
TCONS_00008530	2.1729e-27	1.42794	XLOC_002755	DCLRE1B	FSM
TCONS_00042523	3.51524e-10	Infinite	XLOC_002755	DCLRE1B	FSM
TCONS_00003013	7.06986e-29	-1.85931	XLOC_002758	OLFML3	FSM
TCONS_00039731	8.48637e-24	-4.13535	XLOC_007731	AMPD1	FSM
TCONS_00006142	1.32968e-37	1.16744	XLOC_007732	NRAS	FSM
TCONS_00030253	0.00310601	1.99145	XLOC_007733	CSDE1	FSM
TCONS_00027710	6.60165e-05	1.79786	XLOC_007733	CSDE1	FSM
TCONS_00038457	0.00293183	Infinite	XLOC_007733	CSDE1	FSM
TCONS_00042187	1.02282e-05	Infinite	XLOC_007733	CSDE1	NIC
TCONS_00027042	2.07223e-05	Infinite	XLOC_007733	CSDE1	NIC
TCONS_00039888	8.59513e-15	1.4558	XLOC_007734	SIKE1	FSM
TCONS_00008261	1.36075e-11	-1.14837	XLOC_007739	NGF	FSM
TCONS_00027046	1.81506e-20	2.20939	XLOC_007741	CASQ2	FSM
TCONS_00048557	5.21324e-05	Infinite	XLOC_002775	LINC01649	NNC
TCONS_00039811	4.03824e-35	1.26869	XLOC_002785	ATP1A1	NNC
TCONS_00005681	1.61588e-05	Infinite	XLOC_002785	ATP1A1	FSM
TCONS_00032056	3.0594e-18	1.06452	XLOC_002785	ATP1A1	NIC
TCONS_00049786	3.47299e-05	Infinite	XLOC_002785	ATP1A1	FSM
TCONS_00055093	1.87544e-26	2.21221	XLOC_002787	LINC01762	Others
TCONS_00032063	9.47221e-27	2.96348	XLOC_002787	LINC01762	Others
TCONS_00038238	3.72894e-11	Infinite	XLOC_002787	LINC01762	Others
TCONS_00054975	2.17999e-24	3.8634	XLOC_002787	LINC01762	Others
TCONS_00007341	1.6166e-33	1.32344	XLOC_007750	CD58	FSM
TCONS_00055498	9.44168e-10	1.57719	XLOC_007750	CD58	FSM
TCONS_00010166	8.25089e-19	1.10442	XLOC_007750	CD58	FSM
TCONS_00037542	2.05761e-21	3.15652	XLOC_007757	IGSF3	FSM
TCONS_00054630	2.53745e-36	Infinite	XLOC_007757	IGSF3	NNC
TCONS_00015315	1.19511e-34	1.44617	XLOC_002792	PTGFRN	FSM
TCONS_00030572	0.000179022	Infinite	XLOC_002797	TTF2	NNC
TCONS_00009220	2.53697e-07	Infinite	XLOC_002797	TTF2	NNC
TCONS_00029955	1.71635e-35	1.09747	XLOC_002797	TTF2	FSM
TCONS_00037902	3.68795e-36	1.57401	XLOC_002797	TTF2	NIC
TCONS_00032066	5.36003e-28	1.52564	XLOC_002797	TTF2	FSM
TCONS_00019975	5.93994e-32	2.73087	XLOC_007760	TRIM45	FSM
TCONS_00038805	1.23211e-16	-Infinite	XLOC_007761	VTCN1	FSM
TCONS_00033268	6.00387e-13	Infinite	XLOC_007780	GDAP2	NNC
TCONS_00009777	1.60308e-16	1.0757	XLOC_007780	GDAP2	FSM
TCONS_00052468	0.00749668	Infinite	XLOC_002818	WDR3	NNC
TCONS_00015938	4.45516e-05	-Infinite	XLOC_007790	TBX15	NNC
TCONS_00006150	3.96689e-20	-2.32399	XLOC_007790	TBX15	NNC
TCONS_00055729	1.12863e-06	Infinite	XLOC_007790	TBX15	Others
TCONS_00048389	3.79831e-12	Infinite	XLOC_007792	WARS2	FSM
TCONS_00046987	8.51115e-08	Infinite	XLOC_007792	WARS2	FSM
TCONS_00052989	8.05833e-24	-Infinite	XLOC_007807	HAO2	Others
TCONS_00052428	4.52014e-15	-Infinite	XLOC_007807	HAO2	Others
TCONS_00006151	7.71293e-32	-6.44765	XLOC_007807	LINC01780	Others
TCONS_00015939	6.65076e-26	-Infinite	XLOC_007807	HAO2	Others
TCONS_00051683	0.000226429	-Infinite	XLOC_007807	HAO2	Others
TCONS_00052992	8.82992e-10	-Infinite	XLOC_007807	HAO2	Others
TCONS_00052083	1.66536e-08	-Infinite	XLOC_007807	HAO2	Others
TCONS_00052084	7.23319e-12	-Infinite	XLOC_007807	HAO2	Others
TCONS_00055905	0.000319565	-Infinite	XLOC_007807	HAO2	Others
TCONS_00055906	0.00820425	-Infinite	XLOC_007807	HAO2	Others
TCONS_00053279	1.67586e-31	-Infinite	XLOC_007807	HAO2	Others
TCONS_00052756	0.00430753	-Infinite	XLOC_007807	HAO2	Others
TCONS_00021386	8.90037e-16	-2.92111	XLOC_007807	HAO2	Others
TCONS_00055186	1.40887e-18	-2.1266	XLOC_007807	HAO2	Others
TCONS_00003029	7.03844e-07	-Infinite	XLOC_002857	HAO2	NIC
TCONS_00007170	9.29789e-10	-Infinite	XLOC_002857	HAO2	NIC
TCONS_00003031	4.04905e-24	-Infinite	XLOC_002857	HAO2	FSM
TCONS_00003030	2.45325e-43	-5.87154	XLOC_002857	HAO2	FSM
TCONS_00013129	2.23432e-05	-Infinite	XLOC_002857	HAO2	NIC
TCONS_00021965	0.00715446	-Infinite	XLOC_002857	HAO2	NNC
TCONS_00052469	0.00749668	-Infinite	XLOC_002857	HAO2	NIC
TCONS_00055095	8.50985e-16	-Infinite	XLOC_002857	HAO2	NIC
TCONS_00021967	2.87346e-08	-Infinite	XLOC_002857	HAO2	NNC
TCONS_00019466	0.00926242	-Infinite	XLOC_002857	HAO2	NIC
TCONS_00003034	5.19135e-17	-3.08198	XLOC_002857	HAO2	NIC
TCONS_00011280	9.8594e-16	-Infinite	XLOC_002857	HAO2	NIC
TCONS_00003032	1.60691e-13	-Infinite	XLOC_002857	HAO2	NNC
TCONS_00008027	3.46133e-17	-3.90462	XLOC_002857	HAO2	NIC
TCONS_00014497	1.70261e-15	-Infinite	XLOC_002857	HAO2	NIC
TCONS_00018130	7.07001e-21	-3.5298	XLOC_002857	HAO2	Others
TCONS_00007175	0.00345861	-Infinite	XLOC_002857	HAO2	NIC
TCONS_00010590	0.0193948	-Infinite	XLOC_002857	HAO2	NIC
TCONS_00024072	4.57784e-18	-Infinite	XLOC_002857	HAO2	NNC
TCONS_00011863	3.25001e-05	-Infinite	XLOC_002857	HAO2	NIC
TCONS_00018132	5.60762e-28	-Infinite	XLOC_002857	HAO2	NNC
TCONS_00022839	5.69074e-26	-Infinite	XLOC_002857	HAO2	NNC
TCONS_00015807	7.64751e-13	-Infinite	XLOC_002857	HAO2	Others
TCONS_00003037	4.88599e-37	-4.61382	XLOC_002857	HAO2	FSM
TCONS_00031195	3.73909e-18	-1.98385	XLOC_002860	HSD3B2	FSM
TCONS_00049186	9.31148e-06	-Infinite	XLOC_002860	HSD3B2	FSM
TCONS_00051383	4.63332e-08	-1.46395	XLOC_002866	PHGDH	FSM
TCONS_00012123	8.09873e-09	-Infinite	XLOC_002866	PHGDH	NIC
TCONS_00018137	1.22816e-12	-Infinite	XLOC_002866	PHGDH	NNC
TCONS_00003040	2.05934e-16	-1.77644	XLOC_002866	PHGDH	NIC
TCONS_00016892	1.63155e-10	-Infinite	XLOC_002866	PHGDH	NNC
TCONS_00012641	1.78667e-12	-Infinite	XLOC_002866	PHGDH	NIC
TCONS_00052357	7.25476e-24	-2.61304	XLOC_002866	PHGDH	NNC
TCONS_00004583	1.98932e-18	-1.18432	XLOC_007817	HMGCS2	FSM
TCONS_00004582	8.31553e-14	-2.17975	XLOC_007817	HMGCS2	NNC
TCONS_00007345	3.04488e-07	-1.28282	XLOC_007817	HMGCS2	NNC
TCONS_00030255	2.13956e-06	-1.90123	XLOC_007817	HMGCS2	NIC
TCONS_00012217	9.34759e-05	-Infinite	XLOC_007817	HMGCS2	NNC
TCONS_00011967	3.54348e-10	-2.69233	XLOC_007817	HMGCS2	NNC
TCONS_00011968	1.64456e-15	-2.85465	XLOC_007817	HMGCS2	NNC
TCONS_00011969	3.41704e-22	-1.83929	XLOC_007817	HMGCS2	NNC
TCONS_00015567	1.40912e-08	-1.13021	XLOC_007817	HMGCS2	NIC
TCONS_00022463	1.31274e-13	-1.45186	XLOC_007817	HMGCS2	NIC
TCONS_00030874	6.4919e-15	-1.63038	XLOC_007817	HMGCS2	NNC
TCONS_00054346	9.12261e-06	-1.57887	XLOC_007817	HMGCS2	NNC
TCONS_00010449	4.56179e-05	-Infinite	XLOC_007817	HMGCS2	NNC
TCONS_00055851	2.86081e-08	-1.33464	XLOC_002867	REG4	Others
TCONS_00017210	3.443e-19	-3.9928	XLOC_002867	REG4	Others
TCONS_00014498	1.32355e-07	-Infinite	XLOC_002868	NBPF7P	Others
TCONS_00054285	0.0159345	-1.30302	XLOC_002890	NBPF8	NNC
TCONS_00034358	1.23901e-07	-1.13396	XLOC_002890	NBPF8	Others
TCONS_00004624	0.0202245	-Infinite	XLOC_007856	PDE4DIPP2	NNC
TCONS_00047712	1.17179e-13	-1.88396	XLOC_007856	PDE4DIPP2	NNC
TCONS_00016075	0.0325308	Infinite	XLOC_002911	NBPF26	NIC
TCONS_00006583	0.0214619	Infinite	XLOC_002911	NBPF26	NIC
TCONS_00035717	0.00199149	Infinite	XLOC_002911	NBPF26	NNC
TCONS_00022850	0.00134022	1.17063	XLOC_002911	NBPF26	NNC
TCONS_00011551	0.00878023	Infinite	XLOC_002919	LINC00623	NNC
TCONS_00055099	0.00138119	1.68744	XLOC_002919	LINC00623	NNC
TCONS_00055672	3.03083e-06	Infinite	XLOC_002919	LINC00623	FSM
TCONS_00015813	9.82665e-16	Infinite	XLOC_002919	LINC00623	NNC
TCONS_00029137	1.11589e-33	Infinite	XLOC_007891	FAM72B	FSM
TCONS_00035298	0.00162797	Infinite	XLOC_002962	LINC02798	NNC
TCONS_00033281	2.03403e-18	Infinite	XLOC_007942	ENSG00000277702	NNC
TCONS_00033283	1.64359e-08	Infinite	XLOC_007942	ENSG00000277702	NNC
TCONS_00044786	4.04694e-19	Infinite	XLOC_007942	ENSG00000277702	NNC
TCONS_00043040	3.55176e-13	Infinite	XLOC_007942	ENSG00000277702	NNC
TCONS_00029139	1.14906e-46	4.30626	XLOC_007953	FAM72C	FSM
TCONS_00015483	9.67767e-22	1.60421	XLOC_003031	ENSG00000289318	FSM
TCONS_00033292	4.80173e-14	Infinite	XLOC_007969	LINC02802	NNC
TCONS_00033293	2.29748e-06	Infinite	XLOC_007969	LINC02802	NNC
TCONS_00033294	5.53434e-08	Infinite	XLOC_007969	LINC02802	NNC
TCONS_00042611	0.00112194	Infinite	XLOC_007969	LINC02802	NNC
TCONS_00043042	5.87796e-06	Infinite	XLOC_007969	LINC02802	FSM
TCONS_00033296	3.56778e-08	Infinite	XLOC_007969	LINC02802	NNC
TCONS_00055804	1.56846e-05	Infinite	XLOC_007969	LINC02802	FSM
TCONS_00028641	0.00461068	Infinite	XLOC_007969	LINC02802	FSM
TCONS_00025450	7.54918e-07	Infinite	XLOC_007976	NBPF15	NNC
TCONS_00033304	0.0438363	Infinite	XLOC_007976	NBPF15	NNC
TCONS_00055345	0.00339552	Infinite	XLOC_007976	NBPF15	NNC
TCONS_00032086	0.0326449	Infinite	XLOC_003064	LSP1P5	FSM
TCONS_00032087	3.55631e-07	Infinite	XLOC_003064	LSP1P5	FSM
TCONS_00042919	0.00335756	Infinite	XLOC_003064	LSP1P5	FSM
TCONS_00047715	6.87127e-26	1.13292	XLOC_007986	SRGAP2B	FSM
TCONS_00037555	8.04672e-08	Infinite	XLOC_007986	SRGAP2B	FSM
TCONS_00026361	0.000291118	Infinite	XLOC_003089	FAM72D	NNC
TCONS_00029073	1.34528e-50	3.39525	XLOC_003089	FAM72D	FSM
TCONS_00011146	0.00141823	1.94602	XLOC_008022	NBPF20	NIC
TCONS_00004659	0.00722815	Infinite	XLOC_008022	NBPF20	Others
TCONS_00054080	0.000217926	Infinite	XLOC_008022	NBPF20	NNC
TCONS_00012917	1.19607e-07	Infinite	XLOC_003113	GPR89A	NIC
TCONS_00032100	2.59237e-05	1.23315	XLOC_003113	GPR89A	NNC
TCONS_00043710	1.20368e-12	3.10122	XLOC_003113	GPR89A	NIC
TCONS_00009256	8.15211e-09	Infinite	XLOC_003113	GPR89A	NIC
TCONS_00032099	4.12961e-09	1.47761	XLOC_003113	GPR89A	Others
TCONS_00011041	2.51663e-08	Infinite	XLOC_003113	GPR89A	NIC
TCONS_00012347	0.043327	1.07082	XLOC_003113	GPR89A	FSM
TCONS_00006180	9.88331e-17	1.21164	XLOC_008028	PDZK1	NNC
TCONS_00040661	1.98389e-07	Infinite	XLOC_008028	PDZK1	NIC
TCONS_00006930	7.95787e-10	Infinite	XLOC_008028	PDZK1	NIC
TCONS_00011740	1.98028e-07	1.32219	XLOC_008028	PDZK1	NIC
TCONS_00038810	5.60672e-05	1.04987	XLOC_008028	PDZK1	NIC
TCONS_00055348	1.96278e-16	1.81271	XLOC_008028	PDZK1	NIC
TCONS_00055910	0.000837165	1.15518	XLOC_008028	PDZK1	NIC
TCONS_00004709	9.2242e-09	Infinite	XLOC_008028	PDZK1	FSM
TCONS_00016201	0.0191728	Infinite	XLOC_008028	PDZK1	NIC
TCONS_00051951	0.0496122	Infinite	XLOC_008028	PDZK1	NNC
TCONS_00021494	2.63455e-05	1.97225	XLOC_008028	PDZK1	Others
TCONS_00052995	6.84251e-09	1.5394	XLOC_008028	PDZK1	NNC
TCONS_00016752	1.5635e-05	Infinite	XLOC_008028	PDZK1	NNC
TCONS_00006183	1.94837e-47	1.03413	XLOC_008029	RNF115	FSM
TCONS_00041760	2.36295e-16	2.02027	XLOC_008029	RNF115	NIC
TCONS_00047003	4.9273e-15	1.09586	XLOC_008029	RNF115	NNC
TCONS_00016441	7.31126e-05	Infinite	XLOC_003123	POLR3C	NIC
TCONS_00043987	5.65981e-18	1.22861	XLOC_003123	POLR3C	Others
TCONS_00014084	5.68594e-50	1.34814	XLOC_003123	POLR3C	NIC
TCONS_00044123	2.45618e-10	3.01718	XLOC_003123	POLR3C	NIC
TCONS_00055951	1.98169e-21	Infinite	XLOC_003123	NUDT17	FSM
TCONS_00008779	2.62153e-13	Infinite	XLOC_008034	PIAS3	FSM
TCONS_00035479	2.24731e-05	Infinite	XLOC_008037	ENSG00000289565	NNC
TCONS_00050773	2.64014e-26	1.25054	XLOC_008037	ENSG00000289565	NIC
TCONS_00013264	1.56186e-30	1.35584	XLOC_008037	RBM8A	FSM
TCONS_00033316	5.68209e-53	1.39079	XLOC_008037	RBM8A	NNC
TCONS_00012804	6.36559e-37	1.01757	XLOC_008038	LIX1L	FSM
TCONS_00044860	1.99051e-22	1.6312	XLOC_003126	POLR3GL	FSM
TCONS_00006193	0.00409605	-1.15547	XLOC_008040	TXNIP	FSM
TCONS_00054353	0.00534759	1.51595	XLOC_008042	HJV	NNC
TCONS_00007812	5.43926e-06	Infinite	XLOC_008044	NBPF10	NIC
TCONS_00018881	0.00162319	Infinite	XLOC_008044	NBPF10	Others
TCONS_00022471	0.00258321	Infinite	XLOC_008044	NBPF10	Others
TCONS_00011154	0.0121034	Infinite	XLOC_008044	NBPF10	Others
TCONS_00018932	4.46333e-12	1.4012	XLOC_008044	NBPF10	NIC
TCONS_00044686	5.98886e-08	1.18476	XLOC_008044	NBPF10	NIC
TCONS_00007830	1.00483e-11	1.49277	XLOC_008044	NOTCH2NLA	FSM
TCONS_00004764	0.0145238	-Infinite	XLOC_008044	NBPF10	NNC
TCONS_00050507	2.48781e-08	Infinite	XLOC_003142	ENSG00000287978	NNC
TCONS_00043912	1.37793e-07	Infinite	XLOC_003156	NBPF12	NNC
TCONS_00019535	0.00840599	Infinite	XLOC_003156	NBPF12	NIC
TCONS_00045422	0.0438363	Infinite	XLOC_003156	NBPF12	NIC
TCONS_00049202	0.00151371	Infinite	XLOC_003156	NBPF12	NNC
TCONS_00017663	0.000587382	-Infinite	XLOC_008074	ENSG00000227242	NNC
TCONS_00017664	2.10737e-23	-3.64025	XLOC_008074	ENSG00000227242	NNC
TCONS_00017665	0.00800419	-1.63406	XLOC_008074	ENSG00000227242	NNC
TCONS_00008303	5.2909e-25	-2.75685	XLOC_008074	ENSG00000227242	Others
TCONS_00052324	8.68932e-20	-1.73705	XLOC_008074	NBPF13P	NNC
TCONS_00008304	3.51195e-12	-1.42065	XLOC_008074	NBPF13P	NNC
TCONS_00010470	1.84071e-17	1.17933	XLOC_008079	PRKAB2	FSM
TCONS_00018941	3.83212e-08	1.55531	XLOC_008079	PRKAB2	NNC
TCONS_00052527	5.52289e-06	Infinite	XLOC_008079	PRKAB2	NIC
TCONS_00053444	3.25566e-40	1.87938	XLOC_003160	PDIA3P1	FSM
TCONS_00011409	1.14808e-08	-1.35885	XLOC_008072	FMO5	NIC
TCONS_00009851	0.00219254	-Infinite	XLOC_008072	FMO5	NIC
TCONS_00006204	3.88788e-06	1.29007	XLOC_008072	FMO5	FSM
TCONS_00018943	6.23946e-12	2.06568	XLOC_008072	FMO5	NIC
TCONS_00025897	0.0149387	Infinite	XLOC_008072	FMO5	NNC
TCONS_00048411	0.0437795	Infinite	XLOC_008072	FMO5	NNC
TCONS_00056066	3.71019e-06	Infinite	XLOC_008072	FMO5	NIC
TCONS_00009852	0.0257648	Infinite	XLOC_008072	FMO5	Others
TCONS_00022233	7.58033e-06	-Infinite	XLOC_008072	CCT8P1	Others
TCONS_00011160	0.00423188	1.34647	XLOC_008072	FMO5	FSM
TCONS_00053281	3.96158e-15	1.74549	XLOC_008072	FMO5	NNC
TCONS_00005708	3.03189e-08	4.68376	XLOC_003160	CHD1L	FSM
TCONS_00040214	8.12626e-15	1.02726	XLOC_003160	CHD1L	FSM
TCONS_00046446	1.13157e-17	3.23627	XLOC_003160	CHD1L	NIC
TCONS_00032106	3.59869e-13	1.38069	XLOC_003160	CHD1L	FSM
TCONS_00027433	4.4646e-20	Infinite	XLOC_003160	CHD1L	FSM
TCONS_00054774	1.61869e-08	1.2063	XLOC_003160	CHD1L	Others
TCONS_00055777	1.89409e-07	Infinite	XLOC_003160	CHD1L	NIC
TCONS_00014762	8.37057e-07	Infinite	XLOC_003160	CHD1L	NNC
TCONS_00052951	5.75142e-15	2.18583	XLOC_003160	CHD1L	FSM
TCONS_00007182	9.19688e-16	1.32433	XLOC_003160	CHD1L	FSM
TCONS_00046447	5.50794e-10	2.80338	XLOC_003160	CHD1L	NIC
TCONS_00043521	0.000195878	1.05499	XLOC_003172	BCL9	FSM
TCONS_00026717	5.30034e-27	2.78957	XLOC_003172	ENSG00000288626	NIC
TCONS_00030886	4.08167e-10	2.05309	XLOC_008087	ACP6	NIC
TCONS_00004783	4.35079e-23	1.00992	XLOC_008087	ACP6	FSM
TCONS_00006213	8.56467e-18	1.9994	XLOC_008088	GJA5	FSM
TCONS_00027727	5.38552e-22	Infinite	XLOC_008088	GJA5	NNC
TCONS_00012920	3.5137e-07	Infinite	XLOC_003179	GPR89B	NIC
TCONS_00009267	3.93143e-10	1.21123	XLOC_003179	GPR89B	NIC
TCONS_00011044	1.39276e-07	1.89557	XLOC_003179	GPR89B	NIC
TCONS_00021563	1.02158e-05	1.36888	XLOC_008093	ENSG00000290705	Others
TCONS_00024825	9.87858e-05	-Infinite	XLOC_003189	PDE4DIPP1	NNC
TCONS_00004790	0.0129192	1.15689	XLOC_008096	NBPF11	Others
TCONS_00025051	0.00129858	1.08198	XLOC_008096	NBPF11	NIC
TCONS_00021568	8.56402e-06	Infinite	XLOC_008096	NBPF11	NNC
TCONS_00020050	0.0411836	Infinite	XLOC_008096	NBPF11	NIC
TCONS_00055505	0.0454553	Infinite	XLOC_008096	NBPF11	NIC
TCONS_00050417	0.000112962	3.78795	XLOC_008096	NBPF11	NNC
TCONS_00055411	1.0838e-16	Infinite	XLOC_003202	ENSG00000228626	Others
TCONS_00054552	0.000290084	Infinite	XLOC_003202	ENSG00000228626	Others
TCONS_00054553	2.75002e-13	Infinite	XLOC_003202	ENSG00000228626	Others
TCONS_00056535	3.14352e-27	1.70086	XLOC_008102	LINC01138	FSM
TCONS_00050775	3.65117e-33	2.0551	XLOC_008102	LINC01138	NNC
TCONS_00011750	6.44823e-18	1.22107	XLOC_008102	ENSG00000285062	FSM
TCONS_00041855	0.0199931	Infinite	XLOC_008116	NBPF14	NIC
TCONS_00016771	0.0306088	-Infinite	XLOC_008116	NBPF14	NNC
TCONS_00016211	4.99548e-06	Infinite	XLOC_008116	NBPF14	NIC
TCONS_00020699	3.76105e-05	-Infinite	XLOC_003222	PDE4DIP	NIC
TCONS_00005713	8.20715e-09	1.09761	XLOC_003222	PDE4DIP	FSM
TCONS_00008037	0.000100051	1.0214	XLOC_003222	PDE4DIP	NIC
TCONS_00043869	0.027331	Infinite	XLOC_008147	NBPF9	NIC
TCONS_00025062	0.02708	1.79107	XLOC_008147	NBPF9	NIC
TCONS_00004857	0.026074	Infinite	XLOC_008147	NBPF9	Others
TCONS_00055360	0.000136484	Infinite	XLOC_008147	NBPF9	NIC
TCONS_00047735	1.45065e-06	Infinite	XLOC_008147	NBPF9	NIC
TCONS_00028473	0.002663	Infinite	XLOC_008147	NBPF9	NNC
TCONS_00011558	6.39654e-09	1.25012	XLOC_003239	ENSG00000274265	FSM
TCONS_00052270	1.99428e-16	1.4319	XLOC_003239	ENSG00000274265	FSM
TCONS_00039641	4.2921e-07	1.09505	XLOC_003239	ENSG00000274265	NNC
TCONS_00012241	6.19627e-13	-1.15461	XLOC_008152	ENSG00000215861	NNC
TCONS_00029292	0.0108673	Infinite	XLOC_003255	ENSG00000286185	Others
TCONS_00012128	0.0438363	Infinite	XLOC_003255	ENSG00000286185	NIC
TCONS_00020764	0.00381976	Infinite	XLOC_003255	ENSG00000286185	NNC
TCONS_00046903	0.00993804	Infinite	XLOC_003255	ENSG00000286185	NIC
TCONS_00019591	0.000328735	Infinite	XLOC_003255	ENSG00000286185	Others
TCONS_00055103	2.60636e-10	1.4992	XLOC_003263	LINC00869	NIC
TCONS_00055675	3.87396e-30	1.16074	XLOC_003263	LINC00869	FSM
TCONS_00040669	3.38863e-33	1.75504	XLOC_008180	H2BC18	FSM
TCONS_00055967	0.012463	Infinite	XLOC_003273	FCGR1A	FSM
TCONS_00053450	1.64156e-30	1.68996	XLOC_003274	H4C14	FSM
TCONS_00040528	5.09154e-44	1.90972	XLOC_003274	H4C14	FSM
TCONS_00008065	8.59337e-40	1.47516	XLOC_003283	BOLA1	FSM
TCONS_00004880	7.62912e-52	1.77858	XLOC_008192	SF3B4	FSM
TCONS_00027098	7.28591e-09	Infinite	XLOC_008192	MTMR11	FSM
TCONS_00033344	0.0148871	Infinite	XLOC_008192	MTMR11	NIC
TCONS_00028649	0.0132047	Infinite	XLOC_008192	MTMR11	NNC
TCONS_00028192	0.0015986	Infinite	XLOC_008192	MTMR11	NIC
TCONS_00027097	0.0103727	Infinite	XLOC_008192	MTMR11	NIC
TCONS_00028648	4.92975e-07	Infinite	XLOC_008192	MTMR11	NIC
TCONS_00013697	4.13368e-45	1.10068	XLOC_008193	OTUD7B	FSM
TCONS_00043637	3.62888e-07	Infinite	XLOC_008193	OTUD7B	NIC
TCONS_00036963	5.894e-05	Infinite	XLOC_003285	VPS45	FSM
TCONS_00005719	7.03307e-48	2.42394	XLOC_003285	VPS45	FSM
TCONS_00040225	7.51085e-20	1.6416	XLOC_003285	VPS45	FSM
TCONS_00053451	2.84579e-08	Infinite	XLOC_003285	VPS45	FSM
TCONS_00046904	5.81807e-13	1.60596	XLOC_003285	VPS45	FSM
TCONS_00007848	2.17679e-33	1.15997	XLOC_008202	ANP32E	FSM
TCONS_00014405	3.42529e-19	1.50482	XLOC_008202	ANP32E	NIC
TCONS_00008066	1.35732e-06	-1.44443	XLOC_003292	CA14	FSM
TCONS_00055297	2.62356e-06	-1.8018	XLOC_003292	CA14	NIC
TCONS_00030898	1.25577e-14	Infinite	XLOC_008204	APH1A	NIC
TCONS_00031394	4.89637e-12	Infinite	XLOC_008204	APH1A	NIC
TCONS_00011297	0.000448038	2.70186	XLOC_003294	CIART	FSM
TCONS_00034409	6.94452e-18	Infinite	XLOC_003294	CIART	FSM
TCONS_00039365	1.25374e-21	2.03372	XLOC_003294	CIART	FSM
TCONS_00040227	8.25892e-07	2.73462	XLOC_003294	CIART	FSM
TCONS_00006622	2.10509e-46	1.3167	XLOC_003295	MRPS21	FSM
TCONS_00003239	1.05192e-45	1.07359	XLOC_003295	MRPS21	FSM
TCONS_00005720	3.35195e-29	1.75864	XLOC_003296	PRPF3	FSM
TCONS_00055866	1.5006e-12	1.10435	XLOC_003296	PRPF3	Others
TCONS_00036964	9.15209e-16	1.55508	XLOC_003296	PRPF3	Others
TCONS_00027443	6.60522e-10	2.10516	XLOC_003296	PRPF3	NIC
TCONS_00010797	1.36624e-06	Infinite	XLOC_003296	PRPF3	NIC
TCONS_00054782	3.76682e-07	-Infinite	XLOC_003296	PRPF3	NIC
TCONS_00042530	1.08247e-07	1.12157	XLOC_003296	PRPF3	NNC
TCONS_00018290	7.05394e-12	1.31108	XLOC_003296	PRPF3	NNC
TCONS_00005721	1.93225e-14	2.44157	XLOC_003297	RPRD2	FSM
TCONS_00032116	3.75371e-08	Infinite	XLOC_003304	TARS2	NIC
TCONS_00003242	9.01961e-51	-2.92037	XLOC_003305	ECM1	FSM
TCONS_00038267	3.16387e-51	-4.04571	XLOC_003305	ECM1	NNC
TCONS_00038268	3.39471e-39	-Infinite	XLOC_003305	ECM1	NNC
TCONS_00053594	4.19825e-44	2.20555	XLOC_003306	-	Others
TCONS_00020796	0.000235779	1.06142	XLOC_003307	ADAMTSL4	NNC
TCONS_00004891	5.76278e-36	1.00443	XLOC_008220	ENSA	FSM
TCONS_00030900	1.46379e-14	Infinite	XLOC_008220	ENSA	FSM
TCONS_00052657	0.000326647	Infinite	XLOC_008220	ENSA	FSM
TCONS_00042825	2.8243e-43	1.32848	XLOC_008220	ENSA	FSM
TCONS_00031396	1.6919e-15	Infinite	XLOC_008224	GOLPH3L	NIC
TCONS_00006234	4.77738e-36	1.36612	XLOC_008224	GOLPH3L	FSM
TCONS_00041944	8.03844e-07	Infinite	XLOC_008224	GOLPH3L	NIC
TCONS_00037619	2.20889e-09	Infinite	XLOC_008224	GOLPH3L	FSM
TCONS_00046081	4.29495e-18	1.3442	XLOC_008224	GOLPH3L	NNC
TCONS_00004894	6.33232e-25	1.17745	XLOC_008224	GOLPH3L	FSM
TCONS_00010684	0.00108997	-2.07962	XLOC_008232	CTSS	NNC
TCONS_00008316	0.00072181	Infinite	XLOC_008232	CTSS	FSM
TCONS_00038812	0.00310036	Infinite	XLOC_008234	CTSK	FSM
TCONS_00033351	0.000843051	Infinite	XLOC_008234	CTSK	FSM
TCONS_00006237	4.72432e-22	1.20421	XLOC_008234	CTSK	FSM
TCONS_00007384	1.54179e-10	1.95538	XLOC_008234	ARNT	FSM
TCONS_00054657	0.00621404	Infinite	XLOC_008234	ARNT	NNC
TCONS_00054980	1.49671e-17	Infinite	XLOC_003317	SETDB1	NNC
TCONS_00008069	8.07538e-18	2.00363	XLOC_003317	SETDB1	FSM
TCONS_00008320	1.66809e-05	1.25668	XLOC_008235	CERS2	FSM
TCONS_00006239	1.964e-08	1.12444	XLOC_008235	CERS2	FSM
TCONS_00031398	0.00163669	Infinite	XLOC_008235	CERS2	NNC
TCONS_00009304	2.55021e-09	1.50745	XLOC_003319	ANXA9	NNC
TCONS_00007190	9.19896e-17	1.10014	XLOC_003320	PRUNE1	FSM
TCONS_00036974	1.19694e-09	Infinite	XLOC_003320	PRUNE1	NIC
TCONS_00008070	9.17174e-07	1.78419	XLOC_003320	PRUNE1	NIC
TCONS_00015487	0.00021057	Infinite	XLOC_003320	PRUNE1	NIC
TCONS_00022405	3.31831e-17	1.28977	XLOC_003320	PRUNE1	FSM
TCONS_00046906	1.83954e-07	1.46438	XLOC_003320	PRUNE1	NIC
TCONS_00050698	1.69447e-25	1.66379	XLOC_003321	BNIPL	FSM
TCONS_00005725	2.13559e-42	1.04423	XLOC_003321	C1orf56	FSM
TCONS_00042094	2.18809e-13	1.78353	XLOC_008238	CDC42SE1	NNC
TCONS_00011175	4.31877e-36	1.12433	XLOC_008238	CDC42SE1	FSM
TCONS_00035012	0.00655406	2.29646	XLOC_008238	CDC42SE1	FSM
TCONS_00041783	8.44508e-06	Infinite	XLOC_008238	CDC42SE1	NIC
TCONS_00018296	6.192e-21	1.20775	XLOC_003322	MLLT11	FSM
TCONS_00050516	1.47873e-09	Infinite	XLOC_003323	GABPB2	NIC
TCONS_00043642	1.99168e-25	1.20142	XLOC_008242	LYSMD1	FSM
TCONS_00011176	3.22502e-37	1.27824	XLOC_008242	LYSMD1	FSM
TCONS_00038272	1.58941e-41	2.13526	XLOC_003325	SCNM1	FSM
TCONS_00034413	9.52822e-26	1.53533	XLOC_003325	SCNM1	FSM
TCONS_00040232	1.81569e-40	2.69052	XLOC_003325	SCNM1	FSM
TCONS_00034414	7.62375e-28	1.46172	XLOC_003325	SCNM1	NNC
TCONS_00004903	1.16764e-30	1.76351	XLOC_008243	VPS72	FSM
TCONS_00033352	1.07719e-48	1.41358	XLOC_008243	VPS72	NNC
TCONS_00042826	2.63899e-52	1.67874	XLOC_008243	VPS72	NIC
TCONS_00036044	1.67383e-25	1.86823	XLOC_008243	VPS72	FSM
TCONS_00054165	6.21979e-14	Infinite	XLOC_003326	PIP5K1A	NNC
TCONS_00040854	4.47844e-11	Infinite	XLOC_003326	PIP5K1A	NIC
TCONS_00032124	0.00118176	Infinite	XLOC_003326	PIP5K1A	NIC
TCONS_00044422	0.00364054	Infinite	XLOC_003326	PIP5K1A	FSM
TCONS_00054419	0.00059071	Infinite	XLOC_003326	PIP5K1A	NIC
TCONS_00005727	1.76258e-23	1.37497	XLOC_003326	PIP5K1A	FSM
TCONS_00025265	1.96685e-05	1.01145	XLOC_003331	PSMD4	FSM
TCONS_00015165	1.09865e-16	Infinite	XLOC_003331	PSMD4	NNC
TCONS_00054010	2.852e-14	2.14564	XLOC_003331	PSMD4	NNC
TCONS_00026370	3.41159e-36	1.24655	XLOC_003331	PSMD4	FSM
TCONS_00003249	3.12079e-53	1.49326	XLOC_003331	PSMD4	FSM
TCONS_00008072	2.59458e-07	Infinite	XLOC_003331	PSMD4	NNC
TCONS_00040855	6.41058e-15	2.581	XLOC_003331	PSMD4	NIC
TCONS_00053452	7.62742e-19	Infinite	XLOC_003331	PSMD4	NIC
TCONS_00012131	4.08097e-22	2.20174	XLOC_003331	PSMD4	NIC
TCONS_00022909	4.01013e-36	1.7523	XLOC_003331	PSMD4	FSM
TCONS_00014658	3.53362e-16	1.372	XLOC_003332	ZNF687	NIC
TCONS_00042532	1.03502e-09	Infinite	XLOC_003332	ZNF687	NNC
TCONS_00027448	4.47053e-16	Infinite	XLOC_003332	ZNF687	NIC
TCONS_00014659	1.45643e-21	1.28625	XLOC_003332	ZNF687	FSM
TCONS_00036980	3.53013e-15	2.48552	XLOC_003332	ZNF687	NNC
TCONS_00005728	1.86762e-37	1.38658	XLOC_003332	ZNF687	FSM
TCONS_00013609	0.00447075	Infinite	XLOC_003332	ZNF687	NNC
TCONS_00044566	1.93765e-10	Infinite	XLOC_003332	ZNF687	NNC
TCONS_00007386	5.15915e-10	Infinite	XLOC_008248	PI4KB	FSM
TCONS_00027103	1.46144e-08	Infinite	XLOC_008248	PI4KB	FSM
TCONS_00037623	4.49007e-12	Infinite	XLOC_008248	PI4KB	NIC
TCONS_00040403	2.62511e-16	1.59444	XLOC_008248	PI4KB	NIC
TCONS_00047742	8.27792e-07	Infinite	XLOC_008248	PI4KB	NIC
TCONS_00040679	0.00154814	-Infinite	XLOC_008248	PI4KB	NIC
TCONS_00051962	1.16307e-05	Infinite	XLOC_008248	PI4KB	NIC
TCONS_00033353	3.13769e-07	Infinite	XLOC_008248	PI4KB	FSM
TCONS_00035489	7.97027e-20	1.20927	XLOC_008248	PI4KB	NNC
TCONS_00015404	5.41236e-12	2.66226	XLOC_008249	RFX5	NIC
TCONS_00056546	9.36892e-08	Infinite	XLOC_008249	RFX5	NIC
TCONS_00012246	2.00905e-09	Infinite	XLOC_008249	RFX5	NIC
TCONS_00013023	2.28973e-26	2.76775	XLOC_008249	RFX5	FSM
TCONS_00007387	1.10574e-21	2.20154	XLOC_008249	RFX5	FSM
TCONS_00014936	0.00690792	Infinite	XLOC_008249	RFX5	NIC
TCONS_00054227	4.89961e-06	Infinite	XLOC_008249	RFX5	NIC
TCONS_00015102	6.54875e-05	-1.24287	XLOC_008250	SELENBP1	NIC
TCONS_00010489	0.00258481	-1.36735	XLOC_008250	SELENBP1	NIC
TCONS_00031097	0.000240823	1.00982	XLOC_008250	SELENBP1	FSM
TCONS_00031098	7.01673e-21	Infinite	XLOC_008250	SELENBP1	NIC
TCONS_00006625	1.65457e-58	1.24782	XLOC_003334	PSMB4	FSM
TCONS_00016459	8.91491e-38	1.49351	XLOC_003334	PSMB4	FSM
TCONS_00009310	1.54246e-09	1.45209	XLOC_003334	PSMB4	FSM
TCONS_00011048	6.04792e-07	2.34256	XLOC_003341	TUFT1	FSM
TCONS_00012659	3.21224e-29	2.20083	XLOC_003341	TUFT1	FSM
TCONS_00030598	2.00951e-09	Infinite	XLOC_003341	TUFT1	NNC
TCONS_00033752	5.94047e-06	1.01654	XLOC_003341	TUFT1	NIC
TCONS_00027744	3.38125e-09	1.09609	XLOC_008259	ENSG00000250734	FSM
TCONS_00012660	2.72014e-18	1.27669	XLOC_003344	SNX27	FSM
TCONS_00033753	0.0228186	Infinite	XLOC_003344	SNX27	NNC
TCONS_00012661	5.33612e-55	1.42064	XLOC_003344	SNX27	FSM
TCONS_00050172	3.49125e-24	1.59994	XLOC_008262	CELF3	FSM
TCONS_00047412	0.00318405	Infinite	XLOC_008262	CELF3	NNC
TCONS_00046084	0.0257648	Infinite	XLOC_008262	CELF3	FSM
TCONS_00047413	0.0052827	Infinite	XLOC_008262	CELF3	NNC
TCONS_00041527	3.61173e-15	1.78342	XLOC_008263	MRPL9	NIC
TCONS_00040681	3.03587e-15	Infinite	XLOC_008263	MRPL9	NIC
TCONS_00010491	2.74843e-45	2.17485	XLOC_008263	MRPL9	FSM
TCONS_00039550	0.000145301	Infinite	XLOC_008263	MRPL9	NIC
TCONS_00033938	3.64918e-08	2.59875	XLOC_008263	MRPL9	NIC
TCONS_00004917	1.36665e-47	1.30531	XLOC_008263	MRPL9	FSM
TCONS_00029301	4.306e-17	2.04526	XLOC_003349	OAZ3	FSM
TCONS_00011182	2.36418e-33	2.11122	XLOC_008264	TDRKH	FSM
TCONS_00046766	0.00223956	-Infinite	XLOC_008264	TDRKH	NIC
TCONS_00007855	2.83212e-13	Infinite	XLOC_008264	TDRKH	NIC
TCONS_00042929	4.02286e-44	2.02943	XLOC_003350	TDRKH-AS1	FSM
TCONS_00054791	1.27208e-18	1.79505	XLOC_003352	C2CD4D-AS1	NNC
TCONS_00054792	1.84154e-20	1.6671	XLOC_003352	C2CD4D-AS1	NNC
TCONS_00033363	1.5907e-10	2.65058	XLOC_008267	C2CD4D	FSM
TCONS_00053773	2.93677e-29	Infinite	XLOC_003352	C2CD4D-AS1	NNC
TCONS_00038274	4.71366e-15	2.26196	XLOC_003352	C2CD4D-AS1	NNC
TCONS_00038958	8.70029e-26	2.57763	XLOC_003352	C2CD4D-AS1	NNC
TCONS_00004921	2.57444e-27	1.05059	XLOC_008269	THEM4	FSM
TCONS_00027105	1.40619e-09	1.00528	XLOC_008269	THEM4	NNC
TCONS_00006253	2.13148e-24	1.09512	XLOC_008269	THEM4	FSM
TCONS_00019072	1.5383e-15	Infinite	XLOC_008269	THEM4	NNC
TCONS_00046087	3.06296e-11	Infinite	XLOC_008271	S100A10	NNC
TCONS_00004923	8.78076e-43	1.98785	XLOC_008271	S100A10	FSM
TCONS_00055104	0.00185091	-Infinite	XLOC_003358	LCE2D	NNC
TCONS_00049557	0.0375893	Infinite	XLOC_008281	PGLYRP4	NNC
TCONS_00037637	1.14135e-08	-Infinite	XLOC_008282	S100A8	FSM
TCONS_00037638	4.03324e-13	-1.82291	XLOC_008282	S100A8	NNC
TCONS_00007391	9.82623e-14	-1.80825	XLOC_008282	S100A8	FSM
TCONS_00026508	0.0173424	Infinite	XLOC_008283	S100A7	FSM
TCONS_00033940	2.2745e-13	Infinite	XLOC_008285	S100A4	FSM
TCONS_00039187	0.0024696	Infinite	XLOC_008285	S100A4	NNC
TCONS_00036047	1.67338e-05	1.12847	XLOC_008285	S100A4	FSM
TCONS_00036536	1.16302e-07	Infinite	XLOC_008285	S100A4	FSM
TCONS_00038818	4.22351e-28	Infinite	XLOC_008286	S100A3	FSM
TCONS_00026222	3.06046e-07	Infinite	XLOC_008287	S100A2	FSM
TCONS_00037642	0.00011638	Infinite	XLOC_008288	S100A16	NNC
TCONS_00053214	3.98565e-05	1.07627	XLOC_008288	S100A16	NNC
TCONS_00052706	5.54091e-10	-1.89413	XLOC_003373	S100A1	NNC
TCONS_00036537	1.69184e-05	-Infinite	XLOC_008290	ENSG00000271853	NNC
TCONS_00026514	2.62916e-11	1.56426	XLOC_008290	S100A13	FSM
TCONS_00026373	9.7956e-15	Infinite	XLOC_003373	S100A1	FSM
TCONS_00038631	1.52483e-11	Infinite	XLOC_003373	S100A1	FSM
TCONS_00005731	1.4252e-29	1.01554	XLOC_003374	CHTOP	FSM
TCONS_00003259	9.8135e-23	1.06706	XLOC_003374	CHTOP	FSM
TCONS_00027451	0.0198994	Infinite	XLOC_003374	CHTOP	FSM
TCONS_00056410	1.56526e-20	1.47895	XLOC_003374	CHTOP	NNC
TCONS_00038632	1.09086e-37	2.08204	XLOC_003375	SNAPIN	FSM
TCONS_00003263	1.12386e-52	1.19431	XLOC_003375	SNAPIN	FSM
TCONS_00052954	2.60591e-15	1.31817	XLOC_003375	SNAPIN	FSM
TCONS_00004933	1.36991e-49	1.6575	XLOC_008291	ILF2	FSM
TCONS_00039551	4.28371e-51	1.61598	XLOC_008291	ILF2	NNC
TCONS_00028947	0.000598518	Infinite	XLOC_008291	ILF2	Others
TCONS_00039825	3.90432e-06	2.17854	XLOC_003377	INTS3	FSM
TCONS_00019602	2.81692e-07	1.24756	XLOC_003377	INTS3	NNC
TCONS_00003264	3.24434e-15	1.08296	XLOC_003377	INTS3	FSM
TCONS_00018304	5.30636e-06	1.67333	XLOC_003377	INTS3	NNC
TCONS_00018306	4.90549e-08	-Infinite	XLOC_003377	SLC27A3	Others
TCONS_00009319	1.9542e-18	-Infinite	XLOC_003377	SLC27A3	NIC
TCONS_00009902	7.77268e-39	1.03502	XLOC_008297	GATAD2B	FSM
TCONS_00013276	2.80755e-25	1.25108	XLOC_008309	DENND4B	NNC
TCONS_00042829	2.78147e-24	1.54818	XLOC_008309	DENND4B	Others
TCONS_00008328	2.03381e-25	1.7168	XLOC_008311	SLC39A1	FSM
TCONS_00012516	2.49086e-18	Infinite	XLOC_008311	SLC39A1	FSM
TCONS_00008810	1.12102e-24	1.64378	XLOC_008311	SLC39A1	FSM
TCONS_00040405	7.80909e-17	2.52415	XLOC_008311	SLC39A1	FSM
TCONS_00004939	8.61522e-43	1.30327	XLOC_008311	SLC39A1	FSM
TCONS_00011304	2.34307e-13	1.25303	XLOC_003392	CREB3L4	NIC
TCONS_00011303	9.28191e-08	2.16002	XLOC_003392	CREB3L4	NNC
TCONS_00009322	3.53646e-11	2.54	XLOC_003392	CREB3L4	NIC
TCONS_00008073	9.07287e-16	2.04018	XLOC_003392	CREB3L4	FSM
TCONS_00036998	1.20349e-09	1.95973	XLOC_003392	CREB3L4	NIC
TCONS_00039378	1.95607e-07	Infinite	XLOC_003392	CREB3L4	FSM
TCONS_00046487	1.14536e-07	1.30724	XLOC_003392	CREB3L4	FSM
TCONS_00009905	2.48472e-19	1.00268	XLOC_008311	ENSG00000285641	NIC
TCONS_00050611	4.16821e-35	1.9483	XLOC_008311	ENSG00000285641	NIC
TCONS_00028201	5.22092e-26	1.21817	XLOC_008311	JTB	FSM
TCONS_00003270	1.41023e-38	1.07677	XLOC_003394	RPS27	FSM
TCONS_00010931	0.010967	Infinite	XLOC_008312	TPM3	FSM
TCONS_00037648	1.59058e-51	1.32123	XLOC_008312	TPM3	FSM
TCONS_00012031	9.29141e-31	1.17973	XLOC_008312	TPM3	FSM
TCONS_00016215	1.1914e-27	1.15482	XLOC_008312	TPM3	NNC
TCONS_00006256	7.24282e-21	1.28009	XLOC_008312	TPM3	FSM
TCONS_00022481	8.64651e-18	2.86561	XLOC_008312	TPM3	NIC
TCONS_00039756	3.98524e-08	Infinite	XLOC_008312	TPM3	NIC
TCONS_00030909	1.32844e-17	1.43012	XLOC_008312	TPM3	FSM
TCONS_00012517	0.00917081	Infinite	XLOC_008312	TPM3	FSM
TCONS_00004948	5.16548e-14	1.0638	XLOC_008314	C1orf43	FSM
TCONS_00007392	4.404e-36	1.75543	XLOC_008314	C1orf43	FSM
TCONS_00028203	2.3542e-20	2.18777	XLOC_008314	C1orf43	NNC
TCONS_00048926	0.00563313	Infinite	XLOC_008314	C1orf43	NIC
TCONS_00006981	7.28001e-32	1.73643	XLOC_008314	C1orf43	FSM
TCONS_00013909	4.61619e-09	Infinite	XLOC_003396	UBAP2L	NIC
TCONS_00005739	0.00393914	Infinite	XLOC_003396	UBAP2L	NIC
TCONS_00037000	5.93824e-08	Infinite	XLOC_003396	UBAP2L	FSM
TCONS_00031207	5.43498e-11	2.95067	XLOC_003396	UBAP2L	NNC
TCONS_00040862	0.00977505	Infinite	XLOC_003396	UBAP2L	NIC
TCONS_00027455	0.00662521	-Infinite	XLOC_003396	UBAP2L	NNC
TCONS_00008567	4.2168e-09	Infinite	XLOC_003396	UBAP2L	NIC
TCONS_00039827	1.16594e-08	Infinite	XLOC_003396	UBAP2L	NIC
TCONS_00011052	0.0164521	Infinite	XLOC_003396	UBAP2L	NIC
TCONS_00026736	0.0384464	Infinite	XLOC_003396	UBAP2L	NIC
TCONS_00046488	5.40983e-07	Infinite	XLOC_003396	UBAP2L	NIC
TCONS_00005740	0.0438363	Infinite	XLOC_003396	UBAP2L	NIC
TCONS_00007193	1.09113e-10	1.17976	XLOC_003396	UBAP2L	FSM
TCONS_00032135	1.03321e-09	1.89434	XLOC_003396	UBAP2L	NNC
TCONS_00056416	4.10746e-16	Infinite	XLOC_003396	UBAP2L	NNC
TCONS_00026737	0.0370486	Infinite	XLOC_003396	UBAP2L	NIC
TCONS_00054425	1.06987e-08	Infinite	XLOC_003396	UBAP2L	NNC
TCONS_00046489	3.02473e-12	Infinite	XLOC_003396	UBAP2L	NNC
TCONS_00012664	0.0195528	Infinite	XLOC_003396	UBAP2L	NIC
TCONS_00037002	2.52647e-09	Infinite	XLOC_003396	UBAP2L	NIC
TCONS_00007626	0.00386637	Infinite	XLOC_003396	UBAP2L	NIC
TCONS_00019603	0.0138559	Infinite	XLOC_003396	UBAP2L	NNC
TCONS_00020815	7.93043e-05	Infinite	XLOC_003396	UBAP2L	NIC
TCONS_00038962	9.75487e-07	1.00476	XLOC_003396	UBAP2L	Others
TCONS_00043193	9.18181e-22	2.56216	XLOC_003396	UBAP2L	FSM
TCONS_00006629	5.66359e-29	1.01679	XLOC_003398	HAX1	FSM
TCONS_00016104	2.18598e-23	1.06045	XLOC_003398	HAX1	FSM
TCONS_00044875	8.85571e-15	1.73053	XLOC_003398	HAX1	FSM
TCONS_00052273	0.0498018	Infinite	XLOC_003398	HAX1	FSM
TCONS_00056417	0.000149611	Infinite	XLOC_003399	AQP10	FSM
TCONS_00032143	2.06643e-16	1.04682	XLOC_003400	ATP8B2	FSM
TCONS_00046491	6.77093e-05	Infinite	XLOC_003400	ATP8B2	NNC
TCONS_00015410	1.02783e-52	1.19636	XLOC_008323	UBE2Q1	FSM
TCONS_00012813	4.90909e-10	1.07395	XLOC_008324	ADAR	FSM
TCONS_00033375	1.88219e-06	1.05141	XLOC_008324	ADAR	NIC
TCONS_00033377	2.05865e-05	Infinite	XLOC_008324	ADAR	FSM
TCONS_00012032	0.0306784	Infinite	XLOC_008324	ADAR	Others
TCONS_00012814	0.00082153	Infinite	XLOC_008324	ADAR	Others
TCONS_00008815	2.42741e-30	2.24056	XLOC_008326	KCNN3	FSM
TCONS_00027746	0.0082609	Infinite	XLOC_008326	KCNN3	FSM
TCONS_00041533	1.49212e-08	1.39632	XLOC_008330	PMVK	NNC
TCONS_00006259	2.3153e-21	1.0627	XLOC_008331	PBXIP1	FSM
TCONS_00027748	5.13431e-21	2.61484	XLOC_008331	PBXIP1	NNC
TCONS_00054663	0.000236674	Infinite	XLOC_008331	PBXIP1	NNC
TCONS_00006260	8.38045e-41	1.59984	XLOC_008332	PYGO2	FSM
TCONS_00053534	9.02856e-08	Infinite	XLOC_008332	PYGO2	NNC
TCONS_00051163	9.24674e-19	1.81475	XLOC_008332	PYGO2	FSM
TCONS_00030913	2.62983e-08	Infinite	XLOC_008332	SHC1	NNC
TCONS_00008818	1.10007e-29	1.65126	XLOC_008332	SHC1	FSM
TCONS_00039759	1.98979e-05	Infinite	XLOC_008332	SHC1	NNC
TCONS_00008816	0.00150702	Infinite	XLOC_008332	SHC1	NNC
TCONS_00042334	4.53737e-07	1.43341	XLOC_008332	SHC1	NNC
TCONS_00028477	3.88855e-08	Infinite	XLOC_008332	SHC1	NIC
TCONS_00030915	2.68059e-07	Infinite	XLOC_008332	SHC1	NIC
TCONS_00012815	3.99164e-08	1.08083	XLOC_008332	SHC1	NIC
TCONS_00054091	8.77847e-06	Infinite	XLOC_008332	SHC1	NNC
TCONS_00041946	6.78952e-06	Infinite	XLOC_008332	SHC1	NNC
TCONS_00006261	5.11329e-21	1.36835	XLOC_008332	SHC1	FSM
TCONS_00027113	2.34878e-13	1.05991	XLOC_008332	SHC1	NIC
TCONS_00044070	4.20839e-24	1.86239	XLOC_008332	SHC1	NNC
TCONS_00054306	1.63748e-35	1.99305	XLOC_003413	CKS1B	FSM
TCONS_00003286	7.96325e-45	1.1921	XLOC_003413	CKS1B	FSM
TCONS_00005743	9.46386e-52	1.3448	XLOC_003414	FLAD1	FSM
TCONS_00036298	6.80694e-27	2.08946	XLOC_003414	FLAD1	NIC
TCONS_00043719	3.17092e-45	1.62562	XLOC_003414	FLAD1	FSM
TCONS_00055974	7.35362e-08	Infinite	XLOC_003414	FLAD1	NIC
TCONS_00030604	3.32129e-09	Infinite	XLOC_003414	FLAD1	NIC
TCONS_00038964	0.0258131	-Infinite	XLOC_003414	FLAD1	NIC
TCONS_00044876	7.3252e-12	Infinite	XLOC_003414	FLAD1	NIC
TCONS_00054427	0.0134388	-Infinite	XLOC_003414	FLAD1	NIC
TCONS_00011306	0.0132092	Infinite	XLOC_003415	ZBTB7B	NIC
TCONS_00010309	2.08333e-21	2.02443	XLOC_003415	ZBTB7B	FSM
TCONS_00007628	1.3335e-14	1.23638	XLOC_003415	ZBTB7B	FSM
TCONS_00012132	3.97582e-07	2.66785	XLOC_003415	ZBTB7B	NIC
TCONS_00013149	6.30595e-16	1.45278	XLOC_003415	ZBTB7B	NIC
TCONS_00055216	1.44084e-32	1.77529	XLOC_008335	DCST1-AS1	FSM
TCONS_00040689	1.46176e-17	1.3511	XLOC_008335	DCST1-AS1	NNC
TCONS_00037654	2.94646e-14	Infinite	XLOC_008335	DCST1-AS1	NNC
TCONS_00054664	7.39462e-19	Infinite	XLOC_008335	DCST1-AS1	NNC
TCONS_00031038	8.2781e-06	Infinite	XLOC_003416	ADAM15	FSM
[truncated: 24,764 more rows]

## Sheet: HCC_DEG
genes	pvalue	logfc	symbol
XLOC_000541	7.16e-10	Infinite	ENSG00000228463
XLOC_000559	5.33e-21	-1.96081	ENSG00000272438
XLOC_000561	3.63e-19	-3.38025	SAMD11
XLOC_000563	7.29e-09	Infinite	PLEKHN1
XLOC_000565	3.29e-26	1.08932	AGRN
XLOC_000574	0.00539971	-1.5639	SCNN1D
XLOC_000575	1.21e-40	1.14936	PUSL1
XLOC_000583	2.97e-10	-2.28122	ATAD3C
XLOC_000607	1.06e-52	Infinite	GABRD
XLOC_000622	5.32e-08	1.51892	ENSG00000228037
XLOC_000623	1.49e-42	1.55203	PRXL2B
XLOC_000640	1.19e-07	Infinite	MEGF6
XLOC_000643	3.36e-32	Infinite	TP73
XLOC_000683	2.44e-13	-2.20502	-
XLOC_000715	3.03e-17	1.2412	SPSB1
XLOC_000720	1.9e-27	1.02983	SLC25A33
XLOC_000722	2.27e-54	1.56409	TMEM201
XLOC_000728	1.29e-35	1.69414	RBP7
XLOC_000758	0.000702585	-Infinite	ANGPTL7
XLOC_000770	3.25e-43	1.07852	MIR6729
XLOC_000794	6.28e-08	Infinite	PRAMEF7
XLOC_000803	3.06e-40	-1.99148	KAZN
XLOC_000866	1.13e-42	-2.66259	TMEM82
XLOC_000867	9.45e-36	2.02842	FBLIM1
XLOC_000868	0.0242864	1.38898	SPEN
XLOC_000873	2.76e-10	1.15888	SRARP
XLOC_000898	1.54e-25	1.34306	CROCC
XLOC_000907	6.23e-08	Infinite	PADI3
XLOC_000908	2.14e-26	-2.10922	PADI4
XLOC_000919	5.33e-09	Infinite	ACTL8
XLOC_000920	3.26e-26	1.50275	IGSF21
XLOC_000957	4.63e-15	1.7174	ENSG00000227066
XLOC_000958	1.75e-14	-1.55422	UBXN10
XLOC_000961	1.7e-30	-1.38023	CDA
XLOC_001003	3.26e-27	-1.7193	ALPL
XLOC_001017	9.66e-22	1.74015	-
XLOC_001027	4.43e-14	1.24102	EPHB2
XLOC_001065	1.64e-11	1.56967	-
XLOC_001073	1.85e-17	1.2731	RCAN3
XLOC_001088	1.64e-39	1.02547	TMEM50A
XLOC_001099	1.18e-35	-1.50324	MAN1C1
XLOC_001116	1.53e-14	-Infinite	CNKSR1
XLOC_001118	1.84e-42	1.07732	CEP85
XLOC_001140	4.88e-15	1.91878	TRNP1
XLOC_001147	2.79e-15	1.15828	GPR3
XLOC_001166	1.94e-07	1.09937	SMPDL3B
XLOC_001186	4.54e-54	1.35999	RCC1
XLOC_001189	3.25e-06	1.11639	RAB42
XLOC_001246	3.2e-47	2.0221	CCDC28B
XLOC_001247	2.88e-46	1.53882	IQCC
XLOC_001259	4.44e-41	1.02305	RBBP4
XLOC_001261	0.00268136	-Infinite	KIAA1522
XLOC_001266	8.34e-06	Infinite	HPCA
XLOC_001298	1.13e-08	-1.26902	GJB3
XLOC_001304	1.6e-15	1.14516	ZMYM1
XLOC_001307	2.8e-07	Infinite	ZMYM4
XLOC_001336	7.99e-39	1.11991	MAP7D1
XLOC_001343	2.78e-07	Infinite	SH3D21
XLOC_001350	1.96e-59	3.74483	CDCA8
XLOC_001352	1.93e-16	1.31717	MANEAL
XLOC_001398	6.61e-43	-4.53449	MFSD2A
XLOC_001412	2.31e-31	1.62256	ZFP69B
XLOC_001415	2.35e-41	1.02348	EXO5
XLOC_001443	0.000153234	-1.04614	GUCA2B
XLOC_001460	1.19e-50	1.13731	PPIH
XLOC_001473	1.17e-12	1.54447	-
XLOC_001475	5.81e-18	-4.7203	TMEM125
XLOC_001478	5.2e-59	5.22372	CDC20
XLOC_001501	9.53e-46	1.02542	IPO13
XLOC_001502	3.03e-48	1.40222	DPH2
XLOC_001506	2.62e-23	1.09267	CCDC24
XLOC_001511	2.47e-54	1.0596	RNF220
XLOC_001527	1.12e-57	4.27187	KIF2C
XLOC_001570	4.3e-40	3.18021	RAD54L
XLOC_001571	7.72e-52	1.06845	UQCRH
XLOC_001591	4.08e-48	-2.60175	CYP4A22
XLOC_001648	2.97e-56	2.31455	CDKN2C
XLOC_001655	8.94e-26	2.98918	TTC39A-AS1
XLOC_001693	3.07e-20	1.53577	GPX7
XLOC_001709	8.61e-10	-1.31737	PODN
XLOC_001719	8.52e-51	1.19219	LRRC42
XLOC_001747	2.97e-17	1.15395	PCSK9
XLOC_001764	1.85e-39	-2.07387	LINC01767
XLOC_001779	3.69e-29	2.32375	PRKAA2
XLOC_001785	3.79e-53	-1.8001	C8A
XLOC_001791	4.96e-28	-2.41902	ENSG00000236341
XLOC_001793	4.78e-35	-1.85671	DAB1
XLOC_001943	9.09e-38	1.13843	USP1
XLOC_001956	3.07e-32	1.07977	EFCAB7
XLOC_001980	2.65e-08	2.17548	ENSG00000284928
XLOC_001993	2e-13	1.21416	RAVER2
XLOC_002013	1.35e-41	3.27617	DNAJC6
XLOC_002033	1.3e-35	-3.08197	DYNLT5
XLOC_002048	1.42e-33	-2.49339	LINC01702
XLOC_002065	1.3e-14	Infinite	ENSG00000285407
XLOC_002085	6.68e-34	-1.76578	CTH
XLOC_002150	2.06e-09	Infinite	ST6GALNAC5
XLOC_002218	7.58e-13	2.34989	PTGFR
XLOC_002301	9.55e-13	-1.32128	CCN1
XLOC_002410	7.4e-45	2.25535	CDC7
XLOC_002423	1.22e-37	Infinite	EPHX4
XLOC_002450	1.24e-38	1.15605	FNBP1L
XLOC_002483	2.68e-20	1.34498	SLC44A3
XLOC_002634	3.62e-47	1.62369	GPSM2
XLOC_002641	1.12e-27	1.48328	ELAPOR1
XLOC_002647	6.77e-17	1.33314	CELSR2
XLOC_002657	2.37e-22	1.14136	ATXN7L2
XLOC_002658	4.57e-39	1.09347	CYB561D1
XLOC_002665	1.82e-18	-2.76635	GSTM5
XLOC_002691	1.08e-22	-1.2007	C1orf162
XLOC_002702	1.86e-22	1.2306	DDX20
XLOC_002720	0.0171989	Infinite	TAFA3
XLOC_002724	3.58e-37	1.4503	SLC16A1-AS1
XLOC_002755	1.06e-41	1.5538	DCLRE1B
XLOC_002758	1.24e-29	-1.85931	OLFML3
XLOC_002775	1.94e-05	Infinite	LINC01649
XLOC_002785	8.03e-39	1.3062	ATP1A1
XLOC_002787	2.95e-42	2.99448	LINC01762
XLOC_002792	1.77e-35	1.44617	PTGFRN
XLOC_002797	2.19e-40	1.59763	TTF2
XLOC_002857	8.03e-44	-3.94819	HAO2
XLOC_002860	1.17e-11	-1.18347	HSD3B2
XLOC_002863	0.000407662	-Infinite	HSD3B1
XLOC_002866	6.46e-17	-1.06564	PHGDH
XLOC_002867	1.19e-17	-2.76794	REG4
XLOC_002868	4.13e-08	-Infinite	NBPF7P
XLOC_002962	0.000669882	Infinite	LINC02798
XLOC_003031	2.11e-22	1.60421	ENSG00000289318
XLOC_003064	4.46e-12	Infinite	LSP1P5
XLOC_003089	1.63e-51	2.98814	FAM72D
XLOC_003113	1.45e-43	1.00246	GPR89A
XLOC_003123	6.37e-54	1.2924	POLR3C
XLOC_003160	6.34e-50	1.40075	CHD1L
XLOC_003172	2.29e-32	1.73197	ENSG00000288626
XLOC_003189	9.43e-07	-1.07336	PDE4DIPP1
XLOC_003202	8.49e-31	Infinite	ENSG00000228626
XLOC_003274	7.95e-44	1.83332	H4C14
XLOC_003283	1.5e-44	1.06246	BOLA1
XLOC_003285	5.51e-57	1.5179	VPS45
XLOC_003292	9.53e-07	-1.01316	CA14
XLOC_003294	3.44e-18	1.39792	CIART
XLOC_003295	1.52e-54	1.18725	MRPS21
XLOC_003297	8.77e-42	1.1805	RPRD2
XLOC_003305	8.76e-55	-3.64765	ECM1
XLOC_003306	4.08e-45	2.20555	-
XLOC_003317	3.61e-28	1.59449	SETDB1
XLOC_003320	1.17e-28	1.16315	PRUNE1
XLOC_003321	2.38e-46	1.04621	BNIPL
XLOC_003322	8.47e-22	1.20775	MLLT11
XLOC_003325	2.42e-45	1.09903	TNFAIP8L2
XLOC_003326	1.26e-44	1.05791	PIP5K1A
XLOC_003331	7.96e-60	1.50166	PSMD4
XLOC_003332	3.72e-51	1.413	ZNF687
XLOC_003334	5.47e-61	1.26351	PSMB4
XLOC_003341	3.03e-48	1.90327	TUFT1
XLOC_003344	3.11e-53	1.47794	SNX27
XLOC_003349	9.8e-18	2.04526	OAZ3
XLOC_003350	4.41e-45	2.02943	TDRKH-AS1
XLOC_003352	9.44e-47	2.07	C2CD4D-AS1
XLOC_003358	0.00150362	-Infinite	LCE2D
XLOC_003374	6.13e-56	1.2424	CHTOP
XLOC_003375	2.11e-58	1.19146	SNAPIN
XLOC_003392	1.2e-42	1.10317	CREB3L4
XLOC_003394	2.35e-39	1.07149	RPS27
XLOC_003396	3.51e-59	1.63423	UBAP2L
XLOC_003399	5.5e-13	Infinite	AQP10
XLOC_003400	1.33e-16	1.00742	ATP8B2
XLOC_003413	8.37e-48	1.37305	CKS1B
XLOC_003414	1.53e-58	1.46459	FLAD1
XLOC_003416	4.89e-49	1.55932	ADAM15
XLOC_003417	2.57e-56	1.97034	EFNA3
XLOC_003418	2.58e-23	1.01644	EFNA1
XLOC_003419	1.18e-52	1.63648	SLC50A1
XLOC_003421	1.92e-21	1.26515	TRIM46
XLOC_003426	3.12e-40	1.72602	FDPS
XLOC_003427	2.35e-47	1.70378	RUSC1
XLOC_003436	5.31e-59	2.07187	MSTO1
XLOC_003437	1.32e-58	1.35063	DAP3
XLOC_003453	9.8e-35	-3.55256	RAB25
XLOC_003454	5.77e-47	1.52151	LMNA
XLOC_003460	2.51e-53	1.05166	PMF1-BGLAP
XLOC_003465	1.47e-28	1.26998	TMEM79
XLOC_003467	6.1e-21	Infinite	TSACC
XLOC_003474	1.4e-57	1.24878	NAXE
XLOC_003475	2.14e-17	3.60865	BCAN
XLOC_003477	1.93e-54	1.4076	PRCC
XLOC_003479	0.022195	Infinite	NTRK1
XLOC_003506	4.11e-31	-2.12826	CD1D
XLOC_003524	1.67e-09	-1.80717	CADM3
XLOC_003526	1.21e-05	Infinite	FCER1A
XLOC_003531	1.51e-17	-1.05684	APCS
XLOC_003534	6.85e-41	1.14018	FCRL6
XLOC_003535	4.54e-17	1.09154	SLAMF8
XLOC_003537	4.6e-06	1.16605	LINC01133
XLOC_003543	1.17e-56	1.84854	PEA15
XLOC_003555	1.22e-39	1.3075	NCSTN
XLOC_003574	2.01e-57	1.19266	UFC1
XLOC_003577	2.69e-40	1.32096	PPOX
XLOC_003580	2.91e-59	2.30662	TOMM40L
XLOC_003600	6.92e-41	-2.71102	FCGR2B
XLOC_003603	2.04e-56	1.42645	DUSP12
XLOC_003665	1.96e-59	4.80378	NUF2
XLOC_003673	2.28e-08	-1.18096	PBX1
XLOC_003712	2.15e-57	2.30192	UCK2
XLOC_003728	4.11e-05	Infinite	FMO9P
XLOC_003729	3.24e-46	1.40484	POGK
XLOC_003733	2.82e-29	1.05863	POU2F1
XLOC_003749	6.12e-52	1.58799	MPZL1
XLOC_003767	5.42e-52	1.1255	TIPRL
XLOC_003803	5.67e-41	1.14491	BLZF1
XLOC_003814	4.03e-25	1.14093	SCYL3
XLOC_003820	3.4e-37	1.32659	GORAB
XLOC_003821	2.87e-19	2.26223	PRRX1
XLOC_003828	1.36e-17	-1.01991	FMO3
XLOC_003832	8.21e-08	1.14011	FMO1
XLOC_003837	7.37e-13	1.25819	PRRC2C
XLOC_003841	3.88e-08	1.11122	MYOCOS
XLOC_003859	2.58e-45	1.34244	METTL13
XLOC_003873	4.89e-55	1.7732	SUCO
XLOC_003892	4.08e-38	1.56914	DARS2
XLOC_003893	0.000912514	Infinite	ZBTB37
XLOC_003955	2.06e-55	1.33496	CACYBP
XLOC_003968	1.07e-23	-2.62895	BRINP2
XLOC_004029	6.39e-48	1.27481	FAM20B
XLOC_004032	1.12e-35	1.20814	TOR3A
XLOC_004040	2.89e-11	Infinite	AXDND1
XLOC_004065	4.88e-47	1.57733	XPR1
XLOC_004105	2.05e-30	1.03438	DHX9
XLOC_004107	3.35e-47	1.93255	LAMC1
XLOC_004121	1.5e-55	1.16093	SMG7
XLOC_004133	2.56e-54	1.28227	TSEN15
XLOC_004145	1.04e-29	1.06986	RNF2
XLOC_004165	2.65e-14	-1.03806	PRG4
XLOC_004166	2.39e-30	1.01849	ODR4
XLOC_004176	1.11e-19	Infinite	ENSG00000285894
XLOC_004197	1.78e-07	Infinite	-
XLOC_004226	2.87e-30	1.03581	RO60
XLOC_004227	8.24e-31	1.02473	CDC73
XLOC_004417	7.05e-22	2.91265	INAVA
XLOC_004426	1.45e-05	Infinite	NAV1
XLOC_004433	1.67e-34	1.27229	IPO9
XLOC_004436	2.57e-30	1.37425	SHISA4
XLOC_004440	1.41e-17	1.50015	ELF3
XLOC_004441	2.34e-23	2.06795	GPR37L1
XLOC_004466	8.92e-27	1.56657	PCAT6
XLOC_004467	4.93e-23	2.38299	ACTG1P25
XLOC_004468	2.56e-54	1.01551	TMEM183A
XLOC_004469	2.11e-14	1.51643	PPFIA4
XLOC_004476	1.5e-16	-1.70854	PRELP
XLOC_004484	2.54e-56	1.67697	SNRPE
XLOC_004487	9.19e-43	1.18946	SOX13
XLOC_004512	1.38e-08	1.04028	NFASC
XLOC_004537	0.00025983	Infinite	RAB7B
XLOC_004546	5.46e-34	1.08716	SRGAP2
XLOC_004570	1.24e-20	1.44656	IKBKE
XLOC_004576	8e-49	1.19594	MAPKAPK2
XLOC_004586	7.26e-37	1.25094	PFKFB2
XLOC_004601	1.66e-07	-Infinite	CR1L
XLOC_004603	1.11e-17	1.01881	CD46
XLOC_004628	1.59e-17	-2.29101	HSD11B1
XLOC_004635	1.12e-39	1.16485	UTP25
XLOC_004637	9.29e-27	1.03796	HHAT
XLOC_004652	6.02e-29	1.67839	TRAF5
XLOC_004659	2.3e-14	1.2476	NEK2-DT
XLOC_004668	1.08e-56	4.51697	DTL
XLOC_004677	3.07e-47	1.0107	NENF
XLOC_004689	1.48e-58	2.59666	FLVCR1
XLOC_004693	7.43e-19	1.08931	RPS6KC1
XLOC_004719	0.0154089	-Infinite	KCNK2
XLOC_004741	1.38e-46	1.21767	RRP15
XLOC_004744	3.9e-14	1.92388	TGFB2
XLOC_004781	3.55e-06	Infinite	MARK1
XLOC_004792	1.4e-49	-6.12435	ENSG00000286398
XLOC_004813	6.41e-38	1.11912	BROX
XLOC_004831	1.31e-32	1.32905	CAPN2
XLOC_004851	2.49e-38	1.10921	DEGS1
XLOC_004852	2.35e-57	1.59292	CNIH4
XLOC_004861	1.89e-42	1.52673	DNAH14
XLOC_004931	6.49e-15	Infinite	WNT3A
XLOC_004943	3.36e-55	1.41723	RNF187
XLOC_004964	3.74e-44	1.5453	URB2
XLOC_004985	6.89e-38	1.27988	COG2
XLOC_004988	4.38e-16	Infinite	CAPN9
XLOC_004995	5.46e-53	1.33613	GNPAT
XLOC_004997	3.4e-37	1.09148	SPRTN
XLOC_005003	4.7e-43	1.06472	TSNAX-DISC1
XLOC_005066	2.96e-52	1.34905	COA6
XLOC_005086	8.08e-52	1.3079	ENSG00000285053
XLOC_005122	1.39e-11	1.36598	EDARADD
XLOC_005125	4.87e-19	2.07298	ACTN2
XLOC_005126	1.48e-05	Infinite	MTR
XLOC_005133	0.00393661	Infinite	RYR2
XLOC_005144	6.56e-12	Infinite	CHRM3
XLOC_005175	6.81e-39	-1.97135	KMO
XLOC_005184	1.25e-58	4.89762	EXO1
XLOC_005185	9.27e-06	Infinite	ENSG00000272865
XLOC_005226	1.42e-17	1.32526	CATSPERE
XLOC_005234	2.21e-42	1.25952	DESI2
XLOC_005332	3.17e-16	-1.181	TRIM58
XLOC_005396	4.9e-18	1.30253	HES4
XLOC_005399	1.61e-28	1.00961	C1orf159
XLOC_005404	1.71e-23	2.18268	TNFRSF18
XLOC_005405	1.5e-48	2.60833	TNFRSF4
XLOC_005416	9.08e-14	1.61726	ANKRD65
XLOC_005447	1.61e-09	1.83117	MMEL1
XLOC_005451	3.39e-09	Infinite	ENSG00000287828
XLOC_005454	1.92e-32	2.14186	ENSG00000238260
XLOC_005456	0.000196565	1.4883	TP73-AS3
XLOC_005465	2.85e-06	-1.45438	-
XLOC_005482	3.04e-26	2.11014	HES2
XLOC_005483	7.88e-20	1.71607	TNFRSF25
XLOC_005507	7.32e-31	-1.34215	ERRFI1
XLOC_005554	1.02e-38	1.05606	ENO1
XLOC_005555	4.33e-30	2.6348	SLC2A5
XLOC_005607	3.24e-27	1.23183	CASZ1
XLOC_005624	2.31e-46	1.22006	SRM
XLOC_005636	5.5e-11	Infinite	NPPB
XLOC_005649	5.99e-08	1.89992	PRAMEF11
XLOC_005650	0.000273603	Infinite	PRAMEF27
XLOC_005651	4.16e-07	Infinite	PRAMEF8
XLOC_005706	1.39e-08	1.18002	ARHGEF19
XLOC_005724	7.15e-11	-1.37827	ESPNP
XLOC_005732	9.56e-06	1.25084	MFAP2
XLOC_005736	2.89e-42	1.24284	RCC2
XLOC_005756	2.48e-39	-1.8189	AKR7L
XLOC_005788	6.95e-51	1.10649	KIF17
XLOC_005827	7.19e-25	-2.31456	ALPL
XLOC_005846	5.41e-06	Infinite	LUZP1
XLOC_005862	1.33e-41	1.15724	HNRNPR
XLOC_005863	5.37e-21	1.00946	ZNF436
XLOC_005867	1.38e-56	3.07974	E2F2
XLOC_005881	3.27e-11	1.01059	IL22RA1
XLOC_005888	1e-36	1.28899	STPG1
XLOC_005914	1.22e-31	1.28481	AUNIP
XLOC_005916	1.31e-57	2.7979	STMN1
XLOC_005925	1.55e-49	4.16442	CRYBG2
XLOC_005954	5.31e-59	-6.24808	FCN3
XLOC_005956	6.3e-37	1.03839	WASF2
XLOC_005976	1.37e-08	Infinite	SPCS2P4
XLOC_005985	4.43e-36	1.46908	SNHG12
XLOC_006034	1.59e-33	2.48793	-
XLOC_006046	2.02e-11	1.55657	SPOCD1
XLOC_006082	1.55e-13	-2.50283	FNDC5
XLOC_006083	1.39e-18	1.32742	TMEM54
XLOC_006101	1.88e-26	3.11197	CSMD2
XLOC_006159	2.85e-50	1.47324	C1orf216
XLOC_006160	5.94e-05	Infinite	CLSPN
XLOC_006188	4.05e-17	-1.28325	CSF3R
XLOC_006200	1.97e-49	1.01261	GNL2
XLOC_006210	1.06e-31	1.1697	FHL3
XLOC_006238	3.67e-10	1.16261	HEYL
XLOC_006242	8.36e-13	1.25494	BMP8B
XLOC_006276	2.13e-16	1.32785	SCMH1
XLOC_006297	8.99e-13	-2.19656	EDN2
XLOC_006352	9.2e-25	-1.22618	ZMYND12
XLOC_006355	1.16e-32	1.10226	ENSG00000285728
XLOC_006356	2.47e-14	1.1929	CLDN19
XLOC_006362	1.02e-16	1.05272	SLC2A1
XLOC_006376	8.23e-56	1.1978	MIR6734
XLOC_006382	8.09e-22	1.01463	KDM4A-AS1
XLOC_006385	7.18e-26	1.73451	ENSG00000288573
XLOC_006386	1.95e-24	1.77525	SLC6A9
XLOC_006434	1.18e-12	Infinite	CCDC163
XLOC_006454	7.09e-36	1.19457	PIK3R3
XLOC_006481	2.96e-05	Infinite	CYP4Z2P
XLOC_006484	1.44e-49	-2.37858	CYP4A11
XLOC_006490	6.67e-13	2.44636	PDZK1IP1
XLOC_006493	2.55e-48	3.32673	STIL
XLOC_006499	7.24e-40	2.14951	FOXD2-AS1
XLOC_006528	8.69e-08	-1.32083	SPATA6
XLOC_006531	4.6e-43	-Infinite	AGBL4
XLOC_006601	1.82e-43	3.92226	TTC39A
XLOC_006624	8.18e-45	4.55149	RAB3B
XLOC_006635	6.67e-40	1.08878	CC2D1B
XLOC_006637	5.62e-57	3.17866	ORC1
XLOC_006665	3.62e-08	Infinite	LRP8
XLOC_006672	5.09e-46	1.19957	NDC1
XLOC_006679	2.01e-18	Infinite	LDLRAD1
XLOC_006683	4.99e-10	2.33794	CYB5RL
XLOC_006699	3.42e-17	-2.88699	FAM151A
XLOC_006744	1.46e-21	-1.02916	FYB2
XLOC_006749	4.41e-32	-1.15734	C8B
XLOC_006774	3.04e-23	-2.78854	TACSTD2
XLOC_006804	2.47e-29	-1.00107	CYP2J2
XLOC_006865	9.27e-20	-2.47552	KANK4
XLOC_006876	2.01e-45	1.59578	ITGB3BP
XLOC_006971	1.87e-49	-3.09915	DIRAS3
XLOC_007007	1.38e-07	1.48428	PTGER3
XLOC_007034	2.39e-10	2.05014	SLC44A5
XLOC_007075	1.82e-31	1.08804	FUBP1
XLOC_007133	1.38e-15	-1.15465	LINC01725
XLOC_007164	3.89e-20	1.05668	SSX2IP
XLOC_007207	4.45e-14	1.58895	COL24A1
XLOC_007299	2.75e-27	1.08385	ENSG00000289483
XLOC_007385	1.18e-10	1.36404	SLC44A3-AS1
XLOC_007528	1.94e-43	1.73151	SASS6
XLOC_007592	3.75e-05	Infinite	ENSG00000238122
XLOC_007615	7.2e-40	2.6014	PSRC1
XLOC_007616	5.7e-31	2.42936	SORT1
XLOC_007631	3.13e-38	6.22051	EPS8L3
XLOC_007633	3.63e-36	1.49964	ALX3
XLOC_007639	1.68e-26	-2.19518	SLC16A4
XLOC_007644	2.72e-06	-1.10437	KCNA3
XLOC_007662	5.09e-38	1.63587	INKA2
XLOC_007665	1.11e-19	-3.12494	KCND3
XLOC_007696	5.9e-45	1.24991	ENSG00000271810
XLOC_007731	5.21e-24	-4.13535	AMPD1
XLOC_007732	1.62e-38	1.16744	NRAS
XLOC_007739	4.29e-12	-1.14837	NGF
XLOC_007741	3.69e-21	2.20939	CASQ2
XLOC_007750	3.42e-33	1.07341	CD58
XLOC_007757	1.72e-25	3.25275	IGSF3
XLOC_007760	1.95e-47	2.47073	TRIM45
XLOC_007761	5.55e-19	-3.04789	VTCN1
XLOC_007790	1.74e-15	-1.52069	TBX15
XLOC_007807	3.74e-45	-3.7786	HAO2
XLOC_007817	2.75e-28	-1.21643	HMGCS2
XLOC_007891	7.67e-36	Infinite	FAM72B
XLOC_007942	2.72e-27	3.92346	ENSG00000277702
XLOC_007953	7.6e-46	3.19236	FAM72C
XLOC_007969	4.12e-24	1.8907	LINC02802
XLOC_007986	5.6e-27	1.12206	SRGAP2B
XLOC_008029	8.98e-39	1.02503	RNF115
XLOC_008034	6.34e-14	Infinite	PIAS3
XLOC_008037	3.89e-58	1.18761	ENSG00000289565
XLOC_008038	8.2e-38	1.01757	LIX1L
XLOC_008074	9.72e-24	-1.75222	ENSG00000227242
XLOC_008088	2.03e-26	1.95346	GJA5
XLOC_008093	3.12e-09	1.13816	PDZK1P1
XLOC_008102	2.3e-40	1.76683	LINC01138
XLOC_008180	4.22e-34	1.75504	H2BC18
XLOC_008192	3.62e-52	1.88588	MTMR11
XLOC_008193	6.22e-39	1.21275	OTUD7B
XLOC_008202	1.72e-35	1.19219	ANP32E
XLOC_008204	5.81e-48	1.07296	APH1A
XLOC_008224	1.65e-50	1.42514	GOLPH3L
XLOC_008238	8.74e-40	1.06979	CDC42SE1
XLOC_008242	6.66e-54	1.21937	LYSMD1
XLOC_008243	3.62e-59	1.63419	VPS72
XLOC_008248	8.45e-58	1.38425	PI4KB
XLOC_008249	5.15e-46	1.76068	RFX5
XLOC_008259	1.91e-09	1.09609	ENSG00000250734
XLOC_008262	1.57e-24	1.7353	CELF3
XLOC_008263	1.96e-59	1.37574	MRPL9
XLOC_008264	1.32e-39	1.83282	TDRKH
XLOC_008267	3.56e-11	2.65058	C2CD4D
XLOC_008269	1.18e-46	1.17512	THEM4
XLOC_008271	9.74e-44	1.9991	S100A10
XLOC_008282	7.81e-20	-1.5885	S100A8
XLOC_008283	0.010696	Infinite	S100A7
XLOC_008286	7.39e-29	Infinite	S100A3
XLOC_008287	2.51e-12	1.07333	S100A2
XLOC_008291	1.95e-53	1.66109	ILF2
XLOC_008297	1.02e-39	1.03502	GATAD2B
XLOC_008309	6.5e-41	1.0013	DENND4B
XLOC_008311	1.22e-55	1.01683	JTB
XLOC_008312	2.36e-50	1.2654	TPM3
XLOC_008323	8.74e-54	1.19636	UBE2Q1
XLOC_008324	1.23e-23	1.02129	ADAR
XLOC_008326	1.91e-35	2.11879	KCNN3
XLOC_008331	2.11e-47	1.1126	PBXIP1
XLOC_008332	3.34e-57	1.49256	SHC1
XLOC_008335	3.11e-38	1.47558	DCST1-AS1
XLOC_008337	2.34e-59	1.30769	ENSG00000273088
XLOC_008339	1e-35	2.35233	GBAP1
XLOC_008340	1.45e-59	1.814	GBA1
XLOC_008341	1.86e-52	2.03001	ENTREP3
XLOC_008342	7.05e-60	1.6642	SCAMP3
XLOC_008363	2.91e-59	1.47347	YY1AP1
XLOC_008367	6.89e-43	1.03507	GON4L
XLOC_008371	9.06e-42	1.08135	RIT1
XLOC_008372	2.42e-51	1.33893	KHDC4
XLOC_008374	4.64e-30	1.28366	ARHGEF2
XLOC_008376	1.2e-59	1.60188	SSR2
XLOC_008377	1.53e-58	1.43523	UBQLN4
XLOC_008378	6.44e-49	2.08205	MEX3A
XLOC_008389	1.32e-58	1.64959	SMG5
XLOC_008391	8.7e-62	1.70453	CCT3
XLOC_008397	2.5e-57	4.82107	IQGAP3
XLOC_008398	4.84e-57	1.62313	GPATCH4
XLOC_008399	3.22e-29	3.84559	BCAN-AS2
XLOC_008400	4.64e-42	1.71808	NES
XLOC_008401	3.2e-11	1.34135	CRABP2
XLOC_008403	2.63e-56	1.31909	ISG20L2
XLOC_008418	3.85e-07	Infinite	ENSG00000286073
XLOC_008420	4.53e-10	-2.55996	FCRL5
XLOC_008421	7.62e-11	-1.57358	FCRL3
XLOC_008423	4.1e-52	-4.21741	CD5L
XLOC_008430	0.000181083	-1.03244	AIM2
XLOC_008442	2.96e-12	1.96963	SNHG28
XLOC_008443	1.67e-46	1.73779	TAGLN2
XLOC_008446	1.22e-18	-1.68207	KCNJ10
XLOC_008455	6.69e-44	1.27977	COPA
XLOC_008463	8.71e-39	-1.89461	CD244
XLOC_008464	1.43e-49	-4.67506	ITLN1
XLOC_008468	6.19e-57	1.1364	USF1
XLOC_008471	2.45e-07	1.38319	NECTIN4
XLOC_008472	1.24e-53	1.06602	PFDN2
XLOC_008474	7.14e-44	1.3616	DEDD
XLOC_008477	1.36e-53	1.43142	B4GALT3
XLOC_008480	9.13e-22	1.85769	MPZ
XLOC_008484	8.56e-14	-1.18076	FCGR3B
XLOC_008494	8.66e-54	3.06156	OLFML2B
XLOC_008503	5.14e-20	-1.05866	SH2D1B
XLOC_008512	7.51e-34	1.80656	RGS5
XLOC_008544	0.000940907	Infinite	-
XLOC_008548	3.96e-51	1.24226	TMCO1
XLOC_008555	1.21e-19	1.35182	FAM78B
XLOC_008603	7.39e-21	1.27938	GPR161
XLOC_008612	1.08e-16	1.2122	ENSG00000228697
XLOC_008621	4.82e-32	-4.10446	DPT
XLOC_008650	9.18e-26	-2.0422	SELP
XLOC_008652	4.13e-16	-1.56892	SELE
XLOC_008653	8.17e-32	1.43028	METTL18
XLOC_008704	1.43e-23	-2.22712	DNM3OS
XLOC_008709	1.24e-58	1.63326	PIGC
XLOC_008715	1.07e-35	1.35265	TNFSF4
XLOC_008729	7.05e-26	1.43661	ANKRD45
XLOC_008734	1.23e-57	2.84331	CENPL
XLOC_008737	1.05e-43	1.53626	GAS5
XLOC_008774	1.19e-24	1.06272	TNN
XLOC_008781	4.33e-52	1.23863	COP1
XLOC_008844	5.18e-28	-2.23329	ANGPTL1
XLOC_008870	1.01e-58	1.51584	ACBD6
XLOC_008882	1.99e-08	Infinite	-
XLOC_008889	1.91e-53	1.53836	STX6
XLOC_008923	2.78e-09	1.24982	NMNAT2
XLOC_008931	2.8e-52	1.30191	ARPC5
XLOC_008948	3.01e-24	-3.92963	ENSG00000290066
XLOC_008972	6.66e-56	1.46483	TPR
XLOC_009001	3.78e-36	1.06966	UCHL5
XLOC_009004	7.67e-45	1.00228	GLRX2
XLOC_009033	5.26e-09	Infinite	-
XLOC_009078	5.98e-24	2.29303	ENSG00000285986
XLOC_009141	2.56e-06	1.34913	LINC00862
XLOC_009147	4.18e-07	1.33951	LINC00862
XLOC_009156	3.43e-29	1.22522	DDX59
XLOC_009164	2.95e-55	1.29806	TMEM9
XLOC_009180	3.7e-47	1.91222	ELF3-AS1
XLOC_009184	1.22e-60	3.8344	UBE2T
XLOC_009195	3.65e-33	1.25446	KDM5B
XLOC_009200	4.72e-26	1.45695	ENSG00000291234
XLOC_009201	7.28e-58	1.41533	RABIF
XLOC_009202	1.12e-37	1.37543	KLHL12
XLOC_009205	3.07e-47	1.00095	CYB5R1
XLOC_009207	1.58e-07	Infinite	CHIT1
XLOC_009242	6.04e-26	1.10971	PIK3C2B
XLOC_009252	5.96e-14	1.03091	LRRN2
XLOC_009261	5.02e-45	1.06718	RBBP5
XLOC_009263	4.45e-43	1.15155	DSTYK
XLOC_009264	8.1e-14	1.09141	NUAK2
XLOC_009281	9.62e-37	1.00194	RAB29
XLOC_009282	2.71e-36	1.68501	SLC41A1
XLOC_009284	6.12e-14	1.28266	RAB7B
XLOC_009292	2.08e-43	5.05579	FAM72A
XLOC_009314	1.26e-42	1.02238	EIF2D
XLOC_009318	1.44e-15	-1.04122	IL10
XLOC_009321	2.04e-07	-1.48634	FCAMR
XLOC_009336	6.31e-54	2.85025	CD34
XLOC_009337	1.54e-36	1.06779	PLXNA2
XLOC_009357	4.55e-18	1.08981	LAMB3
XLOC_009378	8.45e-58	5.13063	NEK2
XLOC_009379	1.54e-39	1.53022	LPGAT1
XLOC_009390	3.02e-49	1.32049	INTS7
XLOC_009397	3.92e-39	1.88022	PACC1
XLOC_009398	1.95e-22	2.02201	ENSG00000287445
XLOC_009401	3.58e-45	1.00952	NSL1
XLOC_009404	1.68e-27	1.96831	FLVCR1-DT
XLOC_009439	1.83e-29	1.63887	PTPN14
XLOC_009457	6.58e-21	-1.98673	USH2A
XLOC_009463	2.77e-07	-1.87943	ESRRG
XLOC_009485	2.78e-34	1.21487	GPATCH2
XLOC_009507	3.76e-54	1.57748	EPRS1
XLOC_009512	2.24e-16	1.18122	RAB3GAP2
XLOC_009536	5.84e-34	3.17512	HHIPL2
XLOC_009537	1.68e-26	1.27122	TAF1A
XLOC_009539	1.06e-44	1.06427	AIDA
XLOC_009547	1.52e-10	Infinite	ENSG00000287338
XLOC_009550	1.4e-11	1.95728	SUSD4
XLOC_009562	5.99e-48	1.60538	TP53BP2
XLOC_009583	3.31e-38	1.34449	NVL
XLOC_009610	1.72e-45	1.19211	LBR
XLOC_009612	1.11e-47	2.50637	ENAH
XLOC_009627	7.39e-58	1.27313	MIR6741
XLOC_009632	2.28e-37	1.12088	ACBD3
XLOC_009636	2.12e-32	3.30131	LIN9
XLOC_009638	1.9e-56	1.49205	PARP1
XLOC_009639	2.35e-09	1.42606	ENSG00000287627
XLOC_009674	3.43e-55	1.26152	JMJD4
XLOC_009678	1.94e-06	-1.18067	WNT9A
XLOC_009682	1.17e-57	1.54718	C1orf35
XLOC_009688	4.26e-57	1.57445	TRIM11
XLOC_009689	0.000123168	Infinite	TRIM17
XLOC_009693	1.19e-41	1.07593	RAB4A-AS1
XLOC_009699	1.71e-20	1.80807	ACTA1
XLOC_009700	2.73e-46	1.24094	NUP133
XLOC_009706	6.1e-10	2.10334	-
XLOC_009726	4.4e-42	1.80032	C1orf198
XLOC_009727	2.13e-50	1.52117	TTC13
XLOC_009734	5.26e-40	1.15775	C1orf131
XLOC_009751	1.22e-07	Infinite	SIPA1L2
XLOC_009770	0.00503975	Infinite	PCNX2
XLOC_009787	1.53e-54	1.73727	TARBP1
XLOC_009795	5.29e-20	-1.69797	ENSG00000282097
XLOC_009805	1.04e-32	-2.02226	LINC01348
XLOC_009806	8.04e-46	1.08678	TOMM20
XLOC_009808	1.06e-51	1.37132	ARID4B
XLOC_009820	5.17e-53	1.38635	B3GALNT2
XLOC_009823	4.68e-24	2.81422	GNG4
XLOC_009849	1.33e-41	1.56579	HEATR1
XLOC_009874	7.48e-08	Infinite	LINC01139
XLOC_009875	8.08e-45	-Infinite	-
XLOC_009883	2.93e-28	-3.1657	GREM2
XLOC_009929	7.37e-45	1.33609	OPN3
XLOC_009995	5.3e-38	1.2313	HNRNPU
XLOC_010009	7.94e-16	Infinite	SMYD3
XLOC_010064	4.91e-29	1.39851	ZNF695
XLOC_010066	1.34e-42	1.39646	ZNF669
XLOC_010073	4e-26	1.06877	ENSG00000290683
XLOC_010085	1.27e-25	1.87836	AHCYP8
XLOC_010088	1.19e-53	1.3285	SH3BP5L
XLOC_010089	2.01e-42	1.83287	ZNF692
XLOC_010119	1.27e-53	1.22872	GTPBP4
XLOC_010131	1.54e-14	1.059	PFKP
XLOC_010176	1.42e-10	1.00083	TASOR2
XLOC_010295	6.19e-52	1.0119	CDC123
XLOC_010334	1.93e-34	1.02604	OPTN
XLOC_010337	5.64e-55	3.62663	MCM10
XLOC_010338	3.17e-06	Infinite	ENSG00000286514
XLOC_010361	4.86e-49	1.11126	MSANTD7
XLOC_010362	2.36e-43	1.54277	SUV39H2
XLOC_010400	3.15e-40	1.00565	STAM
XLOC_010404	2.07e-35	-1.74816	MRC1
XLOC_010531	4.13e-06	1.46339	MLLT10
XLOC_010564	0.00634579	Infinite	ARMC3
XLOC_010621	4.33e-19	Infinite	GPR158
XLOC_010639	3.57e-34	1.38277	PDSS1
XLOC_010677	2.52e-11	1.08797	BAMBI
XLOC_010679	8.11e-06	1.11158	-
XLOC_010705	1.65e-17	-2.04859	ENSG00000289616
XLOC_010831	4.72e-05	Infinite	LINC00993
XLOC_010902	3.26e-13	-1.50027	RET
XLOC_010924	8.48e-07	1.14786	TMEM72
XLOC_010925	1.38e-37	1.31768	RASSF4
XLOC_010969	5.7e-24	-Infinite	ANXA8L1
XLOC_010972	4.85e-36	-2.75349	LINC02637
XLOC_010978	0.0142808	-Infinite	FAM245B
XLOC_010994	5.61e-59	-9.71582	GDF2
XLOC_011008	5.78e-16	2.06527	SYT15B
XLOC_011050	1.49e-40	1.34709	WASHC2A
XLOC_011141	6.17e-17	Infinite	DKK1
XLOC_011162	3.65e-27	1.0315	UBE2D1
XLOC_011169	4.86e-05	1.2447	BICC1
XLOC_011193	2.21e-28	-2.90975	LINC00844
XLOC_011195	9.36e-28	1.79577	PHYHIPL
XLOC_011214	6.69e-57	4.17942	CDK1
XLOC_011234	2.68e-07	Infinite	ZNF365
XLOC_011259	0.000354391	Infinite	ENSG00000228566
XLOC_011315	9.37e-31	2.87742	HKDC1
XLOC_011322	2.53e-21	1.02615	TSPAN15
XLOC_011327	2.17e-31	1.63583	FAM241B
XLOC_011329	4.73e-08	1.0472	MACROH2A2
XLOC_011341	1.92e-17	1.02849	PALD1
XLOC_011382	2.17e-35	1.00347	MCU
XLOC_011400	1.04e-57	-2.63531	OIT3
XLOC_011446	4.01e-33	1.65537	PLAU
XLOC_011529	0.00365988	-1.25769	ZNF503-AS1
XLOC_011655	2.3e-05	Infinite	ENSG00000204049
XLOC_011657	1.29e-24	1.75223	DLG5-AS1
XLOC_011696	3.65e-27	-2.31378	ENSG00000283913
XLOC_011705	1.99e-18	1.23717	LINC00857
XLOC_011710	2.02e-16	Infinite	DYDC2
XLOC_011742	2.04e-11	-2.001	CDHR1
XLOC_011793	7.75e-26	1.31387	SNCG
XLOC_011794	1.01e-11	-1.3715	ADIRF
XLOC_011898	5.92e-27	1.33123	HECTD2
XLOC_011938	8.3e-56	2.80721	KIF11
XLOC_011941	1.58e-26	1.00568	EXOC6
XLOC_011948	8.97e-44	-6.89965	CYP26A1
XLOC_011953	1.99e-56	3.84716	CEP55
XLOC_011979	2.46e-43	2.93239	HELLS
XLOC_011981	1.35e-52	-2.27306	CYP2C9
XLOC_012029	6.73e-20	1.1352	ENTPD1
XLOC_012090	0.00772974	Infinite	NKX2-3
XLOC_012110	1.02e-08	1.00705	SCD
XLOC_012123	4.5e-42	1.37953	TWNK
XLOC_012124	1.34e-35	1.07144	LZTS2
XLOC_012126	8.26e-25	1.70994	KAZALD1
XLOC_012127	4.94e-23	2.91253	TLX1
XLOC_012142	2.69e-41	1.04301	DPCD
XLOC_012159	1.46e-14	Infinite	ELOVL3
XLOC_012169	3.77e-40	1.32842	NFKB2
XLOC_012200	3.68e-07	-2.15519	INA
XLOC_012202	1.25e-45	1.08611	PDCD11
XLOC_012217	1.44e-13	-1.39673	SH3PXD2A
XLOC_012220	1.97e-12	Infinite	SH3PXD2A-AS1
XLOC_012228	5.58e-35	1.20796	SFR1
XLOC_012239	4.55e-40	-5.53958	-
XLOC_012295	7.48e-17	1.02215	SMC3
XLOC_012400	6.32e-07	Infinite	PLEKHS1
XLOC_012409	5.91e-12	-1.47273	VWA2
XLOC_012464	3.49e-11	-1.15968	SLC18A2
XLOC_012506	1.07e-24	1.17389	BAG3
XLOC_012509	3.66e-15	1.1847	INPP5F
XLOC_012515	9.45e-27	-3.37395	PLPP4
XLOC_012533	1.31e-41	1.14361	TACC2
XLOC_012543	1.03e-10	Infinite	DMBT1
XLOC_012548	8e-29	-1.27507	ACADSB
XLOC_012554	2.1e-42	1.08097	BUB3
XLOC_012688	7.59e-18	1.07908	-
XLOC_012702	6.02e-14	1.80792	DPYSL4
XLOC_012706	5.14e-27	1.44001	PWWP2B
XLOC_012733	4.08e-36	-3.9557	CYP2E1
XLOC_012784	7.86e-22	1.08883	IDI1
XLOC_012789	7.62e-06	-Infinite	ADARB2
XLOC_012839	6.77e-18	2.08712	LINC00702
XLOC_012845	1.67e-12	-1.17817	AKR1C6P
XLOC_012862	6.72e-07	Infinite	-
XLOC_012872	1.09e-27	1.09442	ANKRD16
XLOC_012950	0.00150052	1.31355	-
XLOC_013009	4.98e-21	-1.17674	CCDC3
XLOC_013050	3.83e-37	1.25203	DCLRE1C
XLOC_013160	7.85e-06	-1.369	NEBL
XLOC_013266	9.06e-17	1.02937	PRTFDC1
XLOC_013279	2.96e-38	1.00089	ABI1
XLOC_013297	4.08e-17	1.1633	MPP7
XLOC_013301	1.43e-38	1.78956	WAC-AS1
XLOC_013332	6.98e-13	-1.25226	ENSG00000288874
XLOC_013333	1.8e-42	1.82383	JCAD
XLOC_013346	3.74e-38	1.28352	ZEB1-AS1
XLOC_013509	0.0306347	Infinite	-
XLOC_013511	7.2e-32	1.11287	ZNF248
XLOC_013532	1.82e-09	1.62668	ENSG00000291065
XLOC_013553	2.96e-09	Infinite	LINC01518
XLOC_013566	5.38e-10	1.23196	ZNF239
XLOC_013568	0.000731062	Infinite	HNRNPA3P1
XLOC_013573	8.8e-18	Infinite	ENSG00000237590
XLOC_013574	5.61e-46	-2.62159	CXCL12
XLOC_013608	2.91e-07	Infinite	MSMB
XLOC_013618	1.55e-11	-2.89243	GPRIN2
XLOC_013619	1.38e-22	1.44202	SYT15-AS1
XLOC_013636	2.23e-26	-3.36983	ANXA8
XLOC_013641	1.35e-06	-1.76443	LINC02675
XLOC_013647	5.77e-45	-2.69931	SHLD2P3
XLOC_013649	9.24e-11	-Infinite	SYT15B
XLOC_013650	3.73e-11	-1.66377	ENSG00000276850
XLOC_013659	1.09e-14	Infinite	ARHGAP22
XLOC_013665	0.000490806	Infinite	DRGX
XLOC_013670	4.93e-33	-1.56306	OGDHL
XLOC_013685	0.000862731	Infinite	ASAH2
XLOC_013730	1.21e-26	4.55274	LNCAROD
XLOC_013742	1.29e-28	-1.91461	MBL2
XLOC_013767	1.12e-54	3.33893	ZWINT
XLOC_013818	2.85e-14	-1.54687	ANK3
XLOC_013859	1.88e-39	-1.97434	TMEM26
XLOC_013870	2.96e-45	3.80819	RTKN2
XLOC_013874	1.38e-24	-2.04254	EGR2
XLOC_013928	1.13e-21	-2.7615	CTNNA3
XLOC_013990	4.76e-32	-2.01853	DNAJC12
XLOC_014009	2.51e-51	-1.60028	PBLD
XLOC_014036	8.46e-45	1.01661	AIFM2
XLOC_014042	1.77e-31	1.3724	LRRC20
XLOC_014058	3.67e-06	Infinite	UNC5B-AS1
XLOC_014061	8.73e-49	-Infinite	CDH23
XLOC_014062	4.54e-18	2.90822	CDH23
XLOC_014126	4.57e-46	1.40973	DNAJC9
XLOC_014173	0.000758312	Infinite	DUSP13
XLOC_014227	9.02e-08	-1.72712	KCNMA1
XLOC_014281	2.49e-41	1.90661	DLG5
XLOC_014299	7.52e-21	1.45029	ZMIZ1-AS1
XLOC_014335	3.12e-41	1.0266	ANXA11
XLOC_014338	5.12e-32	-1.53965	MAT1A
XLOC_014354	1.64e-05	Infinite	-
XLOC_014357	6.96e-14	1.01713	CERNA2
XLOC_014399	1.08e-23	-1.04285	GLUD1
XLOC_014427	1.75e-15	-Infinite	FAM245A
XLOC_014462	4.59e-23	1.29226	ACTA2
XLOC_014476	4.41e-32	-1.12369	PANK1
XLOC_014482	5.99e-10	1.68853	ANKRD1
XLOC_014502	4.29e-36	-2.09994	CPEB3
XLOC_014570	2.84e-55	-2.99373	CYP2C8
XLOC_014571	4.16e-19	2.049	-
XLOC_014603	1.22e-39	1.13827	ALDH18A1
XLOC_014608	9.48e-23	1.37299	ENTPD1-AS1
XLOC_014659	6.27e-27	1.3981	RRP12
XLOC_014661	1.91e-51	1.01276	EXOSC1
XLOC_014663	4.58e-31	1.04439	MMS19
XLOC_014671	7.93e-41	-6.15722	SFRP5
XLOC_014673	2.93e-08	-Infinite	CRTAC1
XLOC_014677	4.79e-14	2.23377	LOXL4
XLOC_014719	7.51e-13	2.23097	PDZD7
XLOC_014742	8.41e-35	1.27184	NPM3
XLOC_014826	7.02e-17	Infinite	COL17A1
XLOC_014998	2.3e-20	-1.25152	GFRA1
XLOC_015115	6.75e-23	2.51062	CUZD1
XLOC_015133	3.59e-22	-1.71702	OAT
XLOC_015164	1.17e-12	1.06797	ADAM12
XLOC_015182	1.91e-25	-2.71588	CLRN3
XLOC_015188	3.83e-09	Infinite	MKI67
XLOC_015207	2.29e-10	2.04518	LINC03068
XLOC_015222	4.54e-31	-2.92946	SCART1
XLOC_015229	2.17e-06	-Infinite	SYCE1
XLOC_015243	1.25e-08	-1.97029	PKP3
XLOC_015275	2.01e-23	1.72142	KRTAP5-AS1
XLOC_015276	3.27e-13	Infinite	-
XLOC_015279	2.6e-34	-4.1004	FAM99A
XLOC_015280	0.00390943	-Infinite	LINC02708
XLOC_015294	2.06e-54	-Infinite	INS-IGF2
XLOC_015295	6.57e-56	-Infinite	-
XLOC_015370	5.27e-27	1.19404	RRM1
XLOC_015379	8.6e-33	Infinite	OR51E1
XLOC_015386	8.4e-30	1.35397	TRIM5
XLOC_015407	8.73e-45	-6.31349	SYT9
XLOC_015440	1.13e-53	1.28289	AKIP1
XLOC_015450	7.04e-43	1.09537	ZNF143
XLOC_015454	2.57e-34	1.26722	SWAP70
XLOC_015458	3.03e-34	1.44172	SBF2-AS1
XLOC_015636	5.77e-15	1.45225	CALCB
XLOC_015665	5.35e-31	1.05212	NUCB2
XLOC_015686	8.84e-08	-1.41492	RNA5SP334
XLOC_015700	8.02e-16	1.24595	ZDHHC13
XLOC_015741	2.05e-27	1.02237	HTATIP2
XLOC_015742	6.05e-28	1.18348	PRMT3
XLOC_015803	8.58e-33	-3.11035	BBOX1
XLOC_015933	1.1e-43	1.04357	CAPRIN1
XLOC_015947	3.83e-37	-1.21877	CAT
XLOC_015949	2.81e-07	1.03856	EHF
XLOC_016084	1.76e-10	1.59034	PRDM11
XLOC_016102	9.18e-35	1.02616	DGKZ
XLOC_016103	1.62e-53	4.38287	MDK
XLOC_016189	2.57e-06	-Infinite	LINC02735
XLOC_016190	2.83e-42	-3.18927	LRRC55
XLOC_016220	3.42e-47	-2.38571	GLYATL1
XLOC_016224	2.31e-43	4.01233	FAM111B
XLOC_016232	1.89e-22	1.06617	STX3
XLOC_016236	3.1e-21	-1.2159	MS4A7
XLOC_016239	1.42e-06	-2.49111	MS4A1
XLOC_016250	5.71e-49	1.3153	CCDC86
XLOC_016255	8.54e-38	2.22655	TMEM132A
XLOC_016260	6.51e-22	-Infinite	PGA3
XLOC_016261	1.17e-25	-2.56562	PGA5
XLOC_016263	2.75e-28	-1.63606	TKFC
XLOC_016271	1.43e-19	2.47311	DAGLA
XLOC_016274	1.4e-25	1.74027	FADS2
XLOC_016275	0.000114013	1.19532	BEST1
XLOC_016278	1.54e-49	1.92095	INCENP
XLOC_016280	2.1e-08	Infinite	SCGB2A1
XLOC_016281	9.2e-07	Infinite	SCGB1D2
XLOC_016283	2.76e-37	2.22588	ASRGL1
XLOC_016307	0.000306289	1.87564	SLC22A25
XLOC_016309	2.32e-34	-2.77494	SLC22A10
XLOC_016323	1.56e-43	1.83662	SPINDOC
XLOC_016324	9.68e-10	1.18084	MARK2
XLOC_016328	4.49e-41	1.20911	NAA40
XLOC_016334	3.31e-58	1.47979	STIP1
XLOC_016346	1.26e-09	2.24329	SLC22A11
XLOC_016347	5.52e-08	1.24304	SLC22A12
XLOC_016353	1.64e-48	1.1668	ARL2
XLOC_016354	4.06e-56	1.58049	SAC3D1
XLOC_016364	6.41e-46	1.09179	DPF2
XLOC_016365	1.95e-34	1.95457	TIGD3
XLOC_016367	2.43e-42	1.21775	FRMD8
XLOC_016371	1.63e-27	1.73031	ENSG00000291174
XLOC_016379	1.46e-52	1.19582	PCNX3
XLOC_016398	9.27e-30	1.03943	PACS1
XLOC_016413	4.72e-40	1.59675	KLC2
XLOC_016417	2.64e-18	1.69852	TMEM151A
XLOC_016427	4.15e-40	1.16683	RCE1
XLOC_016464	4.87e-36	1.05988	RAD9A
XLOC_016481	3.2e-23	-2.20934	LINC02754
XLOC_016526	5.68e-15	-2.15776	MYEOV
XLOC_016530	4.05e-44	-Infinite	LINC01488
XLOC_016535	4.32e-15	-1.12543	ANO1
XLOC_016560	1.55e-50	1.0465	CTTN
XLOC_016582	4.14e-05	-Infinite	-
XLOC_016602	2.11e-46	1.00676	ENSG00000291186
XLOC_016611	0.00356118	Infinite	FOLR1
XLOC_016656	6.07e-52	1.09384	PPME1
XLOC_016661	1.32e-41	1.01097	POLD3
XLOC_016696	1.32e-39	1.37734	SERPINH1
XLOC_016698	2.37e-49	-3.4638	MOGAT2
XLOC_016717	5.86e-20	1.04619	GVQW3
XLOC_016732	0.000213663	Infinite	B3GNT6
XLOC_016760	1.88e-34	-4.79452	THRSP
XLOC_016810	1.36e-17	Infinite	DDIAS
XLOC_016865	2.28e-37	1.03754	EED
XLOC_016870	2.08e-05	Infinite	CCDC81
XLOC_016873	0.00120414	1.05722	ME3
XLOC_016917	3.12e-44	-4.16595	FOLH1B
XLOC_016943	2.34e-05	Infinite	CEP295
XLOC_016975	1.04e-07	Infinite	KDM4D
XLOC_016999	5.14e-37	1.18646	JRKL
XLOC_017044	4.73e-15	1.43967	BIRC3
XLOC_017055	1.33e-06	-Infinite	ENSG00000281655
XLOC_017118	2.32e-34	1.10087	DDX10
XLOC_017151	0.0254215	Infinite	POU2AF2
XLOC_017152	5.29e-21	Infinite	POU2AF3
XLOC_017153	2.37e-07	1.73573	LAYN
XLOC_017171	1.15e-23	-3.17354	ALG9
XLOC_017182	2e-23	1.05629	DLAT
XLOC_017214	5.47e-32	-2.44755	NNMT
XLOC_017258	3.22e-24	-1.23153	APOC3
XLOC_017309	3.14e-55	-4.54236	TMEM25
XLOC_017322	2.31e-42	1.0871	TRAPPC4
XLOC_017324	7.8e-23	1.09494	VPS11
XLOC_017327	1.19e-45	1.05277	HINFP
XLOC_017343	0.0108133	Infinite	ENSG00000287545
XLOC_017350	3.42e-28	2.14766	TLCD5
XLOC_017368	8.45e-37	-1.17815	SORL1
XLOC_017394	4.02e-06	-1.65152	CRTAM
XLOC_017421	8.91e-33	1.53544	SPA17
XLOC_017428	1.89e-09	2.04936	CCDC15
XLOC_017435	8.48e-53	1.25596	CHEK1
XLOC_017454	4.45e-13	-2.81811	ENSG00000254607
XLOC_017496	8.66e-44	2.28308	KCNJ5
XLOC_017515	3.06e-12	1.63782	TMEM45B
XLOC_017523	5.43e-09	1.01967	ST14
XLOC_017569	3.12e-16	1.07688	JAM3
XLOC_017601	4.11e-23	-1.02081	SIGIRR
XLOC_017606	2.56e-48	1.2174	HRAS
XLOC_017613	1.93e-49	1.06199	DEAF1
XLOC_017618	7.38e-10	1.20102	CEND1
XLOC_017636	1.1e-13	2.58916	DUSP8
XLOC_017640	2.08e-22	-3.14814	ENSG00000231487
XLOC_017643	4.88e-13	-2.24719	LINC02708
XLOC_017646	0.0011473	-1.02269	MRPL23-AS1
XLOC_017647	2.64e-07	-1.62422	MIR675
XLOC_017651	2.23e-11	-3.70196	ENSG00000284779
XLOC_017652	1.15e-36	-Infinite	TH
XLOC_017673	1.63e-20	2.48638	PHLDA2
XLOC_017686	5.97e-40	-Infinite	ENSG00000287906
XLOC_017702	0.00584558	-Infinite	ART5
XLOC_017727	2.8e-35	-2.17907	HBB
XLOC_017739	8.97e-23	1.22885	CAVIN3
XLOC_017741	3.13e-47	-1.73108	APBB1
XLOC_017777	1.64e-27	-2.6881	RIC3
XLOC_017795	5.21e-19	1.00363	NRIP3
XLOC_017797	4.99e-38	1.10403	DENND5A
XLOC_017852	3.16e-49	-3.96198	LYVE1
XLOC_017857	1.34e-33	1.03615	ZBED5
XLOC_017916	0.000223127	Infinite	RASSF10-DT
XLOC_017970	1.9e-06	Infinite	CALCA
XLOC_017971	0.000387738	-1.15111	SOX6
XLOC_018026	0.000598008	Infinite	ABCC8
XLOC_018038	1.55e-52	1.03991	SAAL1
XLOC_018042	6.47e-29	-1.58063	SAA2-SAA4
XLOC_018057	2.41e-56	4.73317	E2F8
XLOC_018125	2.22e-08	-2.60568	SLC5A12
XLOC_018151	1.6e-54	2.06686	CCDC34
XLOC_018173	5.26e-57	3.94381	KIF18A
XLOC_018216	0.00170245	Infinite	PAX6
XLOC_018271	6.41e-39	1.19367	APIP
XLOC_018278	7.37e-27	-1.78808	PAMR1
XLOC_018308	2.23e-15	2.43674	-
XLOC_018323	1.65e-21	-2.45419	LRRC4C
XLOC_018363	2.3e-06	-1.75108	SYT13
XLOC_018365	7.77e-16	1.11255	CHST1
XLOC_018366	5.01e-05	1.4025	-
XLOC_018368	3.4e-29	1.1141	PHF21A
XLOC_018404	2.39e-47	1.05531	CKAP5
XLOC_018410	3.79e-10	1.30952	LRP4
XLOC_018480	8.96e-21	-1.25145	FOLH1
XLOC_018485	0.0193486	Infinite	SEPTIN7P11
XLOC_018530	1.02e-49	-3.0262	GLYAT
XLOC_018552	0.00732367	Infinite	CBLIF
XLOC_018556	3.53e-30	-1.50377	MS4A6A
XLOC_018572	4.47e-07	Infinite	LINC00301
XLOC_018599	5.97e-49	1.08737	VPS37C
XLOC_018608	2.56e-10	-1.19087	SYT7
XLOC_018612	2.86e-23	1.97211	FADS1
XLOC_018623	5.99e-48	1.11965	B3GAT3
XLOC_018635	2.1e-38	1.51812	SNHG1
XLOC_018663	0.000109937	-1.17833	PLAAT2
XLOC_018676	1.04e-11	1.11993	RCOR2
XLOC_018692	2.45e-40	1.22676	PPP1R14B
XLOC_018703	6.15e-35	1.13599	MAP4K2
XLOC_018710	5.88e-56	2.61602	CDCA5
XLOC_018715	8.07e-26	1.44758	CAPN1-AS1
XLOC_018743	3.1e-52	1.11698	CFL1
XLOC_018746	3.92e-54	1.11795	FIBP
XLOC_018751	0.00417051	Infinite	GAL3ST3
XLOC_018765	3.03e-22	1.16099	CD248
XLOC_018766	4.3e-08	1.15824	RIN1
XLOC_018767	2.39e-56	1.2601	BRMS1
XLOC_018770	6.2e-12	Infinite	SLC29A2
XLOC_018772	3.14e-35	1.08526	DPP3-DT
XLOC_018782	2.24e-21	-1.70696	SPTBN2
XLOC_018853	9.4e-31	2.41742	TESMIN
XLOC_018861	2.08e-09	-1.47253	MRGPRF
XLOC_018866	9.53e-21	-Infinite	LINC02747
XLOC_018868	3.05e-08	2.83935	FGF19
XLOC_018869	0.0438504	Infinite	FGF4
XLOC_018870	0.00478434	Infinite	FGF3
XLOC_018889	6.78e-08	Infinite	SHANK2
XLOC_018956	5.16e-42	-1.52752	PDE2A
XLOC_018995	1.67e-07	1.25431	FAM168A
XLOC_019028	1.25e-34	1.21589	KCNE3
XLOC_019057	2.93e-07	Infinite	KLHL35
XLOC_019068	2.07e-09	-1.63971	WNT11
XLOC_019071	8.25e-35	1.05879	EMSY-DT
XLOC_019083	2.28e-08	-Infinite	GDPD4
XLOC_019087	4.75e-37	1.1915	PAK1
XLOC_019099	0.00332296	1.0657	RSF1
XLOC_019119	7e-31	1.10499	GAB2
XLOC_019210	1.81e-17	-Infinite	DLG2
XLOC_019326	2.86e-28	Infinite	NOX4
XLOC_019370	4.67e-06	1.64982	VSTM5
XLOC_019491	4.04e-06	-1.37976	MMP7
XLOC_019494	3.94e-15	Infinite	MMP10
XLOC_019495	6.64e-24	2.99166	MMP1
XLOC_019496	0.0038149	Infinite	MMP3
XLOC_019497	5.33e-28	Infinite	MMP12
XLOC_019498	0.000155169	Infinite	MMP13
XLOC_019499	3.02e-43	1.04285	DCUN1D5
XLOC_019531	8.8e-20	1.20541	CASP4LP
XLOC_019586	7.19e-31	-2.28542	EXPH5
XLOC_019740	4.74e-29	-1.62058	APOA5
XLOC_019741	1.58e-26	-2.10527	ENSG00000236267
XLOC_019742	1.45e-13	-2.73304	APOA4
XLOC_019744	1.19e-38	-1.41418	APOA1
XLOC_019818	0.000133892	-2.54032	TMPRSS13
XLOC_019822	1.61e-20	Infinite	SCN4B
XLOC_019841	6.8e-29	-3.44469	TREH
XLOC_019852	6.9e-28	1.34688	HYOU1
XLOC_019854	1.24e-55	2.04271	H2AX
XLOC_019859	1.93e-44	2.06912	MCAM
XLOC_019862	2.55e-54	3.26441	THY1
XLOC_019863	1.87e-35	1.43467	NECTIN1
XLOC_019922	3.92e-07	-1.05562	CLMP
XLOC_019942	3.37e-21	-2.246	VSIG2
XLOC_019948	1.15e-33	-6.37569	HEPACAM
XLOC_019952	2.98e-32	-1.61535	FEZ1
XLOC_020041	2.74e-07	-1.91522	ZNF123P
XLOC_020047	1.18e-41	1.04515	NFRKB
XLOC_020075	0.00424842	Infinite	IGSF9B
XLOC_020084	1.99e-24	-3.69835	B3GAT1
XLOC_020088	0.00707717	Infinite	LINC02717
XLOC_020105	5.67e-41	1.09266	CCDC77
XLOC_020167	2.8e-13	1.48621	LINC00942
XLOC_020188	1.42e-18	1.60851	CACNA1C
XLOC_020235	8.34e-51	1.51943	RHNO1
XLOC_020238	6.81e-16	1.11801	TEAD4
XLOC_020260	1.11e-10	-1.24336	ENSG00000256969
XLOC_020267	3.11e-53	2.9476	RAD51AP1
XLOC_020292	5.71e-49	-3.35013	NTF3
XLOC_020316	4.5e-49	1.43317	NCAPD2
XLOC_020327	4.42e-15	-1.13557	LAG3
XLOC_020328	7.76e-43	-1.52483	CD4
XLOC_020331	2.54e-05	1.02295	GNB3
XLOC_020407	4.55e-15	-1.17602	LINC00987
XLOC_020410	3.76e-43	3.65057	DDX12P
XLOC_020412	3.35e-19	1.00925	ENSG00000284634
XLOC_020423	1.78e-30	-1.85828	KLRF1
XLOC_020425	9.29e-20	-2.16572	CLEC12A
XLOC_020428	4.44e-33	-1.2827	GABARAPL1
XLOC_020429	1.69e-18	-1.88557	KLRD1
XLOC_020510	3.16e-05	Infinite	BCL2L14
XLOC_020551	3.85e-34	1.21505	GPRC5D-AS1
XLOC_020560	1.13e-38	-1.56711	ENSG00000287928
XLOC_020571	1.02e-27	2.44395	ENSG00000256084
XLOC_020646	9.48e-09	-1.49972	PIK3C2G
XLOC_020742	2.58e-05	Infinite	PDE3A
XLOC_020764	1.24e-25	-1.37624	SLCO1B3
XLOC_020799	7.52e-46	1.20843	GOLT1B
XLOC_020800	2.98e-17	1.98497	SPX
XLOC_020997	1.42e-17	-Infinite	ENSG00000258202
XLOC_021009	8.29e-19	-1.61823	TSPAN11
XLOC_021010	2.65e-29	1.43013	DDX11
XLOC_021032	3.28e-29	2.01443	BICD1
XLOC_021085	3.1e-42	1.04632	DNM1L
XLOC_021319	1.24e-55	1.89542	TMEM106C
XLOC_021330	5.17e-16	1.00955	CACNB3
XLOC_021333	6.44e-24	1.96317	DDN-AS1
XLOC_021338	3.47e-46	1.44213	TUBA1C
XLOC_021342	2.6e-41	Infinite	TROAP
XLOC_021345	1.61e-55	1.94808	SPATS2
XLOC_021355	1.53e-11	1.34138	PRPF40B
XLOC_021363	9.04e-08	Infinite	-
XLOC_021365	0.00173707	Infinite	AQP5
XLOC_021368	5.59e-09	Infinite	ASIC1
XLOC_021369	3.05e-49	1.18371	SMARCD1
XLOC_021420	8.55e-10	Infinite	ANKRD33
XLOC_021425	4.48e-14	-1.29595	NR4A1
XLOC_021441	2.41e-54	1.22819	MFSD5
XLOC_021442	1.04e-30	2.14782	ESPL1
XLOC_021459	1.12e-14	Infinite	HOXC10
XLOC_021466	5.59e-47	1.1061	HNRNPA1
XLOC_021473	0.00794488	Infinite	MUCL1
XLOC_021484	9.69e-57	1.16308	ORMDL2
XLOC_021494	3.43e-50	1.01476	ERBB3
XLOC_021500	6.15e-57	1.4179	NABP2
XLOC_021501	3.49e-22	-1.47498	SLC39A5
XLOC_021524	3.92e-22	-1.05326	HSD17B6
XLOC_021528	5.27e-11	Infinite	-
XLOC_021530	2.04e-54	-4.2263	GPR182
XLOC_021552	1.58e-44	1.25535	MIR6758
XLOC_021663	1.03e-41	1.41366	XPOT
XLOC_021665	3.05e-29	1.00671	TBK1
XLOC_021673	6.22e-17	1.45603	ENSG00000288591
XLOC_021684	3.26e-09	1.63648	HMGA2
XLOC_021721	2.09e-31	1.30408	DYRK2
XLOC_021724	0.00099784	-Infinite	IFNG-AS1
XLOC_021746	8.88e-56	1.25405	CPSF6
XLOC_021756	2.28e-16	1.67969	LYZ
XLOC_021768	1.7e-46	1.04791	CCT2
XLOC_021770	3.83e-26	1.24215	RAB3IP
XLOC_021827	2.42e-14	Infinite	LINC02444
XLOC_021857	4.36e-11	Infinite	NAV3
XLOC_021957	0.0169707	Infinite	ALX1
XLOC_021973	1.69e-10	-2.14034	NTS
XLOC_021979	3.04e-23	-3.05611	ENSG00000257940
XLOC_021989	6.26e-12	1.48921	ENSG00000281333
XLOC_022017	3.75e-07	Infinite	ENSG00000258125
XLOC_022034	0.000401917	Infinite	LINC02404
XLOC_022052	1.35e-31	-1.8801	SOCS2
XLOC_022111	8.79e-30	-1.17698	AMDHD1
XLOC_022117	2.39e-35	-2.29647	ENSG00000257878
XLOC_022161	0.00106968	Infinite	ENSG00000286056
XLOC_022163	1.97e-30	1.02914	TMPO
XLOC_022166	0.000419105	Infinite	APAF1
XLOC_022192	6.88e-27	2.05479	GAS2L3
XLOC_022193	2.71e-13	Infinite	ANO4
XLOC_022206	2.32e-24	-1.73333	SPIC
XLOC_022207	1.47e-05	Infinite	MYBPC1
XLOC_022223	5.42e-52	3.4978	PARPBP
XLOC_022240	7.05e-60	-5.89487	STAB2
XLOC_022258	2.29e-46	1.59136	TXNRD1
XLOC_022262	0.00322171	Infinite	CHST11
XLOC_022299	1.84e-24	2.2029	C12orf75
XLOC_022344	3.97e-35	1.21337	FICD
XLOC_022354	8.72e-18	-1.08749	DAO
XLOC_022372	2.35e-45	2.32877	FAM222A
XLOC_022375	7.59e-47	1.27734	TCHP
XLOC_022378	9.81e-35	1.26902	IFT81
XLOC_022381	2.61e-33	1.03096	ATP2A2
XLOC_022390	1.24e-31	1.47977	FAM216A
XLOC_022398	4.34e-07	-1.12699	CUX2
XLOC_022447	2.49e-53	-1.53424	ALDH2
XLOC_022505	3.36e-14	-2.76094	-
XLOC_022507	2.19e-14	-2.57418	-
XLOC_022524	6.82e-12	1.24439	LINC00173
XLOC_022544	9.33e-33	1.00677	RFC5
XLOC_022568	2.95e-31	1.57973	TMEM233
XLOC_022572	1.41e-32	2.72718	BICDL1
XLOC_022590	1.14e-53	1.19738	DYNLL1
XLOC_022594	5.95e-34	1.09422	UNC119B
XLOC_022595	1.46e-42	-1.5955	ACADS
XLOC_022608	3.81e-36	1.16887	P2RX4
XLOC_022612	5.78e-32	1.0596	RNF34
XLOC_022621	6.81e-34	1.03798	BCL7A
XLOC_022635	1.95e-35	1.80897	KNTC1
XLOC_022645	1.28e-05	-2.14471	PITPNM2-AS1
XLOC_022654	2.61e-07	Infinite	KMT5A
XLOC_022663	0.00249961	Infinite	DNAH10
XLOC_022682	9.25e-37	1.08233	BRI3BP
XLOC_022684	8.56e-36	1.60664	AACS
XLOC_022736	0.00300694	Infinite	-
XLOC_022767	1.8e-47	1.14692	PUS1
XLOC_022768	5.25e-37	1.03607	EP400
XLOC_022804	3.6e-14	1.04393	IQSEC3-AS1
XLOC_022805	3.01e-17	-1.35165	SLC6A12
XLOC_022806	1.34e-33	-2.26651	SLC6A13
XLOC_022849	0.0293833	Infinite	-
XLOC_022884	6.38e-57	4.54196	FOXM1
XLOC_022916	5.83e-23	-Infinite	FGF23
XLOC_022930	1.54e-59	-Infinite	NTF3
XLOC_022931	4.22e-32	2.12235	ANO2
XLOC_022939	2.49e-32	2.0337	VWF
XLOC_022955	2.4e-19	1.01765	IFFO1
XLOC_022963	8.5e-58	3.76803	CDCA3
XLOC_022964	2e-18	1.14103	SPSB2
XLOC_022970	4.56e-45	-1.30037	C1R
XLOC_022973	1.73e-22	-1.07459	RBP5
XLOC_022983	0.000175094	Infinite	GDF3
XLOC_022984	0.000108527	Infinite	SLC2A14
XLOC_023004	2.68e-06	Infinite	MFAP5
XLOC_023013	1.72e-17	-1.03327	A2M
XLOC_023016	3.81e-38	-3.56578	PZP
XLOC_023024	1.05e-15	1.01443	DDX12B
XLOC_023028	5.1e-40	2.09293	DDX12P
XLOC_023032	5.41e-15	-1.13089	KLRB1
XLOC_023035	3.28e-12	-1.28364	CD69
XLOC_023040	7.61e-60	-7.7815	CLEC1B
XLOC_023045	1.1e-20	-1.69966	KLRC4-KLRK1
XLOC_023046	0.0259613	-Infinite	KLRC1
XLOC_023185	1.81e-11	2.30913	GUCY2C
XLOC_023200	4.47e-05	1.18222	MGP
XLOC_023326	5.76e-25	1.08569	RECQL
XLOC_023340	2.65e-17	-1.84216	ABCC9
XLOC_023481	1.6e-36	1.93219	BCAT1
XLOC_023499	7.06e-08	-1.48121	RASSF8-AS1
XLOC_023507	8.42e-06	Infinite	ENSG00000255750
XLOC_023568	8.27e-15	Infinite	PTHLH
XLOC_023604	5.61e-19	-4.3	ENSG00000258202
XLOC_023616	9.06e-45	2.22825	DDX11-AS1
XLOC_023618	3.11e-05	Infinite	DDX11
XLOC_023619	2.32e-23	1.91484	DDX11
XLOC_023649	8.81e-36	1.01482	AMN1
XLOC_023771	0.000813275	-1.03517	PRICKLE1
XLOC_023798	6.22e-21	1.46853	PLEKHA8P1
XLOC_023819	3.45e-16	1.58696	SLC38A1
XLOC_023825	3.65e-25	-1.04913	SLC38A2
XLOC_023844	7.89e-33	-1.47635	SLC38A4
XLOC_023863	8.97e-23	1.02378	HDAC7
XLOC_023866	1.64e-16	1.35782	VDR
XLOC_023871	2.57e-11	Infinite	COL2A1
XLOC_023872	4.51e-12	1.61982	SENP1
XLOC_023885	1.72e-22	1.05946	ADCY6
XLOC_023889	6.33e-42	1.15619	FKBP11
XLOC_023894	0.0184662	-1.45799	WNT10B
XLOC_023896	1.58e-16	1.78756	RHEBL1
XLOC_023897	4.43e-10	1.01249	LMBR1L
XLOC_023898	1.19e-53	1.87017	TUBA1B
XLOC_023908	9.38e-57	1.34561	MCRS1
XLOC_023910	2.97e-30	1.18265	FMNL3
XLOC_023921	0.0125481	Infinite	AQP5-AS1
XLOC_023922	1.9e-58	2.71752	RACGAP1
XLOC_023926	3.08e-43	1.23575	CERS5
XLOC_023974	2.99e-25	1.12504	SMAGP
XLOC_024006	0.0468065	Infinite	KRT75
XLOC_024010	0.00523413	-Infinite	KRT5
XLOC_024013	0.00090865	Infinite	KRT79
XLOC_024026	4.57e-46	1.09908	SPRYD3
XLOC_024028	5.08e-32	-1.28022	CSAD
XLOC_024053	1.28e-41	1.16874	CBX5
XLOC_024062	5.57e-38	1.06893	ITGA5
XLOC_024064	8.12e-19	-1.34485	PPP1R1A
XLOC_024073	2.15e-12	1.96432	ITGA7
XLOC_024091	2.59e-55	-2.42175	STAT2
XLOC_024093	6.66e-32	1.26962	TIMELESS
XLOC_024094	9.6e-39	-4.07254	GLS2
XLOC_024102	2.15e-45	1.03578	PTGES3
XLOC_024109	1.83e-44	-2.54513	RDH16
XLOC_024112	2.05e-29	2.503	MYO1A
XLOC_024113	1.27e-13	1.25272	NEMP1
XLOC_024117	1.24e-56	2.53429	NDUFA4L2
XLOC_024139	2.82e-36	1.05033	ENSG00000285133
XLOC_024140	1.09e-55	1.16668	DCTN2
XLOC_024141	2.33e-32	2.77483	B4GALNT1
XLOC_024144	3.37e-54	1.36092	CDK4
XLOC_024145	6.41e-44	1.09767	METTL1
XLOC_024147	9.38e-11	1.17234	GIHCG
XLOC_024208	5.49e-26	-2.73261	AVPR1A
XLOC_024237	6.22e-41	1.20073	GNS
XLOC_024291	3.91e-11	Infinite	-
XLOC_024363	5.56e-14	Infinite	PTPRR
XLOC_024369	7.34e-09	1.18742	TSPAN8
XLOC_024379	0.0185803	1.31953	ZFC3H1
XLOC_024396	6.06e-24	1.69482	LINC02882
XLOC_024422	5.3e-12	-1.12277	PHLDA1
XLOC_024423	1.29e-38	1.1135	NAP1L1
XLOC_024446	4.08e-09	Infinite	ENSG00000257191
XLOC_024521	3.49e-26	1.40787	KITLG
XLOC_024548	9.36e-06	-1.3334	LUM
XLOC_024549	4.72e-36	-3.19626	DCN
XLOC_024617	8.09e-22	1.08511	TMCC3
XLOC_024653	1.42e-13	-1.11963	HAL
XLOC_024678	1.45e-25	-1.88266	LINC02453
XLOC_024679	1.94e-46	1.73156	TMPO-AS1
XLOC_024681	6.85e-35	1.41697	IKBIP
XLOC_024731	0.000506128	-Infinite	SLC5A8
XLOC_024743	1.76e-28	1.0394	NUP37
XLOC_024749	7.69e-30	-1.78316	IGF1
XLOC_024774	3.1e-47	1.00151	UQCC6
XLOC_024819	1.21e-41	1.33305	NUAK1
XLOC_024823	1.52e-45	1.4689	CKAP4
XLOC_024847	1.52e-40	-6.33457	ABTB3
XLOC_024893	1.08e-17	-1.47469	TRPV4
XLOC_024907	1.46e-49	1.01333	ARPC3
XLOC_024911	5.53e-47	1.08746	VPS29
XLOC_024987	6.67e-26	-3.3935	SDS
XLOC_024989	7.16e-15	Infinite	LINC01234
XLOC_025033	1.19e-29	1.38691	SPRING1
XLOC_025045	3.93e-12	1.64124	TESC
XLOC_025058	2.25e-38	1.18251	VSIG10
XLOC_025090	1.41e-37	-1.70008	PRKAB1
XLOC_025096	2.21e-48	1.03048	RPLP0
XLOC_025102	6.23e-09	Infinite	PLA2G1B
XLOC_025103	6.95e-20	2.7883	MSI1
XLOC_025148	3.78e-17	1.58351	LINC01089
XLOC_025149	2.69e-24	-1.85806	HPD
XLOC_025172	2.58e-25	1.40699	ABCB9
XLOC_025224	1.49e-53	1.22577	DHX37
XLOC_025235	3.28e-14	Infinite	ENSG00000256732
XLOC_025276	1.12e-06	-Infinite	RIMBP2
XLOC_025301	1.57e-08	Infinite	ENSG00000280002
XLOC_025323	3.45e-39	-3.44516	LRCOL1
XLOC_025341	2.94e-07	Infinite	FAM230C
XLOC_025366	1.64e-07	Infinite	ENSG00000290437
XLOC_025416	3.28e-08	1.966	IL17D
XLOC_025427	2.33e-14	1.06849	ENSG00000291046
XLOC_025492	1.81e-18	1.34496	ENSG00000273628
XLOC_025572	2.05e-07	Infinite	-
XLOC_025609	4.3e-09	-1.15257	LINC00398
XLOC_025674	2.41e-44	1.61308	RFC3
XLOC_025770	4.12e-19	-1.00483	SLC25A15
XLOC_025788	1.57e-27	1.67659	RGCC
XLOC_025798	9.89e-17	1.3501	DGKH
XLOC_025820	1.64e-16	-1.54519	TNFSF11
XLOC_025845	2.55e-18	-1.27253	SMIM2-AS1
XLOC_026102	6.97e-52	2.15539	CKAP2
XLOC_026186	8.23e-36	1.77289	PCDH17
XLOC_026222	4.68e-35	-Infinite	PCDH9-AS2
XLOC_026261	2.59e-38	1.30096	BORA
XLOC_026415	6.3e-15	-2.6902	-
XLOC_026435	5.88e-07	Infinite	-
XLOC_026641	5.36e-38	-4.61326	CLDN10
XLOC_026663	8.57e-05	Infinite	OXGR1
XLOC_026691	1.31e-45	1.58779	RAP2A
XLOC_026885	8.25e-30	-1.64512	MYO16
XLOC_026907	1.21e-07	Infinite	LINC03032
XLOC_026911	1.39e-44	2.14518	COL4A2
XLOC_026987	6.37e-34	-2.04635	PROZ
XLOC_026997	8.64e-49	1.63455	TMCO3
XLOC_027010	9.76e-12	1.08202	GAS6-DT
XLOC_027046	1.83e-10	Infinite	TUBA3C
XLOC_027102	9.49e-56	4.99795	SKA3
XLOC_027164	7.73e-42	1.50369	CENPJ
XLOC_027177	1.52e-15	1.7411	SHISA2
XLOC_027203	3.03e-14	1.73071	CDX2
XLOC_027205	2.52e-07	-2.27809	FLT3
XLOC_027220	2.26e-35	1.54305	FLT1
XLOC_027234	1.04e-21	-1.26099	SLC46A3
XLOC_027241	3.24e-21	1.93173	SLC7A1
XLOC_027271	4.08e-28	1.14142	HSPH1
XLOC_027350	8.67e-16	-1.09361	SPART
XLOC_027364	4.02e-11	1.49049	TRPC4
XLOC_027526	1.89e-10	1.02398	ENOX1
XLOC_027671	8.7e-27	1.48952	DLEU2
XLOC_027759	8.51e-10	-Infinite	-
XLOC_027796	1.73e-12	Infinite	LINC00355
XLOC_027811	9.04e-28	-2.39231	PCDH9
XLOC_027822	3.95e-23	1.9722	LINC00364
XLOC_027826	1.15e-07	Infinite	-
XLOC_027830	2.99e-43	-2.82849	DACH1
XLOC_027872	2.04e-44	1.34186	MZT1
XLOC_027986	1.44e-16	-1.05041	EDNRB
XLOC_028019	1.92e-51	-Infinite	SLITRK6
XLOC_028047	5.33e-20	Infinite	ENSG00000288552
XLOC_028091	1.57e-28	2.26469	ABCC4
XLOC_028273	6.95e-07	Infinite	ITGBL1
XLOC_028439	1.81e-11	-1.85686	LINC00399
XLOC_028445	7.49e-29	-2.76313	ENSG00000285534
XLOC_028450	0.00425574	-Infinite	ENSG00000276269
XLOC_028451	8.93e-49	2.38097	COL4A1
XLOC_028459	1.18e-08	Infinite	COL4A2
XLOC_028489	1.8e-13	-2.92979	SPACA7
XLOC_028527	0.000215288	-1.114	C13orf46
XLOC_028548	1.04e-38	3.94262	DUXAP9
XLOC_028567	8.9e-50	1.1758	PARP2
XLOC_028570	1.32e-37	-1.40852	ENSG00000259171
XLOC_028576	2.9e-07	-Infinite	SLC39A2
XLOC_028577	4.27e-42	-2.82251	ENSG00000258604
XLOC_028599	1.5e-15	-1.03891	TRDJ1
XLOC_028602	9.34e-49	1.28364	ABHD4
XLOC_028608	1.86e-40	1.57468	MMP14
XLOC_028633	7.15e-24	-1.8289	CARMIL3
XLOC_028634	2.2e-06	-2.79597	CPNE6
XLOC_028635	4.77e-27	-1.20167	PCK2
XLOC_028648	5.04e-18	1.32256	NFATC4
XLOC_028733	3.64e-26	3.24425	COCH
XLOC_028901	4.73e-17	1.29604	MIPOL1
XLOC_028966	9.4e-07	1.02009	LINC02315
XLOC_029053	5.92e-05	-2.32798	KLHDC1
XLOC_029099	1.58e-20	-1.53083	PTGDR
XLOC_029100	5.39e-11	-1.17374	PTGER2
XLOC_029103	1.76e-11	1.12805	GPR137C
XLOC_029138	3.62e-59	5.27588	CDKN3
XLOC_029176	2.53e-19	1.25358	LGALS3
XLOC_029358	1.62e-18	-1.21625	MTHFD1
XLOC_029495	5.56e-16	1.594	ARG2
XLOC_029505	6.14e-07	1.10251	RAD51B
XLOC_029570	1.43e-13	-1.47592	SLC10A1
XLOC_029588	0.032525	1.02018	ENSG00000259033
XLOC_029592	9.85e-16	1.47427	ADAM21
XLOC_029601	2.83e-23	1.71933	TTC9
XLOC_029602	3.78e-10	Infinite	LINC01269
XLOC_029661	7.61e-44	1.05365	DCAF4
XLOC_029665	1.31e-05	1.1654	PAPLN
XLOC_029729	1.54e-45	-3.52368	FOS
XLOC_029775	5.67e-51	-2.36146	GSTZ1
XLOC_029783	1.09e-09	1.29817	NRXN3
XLOC_029864	9.9e-25	1.59924	-
XLOC_029869	1.94e-10	-1.23577	FLRT2
XLOC_029887	4e-12	-1.01737	GPR65
XLOC_029888	2.41e-13	-1.00621	HISLA
XLOC_029892	2.11e-21	-1.62663	-
XLOC_029979	1.28e-10	Infinite	CHGA
XLOC_029996	2.97e-51	1.9428	OTUB2
XLOC_029998	6.89e-45	1.15091	IFI27L1
XLOC_030018	4.74e-18	Infinite	TUNAR
XLOC_030021	4.3e-18	-2.4384	-
XLOC_030022	1.4e-23	1.94399	BDKRB2
XLOC_030036	1.32e-43	1.47127	VRK1
XLOC_030070	1.13e-51	-4.48167	SLC25A47
XLOC_030085	1.29e-07	-1.21759	ENSG00000276919
XLOC_030094	0.00600763	-1.23807	DIO3
XLOC_030105	1.98e-30	1.07637	DYNC1H1
XLOC_030143	7.23e-17	-1.02046	EXOC3L4
XLOC_030145	0.00540721	-Infinite	NDUFB4P11
XLOC_030157	8.55e-47	1.10071	TRMT61A
XLOC_030169	7.53e-45	-2.94915	ASPG
XLOC_030172	1.43e-29	-2.80266	LINC02691
XLOC_030175	6.03e-12	-Infinite	C14orf180
XLOC_030191	1.83e-37	1.07291	PACS2
XLOC_030200	3.67e-13	-1.11639	TMEM121
XLOC_030206	3.29e-10	Infinite	LINC00221
XLOC_030234	1.26e-36	3.51461	DUXAP10
XLOC_030257	7.96e-33	-1.43535	MIR6717
XLOC_030259	6e-46	1.45645	ZNF219
XLOC_030266	2.61e-50	1.15237	SUPT16H
XLOC_030271	4.94e-07	1.05215	SALL2
XLOC_030285	1.54e-44	1.04261	PRMT5
XLOC_030291	2.85e-22	2.4571	CDH24
XLOC_030293	6.66e-30	-1.51634	SLC7A8
XLOC_030326	3.21e-26	-1.23961	DHRS1
XLOC_030327	4.37e-47	-1.88468	CIDEB
XLOC_030336	3.07e-05	-1.5029	CTSG
XLOC_030340	1.65e-40	2.43764	STXBP6
XLOC_030357	0.00861044	Infinite	NOVA1
XLOC_030488	6.08e-17	1.67469	EGLN3
XLOC_030496	5.35e-24	1.0058	SPTSSA
XLOC_030522	7.82e-24	-1.85779	-
XLOC_030624	6.26e-08	Infinite	ENSG00000286464
XLOC_030675	2.15e-08	Infinite	MIS18BP1
XLOC_030685	1.18e-07	Infinite	-
XLOC_030691	7.85e-05	Infinite	LINC00648
XLOC_030718	4.93e-33	1.72096	POLE2
XLOC_030731	2.67e-20	-1.67618	LINC01588
XLOC_030747	2.17e-16	1.40333	CDKL1
XLOC_030796	4.31e-39	3.36039	ENSG00000225680
XLOC_030801	5.56e-18	1.0704	BMP4
XLOC_030806	4.65e-37	1.10786	GMFB
XLOC_030818	2.27e-41	-1.53715	GCH1
XLOC_030827	3.86e-52	2.33675	WDHD1
XLOC_030832	5.06e-21	1.87663	-
XLOC_030834	6.62e-59	4.71225	DLGAP5
XLOC_030903	9.17e-08	-1.01271	ENSG00000254718
XLOC_030908	4.93e-27	Infinite	SIX1
XLOC_030984	1.07e-07	1.21361	GPX2
XLOC_031070	8.67e-26	1.02646	ZFYVE26
XLOC_031118	9.78e-30	-2.33711	SLC10A1
XLOC_031166	5.24e-35	-2.24952	DPF3
XLOC_031204	3.93e-34	-1.53791	ALDH6A1
XLOC_031211	9.62e-16	1.4659	LTBP2
XLOC_031222	1.41e-24	1.41482	RPS6KL1
XLOC_031223	4.4e-17	1.1125	PGF
XLOC_031227	2.03e-40	1.75851	ACYP1
XLOC_031255	1.12e-10	-1.15223	LINC02289
XLOC_031266	0.00502593	Infinite	ISM2
XLOC_031300	5.95e-23	2.69166	DIO2
XLOC_031302	1.28e-06	1.2963	CEP128
XLOC_031456	4.51e-05	Infinite	TRIP11
XLOC_031479	2.01e-11	2.18846	BTBD7
XLOC_031492	6.72e-17	1.2296	IFI27L2
XLOC_031498	7.67e-45	-2.11893	SERPINA11
XLOC_031529	3.01e-10	-1.99108	TCL1A
XLOC_031584	3.06e-05	-1.08192	ENSG00000258460
XLOC_031587	6.09e-15	-2.29864	DIO3OS
XLOC_031636	8.92e-12	1.45344	CKB
XLOC_031643	1.4e-43	2.51073	XRCC3
XLOC_031651	6.08e-13	-1.92213	-
XLOC_031654	5.79e-06	-Infinite	TMEM179
XLOC_031662	1.03e-41	1.57328	CDCA4
XLOC_031672	5.84e-09	2.25981	MTA1-DT
XLOC_031675	1.61e-37	-2.39478	TEDC1
XLOC_031676	4.32e-10	-1.95583	IGHG3
XLOC_031683	1.05e-08	Infinite	ENSG00000283464
XLOC_031698	4.42e-07	Infinite	BMS1P15
XLOC_031730	0.0219779	Infinite	-
XLOC_031750	4.17e-41	1.02266	NIPA2
XLOC_031762	2.97e-14	1.39889	ENSG00000274471
XLOC_031763	2.67e-20	Infinite	MKRN3
XLOC_031835	8.27e-13	1.06781	LCIIAR
XLOC_031846	0.000711349	Infinite	ULK4P3
XLOC_031861	1.01e-25	3.05793	ENSG00000284906
XLOC_031946	6.03e-25	1.44379	CDIN1
XLOC_032007	2.59e-13	-1.77507	THBS1
XLOC_032016	4.41e-48	3.8515	BUB1B
XLOC_032021	1.72e-48	1.5185	KNSTRN
XLOC_032029	1.21e-06	Infinite	KNL1
XLOC_032032	2.05e-50	3.17309	RAD51
XLOC_032042	9.07e-48	1.61903	DLL4
XLOC_032043	4.84e-07	1.10662	CHAC1
XLOC_032061	2.29e-43	2.76352	ITPKA
XLOC_032064	1.93e-19	1.58603	TYRO3
XLOC_032090	3.24e-39	1.04662	HAUS2
XLOC_032091	6.51e-06	1.57196	STARD9
XLOC_032120	7.15e-18	Infinite	CKMT1A
XLOC_032124	9.57e-48	2.71882	WDR76
XLOC_032161	2.77e-14	Infinite	DUOXA2
XLOC_032171	4.38e-22	2.09565	C15orf48
XLOC_032196	1.99e-39	1.01003	DUT
XLOC_032222	2.61e-17	-1.28051	SLC27A2
XLOC_032256	2.37e-16	Infinite	GLDN
XLOC_032276	0.00117272	Infinite	CERNA1
XLOC_032311	3.41e-12	-1.54424	WDR72
XLOC_032323	0.00230388	Infinite	UNC13C
XLOC_032417	4.12e-18	-1.43854	AQP9
XLOC_032430	3.03e-19	-1.20351	LIPC
XLOC_032460	2.57e-59	4.62137	CCNB2
XLOC_032471	2.9e-28	2.27475	FAM81A
XLOC_032474	1.68e-24	2.4136	GCNT3
XLOC_032523	8.36e-28	-Infinite	ENSG00000259616
XLOC_032540	1.08e-37	1.38997	TPM1
XLOC_032549	1.89e-06	Infinite	LINC02568
XLOC_032551	1.08e-35	1.03761	USP3
XLOC_032569	1.59e-24	1.53758	SNX22
XLOC_032577	1.04e-46	1.05748	TRIP4
XLOC_032597	1.41e-29	2.70047	SLC51B
XLOC_032628	1.84e-46	1.59583	ZWILCH
XLOC_032703	7.51e-10	1.69371	PAQR5
XLOC_032705	1.43e-57	4.31409	KIF23
XLOC_032706	1.03e-50	1.15804	RPLP1
XLOC_032843	3.06e-06	-1.64961	GOLGA6B
XLOC_032863	3.14e-08	-1.48052	ISLR
XLOC_032866	8.97e-27	1.09581	ARID3B
XLOC_032872	9.7e-52	-7.96521	CYP1A2
XLOC_032875	1.95e-07	Infinite	CPLX3
XLOC_032879	3.24e-24	1.57652	SCAMP5
XLOC_032890	7.7e-40	1.45127	C15orf39
XLOC_032894	3.16e-55	1.06298	COMMD4
XLOC_032914	8.96e-18	1.31895	UBE2Q2
XLOC_032920	9.97e-24	Infinite	TMEM266
XLOC_032932	5.23e-44	1.35926	RCN2
XLOC_032948	5.43e-06	Infinite	SH2D7
XLOC_032953	0.0097085	Infinite	CRABP1
XLOC_032959	1.17e-07	Infinite	CHRNA5
XLOC_032969	3.12e-15	1.5413	TMED3
XLOC_033004	4.53e-26	1.03298	ABHD17C
XLOC_033010	1.21e-19	1.86806	CEMIP
XLOC_033060	4.05e-28	1.06079	UBE2Q2P2
XLOC_033072	1.31e-42	1.31563	SNHG21
XLOC_033116	2.48e-06	Infinite	ENSG00000290688
XLOC_033125	1.63e-34	2.20157	Metazoa_SRP
XLOC_033131	3.45e-42	1.17496	ZSCAN2
XLOC_033140	6.5e-13	2.57114	ALPK3
XLOC_033142	1.14e-21	-1.75415	SLC28A1
XLOC_033230	4.42e-51	3.34712	FANCI
XLOC_033273	3.67e-46	1.04181	UNC45A
XLOC_033274	3.27e-39	1.04164	RCCD1
XLOC_033351	8.96e-37	-2.16304	ENSG00000259359
XLOC_033394	6.1e-14	1.17569	SYNM
XLOC_033555	4.38e-23	-5.20313	GABRB3
XLOC_033571	3.62e-08	1.17775	OCA2
XLOC_033640	9.88e-10	Infinite	LINC03034
XLOC_033660	0.00719261	Infinite	ULK4P1
XLOC_033671	6.09e-08	-1.7299	GREM1-AS1
XLOC_033720	0.0311217	Infinite	ACTC1
XLOC_033844	5.57e-12	1.03856	FSIP1
XLOC_033849	1.2e-06	1.09332	BMF
XLOC_033866	8.97e-21	Infinite	PPP1R14D
XLOC_033881	2.05e-55	3.59771	OIP5
XLOC_033887	3.52e-05	-Infinite	LTK
XLOC_033888	7.8e-31	1.0786	RPAP1
XLOC_033893	3.39e-15	1.29557	SPTBN5
XLOC_033894	1.95e-40	1.35562	EHD4
XLOC_033899	1.35e-05	Infinite	PLA2G4D
XLOC_033900	6.34e-13	Infinite	PLA2G4F
XLOC_033945	1.4e-07	Infinite	PPIP5K1
XLOC_033950	9.42e-08	1.15383	ELL3
XLOC_034035	3.69e-06	Infinite	CEP152
XLOC_034080	8.45e-12	1.26226	TNFAIP8L3
XLOC_034084	1.01e-12	Infinite	CYP19A1
XLOC_034109	8.37e-39	1.24669	GNB5
XLOC_034112	0.000333455	1.39162	MYO5C
XLOC_034147	3.52e-29	-1.79012	WDR72
XLOC_034223	2.74e-30	2.05061	MNS1
XLOC_034266	1.15e-26	-1.64611	ALDH1A2
XLOC_034304	0.00608118	-1.02884	ENSG00000259353
XLOC_034354	1.4e-47	2.17619	ANXA2
XLOC_034471	1.83e-13	-1.29764	C2CD4B
XLOC_034480	3.39e-15	-1.42925	ENSG00000259370
XLOC_034488	1.49e-30	4.41206	CA12
XLOC_034500	5.23e-17	2.16461	DAPK2
XLOC_034511	1.09e-55	1.85184	PCLAF
XLOC_034535	9.37e-48	2.3412	PIF1
XLOC_034543	9.76e-50	2.86053	RASL12
XLOC_034548	8.72e-19	-1.70526	CILP
XLOC_034583	1.76e-38	1.13017	TIPIN
XLOC_034610	1.66e-39	1.14823	AAGAB
XLOC_034625	2.34e-15	1.1743	ITGA11
XLOC_034648	1.7e-17	Infinite	ENSG00000259503
XLOC_034741	2.41e-34	1.71273	PKM
XLOC_034768	4.04e-20	1.06477	NPTN
XLOC_034778	1.42e-15	-1.8584	GOLGA6A
XLOC_034781	0.00703522	Infinite	ENSG00000248540
XLOC_034782	3.97e-08	Infinite	STRA6
XLOC_034787	9.41e-23	1.41447	SEMA7A
XLOC_034788	1.2e-51	1.01163	UBL7
XLOC_034791	1.45e-52	1.10841	EDC3
XLOC_034793	4.78e-27	-3.38264	CYP1A1
XLOC_034800	5.96e-40	1.17505	FAM219B
XLOC_034816	5.26e-50	2.82076	CSPG4
XLOC_034823	5.1e-07	-Infinite	NRG4
XLOC_034885	6.16e-20	1.4063	LINGO1
XLOC_034893	4.26e-32	2.17368	CIB2
XLOC_034897	2.27e-08	Infinite	CHRNA3
XLOC_034898	8.47e-18	Infinite	CHRNB4
XLOC_034899	1.17e-14	1.32349	ADAMTS7
XLOC_034938	1.07e-07	-1.34716	ENSG00000270919
XLOC_034975	7.81e-08	Infinite	ENSG00000259692
XLOC_034992	8.46e-15	1.37028	-
XLOC_034994	2.63e-29	1.52669	ENSG00000290948
XLOC_035042	6.64e-11	Infinite	-
XLOC_035052	4.67e-46	1.97826	NMB
XLOC_035069	4.53e-45	2.21136	ENSG00000291210
XLOC_035110	4.22e-31	1.6441	MFGE8
XLOC_035131	8.18e-45	1.96598	MESP1
XLOC_035162	1.67e-55	2.17158	PRC1
XLOC_035189	3.82e-24	2.50462	RGMA
XLOC_035266	9.41e-41	1.44523	LYSMD4
XLOC_035349	1.84e-39	-2.11561	HBA2
XLOC_035350	1.97e-36	-2.4036	HBA1
XLOC_035354	6.24e-15	Infinite	PDIA2
XLOC_035376	6.26e-09	Infinite	RHBDL1
XLOC_035381	2.67e-25	2.38635	HAGHL
XLOC_035384	4.49e-30	1.76717	CHTF18
XLOC_035414	4e-08	1.02621	SYNGR3
XLOC_035415	4.01e-15	-2.09189	NPW
XLOC_035421	2.89e-15	-1.12473	RAB26
XLOC_035427	4.83e-07	1.01145	ABCA17P
XLOC_035429	1.23e-56	2.40357	CCNF
XLOC_035430	3.87e-56	3.01765	TEDC2
XLOC_035448	5.63e-26	1.22322	FLYWCH2
XLOC_035451	7.25e-39	2.39481	PAQR4
XLOC_035454	1.27e-23	1.92966	TNFRSF12A
XLOC_035459	1.68e-35	1.04011	ZNF205
XLOC_035494	1.63e-16	1.25133	GLIS2
XLOC_035511	0.013552	Infinite	UBN1
XLOC_035538	1.47e-18	1.23952	-
XLOC_035540	1.68e-36	-1.37817	ABAT
XLOC_035563	9.66e-27	-2.11675	ENSG00000283221
XLOC_035625	8.83e-45	2.54509	RMI2
XLOC_035642	4.25e-08	-1.68109	TNFRSF17
XLOC_035680	1.45e-11	-1.60933	ENSG00000262801
XLOC_035731	3.68e-21	1.86652	PARN
XLOC_035741	1.02e-05	1.28351	NPIPA2
XLOC_035746	6.57e-09	1.21429	NPIPA1
XLOC_035777	3.77e-27	1.25919	NDE1
XLOC_035860	1.44e-31	2.31097	TMC7
XLOC_035878	5.24e-10	1.31592	RNU4-46P
XLOC_035897	6.4e-25	-1.12198	ACSM2A
XLOC_035904	1.37e-44	-2.19771	ACSM3
XLOC_035910	1.28e-45	1.83259	REXO5
XLOC_035992	2.45e-21	2.31946	HS3ST2
XLOC_036017	1.58e-56	3.80119	PLK1
XLOC_036019	8.49e-11	-1.15791	PRKCB
XLOC_036041	2.39e-07	Infinite	SLC5A11
XLOC_036054	1.98e-13	1.85327	AQP8
XLOC_036073	6.17e-49	-3.12372	KDM8
XLOC_036122	1.01e-35	1.01861	ATXN2L
XLOC_036140	1.65e-14	-1.03793	ENSG00000198106
XLOC_036181	1.43e-40	-2.86214	ZG16
XLOC_036183	6.9e-54	1.1386	MVP
XLOC_036184	8.07e-17	2.48598	ASPHD1
XLOC_036189	1.84e-37	1.11416	ALDOA
XLOC_036194	3.12e-05	1.00212	SLX1A-SULT1A3
XLOC_036218	3.36e-44	1.00185	ZNF48
XLOC_036245	3.25e-44	1.17373	FUS
XLOC_036252	0.000591341	-2.12372	ITGAD
XLOC_036273	0.00191889	Infinite	BCAP31P2
XLOC_036285	0.00232204	Infinite	ENSG00000198555
XLOC_036293	1.93e-06	Infinite	LINC02167
XLOC_036304	6.6e-42	1.33852	ORC6
XLOC_036307	2.04e-25	-1.21	GPT2
XLOC_036345	1.12e-28	2.24068	ENSG00000260086
XLOC_036357	1.48e-07	Infinite	ENSG00000260573
XLOC_036443	1.94e-10	1.20639	ENSG00000277559
XLOC_036445	3.18e-06	Infinite	IRX6
XLOC_036457	3.58e-45	-2.85939	GNAO1
XLOC_036476	5.32e-12	Infinite	MT3
XLOC_036477	8.08e-52	-3.59835	MT2A
XLOC_036478	7.24e-40	-2.65388	ENSG00000291105
XLOC_036479	7.64e-52	-4.04776	MT1F
XLOC_036480	1.93e-28	-2.35388	MT1A
XLOC_036481	6.6e-30	-2.22072	ENSG00000291095
XLOC_036482	2.7e-17	-Infinite	MT1B
XLOC_036483	5.26e-46	-6.80975	MT1H
XLOC_036484	4e-36	1.12906	NUP93
XLOC_036489	1.21e-53	-3.20548	CETP
XLOC_036513	3.99e-47	1.60764	GINS3
XLOC_036562	1e-39	1.376	CKLF
XLOC_036574	5.19e-16	-1.68417	CES4A
XLOC_036587	7.56e-11	1.52242	PLEKHG4
XLOC_036590	4.38e-21	1.18481	ATP6V0D1-DT
XLOC_036617	4.85e-13	Infinite	SLC7A6
XLOC_036678	1.19e-08	1.15526	CLEC18A
XLOC_036716	1.33e-41	-5.99782	CHST4
XLOC_036727	1.19e-24	-1.15653	DHODH
XLOC_036730	1.65e-35	-2.70488	HPR
XLOC_036782	2.86e-44	-1.78926	ENSG00000261058
XLOC_036929	5.95e-28	-2.24619	LINC01229
XLOC_036933	0.000428664	-Infinite	DYNLRB2
XLOC_036941	2.01e-40	1.2781	CENPN
XLOC_036943	6.03e-08	-1.40976	BCO1
XLOC_037014	6.86e-17	-1.25327	WFDC1
XLOC_037015	0.00669709	-1.04267	ATP2C2
XLOC_037071	2.24e-17	-1.06894	FOXF1
XLOC_037074	0.00085035	Infinite	LINC02188
XLOC_037088	2.33e-52	-5.22473	SLC7A5
XLOC_037123	1.77e-57	3.70421	CDT1
XLOC_037127	3.48e-46	-4.10659	ENSG00000259881
XLOC_037148	1.95e-10	1.06765	CPNE7
XLOC_037176	3.7e-24	1.18049	RHBDF1
XLOC_037185	0.0152611	-2.91078	RGS11
XLOC_037201	7.09e-08	2.06064	CCDC78
XLOC_037213	5.85e-08	Infinite	SSTR5-AS1
XLOC_037217	1.59e-17	1.02394	ENSG00000260710
XLOC_037222	8.1e-45	1.14001	CLCN7
XLOC_037228	1.16e-43	-1.62835	SPSB3
XLOC_037239	3.37e-52	1.36947	PGP
XLOC_037260	3.28e-09	-Infinite	PRSS22
XLOC_037263	1.58e-51	4.07805	PKMYT1
XLOC_037267	6.69e-21	-3.92765	BICDL2
XLOC_037271	1.76e-38	1.05126	ZNF200
XLOC_037273	6.15e-35	1.4103	TIGD7
XLOC_037302	7.25e-39	1.08535	TFAP4
XLOC_037331	1.43e-43	1.03976	EEF2KMT
XLOC_037381	0.000433636	Infinite	GRIN2A
XLOC_037486	2.37e-30	1.1352	ABCC6P2
XLOC_037522	1.05e-07	1.09806	NPIPA5
XLOC_037662	4.91e-34	1.09757	KNOP1
XLOC_037676	4.15e-10	1.6863	ACSM1
XLOC_037688	6.06e-18	Infinite	DNAH3
XLOC_037762	4.63e-13	1.0185	PALB2
XLOC_037813	1.74e-56	1.51414	CLN3
XLOC_037817	4.03e-21	-1.29173	IL27
XLOC_037844	2.05e-46	-2.68231	ENSG00000291188
XLOC_037845	4.46e-47	-2.70132	ENSG00000289080
XLOC_037847	1.46e-27	-2.91997	ENSG00000273582
XLOC_037869	7.55e-14	1.03534	MVP-DT
XLOC_037871	1.42e-21	3.93747	SEZ6L2
XLOC_037881	2.23e-39	1.08638	GDPD3
XLOC_037882	7.25e-25	2.94024	BOLA2B
XLOC_037890	1.48e-46	1.05534	CD2BP2
XLOC_037894	1.51e-42	1.08213	DCTPP1
XLOC_037900	3.36e-09	Infinite	ZNF785
XLOC_037917	4.65e-44	1.12333	ZNF668
XLOC_037921	5.13e-11	-2.1653	PRSS8
XLOC_037928	2.7e-13	-1.97494	COX6A2
XLOC_037942	0.000294015	Infinite	SLC6A10P
XLOC_037945	4.45e-05	Infinite	ENSG00000290420
XLOC_037962	3.03e-50	3.75581	SHCBP1
XLOC_037972	1.75e-29	1.6534	NETO2
XLOC_038027	3.25e-19	2.22822	CBLN1
XLOC_038067	2.47e-26	-2.00996	ENSG00000260850
XLOC_038116	0.000221294	Infinite	RPGRIP1L
XLOC_038124	1.07e-14	1.89246	IRX3
XLOC_038127	6.84e-34	2.97761	CRNDE
XLOC_038129	0.0112429	Infinite	ENSG00000259725
XLOC_038134	6.3e-28	-2.31758	CES5A
XLOC_038140	1.01e-48	-5.9105	MT1G
XLOC_038188	1.8e-35	-1.04519	GOT2
XLOC_038195	5.26e-24	Infinite	CDH8
XLOC_038208	0.0166625	Infinite	ENSG00000259846
XLOC_038210	7.16e-10	1.31303	CDH11
XLOC_038256	0.0220419	Infinite	AGRP
XLOC_038279	1.3e-57	-2.3872	SLC12A4
XLOC_038280	7.67e-06	-1.15793	DPEP3
XLOC_038294	6.75e-31	-2.42748	SMPD3
XLOC_038300	6.12e-05	Infinite	CDH3-AS1
XLOC_038328	3.69e-30	1.63673	NQO1
XLOC_038378	8.03e-33	-2.7453	TAT
XLOC_038383	0.000174539	Infinite	PHLPP2
XLOC_038390	3.81e-47	-2.06432	ENSG00000289937
XLOC_038406	2.8e-07	Infinite	LINC01572
XLOC_038458	0.000414875	Infinite	CLEC18B
XLOC_038466	9.09e-38	1.02363	RFWD3
XLOC_038484	6.6e-40	-1.5068	LDHD
XLOC_038571	1.61e-08	1.38551	DYNLRB2-AS1
XLOC_038649	3.1e-44	2.37198	GINS2
XLOC_038658	4.56e-45	-3.48077	FENDRR
XLOC_038690	7.6e-07	-1.19083	ENSG00000205037
XLOC_038700	5.13e-28	1.25777	MVD
XLOC_038707	7.47e-49	-2.94728	CBFA2T3
XLOC_038708	0.00818192	Infinite	ENSG00000256982
XLOC_038731	8.56e-41	1.24248	FANCA
XLOC_038740	7.1e-32	2.16576	DBNDD1
XLOC_038744	8.92e-15	1.08215	ENSG00000261172
XLOC_038758	2.31e-34	-2.41043	RPH3AL-AS1
XLOC_038760	3.15e-27	-1.30382	ENSG00000262558
XLOC_038767	1.65e-23	1.1834	TLCD3A
XLOC_038772	5.92e-25	-3.66588	ENSG00000262003
XLOC_038825	4.89e-42	-2.37784	ASPA
XLOC_038839	1.87e-11	1.04555	ENSG00000262921
XLOC_038855	4.18e-31	-2.73655	ENO3
XLOC_038860	8.18e-33	1.33875	ZNF232-AS1
XLOC_038876	4.01e-18	1.14158	WSCD1
XLOC_038877	1.04e-36	2.95521	PIMREG
XLOC_038898	2.42e-33	1.2399	BCL6B
XLOC_038915	1.49e-40	-2.51703	SHBG
XLOC_038919	1.24e-42	-2.53615	EFNB3
XLOC_038926	1.4e-12	1.08688	CHD3
XLOC_038928	5.59e-11	1.20764	ALOX15B
XLOC_038971	9.87e-29	-3.23806	GLP2R
XLOC_038988	3.78e-35	-1.49799	ENSG00000285220
XLOC_039060	6e-16	1.25492	ZNF286A
XLOC_039099	2.61e-18	-1.93176	ENSG00000227158
XLOC_039125	1.02e-41	1.016	DRG2
XLOC_039126	4.82e-09	-Infinite	MYO15A
XLOC_039130	1.38e-36	1.16034	LLGL1
XLOC_039141	0.0160757	Infinite	KRT17P2
XLOC_039142	6.82e-12	-Infinite	KRT16P1
XLOC_039150	9.19e-23	1.51695	TRIM16L
XLOC_039213	8.33e-11	1.15788	CCDC144NL-AS1
XLOC_039275	8.04e-22	1.03588	TMEM97
XLOC_039278	6.25e-55	1.03363	SARM1
XLOC_039283	0.00123879	Infinite	FOXN1
XLOC_039314	7.87e-09	1.72489	ANKRD13B
XLOC_039334	4.13e-35	1.47114	CPD
XLOC_039339	1.86e-44	1.0326	ENSG00000214719
XLOC_039345	4.71e-32	1.25398	SUZ12P1
XLOC_039387	6.48e-36	1.02046	SUZ12
XLOC_039401	2.49e-48	1.02986	PSMD11
XLOC_039421	7.55e-30	1.66541	TMEM98
XLOC_039432	1.02e-08	1.58277	CCL13
XLOC_039437	1.63e-47	1.18646	LIG3
XLOC_039442	1.39e-43	1.12685	SNHG30
XLOC_039455	8.02e-09	1.17207	CCL18
XLOC_039456	1.97e-18	-1.29526	CCL4
XLOC_039462	7.54e-08	-1.02735	CCL4L2
XLOC_039488	6.31e-54	1.24553	AATF
XLOC_039526	4.24e-16	1.28432	TBC1D3E
XLOC_039554	2.34e-29	1.13024	LASP1
XLOC_039566	5.29e-07	1.06699	CDK12
XLOC_039569	1.26e-08	Infinite	PPP1R1B
XLOC_039580	0.0359646	-Infinite	CSF3
XLOC_039587	1.41e-55	1.21599	CASC3
XLOC_039594	5.73e-58	3.59494	CDC6
XLOC_039620	6.98e-07	Infinite	GAST
XLOC_039629	1.57e-51	1.02769	NKIRAS2
XLOC_039646	1.87e-53	1.71773	TUBG1
XLOC_039648	1.39e-14	1.19627	ENSG00000267042
XLOC_039652	3.65e-16	4.41056	WNK4
XLOC_039654	3.85e-24	1.13837	CNTD1
XLOC_039655	5.14e-52	1.34697	PSME3
XLOC_039657	1.73e-20	-1.4628	G6PC1
XLOC_039659	1.17e-51	1.02821	RPL27
XLOC_039661	1.99e-07	-1.57907	RND2
XLOC_039688	3.93e-33	1.03448	G6PC3
XLOC_039692	1.79e-48	2.22112	HROB
XLOC_039696	0.000768416	Infinite	RUNDC3A
XLOC_039697	1.17e-37	1.12491	GRN
XLOC_039703	1.28e-45	1.55889	DBF4B
XLOC_039704	7.38e-53	Infinite	HIGD1B
XLOC_039730	7.73e-42	6.01789	MAPT
XLOC_039779	9.65e-45	1.24974	NSF
XLOC_039818	1.95e-21	1.15556	TBKBP1
XLOC_039837	4e-08	Infinite	ENSG00000242407
XLOC_039842	3.71e-50	1.09663	UBE2Z
XLOC_039844	7.56e-42	7.3152	IGF2BP1
XLOC_039850	1.74e-39	-2.83234	NGFR
XLOC_039851	4.95e-16	1.06892	NXPH3
XLOC_039860	3.97e-16	Infinite	DLX4
XLOC_039866	2.24e-15	-1.74388	SGCA
XLOC_039869	5.81e-43	1.08814	XYLT2
XLOC_039870	2.58e-49	3.89853	EME1
XLOC_039893	4.48e-57	1.4169	NME1-NME2
XLOC_039897	1.05e-43	1.15709	UTP18
XLOC_039947	5.11e-19	1.07597	SCPEP1
XLOC_039998	2.43e-50	1.40167	RAD51C
XLOC_040005	7.94e-26	1.27338	ENSG00000224738
XLOC_040008	3.75e-50	1.36898	SMG8
XLOC_040017	8.81e-32	1.12047	CLTC
XLOC_040042	7.76e-13	Infinite	CA4
XLOC_040047	7.73e-05	-Infinite	ENSG00000267678
XLOC_040089	2.64e-07	Infinite	TBX4
XLOC_040102	1.02e-48	1.0016	METTL2A
XLOC_040139	3.02e-21	1.26019	ACE
XLOC_040140	3.24e-14	Infinite	KCNH6
XLOC_040156	8.26e-11	1.77459	PRR29
XLOC_040162	5.23e-31	2.31048	SNHG25
XLOC_040165	8.51e-22	1.568	PECAM1
XLOC_040249	1.36e-16	2.7395	CACNG4
XLOC_040297	1.04e-12	1.03176	BPTF
XLOC_040305	1.56e-53	2.6156	KPNA2
XLOC_040347	1.03e-28	-3.60013	KCNJ16
XLOC_040361	4.46e-17	1.8038	SOX9
XLOC_040410	4.4e-42	1.22703	RPL38
XLOC_040412	2.1e-42	-2.35911	KIF19
XLOC_040417	2.17e-18	-1.05894	CD300A
XLOC_040422	3.13e-42	1.31463	TMEM104
XLOC_040424	0.000240096	Infinite	OTOP3
XLOC_040428	1.51e-46	1.01664	KCTD2
XLOC_040432	1.95e-40	1.12896	ARMC7
XLOC_040435	3.58e-45	1.05473	NUP85
XLOC_040445	1.75e-49	1.38335	TSEN54
XLOC_040454	6.19e-34	1.54409	UNK
XLOC_040466	1.08e-10	1.23033	GALR2
XLOC_040467	7.68e-18	1.90336	RNF157-AS1
XLOC_040476	1.11e-18	2.17166	SPHK1
XLOC_040498	5.81e-48	1.11417	SEPTIN9
XLOC_040523	1.61e-46	1.00737	SYNGR2
XLOC_040528	6.93e-59	3.91716	BIRC5
XLOC_040554	4.96e-28	-1.9	C1QTNF1
XLOC_040559	5.03e-27	1.8259	CBX2
XLOC_040561	2.1e-23	1.61577	LINC01977
XLOC_040571	7.83e-36	1.04635	SLC26A11
XLOC_040572	2.4e-33	1.27625	RNF213
XLOC_040575	1.23e-14	1.09359	ENSG00000289764
XLOC_040605	3.11e-29	1.03242	TSPAN10
XLOC_040606	2.18e-54	1.40799	CCDC137
XLOC_040607	1.55e-56	1.46934	HGS
XLOC_040609	2.21e-13	1.01799	-
XLOC_040610	1.79e-26	-2.51819	GCGR
XLOC_040612	4.12e-49	1.09625	ANAPC11
XLOC_040614	1.03e-44	2.71602	MILIP
XLOC_040616	1.94e-31	1.01965	LRRC45
XLOC_040617	1.9e-23	1.07952	RAC3
XLOC_040618	1.89e-10	-1.22687	DCXR-DT
XLOC_040622	1.35e-21	1.31441	SLC16A3
XLOC_040627	2.54e-56	1.26151	NARF
XLOC_040628	1.29e-46	1.21555	FOXK2
XLOC_040720	7.58e-17	1.02091	SLC43A2
XLOC_040772	1.62e-26	1.07371	TAX1BP3
XLOC_040796	1.44e-20	-2.95414	GGT6
XLOC_040800	2.49e-31	-1.10776	VMO1
XLOC_040804	7.58e-12	-1.61633	SLC52A1
XLOC_040810	5.62e-21	-1.18278	SCIMP
XLOC_040827	3.33e-25	-1.07473	SLC13A5
XLOC_040843	1.37e-34	1.16918	DVL2
XLOC_040872	2.43e-56	4.05238	AURKB
XLOC_040875	2.04e-29	1.23261	SLC25A35
XLOC_040906	3.57e-05	1.15924	GAS7
XLOC_040912	2.1e-46	-1.38961	TMEM220
XLOC_040915	7.81e-11	-1.03106	PIRT
XLOC_040929	7.58e-31	-1.82886	HS3ST3A1
XLOC_040965	5.11e-36	1.85874	TRIM16
XLOC_040998	5.39e-05	1.19416	LRRC75A
XLOC_041011	0.000258957	-Infinite	KRT16P2
XLOC_041013	6.39e-44	-3.95307	ENSG00000290980
XLOC_041026	4.97e-35	-1.5532	PEMT
XLOC_041043	5.77e-47	-3.40699	ENSG00000279428
XLOC_041050	9.61e-30	-1.16316	SHMT1
XLOC_041075	5.99e-24	-2.12573	MFAP4
XLOC_041087	2.29e-09	1.42687	ALDH3A1
XLOC_041103	0.00724443	-Infinite	KRT16P3
XLOC_041105	5.29e-09	Infinite	CCDC144NL
XLOC_041119	1.17e-07	Infinite	TUFMP1
XLOC_041143	9.22e-38	-3.58772	ERVE-1
XLOC_041149	7.11e-43	1.78598	SPAG5
XLOC_041150	8.82e-33	1.24668	UNC119
XLOC_041158	1.16e-50	1.81873	TLCD1
XLOC_041167	1.14e-28	1.52779	DHRS13
XLOC_041171	0.00345563	Infinite	SEZ6
XLOC_041179	7.84e-23	Infinite	ENSG00000264808
XLOC_041186	8.48e-36	1.22213	GIT1
XLOC_041221	0.0163196	Infinite	TMIGD1
XLOC_041256	3.63e-48	1.08586	UTP6
XLOC_041267	3.42e-47	1.14297	C17orf75
XLOC_041307	0.000320083	Infinite	ASIC2
XLOC_041321	4.17e-18	-1.09711	CCT6B
XLOC_041330	4.35e-41	1.0281	NLE1
XLOC_041350	3.08e-27	Infinite	RDM1
XLOC_041354	1.3e-46	-3.0747	CCL23
XLOC_041355	3.57e-21	-1.23909	CCL3
XLOC_041369	1.06e-51	1.54851	MYO19
XLOC_041381	5.92e-38	1.3221	ACACA
XLOC_041408	2.13e-07	Infinite	YWHAEP7
XLOC_041435	3.35e-09	1.81485	PCGF2
XLOC_041442	4.75e-44	2.21058	PLXDC1
XLOC_041469	8.74e-53	1.23934	MED24
XLOC_041475	3.72e-25	1.33187	-
XLOC_041492	1.31e-58	4.96409	TOP2A
XLOC_041501	2.85e-17	Infinite	KRT12
XLOC_041502	5.79e-07	2.53604	KRT23
XLOC_041509	1.05e-12	-2.85277	KRT19
XLOC_041513	8.38e-17	2.30998	KRT17
XLOC_041517	1e-24	1.49437	P3H4
XLOC_041520	1.23e-56	1.64228	ACLY
XLOC_041523	2.83e-20	1.24889	ZNF385C
XLOC_041544	2.68e-43	4.94348	PSMC3IP
XLOC_041548	1.81e-10	1.15728	CCR10
XLOC_041554	1.75e-12	-1.24499	LINC00671
XLOC_041562	1.41e-38	1.07656	VAT1
XLOC_041585	3.65e-21	2.74153	ETV4
XLOC_041587	3.35e-06	1.28044	MEOX1
XLOC_041591	2.09e-23	1.65004	MPP3
XLOC_041592	3.99e-11	1.09152	MPP2
XLOC_041593	8.47e-58	1.2443	TMEM101
XLOC_041597	2.76e-21	1.1346	ASB16-AS1
XLOC_041598	3.77e-47	1.0984	ATXN7L3
XLOC_041601	3.86e-13	Infinite	RUNDC3A-AS1
XLOC_041602	4.42e-56	1.38504	SLC25A39
XLOC_041621	2.96e-40	2.33172	GJC1
XLOC_041623	2.41e-56	1.09884	EFTUD2
XLOC_041626	8.76e-55	5.03675	KIF18B
XLOC_041628	4.24e-31	2.88033	C1QL1
XLOC_041634	3.42e-31	1.23311	PLCD3
XLOC_041639	3.1e-15	3.01469	ENSG00000267288
XLOC_041661	0.01928	-1.00929	MAPT
XLOC_041688	8.03e-30	1.00893	ARL17A
XLOC_041735	7.43e-06	Infinite	SP6
XLOC_041740	5.02e-50	1.27481	CBX1
XLOC_041743	4.22e-43	-2.06341	SKAP1
XLOC_041759	4.56e-09	Infinite	HOXB13
XLOC_041760	5.81e-09	1.18399	TTLL6
XLOC_041767	2.64e-40	1.19823	SNF8
[truncated: 2,882 more rows]
