# Supplementary material for: Long-read transcriptome landscapes of primary and metastatic liver cancers at transcript resolution
Source: Biomark Res. 2024 Jan 8;12:4. doi: 10.1186/s40364-023-00554-w (PMC10773130; doi:10.1186/s40364-023-00554-w)
Supplement: Supplementary file 3 — Supplementary Material 3 [file 40364_2023_554_MOESM3_ESM.xlsx]

## Sheet: HCC_SRT
	pvalue	logfc	gene	symbol	type
TCONS_00053843	0.0205321	Infinite	XLOC_005346	MIR6859-1	NIC
TCONS_00047053	5.27563e-31	Infinite	XLOC_000537	ENSG00000286448	NNC
TCONS_00047055	1.14994e-09	Infinite	XLOC_000541	ENSG00000228463	Others
TCONS_00031498	0.000160715	Infinite	XLOC_000581	MRPL20-AS1	FSM
TCONS_00026138	4.95759e-13	Infinite	XLOC_005416	ANKRD65	FSM
TCONS_00026137	1.60788e-09	Infinite	XLOC_005416	ANKRD65	FSM
TCONS_00028094	0.0308652	Infinite	XLOC_005426	NADK	NIC
TCONS_00013847	9.00754e-52	Infinite	XLOC_000607	GABRD	FSM
TCONS_00016023	0.00733902	Infinite	XLOC_000623	PRXL2B	FSM
TCONS_00005405	3.72463e-12	Infinite	XLOC_000623	PRXL2B	FSM
TCONS_00026584	0.000112164	Infinite	XLOC_000638	ARHGEF16	NNC
TCONS_00031553	6.11223e-32	Infinite	XLOC_000643	TP73	FSM
TCONS_00005410	0.00603893	Infinite	XLOC_000652	KCNAB2	FSM
TCONS_00015730	5.10538e-05	Infinite	XLOC_000654	RNF207	Others
TCONS_00055316	0.000106238	Infinite	XLOC_005554	ENO1	NNC
TCONS_00027881	8.97489e-10	Infinite	XLOC_000722	TMEM201	FSM
TCONS_00010846	0.0206415	Infinite	XLOC_005585	LZIC	FSM
TCONS_00005421	2.04809e-15	Infinite	XLOC_000762	FBXO44	FSM
TCONS_00054523	1.77397e-15	Infinite	XLOC_000762	FBXO44	NNC
TCONS_00054396	3.98431e-05	Infinite	XLOC_000767	PLOD1	NNC
TCONS_00025961	4.11955e-06	Infinite	XLOC_000770	MIIP	NIC
TCONS_00054053	0.000230816	Infinite	XLOC_005649	PRAMEF4	FSM
TCONS_00054397	1.80285e-07	Infinite	XLOC_000794	PRAMEF7	FSM
TCONS_00054055	0.0176566	Infinite	XLOC_005650	PRAMEF27	FSM
TCONS_00054117	0.00252535	Infinite	XLOC_000793	PRAMEF25	FSM
TCONS_00054119	0.0171318	Infinite	XLOC_000793	PRAMEF9	FSM
TCONS_00054454	2.18132e-06	Infinite	XLOC_005651	PRAMEF8	FSM
TCONS_00025965	8.68708e-07	Infinite	XLOC_000843	TMEM51	FSM
TCONS_00026598	0.000222679	Infinite	XLOC_000867	FBLIM1	NIC
TCONS_00049637	0.0278413	Infinite	XLOC_000913	ARHGEF10L	NNC
TCONS_00053669	0.0142711	Infinite	XLOC_000913	ARHGEF10L	NNC
TCONS_00044167	0.0331409	Infinite	XLOC_000913	ARHGEF10L	NNC
TCONS_00055645	0.00283672	Infinite	XLOC_000913	ARHGEF10L	NNC
TCONS_00035230	4.85335e-20	Infinite	XLOC_000913	ARHGEF10L	NIC
TCONS_00049639	0.0059639	Infinite	XLOC_000913	ARHGEF10L	NIC
TCONS_00053963	8.18842e-05	Infinite	XLOC_000913	ARHGEF10L	NNC
TCONS_00027890	3.00765e-06	Infinite	XLOC_000919	ACTL8	FSM
TCONS_00055463	1.47474e-07	Infinite	XLOC_005754	EMC1	FSM
TCONS_00027610	0.00223609	Infinite	XLOC_005776	TMCO4	NIC
TCONS_00004069	0.000937659	Infinite	XLOC_005781	PLA2G2A	FSM
TCONS_00055327	0.00445741	Infinite	XLOC_005789	HP1BP3	NNC
TCONS_00054456	1.2546e-09	Infinite	XLOC_005789	HP1BP3	NNC
TCONS_00012747	0.00857773	Infinite	XLOC_005818	ECE1	FSM
TCONS_00032749	1.26548e-07	Infinite	XLOC_005829	RAP1GAP	NIC
TCONS_00050010	0.00444736	Infinite	XLOC_005829	RAP1GAP	NIC
TCONS_00054457	1.82258e-14	Infinite	XLOC_005829	RAP1GAP	NNC
TCONS_00053854	1.79467e-07	Infinite	XLOC_005832	HSPG2	NNC
TCONS_00026605	0.0142877	Infinite	XLOC_001016	CDC42	FSM
TCONS_00009580	9.82871e-06	Infinite	XLOC_005846	LUZP1	FSM
TCONS_00005986	5.46488e-08	Infinite	XLOC_005866	ASAP3	FSM
TCONS_00052551	6.52397e-07	Infinite	XLOC_001063	LYPLA2	NIC
TCONS_00055602	2.98846e-06	Infinite	XLOC_005873	GALE	NIC
TCONS_00014795	1.63425e-09	3.453	XLOC_005873	GALE	NIC
TCONS_00028116	3.87354e-08	Infinite	XLOC_005873	GALE	NIC
TCONS_00043808	0.00132974	Infinite	XLOC_005888	STPG1	NIC
TCONS_00054204	8.06103e-10	Infinite	XLOC_005888	STPG1	NNC
TCONS_00031695	1.01408e-06	Infinite	XLOC_001098	LDLRAP1	NIC
TCONS_00055547	0.00519296	Infinite	XLOC_005923	UBXN11	NNC
TCONS_00055548	2.26961e-44	Infinite	XLOC_005925	CRYBG2	NIC
TCONS_00010393	0.008793	Infinite	XLOC_005944	KDF1	NNC
TCONS_00031074	0.0397148	Infinite	XLOC_005977	PTAFR	FSM
TCONS_00007951	0.000585511	Infinite	XLOC_001186	RCC1	NIC
TCONS_00007104	5.03253e-07	Infinite	XLOC_001191	GMEB1	FSM
TCONS_00014039	0.000919016	Infinite	XLOC_001191	GMEB1	FSM
TCONS_00007490	0.000163953	Infinite	XLOC_001193	YTHDF2	NIC
TCONS_00030150	2.87064e-22	Infinite	XLOC_006007	LAPTM5	FSM
TCONS_00008712	0.00231715	Infinite	XLOC_006010	PUM1	FSM
TCONS_00028531	3.32491e-07	Infinite	XLOC_001228	SERINC2	NNC
TCONS_00055651	0.0321311	Infinite	XLOC_001228	SERINC2	NNC
TCONS_00053966	0.000777411	Infinite	XLOC_001228	SERINC2	NNC
TCONS_00012589	0.000472656	Infinite	XLOC_001239	TMEM39B	FSM
TCONS_00005505	5.81262e-06	Infinite	XLOC_001245	TXLNA	FSM
TCONS_00007106	3.89228e-10	Infinite	XLOC_001245	TXLNA	FSM
TCONS_00053712	7.06197e-06	Infinite	XLOC_006080	YARS1	NIC
TCONS_00007735	3.58218e-09	Infinite	XLOC_006150	KIAA0319L	FSM
TCONS_00053968	0.00277827	Infinite	XLOC_001320	NCDN	NIC
TCONS_00053969	4.96667e-11	Infinite	XLOC_001337	THRAP3	NNC
TCONS_00053579	7.23724e-07	Infinite	XLOC_001343	SH3D21	FSM
TCONS_00007737	4.71964e-06	Infinite	XLOC_006202	C1orf109	FSM
TCONS_00025989	2.63788e-44	Infinite	XLOC_001350	CDCA8	FSM
TCONS_00012440	1.78781e-05	Infinite	XLOC_006210	FHL3	FSM
TCONS_00002569	9.19312e-05	Infinite	XLOC_001394	PPIE	FSM
TCONS_00029436	6.04123e-08	Infinite	XLOC_006255	COL9A2	FSM
TCONS_00011838	0.0147039	Infinite	XLOC_001409	SMAP2	NIC
TCONS_00031823	5.40714e-11	Infinite	XLOC_001412	ZFP69B	FSM
TCONS_00036747	6.51908e-11	Infinite	XLOC_001415	EXO5	FSM
TCONS_00046869	0.000287649	Infinite	XLOC_001415	EXO5	FSM
TCONS_00031826	0.000701628	Infinite	XLOC_001415	EXO5	NIC
TCONS_00007119	6.21791e-23	Infinite	XLOC_001423	CTPS1	FSM
TCONS_00038180	0.00513622	Infinite	XLOC_001423	CTPS1	FSM
TCONS_00020377	1.99838e-14	Infinite	XLOC_001423	CTPS1	FSM
TCONS_00055889	2.23676e-14	Infinite	XLOC_006356	CLDN19	FSM
TCONS_00026180	2.54981e-06	Infinite	XLOC_006362	SLC2A1	FSM
TCONS_00012308	4.41373e-54	Infinite	XLOC_001478	CDC20	FSM
TCONS_00028538	4.18085e-41	Infinite	XLOC_001478	CDC20	FSM
TCONS_00028614	2.63034e-17	Infinite	XLOC_006376	ELOVL1	FSM
TCONS_00056047	0.00232368	Infinite	XLOC_006376	ELOVL1	NIC
TCONS_00013342	1.02749e-11	Infinite	XLOC_001487	ENSG00000284989	NIC
TCONS_00027362	0.000700245	Infinite	XLOC_001487	ST3GAL3	FSM
TCONS_00047479	0.00116739	Infinite	XLOC_001487	ST3GAL3	FSM
TCONS_00043489	0.0254352	Infinite	XLOC_001503	ATP6V0B	NNC
TCONS_00039954	4.87548e-11	Infinite	XLOC_001504	B4GALT2	FSM
TCONS_00053973	0.0177439	Infinite	XLOC_001504	B4GALT2	NNC
TCONS_00055837	1.24326e-06	Infinite	XLOC_001506	CCDC24	NIC
TCONS_00005550	5.54716e-09	Infinite	XLOC_001510	DMAP1	FSM
TCONS_00055472	0.00150977	Infinite	XLOC_006393	ERI3	NIC
TCONS_00029576	3.95353e-07	Infinite	XLOC_001511	RNF220	NIC
TCONS_00014627	6.87119e-44	Infinite	XLOC_001527	KIF2C	FSM
TCONS_00033040	4.15292e-07	Infinite	XLOC_006414	HECTD3	NIC
TCONS_00056377	0.0329784	Infinite	XLOC_001548	AKR1A1	NIC
TCONS_00012443	0.013166	Infinite	XLOC_006441	GPBP1L1	NIC
TCONS_00038403	2.31815e-05	Infinite	XLOC_006441	GPBP1L1	NNC
TCONS_00006503	0.000154858	Infinite	XLOC_001553	TMEM69	NNC
TCONS_00048099	1.50828e-09	Infinite	XLOC_001553	TMEM69	NNC
TCONS_00010154	0.0151579	Infinite	XLOC_006473	MKNK1	FSM
TCONS_00056144	0.00339174	Infinite	XLOC_001613	SLC5A9	NIC
TCONS_00028150	0.000311658	Infinite	XLOC_006601	TTC39A	FSM
TCONS_00033070	2.95608e-16	Infinite	XLOC_006601	TTC39A	FSM
TCONS_00028618	0.0447813	Infinite	XLOC_006601	TTC39A	FSM
TCONS_00028149	1.10259e-09	Infinite	XLOC_006601	TTC39A	FSM
TCONS_00038414	2.7279e-13	Infinite	XLOC_006601	TTC39A	FSM
TCONS_00011699	0.000583514	Infinite	XLOC_006621	NRDC	NNC
TCONS_00027673	8.06818e-47	4.62201	XLOC_006624	RAB3B	FSM
TCONS_00028151	7.25483e-39	Infinite	XLOC_006637	ORC1	FSM
TCONS_00028724	1.02443e-11	Infinite	XLOC_001705	SCP2	FSM
TCONS_00054070	0.0007407	Infinite	XLOC_006662	SLC1A7	NIC
TCONS_00027006	1.97827e-10	Infinite	XLOC_006675	YIPF1	NIC
TCONS_00026662	5.6396e-06	Infinite	XLOC_001719	LRRC42	NNC
TCONS_00049718	0.000816028	Infinite	XLOC_001719	LRRC42	NIC
TCONS_00014918	0.00488258	Infinite	XLOC_006680	TMEM59	NNC
TCONS_00038422	0.00823175	Infinite	XLOC_006705	DHCR24	NIC
TCONS_00053978	1.90682e-07	Infinite	XLOC_001747	PCSK9	NIC
TCONS_00053630	0.0231745	Infinite	XLOC_006750	DAB1	NNC
TCONS_00054140	3.09531e-05	Infinite	XLOC_001819	FGGY	NNC
TCONS_00055392	0.0274467	Infinite	XLOC_001819	FGGY	NNC
TCONS_00054738	0.00196967	Infinite	XLOC_001819	FGGY	NNC
TCONS_00048115	1.37308e-05	Infinite	XLOC_001980	ENSG00000284928	FSM
TCONS_00053587	0.000282897	Infinite	XLOC_002010	AK4	FSM
TCONS_00044542	0.0159296	Infinite	XLOC_002076	SRSF11	NIC
TCONS_00041010	0.00237521	Infinite	XLOC_007164	SSX2IP	NIC
TCONS_00055480	0.0147356	Infinite	XLOC_007164	SSX2IP	NIC
TCONS_00055481	0.00266801	Infinite	XLOC_007207	COL24A1	NNC
TCONS_00027693	0.000182242	Infinite	XLOC_007280	ZNF644	NNC
TCONS_00030218	2.46587e-05	Infinite	XLOC_007280	ZNF644	NIC
TCONS_00026338	6.70104e-29	Infinite	XLOC_002410	CDC7	FSM
TCONS_00026026	7.33821e-37	Infinite	XLOC_002423	EPHX4	FSM
TCONS_00055488	0.00158171	Infinite	XLOC_007364	DNTTIP2	FSM
TCONS_00026681	1.78468e-15	Infinite	XLOC_002483	SLC44A3	NIC
TCONS_00053757	0.000536649	Infinite	XLOC_002515	PTBP2	NIC
TCONS_00038212	0.000323253	Infinite	XLOC_002555	SLC35A3	FSM
TCONS_00005658	4.4586e-06	Infinite	XLOC_002571	VCAM1	FSM
TCONS_00027027	0.000418384	Infinite	XLOC_007550	COL11A1	FSM
TCONS_00006133	2.67342e-11	Infinite	XLOC_007606	CLCC1	FSM
TCONS_00055610	0.00680335	Infinite	XLOC_007606	CLCC1	FSM
TCONS_00027034	1.03958e-05	Infinite	XLOC_007608	WDR47	FSM
TCONS_00033212	8.78052e-11	Infinite	XLOC_007615	PSRC1	NIC
TCONS_00040648	8.1886e-07	Infinite	XLOC_007615	PSRC1	FSM
TCONS_00053635	0.0232691	Infinite	XLOC_007615	PSRC1	NNC
TCONS_00015636	0.00698438	Infinite	XLOC_002663	AMPD2	FSM
TCONS_00038930	1.58033e-09	Infinite	XLOC_002663	AMPD2	FSM
TCONS_00044312	0.0136507	Infinite	XLOC_007631	EPS8L3	NIC
TCONS_00053636	1.48796e-07	Infinite	XLOC_007631	EPS8L3	NNC
TCONS_00027039	7.02324e-24	Infinite	XLOC_007631	EPS8L3	FSM
TCONS_00031088	0.0238257	Infinite	XLOC_007631	EPS8L3	FSM
TCONS_00053637	0.00963716	Infinite	XLOC_007631	EPS8L3	NIC
TCONS_00042312	0.00021303	Infinite	XLOC_007631	EPS8L3	NIC
TCONS_00028166	7.96154e-05	Infinite	XLOC_007631	EPS8L3	NIC
TCONS_00040652	0.000345709	Infinite	XLOC_007697	SLC16A1	FSM
TCONS_00056388	0.00147321	Infinite	XLOC_002727	LRIG2	NIC
TCONS_00005681	1.61588e-05	Infinite	XLOC_002785	ATP1A1	FSM
TCONS_00054975	2.17999e-24	3.8634	XLOC_002787	LINC01762	Others
TCONS_00054630	2.53745e-36	Infinite	XLOC_007757	IGSF3	NNC
TCONS_00030572	0.000179022	Infinite	XLOC_002797	TTF2	NNC
TCONS_00055729	1.12863e-06	Infinite	XLOC_007790	TBX15	Others
TCONS_00006583	0.0214619	Infinite	XLOC_002911	NBPF26	NIC
TCONS_00011551	0.00878023	Infinite	XLOC_002919	LINC00623	NNC
TCONS_00055672	3.03083e-06	Infinite	XLOC_002919	LINC00623	FSM
TCONS_00029137	1.11589e-33	Infinite	XLOC_007891	FAM72B	FSM
TCONS_00029139	1.14906e-46	4.30626	XLOC_007953	FAM72C	FSM
TCONS_00033293	2.29748e-06	Infinite	XLOC_007969	LINC02802	NNC
TCONS_00055804	1.56846e-05	Infinite	XLOC_007969	LINC02802	FSM
TCONS_00028641	0.00461068	Infinite	XLOC_007969	LINC02802	FSM
TCONS_00055345	0.00339552	Infinite	XLOC_007976	NBPF15	NNC
TCONS_00032086	0.0326449	Infinite	XLOC_003064	LSP1P5	FSM
TCONS_00037555	8.04672e-08	Infinite	XLOC_007986	SRGAP2B	FSM
TCONS_00029073	1.34528e-50	3.39525	XLOC_003089	FAM72D	FSM
TCONS_00004659	0.00722815	Infinite	XLOC_008022	NBPF20	Others
TCONS_00054080	0.000217926	Infinite	XLOC_008022	NBPF20	NNC
TCONS_00012917	1.19607e-07	Infinite	XLOC_003113	GPR89A	NIC
TCONS_00040661	1.98389e-07	Infinite	XLOC_008028	PDZK1	NIC
TCONS_00006930	7.95787e-10	Infinite	XLOC_008028	PDZK1	NIC
TCONS_00004709	9.2242e-09	Infinite	XLOC_008028	PDZK1	FSM
TCONS_00055951	1.98169e-21	Infinite	XLOC_003123	NUDT17	FSM
TCONS_00008779	2.62153e-13	Infinite	XLOC_008034	PIAS3	FSM
TCONS_00007812	5.43926e-06	Infinite	XLOC_008044	NBPF10	NIC
TCONS_00011154	0.0121034	Infinite	XLOC_008044	NBPF10	Others
TCONS_00052527	5.52289e-06	Infinite	XLOC_008079	PRKAB2	NIC
TCONS_00056066	3.71019e-06	Infinite	XLOC_008072	FMO5	NIC
TCONS_00005708	3.03189e-08	4.68376	XLOC_003160	CHD1L	FSM
TCONS_00027433	4.4646e-20	Infinite	XLOC_003160	CHD1L	FSM
TCONS_00055777	1.89409e-07	Infinite	XLOC_003160	CHD1L	NIC
TCONS_00012920	3.5137e-07	Infinite	XLOC_003179	GPR89B	NIC
TCONS_00055505	0.0454553	Infinite	XLOC_008096	NBPF11	NIC
TCONS_00055411	1.0838e-16	Infinite	XLOC_003202	ENSG00000228626	Others
TCONS_00054552	0.000290084	Infinite	XLOC_003202	ENSG00000228626	Others
TCONS_00054553	2.75002e-13	Infinite	XLOC_003202	ENSG00000228626	Others
TCONS_00028473	0.002663	Infinite	XLOC_008147	NBPF9	NNC
TCONS_00055967	0.012463	Infinite	XLOC_003273	FCGR1A	FSM
TCONS_00027098	7.28591e-09	Infinite	XLOC_008192	MTMR11	FSM
TCONS_00028649	0.0132047	Infinite	XLOC_008192	MTMR11	NNC
TCONS_00028648	4.92975e-07	Infinite	XLOC_008192	MTMR11	NIC
TCONS_00034409	6.94452e-18	Infinite	XLOC_003294	CIART	FSM
TCONS_00010797	1.36624e-06	Infinite	XLOC_003296	PRPF3	NIC
TCONS_00031396	1.6919e-15	Infinite	XLOC_008224	GOLPH3L	NIC
TCONS_00008316	0.00072181	Infinite	XLOC_008232	CTSS	FSM
TCONS_00054657	0.00621404	Infinite	XLOC_008234	ARNT	NNC
TCONS_00054980	1.49671e-17	Infinite	XLOC_003317	SETDB1	NNC
TCONS_00054165	6.21979e-14	Infinite	XLOC_003326	PIP5K1A	NNC
TCONS_00040854	4.47844e-11	Infinite	XLOC_003326	PIP5K1A	NIC
TCONS_00054419	0.00059071	Infinite	XLOC_003326	PIP5K1A	NIC
TCONS_00053452	7.62742e-19	Infinite	XLOC_003331	PSMD4	NIC
TCONS_00042532	1.03502e-09	Infinite	XLOC_003332	ZNF687	NNC
TCONS_00027448	4.47053e-16	Infinite	XLOC_003332	ZNF687	NIC
TCONS_00007386	5.15915e-10	Infinite	XLOC_008248	PI4KB	FSM
TCONS_00027103	1.46144e-08	Infinite	XLOC_008248	PI4KB	FSM
TCONS_00033353	3.13769e-07	Infinite	XLOC_008248	PI4KB	FSM
TCONS_00056546	9.36892e-08	Infinite	XLOC_008249	RFX5	NIC
TCONS_00014936	0.00690792	Infinite	XLOC_008249	RFX5	NIC
TCONS_00054227	4.89961e-06	Infinite	XLOC_008249	RFX5	NIC
TCONS_00007855	2.83212e-13	Infinite	XLOC_008264	TDRKH	NIC
TCONS_00026373	9.7956e-15	Infinite	XLOC_003373	S100A1	FSM
TCONS_00039756	3.98524e-08	Infinite	XLOC_008312	TPM3	NIC
TCONS_00012517	0.00917081	Infinite	XLOC_008312	TPM3	FSM
TCONS_00005739	0.00393914	Infinite	XLOC_003396	UBAP2L	NIC
TCONS_00040862	0.00977505	Infinite	XLOC_003396	UBAP2L	NIC
TCONS_00008567	4.2168e-09	Infinite	XLOC_003396	UBAP2L	NIC
TCONS_00039827	1.16594e-08	Infinite	XLOC_003396	UBAP2L	NIC
TCONS_00026736	0.0384464	Infinite	XLOC_003396	UBAP2L	NIC
TCONS_00056416	4.10746e-16	Infinite	XLOC_003396	UBAP2L	NNC
TCONS_00026737	0.0370486	Infinite	XLOC_003396	UBAP2L	NIC
TCONS_00054425	1.06987e-08	Infinite	XLOC_003396	UBAP2L	NNC
TCONS_00012664	0.0195528	Infinite	XLOC_003396	UBAP2L	NIC
TCONS_00037002	2.52647e-09	Infinite	XLOC_003396	UBAP2L	NIC
TCONS_00007626	0.00386637	Infinite	XLOC_003396	UBAP2L	NIC
TCONS_00056417	0.000149611	Infinite	XLOC_003399	AQP10	FSM
TCONS_00012032	0.0306784	Infinite	XLOC_008324	ADAR	Others
TCONS_00012814	0.00082153	Infinite	XLOC_008324	ADAR	Others
TCONS_00054663	0.000236674	Infinite	XLOC_008331	PBXIP1	NNC
TCONS_00053534	9.02856e-08	Infinite	XLOC_008332	PYGO2	NNC
TCONS_00008816	0.00150702	Infinite	XLOC_008332	SHC1	NNC
TCONS_00054091	8.77847e-06	Infinite	XLOC_008332	SHC1	NNC
TCONS_00041946	6.78952e-06	Infinite	XLOC_008332	SHC1	NNC
TCONS_00055974	7.35362e-08	Infinite	XLOC_003414	FLAD1	NIC
TCONS_00042155	0.000280153	Infinite	XLOC_003416	ADAM15	FSM
TCONS_00029081	7.9632e-10	Infinite	XLOC_003416	ADAM15	NIC
TCONS_00032149	2.58137e-10	Infinite	XLOC_003416	ADAM15	NIC
TCONS_00053724	4.71552e-06	Infinite	XLOC_008340	GBA1	NNC
TCONS_00011185	5.88201e-16	4.20816	XLOC_008340	GBA1	NIC
TCONS_00054673	1.17371e-12	Infinite	XLOC_008340	GBA1	FSM
TCONS_00054497	4.7225e-12	Infinite	XLOC_008340	GBA1	NNC
TCONS_00054674	5.28904e-11	Infinite	XLOC_008340	GBA1	NIC
TCONS_00007397	2.15072e-15	3.64696	XLOC_008340	GBA1	NIC
TCONS_00013280	4.76164e-16	Infinite	XLOC_008341	ENTREP3	NIC
TCONS_00053536	5.74394e-17	Infinite	XLOC_008342	SCAMP3	NIC
TCONS_00033394	2.72057e-17	Infinite	XLOC_008342	SCAMP3	NIC
TCONS_00056555	0.00126394	Infinite	XLOC_008342	SCAMP3	NNC
TCONS_00013282	0.011739	Infinite	XLOC_008342	SCAMP3	NIC
TCONS_00054676	8.49838e-06	Infinite	XLOC_008344	PKLR	NIC
TCONS_00054680	0.00654179	Infinite	XLOC_008344	PKLR	NNC
TCONS_00054682	0.00082409	Infinite	XLOC_008344	PKLR	NNC
TCONS_00024152	0.0162048	Infinite	XLOC_003426	FDPS	FSM
TCONS_00027972	0.0158365	Infinite	XLOC_003426	FDPS	Others
TCONS_00054429	9.21127e-16	Infinite	XLOC_003426	FDPS	NIC
TCONS_00052117	2.93842e-10	Infinite	XLOC_003426	FDPS	NIC
TCONS_00054017	1.0193e-12	Infinite	XLOC_003436	MSTO1	NIC
TCONS_00026229	4.3094e-05	Infinite	XLOC_008363	YY1AP1	FSM
TCONS_00054500	0.0374011	Infinite	XLOC_008363	YY1AP1	FSM
TCONS_00013283	0.000135389	Infinite	XLOC_008363	YY1AP1	NIC
TCONS_00006273	0.000133026	Infinite	XLOC_008363	YY1AP1	FSM
TCONS_00056556	9.63795e-08	Infinite	XLOC_008363	YY1AP1	FSM
TCONS_00008820	4.54186e-09	Infinite	XLOC_008363	YY1AP1	FSM
TCONS_00054936	3.0868e-13	Infinite	XLOC_008372	KHDC4	NNC
TCONS_00008822	5.01348e-05	Infinite	XLOC_008374	ARHGEF2	NIC
TCONS_00006276	7.28254e-05	Infinite	XLOC_008374	ARHGEF2	FSM
TCONS_00027123	1.0815e-08	Infinite	XLOC_008374	ARHGEF2	NIC
TCONS_00034087	0.0268982	Infinite	XLOC_008374	ARHGEF2	NNC
TCONS_00030925	0.0155159	Infinite	XLOC_008374	ARHGEF2	NNC
TCONS_00054093	0.000137489	Infinite	XLOC_008374	ARHGEF2	NNC
TCONS_00015709	1.15207e-19	3.3545	XLOC_008376	SSR2	FSM
TCONS_00005756	9.46631e-14	4.1882	XLOC_003459	SLC25A44	FSM
TCONS_00053000	1.25303e-16	Infinite	XLOC_008389	GLMP	NIC
TCONS_00056156	0.000213272	Infinite	XLOC_003468	RHBG	NNC
TCONS_00054944	2.03296e-13	Infinite	XLOC_008398	GPATCH4	FSM
TCONS_00028222	1.89587e-28	3.84559	XLOC_008399	BCAN-AS2	FSM
TCONS_00048186	9.30126e-13	Infinite	XLOC_003475	BCAN	FSM
TCONS_00029988	1.28577e-05	Infinite	XLOC_003477	PRCC	NNC
TCONS_00053779	0.0324245	Infinite	XLOC_003479	NTRK1	FSM
TCONS_00054565	2.26212e-05	Infinite	XLOC_003526	FCER1A	NNC
TCONS_00039647	2.1572e-06	Infinite	XLOC_003535	SLAMF8	NNC
TCONS_00040246	3.29289e-07	Infinite	XLOC_003535	SLAMF8	NNC
TCONS_00054372	4.61245e-11	Infinite	XLOC_008443	TAGLN2	FSM
TCONS_00054689	5.7543e-09	Infinite	XLOC_008448	IGSF8	NIC
TCONS_00053781	0.0438643	Infinite	XLOC_003541	ATP1A4	Others
TCONS_00026759	5.35217e-16	Infinite	XLOC_003543	PEA15	NIC
TCONS_00038979	8.67846e-07	Infinite	XLOC_003543	PEA15	NNC
TCONS_00024550	0.0127254	Infinite	XLOC_008450	ENSG00000258465	NIC
TCONS_00033441	7.34518e-16	Infinite	XLOC_008450	DCAF8	FSM
TCONS_00055514	5.97044e-09	Infinite	XLOC_008455	COPA	NIC
TCONS_00056564	2.67443e-07	Infinite	XLOC_008455	COPA	NIC
TCONS_00037035	2.06054e-10	Infinite	XLOC_003555	NCSTN	NIC
TCONS_00054948	0.0366102	Infinite	XLOC_008471	NECTIN4	NNC
TCONS_00054022	0.00274811	Infinite	XLOC_003572	NIT1	NNC
TCONS_00056565	5.80218e-09	Infinite	XLOC_008474	DEDD	NIC
TCONS_00027144	0.00538625	Infinite	XLOC_008477	B4GALT3	NIC
TCONS_00026534	5.57047e-09	Infinite	XLOC_008477	B4GALT3	NIC
TCONS_00005766	2.09602e-10	Infinite	XLOC_003580	TOMM40L	FSM
TCONS_00028783	2.47469e-14	Infinite	XLOC_003580	TOMM40L	NIC
TCONS_00055750	4.39585e-05	Infinite	XLOC_008479	NR1I3	NIC
TCONS_00013407	1.02673e-11	Infinite	XLOC_003594	FCGR2A	Others
TCONS_00010317	0.000643819	Infinite	XLOC_003600	FCGR2B	FSM
TCONS_00008837	6.59474e-42	Infinite	XLOC_008494	OLFML2B	FSM
TCONS_00026537	6.33505e-19	Infinite	XLOC_008494	OLFML2B	NNC
TCONS_00013154	9.82304e-10	Infinite	XLOC_003623	NOS1AP	Others
TCONS_00056075	2.07701e-22	Infinite	XLOC_008512	RGS5	FSM
TCONS_00013773	7.52414e-47	Infinite	XLOC_003665	NUF2	FSM
TCONS_00032208	6.17408e-49	4.52873	XLOC_003665	NUF2	FSM
TCONS_00056200	0.00124064	Infinite	XLOC_008544	-	Others
TCONS_00028573	2.18116e-08	Infinite	XLOC_003749	MPZL1	FSM
TCONS_00009359	4.8617e-10	Infinite	XLOC_003754	DCAF6	FSM
TCONS_00026773	1.05568e-19	Infinite	XLOC_003754	DCAF6	NIC
TCONS_00014661	7.52919e-08	Infinite	XLOC_003754	DCAF6	NIC
TCONS_00056432	0.0193395	Infinite	XLOC_003754	DCAF6	NNC
TCONS_00026543	0.00198802	Infinite	XLOC_008603	GPR161	FSM
TCONS_00009959	0.000333867	Infinite	XLOC_008647	F5	NNC
TCONS_00055984	8.14461e-07	Infinite	XLOC_003820	GORAB	NIC
TCONS_00054570	0.00173725	Infinite	XLOC_003832	FMO1	FSM
TCONS_00053458	1.59731e-06	Infinite	XLOC_003832	FMO1	FSM
TCONS_00011316	1.59031e-16	Infinite	XLOC_003859	METTL13	NIC
TCONS_00054028	5.74446e-15	Infinite	XLOC_003859	METTL13	NIC
TCONS_00042633	1.92027e-10	Infinite	XLOC_008715	TNFSF4	FSM
TCONS_00030941	6.27793e-27	Infinite	XLOC_008734	CENPL	FSM
TCONS_00042470	0.0298148	Infinite	XLOC_008737	GAS5	FSM
TCONS_00026242	3.8567e-11	Infinite	XLOC_008737	GAS5	FSM
TCONS_00013033	0.000162962	Infinite	XLOC_008781	COP1	NIC
TCONS_00054381	2.84446e-06	Infinite	XLOC_008781	COP1	NIC
TCONS_00055629	0.0006661	Infinite	XLOC_008817	CRYZL2P-SEC16B	NNC
TCONS_00030329	1.50834e-05	Infinite	XLOC_008817	CRYZL2P-SEC16B	NIC
TCONS_00015500	2.09116e-10	Infinite	XLOC_004032	TOR3A	NIC
TCONS_00032248	1.09019e-07	Infinite	XLOC_004032	TOR3A	NNC
TCONS_00055424	3.97068e-06	Infinite	XLOC_004040	AXDND1	NNC
TCONS_00055231	6.0227e-08	Infinite	XLOC_008882	-	Others
TCONS_00053007	0.0239818	Infinite	XLOC_008916	GLUL	NNC
TCONS_00008106	0.00384556	Infinite	XLOC_004104	NPL	NNC
TCONS_00032274	0.000204146	Infinite	XLOC_004121	SMG7	NIC
TCONS_00048449	0.00025114	Infinite	XLOC_008928	NCF2	NIC
TCONS_00053684	3.95441e-16	Infinite	XLOC_004176	ENSG00000285894	NNC
TCONS_00054171	1.62676e-09	Infinite	XLOC_004176	ENSG00000285894	NNC
TCONS_00053685	3.56967e-08	Infinite	XLOC_004176	ENSG00000285894	NNC
TCONS_00005162	6.60017e-08	Infinite	XLOC_009001	UCHL5	FSM
TCONS_00055057	1.21368e-08	Infinite	XLOC_009001	UCHL5	NNC
TCONS_00018382	0.00650437	Infinite	XLOC_004226	RO60	NIC
TCONS_00029623	3.29062e-07	Infinite	XLOC_004226	RO60	FSM
TCONS_00056015	1.46134e-09	Infinite	XLOC_004323	CFHR1	NNC
TCONS_00026811	4.56833e-18	Infinite	XLOC_004417	INAVA	FSM
TCONS_00014328	0.0260072	Infinite	XLOC_004440	ENSG00000249007	FSM
TCONS_00053810	0.00110247	Infinite	XLOC_004443	LGR6	NIC
TCONS_00054105	4.11024e-11	Infinite	XLOC_009184	UBE2T	FSM
TCONS_00056212	1.35015e-07	Infinite	XLOC_009184	UBE2T	FSM
TCONS_00022498	6.06049e-05	Infinite	XLOC_009207	CHIT1	FSM
TCONS_00053556	2.2571e-13	Infinite	XLOC_009234	PLEKHA6	NNC
TCONS_00014665	2.38468e-10	Infinite	XLOC_004523	CDK18	NNC
TCONS_00055591	0.0495105	Infinite	XLOC_004523	CDK18	NNC
TCONS_00015425	7.51748e-14	Infinite	XLOC_009281	RAB29	FSM
TCONS_00053819	0.000918048	Infinite	XLOC_004537	RAB7B	Others
TCONS_00029153	9.79482e-37	Infinite	XLOC_009292	FAM72A	FSM
TCONS_00028808	6.23785e-10	Infinite	XLOC_004570	IKBKE	FSM
TCONS_00056110	1.15446e-07	Infinite	XLOC_009314	EIF2D	NIC
TCONS_00013632	1.55106e-09	Infinite	XLOC_004576	MAPKAPK2	NNC
TCONS_00028284	1.71749e-11	Infinite	XLOC_009357	LAMB3	FSM
TCONS_00031115	0.0151579	Infinite	XLOC_009357	LAMB3	NIC
TCONS_00015719	0.00301815	Infinite	XLOC_009357	LAMB3	NNC
TCONS_00032349	7.37421e-12	Infinite	XLOC_004650	RCOR3	FSM
TCONS_00027219	3.34644e-32	Infinite	XLOC_009378	NEK2	NIC
TCONS_00013721	4.10938e-42	Infinite	XLOC_009378	NEK2	FSM
TCONS_00026420	1.11879e-55	4.51697	XLOC_004668	DTL	FSM
TCONS_00044365	2.3652e-10	Infinite	XLOC_009507	EPRS1	NIC
TCONS_00055313	1.55061e-05	Infinite	XLOC_004786	MTARC2	NNC
TCONS_00015866	1.26292e-05	Infinite	XLOC_004813	BROX	NIC
TCONS_00040732	5.90608e-07	Infinite	XLOC_009583	NVL	NIC
TCONS_00021780	4.79354e-05	Infinite	XLOC_009583	NVL	FSM
TCONS_00033604	1.79805e-06	Infinite	XLOC_009610	LBR	FSM
TCONS_00055009	1.00007e-09	Infinite	XLOC_004891	SRP9	FSM
TCONS_00052970	3.25106e-10	Infinite	XLOC_004891	SRP9	FSM
TCONS_00054586	5.21593e-07	Infinite	XLOC_004892	EPHX1	NNC
TCONS_00043752	9.72882e-22	Infinite	XLOC_004892	EPHX1	NNC
TCONS_00056028	7.71404e-07	Infinite	XLOC_004892	EPHX1	NNC
TCONS_00021001	1.82937e-07	4.91784	XLOC_004892	EPHX1	Others
TCONS_00055439	0.00501341	Infinite	XLOC_004892	EPHX1	NIC
TCONS_00030984	4.77908e-10	Infinite	XLOC_009626	TMEM63A	NNC
TCONS_00037787	3.69957e-06	Infinite	XLOC_009627	ENSG00000255835	NNC
TCONS_00011447	2.38553e-11	Infinite	XLOC_009639	ENSG00000287627	FSM
TCONS_00028405	0.0086172	Infinite	XLOC_004910	ENSG00000288674	NIC
TCONS_00012400	0.00711121	Infinite	XLOC_004928	SNAP47	FSM
TCONS_00005284	0.0220454	Infinite	XLOC_009674	JMJD4	FSM
TCONS_00053942	8.2299e-14	Infinite	XLOC_009674	JMJD4	NIC
TCONS_00053609	1.90901e-05	Infinite	XLOC_004928	SNAP47	FSM
TCONS_00013722	1.14385e-05	Infinite	XLOC_009683	MRPL55	FSM
TCONS_00005287	0.00332951	Infinite	XLOC_009683	MRPL55	FSM
TCONS_00014785	0.000263186	Infinite	XLOC_004935	GUK1	FSM
TCONS_00054390	9.47115e-08	Infinite	XLOC_009727	TTC13	NIC
TCONS_00054711	4.66943e-06	Infinite	XLOC_009727	TTC13	NIC
TCONS_00056593	6.55561e-10	Infinite	XLOC_009727	TTC13	NIC
TCONS_00027852	5.96332e-06	Infinite	XLOC_009727	TTC13	FSM
TCONS_00033645	1.42202e-17	Infinite	XLOC_009727	TTC13	NIC
TCONS_00055822	3.48336e-10	Infinite	XLOC_009787	TARBP1	NIC
TCONS_00054038	3.41533e-13	Infinite	XLOC_005086	TBCE	FSM
TCONS_00041566	2.94869e-10	Infinite	XLOC_009823	GNG4	FSM
TCONS_00037192	1.39502e-07	Infinite	XLOC_005122	EDARADD	FSM
TCONS_00040575	0.032956	Infinite	XLOC_005123	LGALS8	FSM
TCONS_00015873	0.0228356	Infinite	XLOC_005123	LGALS8	FSM
TCONS_00054592	3.004e-05	Infinite	XLOC_005126	MTR	NIC
TCONS_00035164	1.76411e-07	Infinite	XLOC_009874	LINC01139	FSM
TCONS_00028077	2.15922e-14	Infinite	XLOC_005184	EXO1	NIC
TCONS_00012705	3.20286e-17	Infinite	XLOC_005184	EXO1	NIC
TCONS_00055140	0.00622522	Infinite	XLOC_005184	EXO1	FSM
TCONS_00040576	1.52739e-39	Infinite	XLOC_005184	EXO1	NNC
TCONS_00055444	1.66447e-40	Infinite	XLOC_005184	EXO1	NNC
TCONS_00040923	1.48678e-07	Infinite	XLOC_005293	CNST	NIC
TCONS_00033690	6.48519e-08	Infinite	XLOC_010074	ZNF496	FSM
TCONS_00027286	8.21186e-09	Infinite	XLOC_010089	ZNF692	FSM
TCONS_00074351	3.77354e-07	Infinite	XLOC_012849	AKR1C2	NNC
TCONS_00071675	1.27848e-08	Infinite	XLOC_012849	AKR1C2	NIC
TCONS_00074350	3.87762e-05	Infinite	XLOC_012849	AKR1C2	NNC
TCONS_00071676	7.02142e-08	Infinite	XLOC_012849	AKR1C2	NNC
TCONS_00077519	1.97686e-05	Infinite	XLOC_012849	AKR1C2	NNC
TCONS_00077520	5.17121e-09	Infinite	XLOC_012849	AKR1C2	NNC
TCONS_00074344	2.73379e-08	Infinite	XLOC_012849	AKR1C2	NNC
TCONS_00074348	0.000459942	Infinite	XLOC_012849	AKR1C2	NNC
TCONS_00077521	0.000138052	Infinite	XLOC_012849	AKR1C2	NNC
TCONS_00076616	0.000245297	Infinite	XLOC_012849	AKR1C2	NNC
TCONS_00074352	0.000318657	Infinite	XLOC_012849	AKR1C2	NNC
TCONS_00076666	2.20819e-12	Infinite	XLOC_012849	AKR1C2	NNC
TCONS_00077522	0.00606478	Infinite	XLOC_012849	AKR1C2	NNC
TCONS_00076617	0.000113144	Infinite	XLOC_012849	AKR1C2	NNC
TCONS_00077523	0.000107906	Infinite	XLOC_012849	AKR1C2	NNC
TCONS_00074346	8.25264e-08	Infinite	XLOC_012849	AKR1C2	NNC
TCONS_00076615	3.07881e-05	Infinite	XLOC_012849	AKR1C2	NNC
TCONS_00076619	1.07999e-07	Infinite	XLOC_012849	AKR1C2	NNC
TCONS_00077524	2.77574e-13	Infinite	XLOC_012849	AKR1C2	NNC
TCONS_00076621	0.0151579	Infinite	XLOC_012849	AKR1C2	NNC
TCONS_00076623	5.43944e-05	Infinite	XLOC_012849	AKR1C2	NIC
TCONS_00074357	3.63394e-21	3.39816	XLOC_012849	AKR1C2	NIC
TCONS_00077154	0.00143504	Infinite	XLOC_010162	AKR1C3	NNC
TCONS_00076657	0.000141492	Infinite	XLOC_010162	AKR1C3	NIC
TCONS_00077093	6.27038e-11	Infinite	XLOC_010162	AKR1C3	NIC
TCONS_00071652	1.45796e-11	Infinite	XLOC_010162	AKR1C3	FSM
TCONS_00067580	0.0171606	Infinite	XLOC_012858	TUBAL3	NNC
TCONS_00058827	2.60278e-08	Infinite	XLOC_010189	RBM17	NIC
TCONS_00067884	1.54698e-13	Infinite	XLOC_010294	SEC61A2	FSM
TCONS_00067731	4.87954e-54	4.09132	XLOC_010337	MCM10	FSM
TCONS_00066430	3.92354e-16	Infinite	XLOC_010337	MCM10	FSM
TCONS_00076761	0.000317263	Infinite	XLOC_010404	MRC1	NNC
TCONS_00059990	7.50708e-08	Infinite	XLOC_013279	ABI1	FSM
TCONS_00076669	0.00627427	Infinite	XLOC_013289	ACBD5	NIC
TCONS_00077313	0.000103197	Infinite	XLOC_013355	ARHGAP12	FSM
TCONS_00071682	4.89799e-06	Infinite	XLOC_013397	NRP1	NIC
TCONS_00076870	0.0200501	3.34716	XLOC_013562	HNRNPF	NNC
TCONS_00066504	1.12627e-10	Infinite	XLOC_013566	ZNF239	FSM
TCONS_00077197	3.37986e-17	Infinite	XLOC_013573	ENSG00000237590	FSM
TCONS_00070929	1.91803e-06	Infinite	XLOC_010925	RASSF4	NNC
TCONS_00076686	5.96095e-11	Infinite	XLOC_010925	RASSF4	NNC
TCONS_00077049	1.22116e-07	Infinite	XLOC_010925	RASSF4	NIC
TCONS_00077097	1.15308e-06	Infinite	XLOC_010925	RASSF4	NNC
TCONS_00061564	5.19352e-08	Infinite	XLOC_010945	WASHC2C	NIC
TCONS_00076688	0.0356078	Infinite	XLOC_010945	WASHC2C	NNC
TCONS_00060124	6.14385e-05	Infinite	XLOC_013592	AGAP4	Others
TCONS_00076715	0.00423427	Infinite	XLOC_013665	DRGX	NNC
TCONS_00076717	0.0052827	Infinite	XLOC_013665	DRGX	FSM
TCONS_00061566	0.000116876	Infinite	XLOC_011050	WASHC2A	NIC
TCONS_00067745	1.42279e-05	Infinite	XLOC_011050	WASHC2A	NIC
TCONS_00076874	0.00156363	Infinite	XLOC_013685	ASAH2	NNC
TCONS_00058106	4.53916e-08	Infinite	XLOC_013707	A1CF	FSM
TCONS_00070561	3.08865e-16	Infinite	XLOC_011141	DKK1	FSM
TCONS_00061936	0.0308723	Infinite	XLOC_013767	ZWINT	FSM
TCONS_00060486	1.62005e-22	Infinite	XLOC_013767	ZWINT	FSM
TCONS_00066517	7.46526e-19	Infinite	XLOC_013767	ZWINT	FSM
TCONS_00070046	1.89207e-41	3.42809	XLOC_013870	RTKN2	FSM
TCONS_00077166	0.000668165	Infinite	XLOC_011259	ENSG00000228566	NNC
TCONS_00059623	0.0394329	Infinite	XLOC_011293	HNRNPH3	NIC
TCONS_00076850	1.41659e-14	Infinite	XLOC_011315	HKDC1	NNC
TCONS_00077104	4.52798e-18	Infinite	XLOC_011315	HKDC1	NNC
TCONS_00066287	9.36601e-26	Infinite	XLOC_014042	LRRC20	FSM
TCONS_00060834	2.35489e-16	Infinite	XLOC_014042	LRRC20	FSM
TCONS_00065807	1.9662e-08	Infinite	XLOC_011341	PALD1	FSM
TCONS_00072665	0.000116509	Infinite	XLOC_011357	SLC29A3	FSM
TCONS_00061788	0.0122027	Infinite	XLOC_011360	CDH23	NNC
TCONS_00077342	1.7365e-15	Infinite	XLOC_014062	CDH23	Others
TCONS_00068412	7.84592e-06	Infinite	XLOC_014077	MICU1	NNC
TCONS_00065957	0.00106475	Infinite	XLOC_014146	CAMK2G	NIC
TCONS_00068028	2.96667e-05	Infinite	XLOC_011457	ADK	FSM
TCONS_00077295	3.64095e-13	Infinite	XLOC_011710	DYDC2	FSM
TCONS_00077083	9.07429e-06	Infinite	XLOC_014354	-	Others
TCONS_00074812	2.66151e-11	Infinite	XLOC_011793	SNCG	FSM
TCONS_00058524	0.000110631	Infinite	XLOC_011800	SHLD2	FSM
TCONS_00074480	1.47086e-09	Infinite	XLOC_011915	BTAF1	NNC
TCONS_00068077	5.4129e-27	Infinite	XLOC_011979	HELLS	FSM
TCONS_00071587	1.26379e-13	4.39215	XLOC_011979	HELLS	FSM
TCONS_00058690	0.00931267	Infinite	XLOC_011981	CYP2C9	NNC
TCONS_00070360	1.90851e-14	Infinite	XLOC_014571	-	Others
TCONS_00077321	0.000173568	Infinite	XLOC_014585	SORBS1	NIC
TCONS_00076778	0.000673652	Infinite	XLOC_014585	SORBS1	NIC
TCONS_00065830	5.9791e-05	Infinite	XLOC_012029	ENTPD1	NNC
TCONS_00059039	0.00957512	Infinite	XLOC_012072	ZFYVE27	NIC
TCONS_00076596	1.49816e-05	Infinite	XLOC_014677	LOXL4	NNC
TCONS_00060167	2.26776e-09	Infinite	XLOC_014677	LOXL4	NNC
TCONS_00066388	1.25667e-05	Infinite	XLOC_014678	HPS1	FSM
TCONS_00077210	1.12814e-06	Infinite	XLOC_014678	ENSG00000289758	NIC
TCONS_00077301	1.56391e-06	Infinite	XLOC_012110	SCD	NNC
TCONS_00076859	6.03999e-09	Infinite	XLOC_012110	SCD	NIC
TCONS_00061164	0.0334566	Infinite	XLOC_012121	SEMA4G	NIC
TCONS_00065843	1.69389e-14	Infinite	XLOC_012124	LZTS2	NIC
TCONS_00068129	5.36487e-14	Infinite	XLOC_012159	ELOVL3	FSM
TCONS_00060623	8.39248e-05	Infinite	XLOC_012175	MFSD13A	NIC
TCONS_00070495	7.74549e-09	Infinite	XLOC_014779	CYP17A1	FSM
TCONS_00076940	0.000180139	Infinite	XLOC_014779	PFN1P11	NNC
TCONS_00058633	2.00924e-07	Infinite	XLOC_014784	NT5C2	FSM
TCONS_00059865	2.67642e-05	Infinite	XLOC_014784	NT5C2	FSM
TCONS_00076782	0.0164145	Infinite	XLOC_014784	NT5C2	NNC
TCONS_00067655	0.0119056	Infinite	XLOC_014797	PCGF6	NIC
TCONS_00076482	2.31076e-17	Infinite	XLOC_012229	GSTO1	NIC
TCONS_00061544	2.15722e-09	Infinite	XLOC_014873	XPNPEP1	NIC
TCONS_00076649	0.001211	Infinite	XLOC_014873	XPNPEP1	NIC
TCONS_00058215	0.00047142	Infinite	XLOC_014873	XPNPEP1	FSM
TCONS_00058471	0.00804252	Infinite	XLOC_014907	GPAM	Others
TCONS_00058330	2.34313e-16	Infinite	XLOC_012334	ACSL5	FSM
TCONS_00067265	4.88634e-07	Infinite	XLOC_012334	ACSL5	NIC
TCONS_00066613	1.43637e-05	Infinite	XLOC_012334	ACSL5	Others
TCONS_00058637	1.62961e-09	Infinite	XLOC_014913	ZDHHC6	NIC
TCONS_00072948	0.0168169	Infinite	XLOC_012400	PLEKHS1	NIC
TCONS_00059600	0.00907307	Infinite	XLOC_014960	ABLIM1	NIC
TCONS_00075980	5.50459e-08	Infinite	XLOC_012489	DENND10	NIC
TCONS_00077071	2.2522e-07	Infinite	XLOC_012489	DENND10	NIC
TCONS_00077121	3.57159e-05	Infinite	XLOC_012533	TACC2	NIC
TCONS_00077184	2.66076e-24	Infinite	XLOC_012545	PSTK	NIC
TCONS_00068222	2.07703e-05	Infinite	XLOC_012545	PSTK	FSM
TCONS_00076729	6.33455e-08	Infinite	XLOC_015135	ENSG00000258539	NNC
TCONS_00075500	0.0293363	Infinite	XLOC_015158	UROS	FSM
TCONS_00076584	0.0379346	Infinite	XLOC_012639	PTPRE	NIC
TCONS_00076746	0.00798187	Infinite	XLOC_012639	PTPRE	NNC
TCONS_00071850	0.00316455	Infinite	XLOC_015188	MKI67	NIC
TCONS_00057153	0.00109584	Infinite	XLOC_012724	MTG1	FSM
TCONS_00083209	0.000268599	Infinite	XLOC_015236	RIC8A	FSM
TCONS_00086840	0.00145885	Infinite	XLOC_017605	RNH1	NNC
TCONS_00080458	0.000996773	Infinite	XLOC_017605	RNH1	FSM
TCONS_00082565	0.000401358	Infinite	XLOC_017612	CDHR5	FSM
TCONS_00080460	0.00725527	Infinite	XLOC_017612	CDHR5	NNC
TCONS_00091303	4.12602e-07	Infinite	XLOC_017620	PIDD1	FSM
TCONS_00088706	0.0319701	Infinite	XLOC_015258	CRACR2B	NIC
TCONS_00082961	1.73309e-24	Infinite	XLOC_017644	ENSG00000250644	FSM
TCONS_00103509	0.0137554	Infinite	XLOC_015286	SYT8	FSM
TCONS_00103492	3.57115e-09	Infinite	XLOC_017647	H19	FSM
TCONS_00082485	7.76882e-06	Infinite	XLOC_015325	SLC22A18	FSM
TCONS_00079298	0.000621805	Infinite	XLOC_017674	NAP1L4	FSM
TCONS_00080473	6.32434e-06	Infinite	XLOC_017677	CARS1	FSM
TCONS_00081598	1.76043e-05	Infinite	XLOC_017677	CARS1	NIC
TCONS_00082583	2.85592e-06	Infinite	XLOC_017737	FHIP1B	FSM
TCONS_00081102	3.60139e-11	Infinite	XLOC_017741	APBB1	FSM
TCONS_00103105	0.00296224	Infinite	XLOC_017741	APBB1	Others
TCONS_00082589	1.76766e-07	Infinite	XLOC_017752	TPP1	FSM
TCONS_00083668	0.00142608	Infinite	XLOC_017752	TPP1	FSM
TCONS_00094935	0.00157393	Infinite	XLOC_017788	DENND2B	NNC
TCONS_00080366	0.00205109	Infinite	XLOC_015450	ZNF143	FSM
TCONS_00079342	1.54724e-05	Infinite	XLOC_017856	EIF4G2	FSM
TCONS_00095791	0.00255884	Infinite	XLOC_017856	EIF4G2	NNC
TCONS_00088889	2.03422e-05	Infinite	XLOC_017857	ZBED5	FSM
TCONS_00097291	6.2433e-07	Infinite	XLOC_017859	GALNT18	NNC
TCONS_00079349	4.90081e-19	Infinite	XLOC_017859	GALNT18	FSM
TCONS_00089224	2.20496e-06	Infinite	XLOC_017859	GALNT18	NNC
TCONS_00079894	0.0281213	Infinite	XLOC_015500	USP47	NNC
TCONS_00090150	0.00229404	Infinite	XLOC_017991	PLEKHA7	FSM
TCONS_00081821	0.00748203	Infinite	XLOC_018043	HPS5	NIC
TCONS_00102761	6.95749e-13	Infinite	XLOC_018057	E2F8	FSM
TCONS_00092431	2.37078e-56	4.00352	XLOC_018173	KIF18A	FSM
TCONS_00084349	6.65083e-06	Infinite	XLOC_018238	CD59	FSM
TCONS_00091127	0.0280002	Infinite	XLOC_015962	CD44	NIC
TCONS_00088554	1.65392e-48	4.71158	XLOC_016103	MDK	Others
TCONS_00102701	0.000123242	Infinite	XLOC_018387	AMBRA1	NNC
TCONS_00082792	0.000593416	Infinite	XLOC_016111	ATG13	NIC
TCONS_00081768	0.0185625	Infinite	XLOC_016111	ATG13	FSM
TCONS_00083933	0.00050915	Infinite	XLOC_016111	ATG13	NIC
TCONS_00088557	2.51525e-10	Infinite	XLOC_016125	CSTPP1	FSM
TCONS_00091356	7.96203e-08	Infinite	XLOC_018424	ARFGAP2	FSM
TCONS_00083251	3.3323e-05	Infinite	XLOC_018424	ARFGAP2	NIC
TCONS_00082314	0.000220665	Infinite	XLOC_018424	ARFGAP2	NIC
TCONS_00089247	8.7607e-05	Infinite	XLOC_018424	ARFGAP2	NIC
TCONS_00103604	7.0657e-06	Infinite	XLOC_016141	MADD	NIC
TCONS_00088648	0.000141004	Infinite	XLOC_018431	PSMC3	NIC
TCONS_00103497	0.0334722	Infinite	XLOC_018485	SEPTIN7P11	FSM
TCONS_00077831	2.73851e-06	Infinite	XLOC_016205	TMX2	FSM
TCONS_00083012	0.0136918	Infinite	XLOC_016205	ENSG00000288534	NIC
TCONS_00102924	0.000162546	Infinite	XLOC_016205	CTNND1	NIC
TCONS_00084112	3.99531e-43	Infinite	XLOC_016224	FAM111B	FSM
TCONS_00103519	0.00317232	Infinite	XLOC_016225	FAM111A	NNC
TCONS_00081388	8.1232e-06	Infinite	XLOC_018599	VPS37C	NIC
TCONS_00083222	0.000352855	Infinite	XLOC_016263	TKFC	NNC
TCONS_00102953	3.25868e-13	Infinite	XLOC_018606	CYB561A3	FSM
TCONS_00079410	1.08743e-23	Infinite	XLOC_018606	CYB561A3	FSM
TCONS_00102485	8.35409e-07	Infinite	XLOC_018606	CYB561A3	NIC
TCONS_00098359	1.84323e-06	Infinite	XLOC_016274	FADS2	NIC
TCONS_00102930	8.84395e-17	Infinite	XLOC_016275	BEST1	FSM
TCONS_00089260	0.00803223	Infinite	XLOC_018617	AHNAK	NNC
TCONS_00103263	0.00186311	Infinite	XLOC_018628	HNRNPUL2-BSCL2	NIC
TCONS_00081886	1.21792e-08	Infinite	XLOC_016302	SLC3A2	FSM
TCONS_00082015	1.42696e-16	Infinite	XLOC_016302	SLC3A2	FSM
TCONS_00089497	5.97708e-09	Infinite	XLOC_016302	SLC3A2	FSM
TCONS_00084194	1.25956e-06	Infinite	XLOC_016302	SLC3A2	FSM
TCONS_00081885	0.00024224	Infinite	XLOC_016302	SLC3A2	NIC
TCONS_00087028	1.54858e-06	Infinite	XLOC_016302	SLC3A2	FSM
TCONS_00091975	0.0148544	Infinite	XLOC_016334	STIP1	NIC
TCONS_00102464	6.44906e-13	Infinite	XLOC_016346	SLC22A11	NIC
TCONS_00102467	1.23287e-06	Infinite	XLOC_016347	SLC22A12	FSM
TCONS_00098993	5.79832e-18	Infinite	XLOC_018710	NAALADL1	FSM
TCONS_00092556	9.08274e-33	Infinite	XLOC_018710	CDCA5	FSM
TCONS_00102846	0.000141088	Infinite	XLOC_016356	VPS51	NIC
TCONS_00102736	0.0107658	Infinite	XLOC_016356	TM7SF2	NNC
TCONS_00083636	0.000575624	Infinite	XLOC_016356	TM7SF2	FSM
TCONS_00102513	8.06888e-05	Infinite	XLOC_016361	CAPN1	NNC
TCONS_00081578	0.0151579	Infinite	XLOC_016361	CAPN1	NNC
TCONS_00090101	6.10291e-12	Infinite	XLOC_016367	FRMD8	FSM
TCONS_00094214	1.8125e-13	Infinite	XLOC_016371	ENSG00000291174	FSM
TCONS_00102779	0.000111646	Infinite	XLOC_018733	MAP3K11	NIC
TCONS_00089845	0.00308924	Infinite	XLOC_018735	RELA	FSM
TCONS_00079459	2.61651e-06	Infinite	XLOC_018735	RELA	FSM
TCONS_00089505	6.5134e-09	Infinite	XLOC_016413	KLC2	NIC
TCONS_00090990	0.00141449	Infinite	XLOC_018770	SLC29A2	FSM
TCONS_00091603	0.000223962	Infinite	XLOC_016421	DPP3	NIC
TCONS_00083227	0.0219152	Infinite	XLOC_016423	RBM4	NIC
TCONS_00092047	2.45107e-09	Infinite	XLOC_016423	RBM4	FSM
TCONS_00090816	0.0130267	Infinite	XLOC_016427	RCE1	Others
TCONS_00083504	0.0079908	Infinite	XLOC_018785	PC	FSM
TCONS_00079164	2.49614e-06	Infinite	XLOC_016463	SSH3	FSM
TCONS_00082175	0.000200043	Infinite	XLOC_016463	SSH3	NIC
TCONS_00088787	4.94194e-12	Infinite	XLOC_016463	SSH3	NIC
TCONS_00103085	1.06824e-07	Infinite	XLOC_016471	RPS6KB2	NIC
TCONS_00103060	5.72629e-05	Infinite	XLOC_018800	CORO1B	NIC
TCONS_00103199	2.35002e-06	Infinite	XLOC_018812	FAM86C2P	NNC
TCONS_00079947	0.00081424	Infinite	XLOC_016492	TCIRG1	NIC
TCONS_00102934	9.2181e-09	Infinite	XLOC_016492	TCIRG1	NIC
TCONS_00103158	1.95529e-07	Infinite	XLOC_016503	PPP6R3	NIC
TCONS_00102854	0.000185354	Infinite	XLOC_016523	TPCN2	NNC
TCONS_00095833	8.17255e-05	Infinite	XLOC_018867	LTO1	NIC
TCONS_00102910	0.000495576	Infinite	XLOC_018869	FGF4	FSM
TCONS_00102911	0.0122895	Infinite	XLOC_018869	FGF4	FSM
TCONS_00081895	0.04225	Infinite	XLOC_016560	CTTN	Others
TCONS_00103240	9.46241e-07	Infinite	XLOC_016560	CTTN	NNC
TCONS_00102966	2.2694e-06	Infinite	XLOC_018932	DHCR7	NIC
TCONS_00091003	0.00845689	Infinite	XLOC_018949	NUMA1	FSM
TCONS_00096768	0.0270115	Infinite	XLOC_018952	ANAPC15	FSM
TCONS_00103063	0.000668763	Infinite	XLOC_018959	ARAP1	NIC
TCONS_00102657	0.00765102	Infinite	XLOC_018959	ARAP1	NIC
TCONS_00102471	0.010087	Infinite	XLOC_016684	SLCO2B1	NIC
TCONS_00102472	5.45031e-10	Infinite	XLOC_016684	SLCO2B1	NIC
TCONS_00102517	0.000443625	Infinite	XLOC_016684	SLCO2B1	NNC
TCONS_00103086	0.0032376	Infinite	XLOC_016684	SLCO2B1	NNC
TCONS_00103172	7.90268e-06	Infinite	XLOC_016684	SLCO2B1	NNC
TCONS_00101973	8.27933e-05	Infinite	XLOC_016684	SLCO2B1	NIC
TCONS_00102996	0.00282652	Infinite	XLOC_016684	SLCO2B1	NNC
TCONS_00103177	9.66307e-06	Infinite	XLOC_016684	SLCO2B1	NNC
TCONS_00102995	3.65944e-05	Infinite	XLOC_016684	SLCO2B1	NNC
TCONS_00079186	3.16247e-07	Infinite	XLOC_016684	SLCO2B1	FSM
TCONS_00102937	0.0236553	Infinite	XLOC_016684	SLCO2B1	NIC
TCONS_00091012	4.54909e-07	Infinite	XLOC_019057	KLHL35	FSM
TCONS_00096959	8.11978e-08	Infinite	XLOC_016696	SERPINH1	NIC
TCONS_00084204	3.01643e-05	Infinite	XLOC_016696	SERPINH1	FSM
TCONS_00079498	1.05412e-20	3.73249	XLOC_019087	PAK1	FSM
TCONS_00091229	1.0059e-15	Infinite	XLOC_016810	DDIAS	FSM
TCONS_00093104	2.89465e-05	Infinite	XLOC_016813	RAB30-DT	FSM
TCONS_00088965	0.000309376	Infinite	XLOC_019285	ME3	NIC
TCONS_00092674	2.63294e-15	Infinite	XLOC_019326	NOX4	FSM
TCONS_00082290	4.23073e-05	Infinite	XLOC_016947	C11orf54	FSM
TCONS_00078065	9.39685e-05	Infinite	XLOC_016984	CEP57	FSM
TCONS_00089322	2.78244e-08	Infinite	XLOC_019394	MTMR2	FSM
TCONS_00088680	0.00574474	Infinite	XLOC_019496	MMP3	FSM
TCONS_00088975	4.01471e-27	Infinite	XLOC_019497	MMP12	FSM
TCONS_00088681	0.000481364	Infinite	XLOC_019498	MMP13	FSM
TCONS_00103624	3.28143e-20	Infinite	XLOC_017152	POU2AF3	FSM
TCONS_00080092	1.86272e-07	Infinite	XLOC_019624	PPP2R1B	FSM
TCONS_00081751	6.10374e-20	Infinite	XLOC_019822	SCN4B	FSM
TCONS_00079536	3.80518e-06	Infinite	XLOC_019828	MPZL2	FSM
TCONS_00102690	5.66656e-08	Infinite	XLOC_017312	PHLDB1	NIC
TCONS_00087843	0.00146026	Infinite	XLOC_019843	DDX6	NNC
TCONS_00086790	9.71406e-10	Infinite	XLOC_019851	SLC37A4	NIC
TCONS_00080583	0.0151579	Infinite	XLOC_019851	SLC37A4	Others
TCONS_00081975	0.000613701	Infinite	XLOC_019851	SLC37A4	Others
TCONS_00083608	7.76795e-05	Infinite	XLOC_019851	SLC37A4	NIC
TCONS_00079554	2.28917e-08	Infinite	XLOC_019852	HYOU1	FSM
TCONS_00080343	0.000335413	Infinite	XLOC_019852	HYOU1	FSM
TCONS_00102523	5.30818e-10	Infinite	XLOC_017350	TLCD5	NNC
TCONS_00083731	0.00112032	Infinite	XLOC_017435	STT3A	NNC
TCONS_00088437	3.45021e-13	Infinite	XLOC_017435	CHEK1	FSM
TCONS_00091455	0.0208411	Infinite	XLOC_019966	RPUSD4	NNC
TCONS_00083326	9.42949e-05	Infinite	XLOC_017449	ST3GAL4	FSM
TCONS_00103540	6.24236e-08	Infinite	XLOC_017515	TMEM45B	NNC
TCONS_00089538	5.34447e-14	Infinite	XLOC_017515	TMEM45B	NNC
TCONS_00098927	0.000149125	Infinite	XLOC_017515	TMEM45B	NIC
TCONS_00079264	0.00235204	Infinite	XLOC_017521	APLP2	NIC
TCONS_00080690	2.12723e-05	Infinite	XLOC_017521	APLP2	NIC
TCONS_00114612	0.0266086	Infinite	XLOC_022800	WASH8P	NNC
TCONS_00129481	0.0329003	Infinite	XLOC_022805	SLC6A12	FSM
TCONS_00121755	8.83796e-19	Infinite	XLOC_020105	CCDC77	FSM
TCONS_00122262	1.29395e-27	Infinite	XLOC_022884	FOXM1	NIC
TCONS_00116110	5.32555e-05	Infinite	XLOC_022884	FOXM1	NIC
TCONS_00115732	2.94637e-21	Infinite	XLOC_022884	FOXM1	FSM
TCONS_00118116	1.33193e-07	Infinite	XLOC_022884	FOXM1	FSM
TCONS_00116870	7.7694e-19	Infinite	XLOC_020267	RAD51AP1	FSM
TCONS_00107865	2.33592e-33	5.34468	XLOC_020267	RAD51AP1	FSM
TCONS_00124602	0.00043636	Infinite	XLOC_020268	ENSG00000255639	NNC
TCONS_00109965	5.82697e-17	Infinite	XLOC_022953	CD27-AS1	NIC
TCONS_00128794	8.29966e-12	Infinite	XLOC_022953	CD27-AS1	Others
TCONS_00129017	1.46795e-05	Infinite	XLOC_022955	IFFO1	FSM
TCONS_00117001	4.41294e-26	Infinite	XLOC_022963	CDCA3	NIC
TCONS_00104519	7.62177e-08	Infinite	XLOC_022965	PHB2	NIC
TCONS_00105558	0.00453696	Infinite	XLOC_022970	C1R	NNC
TCONS_00129538	0.000221067	Infinite	XLOC_022984	SLC2A14	NIC
TCONS_00128863	4.6295e-42	3.65057	XLOC_020410	DDX12P	Others
TCONS_00115617	0.000127938	Infinite	XLOC_020510	BCL2L14	FSM
TCONS_00115040	0.0276023	Infinite	XLOC_023165	LINC01559	FSM
TCONS_00115042	2.56931e-06	Infinite	XLOC_023185	GUCY2C	FSM
TCONS_00115264	0.00976966	Infinite	XLOC_020604	DERA	NIC
TCONS_00103862	0.0404287	Infinite	XLOC_020764	SLCO1B1	NNC
TCONS_00121239	1.96888e-21	Infinite	XLOC_020800	SPX	FSM
TCONS_00121769	9.27199e-21	Infinite	XLOC_020800	SPX	FSM
TCONS_00128622	2.96287e-13	Infinite	XLOC_023481	BCAT1	FSM
TCONS_00128923	7.76978e-05	Infinite	XLOC_021010	DDX11	NIC
TCONS_00116503	1.67173e-05	Infinite	XLOC_023624	SINHCAF	NNC
TCONS_00109925	0.000164925	Infinite	XLOC_021182	IRAK4	FSM
TCONS_00129235	2.67034e-07	Infinite	XLOC_023793	NELL2	NNC
TCONS_00106892	3.18492e-05	Infinite	XLOC_023819	SLC38A1	FSM
TCONS_00128893	0.000819877	Infinite	XLOC_023863	HDAC7	NNC
TCONS_00107463	0.00450131	Infinite	XLOC_021319	TMEM106C	FSM
TCONS_00114922	2.50014e-09	Infinite	XLOC_021319	TMEM106C	NIC
TCONS_00124723	2.50381e-07	Infinite	XLOC_023871	COL2A1	FSM
TCONS_00121775	1.19142e-08	Infinite	XLOC_021321	PFKM	FSM
TCONS_00114925	0.0309914	Infinite	XLOC_021330	CACNB3	FSM
TCONS_00107330	8.78351e-10	Infinite	XLOC_023897	LMBR1L	FSM
TCONS_00104833	0.0116622	Infinite	XLOC_023898	TUBA1B	FSM
TCONS_00114564	7.9e-20	Infinite	XLOC_021342	TROAP	FSM
TCONS_00117248	0.000110401	Infinite	XLOC_021342	TROAP	NIC
TCONS_00125531	8.2688e-20	Infinite	XLOC_021342	TROAP	NIC
TCONS_00115465	8.50657e-13	Infinite	XLOC_023908	MCRS1	NIC
TCONS_00128980	0.000203479	Infinite	XLOC_021359	TMBIM6	FSM
TCONS_00129291	0.00567686	Infinite	XLOC_023922	RACGAP1	NIC
TCONS_00106439	2.18761e-17	Infinite	XLOC_023922	RACGAP1	FSM
TCONS_00115468	1.87937e-06	Infinite	XLOC_023922	RACGAP1	NIC
TCONS_00115082	7.20567e-09	Infinite	XLOC_023922	RACGAP1	NIC
TCONS_00107829	3.17667e-30	Infinite	XLOC_023922	RACGAP1	FSM
TCONS_00116016	0.0145351	Infinite	XLOC_023961	SLC11A2	FSM
TCONS_00128607	2.20078e-06	Infinite	XLOC_021420	ANKRD33	FSM
TCONS_00128608	0.000280563	Infinite	XLOC_021420	ANKRD33	Others
TCONS_00105654	1.47243e-05	Infinite	XLOC_024015	KRT8	NNC
TCONS_00129558	1.10532e-05	Infinite	XLOC_021431	EIF4B	NNC
TCONS_00117033	1.2826e-12	Infinite	XLOC_024018	TNS2-AS1	FSM
TCONS_00129044	0.00875489	Infinite	XLOC_021435	SOAT2	NIC
TCONS_00128926	1.1858e-44	3.89575	XLOC_021442	ESPL1	FSM
TCONS_00120164	4.79166e-12	Infinite	XLOC_021459	HOXC9	FSM
TCONS_00123576	0.00303413	Infinite	XLOC_021459	HOXC5	FSM
TCONS_00124731	0.000114193	Infinite	XLOC_024052	SMUG1	NNC
TCONS_00124663	0.00645853	Infinite	XLOC_021485	TMEM198B	FSM
TCONS_00109936	0.000173403	Infinite	XLOC_021490	RAB5B	NNC
TCONS_00106321	0.0156816	Infinite	XLOC_021494	ERBB3	FSM
TCONS_00108311	3.69754e-05	Infinite	XLOC_024088	RNF41	FSM
TCONS_00122013	1.15726e-08	Infinite	XLOC_024090	CS	NIC
TCONS_00107943	9.98747e-14	Infinite	XLOC_024090	CS	FSM
TCONS_00128819	0.0111906	Infinite	XLOC_024093	TIMELESS	NNC
TCONS_00105419	0.0417359	Infinite	XLOC_021524	HSD17B6	NIC
TCONS_00129277	0.000429782	Infinite	XLOC_021535	SHMT2	FSM
TCONS_00120753	2.01504e-23	Infinite	XLOC_024117	NDUFA4L2	NIC
TCONS_00116198	0.000243999	Infinite	XLOC_021552	MARS1	NIC
TCONS_00107687	0.000552756	Infinite	XLOC_021558	DTX3	FSM
TCONS_00121481	2.71751e-12	Infinite	XLOC_024141	B4GALNT1	FSM
TCONS_00106338	0.0438363	Infinite	XLOC_021560	OS9	FSM
TCONS_00129348	1.17589e-07	Infinite	XLOC_024298	LINC02384	NIC
TCONS_00128641	1.63274e-14	Infinite	XLOC_021757	YEATS4	NNC
TCONS_00107483	0.00870547	Infinite	XLOC_021770	RAB3IP	FSM
TCONS_00128650	0.000954926	Infinite	XLOC_021790	ENSG00000277247	Others
TCONS_00104940	1.73304e-07	Infinite	XLOC_024369	TSPAN8	FSM
TCONS_00105463	0.0015657	Infinite	XLOC_021821	TBC1D15	FSM
TCONS_00129250	4.79878e-13	Infinite	XLOC_024396	LINC02882	FSM
TCONS_00128673	5.80332e-13	Infinite	XLOC_024423	NAP1L1	NIC
TCONS_00129561	1.77715e-10	Infinite	XLOC_021857	NAV3	NIC
TCONS_00123318	9.53481e-11	Infinite	XLOC_024514	CEP290	FSM
TCONS_00106947	0.000111322	Infinite	XLOC_024529	POC1B	FSM
TCONS_00129413	0.000650583	Infinite	XLOC_022034	LINC02404	NNC
TCONS_00107903	0.00019746	Infinite	XLOC_022099	VEZT	FSM
TCONS_00128961	0.012102	Infinite	XLOC_024653	HAL	NNC
TCONS_00129214	0.000835611	Infinite	XLOC_022166	APAF1	NNC
TCONS_00108842	1.75294e-11	Infinite	XLOC_022178	SCYL2	FSM
TCONS_00116087	2.44785e-08	Infinite	XLOC_022192	GAS2L3	NIC
TCONS_00117819	4.44348e-09	Infinite	XLOC_022192	GAS2L3	FSM
TCONS_00128751	0.0257648	Infinite	XLOC_022207	MYBPC1	NIC
TCONS_00128752	0.0257648	Infinite	XLOC_022207	MYBPC1	NIC
TCONS_00128753	0.0438363	Infinite	XLOC_022207	MYBPC1	NIC
TCONS_00116677	5.0134e-18	Infinite	XLOC_022223	PARPBP	FSM
TCONS_00129282	1.60848e-10	Infinite	XLOC_022223	PARPBP	NIC
TCONS_00116680	2.13055e-23	Infinite	XLOC_022258	TXNRD1	NIC
TCONS_00109021	2.7885e-05	Infinite	XLOC_022258	TXNRD1	NIC
TCONS_00129322	8.36017e-10	Infinite	XLOC_022258	TXNRD1	FSM
TCONS_00129323	4.48014e-10	Infinite	XLOC_022258	TXNRD1	NNC
TCONS_00106813	4.04167e-08	Infinite	XLOC_022322	RIC8B	FSM
TCONS_00115555	1.38375e-06	Infinite	XLOC_024856	TMEM119	FSM
TCONS_00129666	1.6544e-05	Infinite	XLOC_024875	ALKBH2	NIC
TCONS_00106590	3.52229e-05	Infinite	XLOC_022368	UBE3B	FSM
TCONS_00128992	9.53176e-06	Infinite	XLOC_024944	ATXN2	NIC
TCONS_00114689	6.50234e-05	Infinite	XLOC_024980	RASAL1	FSM
TCONS_00107216	1.05775e-10	Infinite	XLOC_022490	TPCN1	FSM
TCONS_00129258	0.000767147	Infinite	XLOC_024993	RBM19	NIC
TCONS_00106376	1.01013e-09	Infinite	XLOC_022570	PRKAB1	FSM
TCONS_00115845	0.00034199	Infinite	XLOC_025096	RPLP0	FSM
TCONS_00115187	0.0141229	Infinite	XLOC_025097	PXN	NIC
TCONS_00108857	6.34788e-06	Infinite	XLOC_022590	DYNLL1	FSM
TCONS_00105757	6.7158e-05	Infinite	XLOC_025112	POP5	FSM
TCONS_00108277	0.000552072	Infinite	XLOC_022606	HNF1A	FSM
TCONS_00129150	0.0224114	Infinite	XLOC_025158	CLIP1	Others
TCONS_00106699	3.12116e-06	Infinite	XLOC_025164	RSRC2	NIC
TCONS_00122434	0.00103845	Infinite	XLOC_025172	ABCB9	FSM
TCONS_00117986	0.000879124	Infinite	XLOC_022643	OGFOD2	FSM
TCONS_00105924	3.29868e-06	Infinite	XLOC_022643	OGFOD2	FSM
TCONS_00105925	0.00418959	Infinite	XLOC_022643	ARL6IP4	FSM
TCONS_00104441	4.44781e-09	Infinite	XLOC_022643	ARL6IP4	FSM
TCONS_00106180	2.2096e-08	Infinite	XLOC_022664	ZNF664	FSM
TCONS_00129733	8.32828e-09	Infinite	XLOC_025223	UBC	FSM
TCONS_00122933	1.28125e-11	Infinite	XLOC_025223	UBC	FSM
TCONS_00129571	1.29481e-13	Infinite	XLOC_025235	ENSG00000256732	FSM
TCONS_00125134	5.03436e-15	Infinite	XLOC_022705	-	Others
TCONS_00109706	0.0315461	Infinite	XLOC_022768	EP400	NIC
TCONS_00129089	1.31859e-07	Infinite	XLOC_025330	CHFR	NIC
TCONS_00118812	0.00026843	Infinite	XLOC_025330	ZNF605	FSM
TCONS_00137901	6.33678e-07	Infinite	XLOC_025341	FAM230C	NNC
TCONS_00139865	4.21563e-07	Infinite	XLOC_025366	ENSG00000290437	FSM
TCONS_00133039	2.73396e-05	Infinite	XLOC_027058	PSPC1	Others
TCONS_00139774	7.25931e-07	Infinite	XLOC_025416	IL17D	NNC
TCONS_00135193	1.94699e-40	Infinite	XLOC_027102	SKA3	FSM
TCONS_00136162	0.000371561	Infinite	XLOC_025454	TNFRSF19	FSM
TCONS_00138707	0.0056073	Infinite	XLOC_025454	TNFRSF19	NIC
TCONS_00130394	0.0369359	Infinite	XLOC_027282	N4BP2L1	FSM
TCONS_00130889	0.000230492	Infinite	XLOC_027282	N4BP2L2	FSM
TCONS_00130769	8.48727e-06	Infinite	XLOC_027659	RCBTB1	NNC
TCONS_00131645	0.000214263	Infinite	XLOC_027736	THSD1	FSM
TCONS_00131111	2.3218e-20	Infinite	XLOC_026102	CKAP2	FSM
TCONS_00136199	8.55482e-05	Infinite	XLOC_026102	CKAP2	NIC
TCONS_00133783	5.38726e-21	Infinite	XLOC_026261	BORA	FSM
TCONS_00134142	8.67378e-05	Infinite	XLOC_026314	LMO7	NIC
TCONS_00139854	1.96857e-19	Infinite	XLOC_028047	ENSG00000288552	FSM
TCONS_00136708	1.08719e-12	Infinite	XLOC_028091	ABCC4	FSM
TCONS_00134092	0.0157712	Infinite	XLOC_028181	STK24	NIC
TCONS_00130352	1.57578e-05	4.62219	XLOC_026739	UBAC2	FSM
TCONS_00134458	1.0753e-17	Infinite	XLOC_026739	UBAC2	NIC
TCONS_00131360	0.000158176	Infinite	XLOC_026773	PCCA	NNC
TCONS_00139839	1.46956e-06	Infinite	XLOC_028273	ITGBL1	Others
TCONS_00139700	0.00312057	Infinite	XLOC_026907	LINC03032	Others
TCONS_00139701	5.00519e-05	Infinite	XLOC_026907	LINC03032	Others
TCONS_00139702	0.0151579	Infinite	XLOC_026907	LINC03032	Others
TCONS_00134342	4.42936e-06	Infinite	XLOC_026926	NAXD	FSM
TCONS_00131533	1.05191e-07	Infinite	XLOC_026926	NAXD	FSM
TCONS_00136952	0.00670527	Infinite	XLOC_026936	ARHGEF7	NIC
TCONS_00135506	0.00947772	Infinite	XLOC_028497	TUBGCP3	NNC
TCONS_00134325	9.99925e-05	Infinite	XLOC_028525	ADPRHL1	FSM
TCONS_00134309	1.42682e-13	Infinite	XLOC_026997	TMCO3	NIC
TCONS_00130600	2.99714e-11	Infinite	XLOC_027000	TFDP1	NNC
TCONS_00130992	0.00381513	Infinite	XLOC_027014	CDC16	FSM
TCONS_00153839	0.000537197	Infinite	XLOC_028548	DUXAP9	FSM
TCONS_00148217	0.00242229	Infinite	XLOC_030234	DUXAP10	NIC
TCONS_00140857	0.000111849	Infinite	XLOC_028567	PARP2	FSM
TCONS_00144473	3.92895e-05	Infinite	XLOC_028567	PARP2	Others
TCONS_00147688	1.76486e-06	Infinite	XLOC_028568	APEX1	FSM
TCONS_00143217	7.44979e-12	Infinite	XLOC_030261	HNRNPC	FSM
TCONS_00140477	0.00774391	Infinite	XLOC_030261	HNRNPC	FSM
TCONS_00141694	0.000913568	Infinite	XLOC_030287	MIR4707	NIC
TCONS_00156086	1.96479e-08	Infinite	XLOC_030287	AJUBA	NNC
TCONS_00148690	0.0326105	Infinite	XLOC_030292	ACIN1	NIC
TCONS_00147247	0.00310324	Infinite	XLOC_030292	ACIN1	NIC
TCONS_00148027	0.00891143	Infinite	XLOC_030292	ACIN1	FSM
TCONS_00148407	3.17352e-12	Infinite	XLOC_030292	ACIN1	NIC
TCONS_00155939	0.000636191	Infinite	XLOC_030292	ACIN1	NNC
TCONS_00152414	3.42424e-11	Infinite	XLOC_028626	DHRS4L2	NIC
TCONS_00151454	0.0215846	Infinite	XLOC_028635	PCK2	NIC
TCONS_00141170	9.00323e-09	Infinite	XLOC_028636	DCAF11	FSM
TCONS_00143103	0.0438363	Infinite	XLOC_028636	DCAF11	Others
TCONS_00141028	1.46907e-08	4.23408	XLOC_030321	IPO4	FSM
TCONS_00142327	2.23744e-06	Infinite	XLOC_030321	ENSG00000259522	NIC
TCONS_00156469	0.000467463	Infinite	XLOC_028644	GMPR2	NIC
TCONS_00147139	0.00271867	Infinite	XLOC_030323	TInfinite2	FSM
TCONS_00143834	0.00883682	Infinite	XLOC_030329	ADCY4	FSM
TCONS_00156633	0.000510446	Infinite	XLOC_028728	SCFD1	NIC
TCONS_00155948	0.0469627	Infinite	XLOC_028733	COCH	NIC
TCONS_00147314	1.35961e-11	Infinite	XLOC_028733	COCH	FSM
TCONS_00155950	5.82923e-09	Infinite	XLOC_028733	COCH	FSM
TCONS_00156243	2.36305e-17	Infinite	XLOC_028733	COCH	NNC
TCONS_00155951	0.000219913	Infinite	XLOC_028733	COCH	FSM
TCONS_00142106	1.46474e-05	Infinite	XLOC_030441	HEATR5A	NNC
TCONS_00149196	1.44344e-08	Infinite	XLOC_030488	EGLN3	FSM
TCONS_00150019	0.000605095	Infinite	XLOC_028912	TTC6	NIC
TCONS_00140912	0.001227	Infinite	XLOC_029071	DMAC2L	FSM
TCONS_00146743	1.37923e-05	Infinite	XLOC_030790	DDHD1	FSM
TCONS_00156322	3.3227e-24	3.323	XLOC_030796	ENSG00000225680	NNC
TCONS_00151881	3.40231e-34	Infinite	XLOC_030796	ENSG00000225680	FSM
TCONS_00156472	5.6003e-47	Infinite	XLOC_029138	CDKN3	FSM
TCONS_00151469	6.8098e-56	Infinite	XLOC_029138	CDKN3	NIC
TCONS_00147578	0.00199766	Infinite	XLOC_029176	LGALS3	NIC
TCONS_00147456	2.89041e-57	4.6548	XLOC_030834	DLGAP5	FSM
TCONS_00149817	2.15286e-40	Infinite	XLOC_030834	DLGAP5	FSM
TCONS_00156639	0.00518159	Infinite	XLOC_029239	LINC01500	NNC
TCONS_00144868	0.000385923	Infinite	XLOC_030885	ENSG00000258782	NIC
TCONS_00146487	5.9398e-27	Infinite	XLOC_030908	SIX1	FSM
TCONS_00156077	1.2655e-07	Infinite	XLOC_029269	SLC38A6	NIC
TCONS_00143110	0.00340743	Infinite	XLOC_029365	PLEKHG3	NIC
TCONS_00141860	0.000172986	Infinite	XLOC_031060	TMEM229B	FSM
TCONS_00141519	3.30726e-05	Infinite	XLOC_029553	EXD2	FSM
TCONS_00141795	0.0215477	Infinite	XLOC_029553	EXD2	FSM
TCONS_00151571	0.000345097	Infinite	XLOC_029664	PSEN1	FSM
TCONS_00148586	9.13334e-06	Infinite	XLOC_029664	PSEN1	FSM
TCONS_00146984	4.1132e-05	Infinite	XLOC_031178	NUMB	NIC
TCONS_00143955	0.0237286	Infinite	XLOC_031178	NUMB	FSM
TCONS_00149839	6.85594e-06	Infinite	XLOC_031178	NUMB	NIC
TCONS_00156378	8.75256e-06	Infinite	XLOC_029698	LIN52	NNC
TCONS_00156379	0.0195222	Infinite	XLOC_029733	TTLL5	NIC
TCONS_00141659	6.9113e-05	Infinite	XLOC_029782	ADCK1	FSM
TCONS_00153876	0.0299879	Infinite	XLOC_030006	SERPINA5	NNC
TCONS_00151382	0.0486013	Infinite	XLOC_031578	WARS1	NIC
TCONS_00142515	0.00562541	Infinite	XLOC_030077	WDR25	FSM
TCONS_00153881	0.0311362	Infinite	XLOC_030084	DLK1	FSM
TCONS_00156595	0.0334921	Infinite	XLOC_030085	ENSG00000276919	NIC
TCONS_00146467	0.0051717	Infinite	XLOC_030085	MEG3	FSM
TCONS_00153892	0.0460228	Infinite	XLOC_030085	ENSG00000276919	NIC
TCONS_00156428	1.29491e-12	Infinite	XLOC_030111	ZNF839	FSM
TCONS_00148644	1.61253e-05	Infinite	XLOC_030158	KLC1	FSM
TCONS_00156292	0.0168852	Infinite	XLOC_031643	XRCC3	NNC
TCONS_00147350	1.47556e-08	Infinite	XLOC_031643	XRCC3	NIC
TCONS_00147192	5.76817e-11	Infinite	XLOC_031643	XRCC3	FSM
TCONS_00146524	0.00312057	Infinite	XLOC_031661	AHNAK2	NIC
TCONS_00147120	4.46291e-23	Infinite	XLOC_030199	TEDC1	FSM
TCONS_00150122	2.66983e-08	Infinite	XLOC_031683	ENSG00000283464	Others
TCONS_00163642	1.70553e-08	Infinite	XLOC_033525	CYFIP1	NIC
TCONS_00167708	4.47583e-20	Infinite	XLOC_031763	MKRN3	FSM
TCONS_00160071	0.0190212	Infinite	XLOC_031819	HERC2P9	NNC
TCONS_00163153	5.08812e-45	Infinite	XLOC_032016	BUB1B	FSM
TCONS_00163537	2.15394e-06	Infinite	XLOC_032029	KNL1	FSM
TCONS_00163034	6.37884e-38	Infinite	XLOC_032032	RAD51	FSM
TCONS_00163770	9.66303e-15	Infinite	XLOC_033866	PPP1R14D	FSM
TCONS_00163957	0.00579789	Infinite	XLOC_032039	SPINT1	FSM
TCONS_00163040	3.4509e-31	Infinite	XLOC_032058	ENSG00000285920	NIC
TCONS_00159114	2.37065e-36	Infinite	XLOC_032058	NUSAP1	FSM
TCONS_00171852	0.000460851	Infinite	XLOC_032058	NUSAP1	FSM
TCONS_00162922	9.16863e-19	Infinite	XLOC_032058	NUSAP1	FSM
TCONS_00171531	1.53698e-07	Infinite	XLOC_032058	ENSG00000285920	NIC
TCONS_00163542	1.46302e-17	Infinite	XLOC_032058	ENSG00000285920	NIC
TCONS_00164406	1.60324e-12	Infinite	XLOC_032058	ENSG00000285920	NNC
TCONS_00164145	1.50181e-06	Infinite	XLOC_032119	CKMT1B	FSM
TCONS_00164147	2.25122e-12	Infinite	XLOC_032120	CKMT1A	FSM
TCONS_00171273	0.00479503	Infinite	XLOC_032158	SORD	NNC
TCONS_00163560	3.04324e-05	Infinite	XLOC_032161	DUOXA2	FSM
TCONS_00163567	2.38512e-05	Infinite	XLOC_032161	DUOXA2	FSM
TCONS_00159862	1.62156e-06	Infinite	XLOC_032178	BLOC1S6	FSM
TCONS_00161721	5.34522e-07	Infinite	XLOC_034035	CEP152	FSM
TCONS_00165040	0.0373103	Infinite	XLOC_034062	GABPB1	FSM
TCONS_00157700	0.00350569	Infinite	XLOC_034075	SPPL2A	NIC
TCONS_00171787	1.92443e-12	Infinite	XLOC_034084	CYP19A1	NIC
TCONS_00171586	0.00194323	Infinite	XLOC_032276	CERNA1	NNC
TCONS_00168039	0.000327162	Infinite	XLOC_034147	WDR72	FSM
TCONS_00171728	0.00385064	Infinite	XLOC_032323	UNC13C	NNC
TCONS_00160000	0.0131484	Infinite	XLOC_034190	NEDD4	NNC
TCONS_00168093	0.000290749	Infinite	XLOC_034223	MNS1	FSM
TCONS_00171283	3.46935e-06	Infinite	XLOC_034226	ENSG00000285253	NNC
TCONS_00171536	0.0215991	Infinite	XLOC_032397	CGNL1	NNC
TCONS_00171626	0.00165877	Infinite	XLOC_032397	CGNL1	NNC
TCONS_00163182	1.05395e-07	Infinite	XLOC_032474	GCNT3	FSM
TCONS_00163110	6.18995e-12	Infinite	XLOC_034354	ANXA2	FSM
TCONS_00164462	6.24606e-15	Infinite	XLOC_034354	ANXA2	FSM
TCONS_00163686	4.54199e-22	Infinite	XLOC_034354	ANXA2	NIC
TCONS_00163687	2.71054e-08	Infinite	XLOC_034354	ANXA2	FSM
TCONS_00171750	1.31238e-07	Infinite	XLOC_034354	ANXA2	NIC
TCONS_00157813	1.40649e-09	Infinite	XLOC_032540	TPM1	FSM
TCONS_00163837	6.35273e-14	3.6544	XLOC_032540	TPM1	NIC
TCONS_00167719	0.0199931	Infinite	XLOC_032540	TPM1	Others
TCONS_00171348	1.98695e-12	Infinite	XLOC_034495	ENSG00000275785	Others
TCONS_00164515	4.29802e-23	Infinite	XLOC_034535	PIF1	FSM
TCONS_00167639	4.26506e-07	Infinite	XLOC_032603	HACD3	FSM
TCONS_00164543	0.00199915	Infinite	XLOC_032677	PIAS1	NIC
TCONS_00165107	3.94024e-09	Infinite	XLOC_034621	CLN6	FSM
TCONS_00171668	0.0262682	Infinite	XLOC_032685	FEM1B	NNC
TCONS_00166408	4.5559e-08	Infinite	XLOC_032705	KIF23	NIC
TCONS_00163363	2.90762e-17	Infinite	XLOC_032705	KIF23	FSM
TCONS_00171909	4.54119e-10	Infinite	XLOC_032705	KIF23	FSM
TCONS_00171589	5.33943e-40	4.47809	XLOC_032705	KIF23	NNC
TCONS_00157820	9.43503e-07	Infinite	XLOC_032707	DRAIC	FSM
TCONS_00165772	8.63487e-05	Infinite	XLOC_032707	DRAIC	FSM
TCONS_00171887	7.8483e-17	Infinite	XLOC_034648	ENSG00000259503	Others
TCONS_00163704	3.35329e-12	Infinite	XLOC_034741	PKM	NIC
TCONS_00157736	0.00538244	Infinite	XLOC_034741	PKM	NIC
TCONS_00169728	0.00972065	Infinite	XLOC_034743	HEXA	FSM
TCONS_00159283	4.3075e-10	Infinite	XLOC_034743	HEXA	FSM
TCONS_00164791	0.0156792	Infinite	XLOC_032856	CD276	NIC
TCONS_00167455	1.96536e-10	Infinite	XLOC_034788	UBL7	NIC
TCONS_00157961	0.00962333	Infinite	XLOC_032866	ARID3B	FSM
TCONS_00158211	0.0257024	Infinite	XLOC_034796	ULK3	FSM
TCONS_00159847	2.01744e-10	Infinite	XLOC_034800	FAM219B	FSM
TCONS_00171592	0.00367034	Infinite	XLOC_032879	SCAMP5	NNC
TCONS_00159964	6.81604e-05	Infinite	XLOC_032879	SCAMP5	NIC
TCONS_00162944	0.026325	Infinite	XLOC_033010	CEMIP	NNC
TCONS_00163204	1.4781e-06	Infinite	XLOC_033010	CEMIP	NNC
TCONS_00171318	6.3163e-07	Infinite	XLOC_033116	ENSG00000290688	NNC
TCONS_00171380	0.00012221	Infinite	XLOC_035042	-	Others
TCONS_00171383	2.28655e-06	Infinite	XLOC_035042	UBE2Q2P12	NNC
TCONS_00159689	6.33338e-07	Infinite	XLOC_035051	WDR73	FSM
TCONS_00171540	0.00694521	Infinite	XLOC_033167	AKAP13	NNC
TCONS_00163008	1.31936e-06	Infinite	XLOC_035110	HAPLN3	FSM
TCONS_00163627	1.75519e-20	Infinite	XLOC_033230	FANCI	NIC
TCONS_00166453	0.000201872	Infinite	XLOC_033231	MIR9-3HG	FSM
TCONS_00166635	0.0074339	Infinite	XLOC_035127	RHCG	FSM
TCONS_00167229	2.52497e-07	Infinite	XLOC_033271	FES	FSM
TCONS_00163024	1.51749e-31	Infinite	XLOC_035162	ENSG00000284946	NIC
TCONS_00171528	5.04202e-14	Infinite	XLOC_035162	ENSG00000284946	NIC
TCONS_00166321	2.96124e-19	Infinite	XLOC_035162	ENSG00000284946	NIC
TCONS_00163135	1.63646e-18	Infinite	XLOC_035162	PRC1	FSM
TCONS_00168526	0.00782098	Infinite	XLOC_033413	MEF2A	FSM
TCONS_00157912	8.18134e-07	Infinite	XLOC_035266	LYSMD4	FSM
TCONS_00167473	9.61596e-06	Infinite	XLOC_035266	LYSMD4	NIC
TCONS_00157124	7.70724e-07	Infinite	XLOC_033469	ENSG00000290823	NIC
TCONS_00163227	0.00417376	Infinite	XLOC_033469	ENSG00000290823	NNC
TCONS_00160743	0.0257648	Infinite	XLOC_033469	MIR6859-3	NNC
TCONS_00182427	0.0150354	Infinite	XLOC_037177	NPRL3	NIC
TCONS_00191241	0.000220757	Infinite	XLOC_037177	NPRL3	FSM
TCONS_00183405	0.00119915	Infinite	XLOC_035353	FAM234A	NIC
TCONS_00187639	0.00895484	Infinite	XLOC_035354	PDIA2	NIC
TCONS_00193586	0.00726909	Infinite	XLOC_035354	PDIA2	NNC
TCONS_00183666	8.8162e-10	Infinite	XLOC_035354	PDIA2	FSM
TCONS_00182445	1.37583e-08	Infinite	XLOC_037205	RPUSD1	FSM
TCONS_00189804	1.07652e-05	Infinite	XLOC_037213	SSTR5-AS1	NIC
TCONS_00189803	0.0225631	Infinite	XLOC_037213	SSTR5-AS1	FSM
TCONS_00186469	1.36819e-05	Infinite	XLOC_037213	SSTR5-AS1	FSM
TCONS_00193505	2.50561e-19	Infinite	XLOC_035391	UBE2I	FSM
TCONS_00181131	3.35052e-07	Infinite	XLOC_035393	GNPTG	Others
TCONS_00194038	1.70615e-05	Infinite	XLOC_037219	UNKL	NIC
TCONS_00185095	0.00701992	Infinite	XLOC_037219	UNKL	NIC
TCONS_00193466	0.000112164	Infinite	XLOC_037219	UNKL	NIC
TCONS_00193467	0.00279939	Infinite	XLOC_037219	UNKL	NIC
TCONS_00174043	0.00619485	Infinite	XLOC_035396	TELO2	NIC
TCONS_00183988	0.00673793	Infinite	XLOC_037234	NTHL1	NNC
TCONS_00186803	4.81821e-06	Infinite	XLOC_035423	MLST8	NIC
TCONS_00173140	0.00149217	Infinite	XLOC_035424	E4F1	FSM
TCONS_00172619	0.000161327	Infinite	XLOC_037241	RNPS1	FSM
TCONS_00186564	5.74527e-10	Infinite	XLOC_035430	TEDC2	FSM
TCONS_00181340	1.81268e-24	Infinite	XLOC_035430	TEDC2	FSM
TCONS_00187313	2.07534e-11	Infinite	XLOC_035430	TEDC2	FSM
TCONS_00184313	6.52324e-06	Infinite	XLOC_035430	TEDC2	FSM
TCONS_00173141	0.00312558	Infinite	XLOC_035431	TBC1D24	FSM
TCONS_00177722	6.22018e-07	Infinite	XLOC_035431	AMDHD2	NNC
TCONS_00193875	0.00167046	Infinite	XLOC_035431	AMDHD2	NNC
TCONS_00176161	9.93775e-46	Infinite	XLOC_037263	PKMYT1	FSM
TCONS_00182464	3.93402e-06	Infinite	XLOC_037263	PKMYT1	NIC
TCONS_00185149	2.6758e-06	Infinite	XLOC_037263	PKMYT1	FSM
TCONS_00194260	0.000160598	Infinite	XLOC_035454	TNFRSF12A	NNC
TCONS_00194261	1.12409e-06	Infinite	XLOC_035457	IL32	NIC
TCONS_00182941	3.53364e-13	Infinite	XLOC_035457	IL32	FSM
TCONS_00193667	0.00147271	Infinite	XLOC_035462	CASP16P	FSM
TCONS_00176543	6.23589e-05	Infinite	XLOC_037274	ZSCAN32	NIC
TCONS_00181893	6.00878e-05	Infinite	XLOC_035466	NAA60	FSM
TCONS_00184366	2.38536e-07	Infinite	XLOC_035466	NAA60	NIC
TCONS_00173875	7.36934e-05	Infinite	XLOC_035502	MGRN1	FSM
TCONS_00182306	0.0334921	Infinite	XLOC_035502	MGRN1	FSM
TCONS_00181664	0.000153656	Infinite	XLOC_037317	ANKS3	NIC
TCONS_00173158	0.000682986	Infinite	XLOC_035515	ALG1	NIC
TCONS_00193623	2.49508e-19	Infinite	XLOC_037331	EEF2KMT	NIC
TCONS_00176839	0.0230805	Infinite	XLOC_035545	PMM2	FSM
TCONS_00193624	0.000547422	Infinite	XLOC_037381	GRIN2A	FSM
TCONS_00188283	2.32543e-07	Infinite	XLOC_035598	ATF7IP2	FSM
TCONS_00182945	0.00548857	Infinite	XLOC_035777	NDE1	NIC
TCONS_00193885	0.000166225	Infinite	XLOC_035777	NDE1	NNC
TCONS_00193685	2.76269e-11	Infinite	XLOC_037553	ABCC6	NIC
TCONS_00193933	0.000754523	Infinite	XLOC_037553	ABCC6	NIC
TCONS_00186991	0.0421772	Infinite	XLOC_035796	NPIPA9	NIC
TCONS_00187114	1.48575e-06	Infinite	XLOC_037626	NPIPA9	NNC
TCONS_00173193	2.37022e-07	Infinite	XLOC_035882	VPS35L	FSM
TCONS_00172121	3.12352e-06	Infinite	XLOC_035897	ACSM5	FSM
TCONS_00193688	5.7543e-09	Infinite	XLOC_037676	ACSM1	NIC
TCONS_00193983	0.000159798	Infinite	XLOC_037676	ACSM1	NNC
TCONS_00194180	3.12198e-05	Infinite	XLOC_037676	ACSM1	NNC
TCONS_00175321	3.34761e-07	Infinite	XLOC_035910	REXO5	FSM
TCONS_00193651	2.38532e-09	Infinite	XLOC_035910	REXO5	NIC
TCONS_00173214	0.000190584	Infinite	XLOC_035915	LYRM1	FSM
TCONS_00181781	0.00277369	Infinite	XLOC_037696	SLC7A5P2	NIC
TCONS_00176326	5.75733e-09	Infinite	XLOC_035992	HS3ST2	NIC
TCONS_00176090	2.27311e-40	Infinite	XLOC_036017	PLK1	FSM
TCONS_00193444	3.74962e-06	Infinite	XLOC_036041	SLC5A11	NNC
TCONS_00193945	8.85827e-11	Infinite	XLOC_037813	ENSG00000261832	NIC
TCONS_00193471	9.42725e-10	Infinite	XLOC_037813	ENSG00000261832	NIC
TCONS_00176328	3.3366e-09	Infinite	XLOC_036120	EIF3C	NNC
TCONS_00175140	6.21534e-12	Infinite	XLOC_036132	SPNS1	FSM
TCONS_00174969	0.00198657	Infinite	XLOC_037854	SMG1P6	NNC
TCONS_00193715	9.75568e-07	Infinite	XLOC_036183	MVP	NIC
TCONS_00176944	1.00795e-09	Infinite	XLOC_036183	MVP	NIC
TCONS_00182890	1.45076e-26	Infinite	XLOC_037871	SEZ6L2	FSM
TCONS_00190403	3.73459e-09	Infinite	XLOC_036184	ASPHD1	FSM
TCONS_00173629	0.000522589	Infinite	XLOC_036186	TMEM219	FSM
TCONS_00194315	0.000305833	Infinite	XLOC_036186	TMEM219	NNC
TCONS_00178368	0.0217892	Infinite	XLOC_037885	SMG1P5	NNC
TCONS_00175667	0.000228781	Infinite	XLOC_036221	ITGAL	NIC
TCONS_00193742	0.00342443	Infinite	XLOC_036229	SRCAP	NIC
TCONS_00183731	0.000877313	Infinite	XLOC_036230	RNF40	NNC
TCONS_00193849	0.0239978	Infinite	XLOC_036230	RNF40	Others
TCONS_00193609	0.00271934	Infinite	XLOC_036238	HSD3B7	NNC
TCONS_00194017	7.57992e-06	Infinite	XLOC_036247	ITGAM	NNC
TCONS_00176528	0.000160233	Infinite	XLOC_036247	ITGAM	FSM
TCONS_00193638	1.72148e-14	Infinite	XLOC_037931	RUSF1	NIC
TCONS_00177744	0.00324963	Infinite	XLOC_036273	BCAP31P2	NNC
TCONS_00182694	1.80474e-42	3.62027	XLOC_036304	ORC6	FSM
TCONS_00181533	0.00143871	Infinite	XLOC_036357	ENSG00000260573	NIC
TCONS_00192937	0.033875	Infinite	XLOC_036391	CHD9	NIC
TCONS_00191282	6.09209e-07	Infinite	XLOC_038115	AKTIP	NNC
TCONS_00193454	7.081e-06	Infinite	XLOC_036445	IRX6	FSM
TCONS_00194353	0.0455268	Infinite	XLOC_038133	CES1	NIC
TCONS_00193580	0.00108209	Infinite	XLOC_038164	DOK4	NIC
TCONS_00184728	2.81954e-09	Infinite	XLOC_036501	ADGRG1	NIC
TCONS_00193752	0.000166257	Infinite	XLOC_036509	USB1	FSM
TCONS_00177544	1.87285e-08	Infinite	XLOC_036579	PHAF1	NIC
TCONS_00174791	1.67103e-05	Infinite	XLOC_036606	EDC4	FSM
TCONS_00193479	0.0145451	Infinite	XLOC_038279	SLC12A4	NIC
TCONS_00187627	9.93762e-05	Infinite	XLOC_038279	SLC12A4	FSM
TCONS_00176408	8.92695e-08	Infinite	XLOC_038313	CHTF8	FSM
TCONS_00183046	1.04375e-06	Infinite	XLOC_038313	CHTF8	NIC
TCONS_00185566	3.72231e-07	Infinite	XLOC_038328	NQO1	FSM
TCONS_00181839	8.6336e-19	Infinite	XLOC_038328	NQO1	FSM
TCONS_00174566	1.74967e-08	Infinite	XLOC_038328	NQO1	FSM
TCONS_00193912	0.0101622	Infinite	XLOC_036670	WWP2	NNC
TCONS_00184846	0.00144542	Infinite	XLOC_036670	WWP2	NNC
TCONS_00193268	0.000647521	Infinite	XLOC_036730	HPR	NNC
TCONS_00173679	1.35194e-07	Infinite	XLOC_036731	DHX38	FSM
TCONS_00172498	0.00647398	Infinite	XLOC_036977	HSD17B2	NNC
TCONS_00183520	0.00119653	Infinite	XLOC_037021	USP10	FSM
TCONS_00174585	0.0004277	Infinite	XLOC_038659	MTHFSD	FSM
TCONS_00173545	0.0191133	Infinite	XLOC_038659	MTHFSD	FSM
TCONS_00176431	2.80772e-19	Infinite	XLOC_038684	SLC7A5	FSM
TCONS_00194231	0.0116234	Infinite	XLOC_037149	DPEP1	NNC
TCONS_00189952	1.60585e-15	Infinite	XLOC_038731	FANCA	FSM
TCONS_00181295	1.05203e-12	Infinite	XLOC_037157	TUBB3	FSM
TCONS_00185009	4.54533e-07	Infinite	XLOC_037159	DEF8	FSM
TCONS_00193249	1.60508e-06	Infinite	XLOC_038740	DBNDD1	FSM
TCONS_00193696	0.000934932	Infinite	XLOC_038740	DBNDD1	NNC
TCONS_00219155	0.00787393	Infinite	XLOC_038787	SERPInfinite1	NIC
TCONS_00213048	0.000729403	Infinite	XLOC_038827	CTNS	FSM
TCONS_00205058	0.000221334	Infinite	XLOC_038849	MINK1	NIC
TCONS_00208720	0.00115634	Infinite	XLOC_040815	DHX33	FSM
TCONS_00205412	0.000890646	Infinite	XLOC_038877	PIMREG	Others
TCONS_00194978	0.0150857	Infinite	XLOC_040838	ASGR2	NIC
TCONS_00197175	1.31608e-08	Infinite	XLOC_040838	ASGR2	NIC
TCONS_00195877	2.50901e-07	Infinite	XLOC_040838	ASGR2	NNC
TCONS_00196437	0.000140844	Infinite	XLOC_038903	ELP5	FSM
TCONS_00205480	7.36092e-22	Infinite	XLOC_040845	CLDN7	FSM
TCONS_00208750	3.70762e-38	Infinite	XLOC_040872	AURKB	FSM
TCONS_00205481	3.85052e-25	Infinite	XLOC_040872	AURKB	FSM
TCONS_00195641	0.00191205	Infinite	XLOC_038938	NDEL1	FSM
TCONS_00200168	7.15602e-07	Infinite	XLOC_038938	NDEL1	NIC
TCONS_00219120	2.94309e-11	Infinite	XLOC_040965	TRIM16	FSM
TCONS_00207818	7.54433e-05	Infinite	XLOC_040965	ENSG00000251537	NIC
TCONS_00196293	4.46809e-05	4.48279	XLOC_041020	FLCN	FSM
TCONS_00220207	0.00645108	Infinite	XLOC_039125	DRG2	NIC
TCONS_00219101	0.00346932	Infinite	XLOC_039157	PRPSAP2	NIC
TCONS_00219123	1.55514e-09	Infinite	XLOC_041087	ALDH3A1	FSM
TCONS_00207219	9.45896e-07	Infinite	XLOC_041087	ALDH3A1	FSM
TCONS_00219124	0.00277985	Infinite	XLOC_041087	ALDH3A1	NNC
TCONS_00206067	0.00554207	Infinite	XLOC_039253	LGALS9	NIC
TCONS_00219749	0.000141111	Infinite	XLOC_041146	VTN	NIC
TCONS_00214589	0.000161334	Infinite	XLOC_041148	SLC46A1	FSM
TCONS_00198867	3.28555e-08	Infinite	XLOC_041153	BLTP2	FSM
TCONS_00204446	6.08415e-11	Infinite	XLOC_041157	RAB34	FSM
TCONS_00198022	4.41999e-05	Infinite	XLOC_041157	RAB34	FSM
TCONS_00207225	0.000503843	Infinite	XLOC_041159	FAM222B	NIC
TCONS_00205272	4.7757e-07	Infinite	XLOC_041159	FAM222B	FSM
TCONS_00220261	0.00154782	Infinite	XLOC_041159	FAM222B	NNC
TCONS_00200605	0.0102618	Infinite	XLOC_039292	ERAL1	NIC
TCONS_00201813	5.57652e-06	Infinite	XLOC_041165	FLOT2	NIC
TCONS_00219286	0.0050198	Infinite	XLOC_041171	SEZ6	FSM
TCONS_00199410	1.80424e-11	Infinite	XLOC_041174	MYO18A	FSM
TCONS_00219893	2.12294e-22	Infinite	XLOC_041179	ENSG00000264808	FSM
TCONS_00196169	8.23321e-10	Infinite	XLOC_039380	RAB11FIP4	FSM
TCONS_00199249	1.9777e-14	Infinite	XLOC_039437	LIG3	FSM
TCONS_00219102	0.0257648	Infinite	XLOC_039443	AP2B1	NIC
TCONS_00219592	0.000168746	Infinite	XLOC_041369	MYO19	NNC
TCONS_00213797	0.000704419	Infinite	XLOC_041369	MYO19	NNC
TCONS_00204118	0.0102268	Infinite	XLOC_039475	GGNBP2	NNC
TCONS_00219213	5.97693e-05	Infinite	XLOC_041442	PLXDC1	NIC
TCONS_00194614	2.29899e-07	Infinite	XLOC_039558	RPL19	FSM
TCONS_00204756	0.00804597	Infinite	XLOC_039569	PPP1R1B	FSM
TCONS_00198078	4.85151e-08	Infinite	XLOC_039570	STARD3	NIC
TCONS_00211563	0.000250048	Infinite	XLOC_039570	STARD3	NIC
TCONS_00207971	6.4407e-08	Infinite	XLOC_041459	PGAP3	FSM
TCONS_00213646	1.84001e-10	Infinite	XLOC_041459	PGAP3	NIC
TCONS_00199044	1.05113e-09	Infinite	XLOC_041469	MED24	NIC
TCONS_00206640	0.000903319	Infinite	XLOC_039589	WIPF2	FSM
TCONS_00205105	7.19758e-48	Infinite	XLOC_039594	CDC6	FSM
TCONS_00219059	0.000251415	Infinite	XLOC_041501	KRT12	FSM
TCONS_00204931	1.08546e-06	Infinite	XLOC_041501	KRT20	FSM
TCONS_00211100	0.0438363	Infinite	XLOC_041507	KRT13	FSM
TCONS_00204461	6.7471e-07	Infinite	XLOC_041515	JUP	NIC
TCONS_00196983	0.000714932	Infinite	XLOC_041515	JUP	NIC
TCONS_00200280	2.31184e-06	Infinite	XLOC_041517	P3H4	FSM
TCONS_00220266	1.77365e-06	Infinite	XLOC_041517	P3H4	NNC
TCONS_00196185	7.19478e-05	Infinite	XLOC_039623	FKBP10	FSM
TCONS_00219505	0.00684764	Infinite	XLOC_041520	ACLY	NIC
TCONS_00200282	0.00153188	Infinite	XLOC_041521	DNAJC7	FSM
TCONS_00202735	0.00372931	Infinite	XLOC_041521	DNAJC7	FSM
TCONS_00198688	0.0314959	Infinite	XLOC_041532	STAT3	FSM
TCONS_00211227	6.09602e-42	4.94348	XLOC_041544	PSMC3IP	FSM
TCONS_00211578	0.014753	Infinite	XLOC_039647	TUBG2	NNC
TCONS_00205580	2.25559e-13	Infinite	XLOC_039652	WNK4	FSM
TCONS_00220127	1.13122e-05	Infinite	XLOC_039654	CNTD1	FSM
TCONS_00208929	1.26724e-05	Infinite	XLOC_041553	BECN1	NIC
TCONS_00219602	0.000381839	Infinite	XLOC_041553	BECN1	NIC
TCONS_00212005	0.0047358	Infinite	XLOC_041553	MIR6781	Others
TCONS_00208930	1.10621e-08	Infinite	XLOC_041553	BECN1	NIC
TCONS_00220271	1.2783e-06	Infinite	XLOC_041578	LINC00910	FSM
TCONS_00204464	1.47623e-10	Infinite	XLOC_041585	ETV4	Others
TCONS_00215775	5.46172e-05	Infinite	XLOC_041585	ETV4	NNC
TCONS_00206325	2.58683e-12	Infinite	XLOC_041585	ETV4	FSM
TCONS_00204465	1.18178e-06	Infinite	XLOC_041585	ETV4	FSM
TCONS_00204944	7.97067e-13	Infinite	XLOC_041585	ETV4	FSM
TCONS_00205764	9.167e-08	Infinite	XLOC_041585	ETV4	NIC
TCONS_00204467	2.27986e-05	Infinite	XLOC_041587	MEOX1	FSM
TCONS_00211233	4.17584e-08	Infinite	XLOC_041592	MPP2	FSM
TCONS_00200090	0.000873397	Infinite	XLOC_041596	HDAC5	NIC
TCONS_00198639	0.000166559	Infinite	XLOC_039692	HROB	FSM
TCONS_00205434	2.51801e-13	Infinite	XLOC_039692	HROB	FSM
TCONS_00219861	0.00114556	Infinite	XLOC_039693	TMUB2	NNC
TCONS_00200289	0.0131158	Infinite	XLOC_041602	SLC25A39	FSM
TCONS_00219607	6.50729e-07	Infinite	XLOC_041602	SLC25A39	NIC
TCONS_00205978	1.41534e-10	Infinite	XLOC_041602	SLC25A39	NIC
TCONS_00201878	1.55715e-10	Infinite	XLOC_041602	SLC25A39	NIC
TCONS_00212661	2.55873e-06	Infinite	XLOC_041602	SLC25A39	NIC
TCONS_00207910	0.000437649	Infinite	XLOC_039697	GRN	NIC
TCONS_00219952	1.64068e-16	Infinite	XLOC_039703	DBF4B	NIC
TCONS_00219257	0.0260036	Infinite	XLOC_039703	DBF4B	FSM
TCONS_00196470	0.000227255	Infinite	XLOC_039712	ACBD4	NNC
TCONS_00209771	1.38374e-21	Infinite	XLOC_039730	MAPT	FSM
TCONS_00198216	4.7781e-05	Infinite	XLOC_041663	KANSL1	NIC
TCONS_00213465	0.00195862	Infinite	XLOC_039791	GOSR2	FSM
TCONS_00219610	6.57088e-08	Infinite	XLOC_041706	CDC27	NIC
TCONS_00197235	0.000169743	Infinite	XLOC_041732	OSBPL7	FSM
TCONS_00196000	0.000107687	Infinite	XLOC_041734	SCRN2	FSM
TCONS_00195732	2.96111e-07	Infinite	XLOC_039823	NFE2L1	FSM
TCONS_00200716	0.00292444	Infinite	XLOC_039823	NFE2L1	NIC
TCONS_00199723	0.0200606	Infinite	XLOC_039823	NFE2L1	NIC
TCONS_00215128	5.77984e-06	Infinite	XLOC_039823	NFE2L1	NNC
TCONS_00219720	1.51956e-06	Infinite	XLOC_039823	NFE2L1	FSM
TCONS_00211246	3.15078e-17	Infinite	XLOC_041740	CBX1	FSM
TCONS_00204971	0.00652432	Infinite	XLOC_041755	HOXB9	FSM
TCONS_00205642	1.00966e-08	Infinite	XLOC_041759	HOXB13	FSM
TCONS_00215673	4.89213e-41	7.3152	XLOC_039844	IGF2BP1	FSM
TCONS_00219903	8.51365e-05	Infinite	XLOC_041776	PHB1	NIC
TCONS_00219163	3.28458e-16	Infinite	XLOC_039869	XYLT2	NNC
TCONS_00207449	2.08556e-33	Infinite	XLOC_039870	EME1	FSM
TCONS_00205875	4.06706e-07	Infinite	XLOC_039875	SPATA20	NIC
TCONS_00195757	4.76322e-16	Infinite	XLOC_039914	TOM1L1	FSM
TCONS_00202798	5.44657e-09	Infinite	XLOC_041922	ENSG00000266086	NIC
TCONS_00212185	0.000698033	Infinite	XLOC_041922	ENSG00000266086	NIC
TCONS_00197729	0.0257648	Infinite	XLOC_041922	ENSG00000266086	Others
TCONS_00195316	2.51389e-08	Infinite	XLOC_041928	SUPT4H1	FSM
TCONS_00198220	3.02383e-07	Infinite	XLOC_041928	RNF43	FSM
TCONS_00207687	0.000967237	Infinite	XLOC_041928	RNF43	FSM
TCONS_00207686	5.29556e-05	Infinite	XLOC_041928	ENSG00000285897	NNC
TCONS_00198043	0.0052777	Infinite	XLOC_041932	MTMR4	NIC
TCONS_00214484	1.53509e-08	Infinite	XLOC_040019	VMP1	NIC
TCONS_00213951	9.46214e-10	Infinite	XLOC_040019	VMP1	NIC
TCONS_00216361	0.00446103	Infinite	XLOC_040019	VMP1	NIC
TCONS_00220086	5.1901e-07	Infinite	XLOC_040089	TBX4	FSM
TCONS_00219668	4.07204e-06	Infinite	XLOC_042019	BRIP1	NIC
TCONS_00199865	6.1664e-09	Infinite	XLOC_040102	METTL2A	FSM
TCONS_00219515	0.0070198	Infinite	XLOC_042081	PECAM1	NNC
TCONS_00195373	1.13473e-08	4.84629	XLOC_042084	DDX5	FSM
TCONS_00220074	4.36375e-33	Infinite	XLOC_042257	LINC00511	NNC
TCONS_00213904	0.0348199	Infinite	XLOC_042276	SLC39A11	NIC
TCONS_00207932	7.71293e-07	Infinite	XLOC_040399	COG1	NIC
TCONS_00202281	9.1668e-05	Infinite	XLOC_042334	NAT9	FSM
TCONS_00197142	1.56955e-07	Infinite	XLOC_040422	TMEM104	FSM
TCONS_00196383	0.00942631	Infinite	XLOC_042339	HID1	FSM
TCONS_00207719	4.30916e-07	Infinite	XLOC_042345	NT5C	FSM
TCONS_00195795	1.30718e-09	Infinite	XLOC_040435	NUP85	FSM
TCONS_00219043	4.89274e-05	Infinite	XLOC_040435	NUP85	NIC
TCONS_00220142	6.3987e-09	Infinite	XLOC_040435	NUP85	NIC
TCONS_00219081	9.87545e-05	Infinite	XLOC_042352	GGA3	NIC
TCONS_00205668	0.000262674	Infinite	XLOC_042352	GGA3	FSM
TCONS_00213909	7.76126e-26	Infinite	XLOC_042354	MIF4GD	FSM
TCONS_00207344	0.000355912	Infinite	XLOC_042355	SLC25A19	NIC
TCONS_00219734	1.56697e-16	Infinite	XLOC_040444	TMEM94	NIC
TCONS_00195798	2.40494e-15	Infinite	XLOC_040445	TSEN54	FSM
TCONS_00195799	0.000177705	Infinite	XLOC_040445	TSEN54	FSM
TCONS_00198749	0.000814959	Infinite	XLOC_040445	TSEN54	FSM
TCONS_00214678	3.56492e-11	Infinite	XLOC_042376	ENSG00000267426	NIC
TCONS_00201507	5.68145e-05	3.43631	XLOC_042377	ACOX1	NIC
TCONS_00199930	0.0128411	Infinite	XLOC_042382	EXOC7	NIC
TCONS_00197287	1.46871e-12	Infinite	XLOC_042382	EXOC7	FSM
TCONS_00220057	0.000177194	Infinite	XLOC_040467	RNF157-AS1	NIC
TCONS_00213107	6.01745e-10	Infinite	XLOC_042391	PRPSAP1	FSM
TCONS_00219186	1.46543e-07	Infinite	XLOC_040476	SPHK1	NIC
TCONS_00219188	8.52817e-07	Infinite	XLOC_040476	SPHK1	NNC
TCONS_00204840	1.37039e-05	Infinite	XLOC_040476	SPHK1	FSM
TCONS_00204839	0.00166402	Infinite	XLOC_040476	SPHK1	NIC
TCONS_00204842	1.06202e-11	Infinite	XLOC_040476	SPHK1	FSM
TCONS_00206022	9.81903e-10	Infinite	XLOC_042397	RHBDF2	NIC
TCONS_00219231	3.26027e-05	Infinite	XLOC_042397	RHBDF2	NIC
TCONS_00207862	0.00908876	Infinite	XLOC_042397	RHBDF2	NIC
TCONS_00201162	9.29073e-06	Infinite	XLOC_042397	RHBDF2	FSM
TCONS_00215220	0.0171063	Infinite	XLOC_042397	RHBDF2	NIC
TCONS_00196066	3.99982e-06	Infinite	XLOC_042397	RHBDF2	FSM
TCONS_00205792	6.97107e-08	Infinite	XLOC_042404	SRSF2	FSM
TCONS_00215708	1.08915e-05	Infinite	XLOC_040498	SEPTIN9	NIC
TCONS_00198651	1.40103e-09	Infinite	XLOC_040498	SEPTIN9	FSM
TCONS_00213478	5.09007e-05	Infinite	XLOC_040498	SEPTIN9	NNC
TCONS_00210959	8.39959e-07	Infinite	XLOC_040523	SYNGR2	NNC
TCONS_00198894	1.83236e-20	Infinite	XLOC_042433	TK1	FSM
TCONS_00208014	8.10902e-05	Infinite	XLOC_042433	TK1	Others
TCONS_00198847	8.87367e-57	5.58651	XLOC_040528	BIRC5	FSM
TCONS_00205606	3.63485e-40	Infinite	XLOC_040528	BIRC5	FSM
TCONS_00195818	7.09955e-06	Infinite	XLOC_040533	PGS1	FSM
TCONS_00207522	8.98049e-07	Infinite	XLOC_040533	PGS1	NIC
TCONS_00209296	0.000580111	Infinite	XLOC_042460	LGALS3BP	NIC
TCONS_00206040	1.19016e-07	Infinite	XLOC_042461	CANT1	NIC
TCONS_00205038	7.93864e-15	Infinite	XLOC_042461	CANT1	NIC
TCONS_00197292	2.94578e-07	Infinite	XLOC_042461	CANT1	NIC
TCONS_00205794	7.28816e-06	Infinite	XLOC_042461	CANT1	NIC
TCONS_00219048	0.00348526	Infinite	XLOC_040566	CCDC40	FSM
TCONS_00198751	6.98823e-08	Infinite	XLOC_040571	SLC26A11	FSM
TCONS_00219489	1.50541e-10	Infinite	XLOC_040571	SLC26A11	NIC
TCONS_00210965	1.8381e-09	Infinite	XLOC_040572	RNF213	FSM
TCONS_00202145	1.17732e-12	Infinite	XLOC_040575	RPTOR	FSM
TCONS_00207532	0.00895185	Infinite	XLOC_040591	BAIAP2	NIC
TCONS_00204500	7.76428e-09	Infinite	XLOC_042509	CEP131	FSM
TCONS_00199344	5.00393e-08	Infinite	XLOC_042511	SLC38A10	NNC
TCONS_00214021	2.56838e-06	Infinite	XLOC_042511	SLC38A10	NIC
TCONS_00208024	3.66641e-06	Infinite	XLOC_042519	FAAP100	NNC
TCONS_00213660	3.00317e-06	Infinite	XLOC_042519	FAAP100	NNC
TCONS_00205204	3.32353e-34	Infinite	XLOC_040607	HGS	FSM
TCONS_00200069	0.0386095	Infinite	XLOC_040607	HGS	FSM
TCONS_00198386	0.0438363	Infinite	XLOC_040610	GCGR	NIC
TCONS_00211307	3.14115e-05	Infinite	XLOC_042534	P4HB	FSM
TCONS_00216649	1.72638e-05	Infinite	XLOC_042534	P4HB	FSM
TCONS_00199678	1.23447e-09	Infinite	XLOC_042534	P4HB	FSM
TCONS_00219520	1.19975e-09	Infinite	XLOC_042534	P4HB	FSM
TCONS_00219195	4.79881e-27	4.88464	XLOC_040612	NPB	FSM
TCONS_00220298	3.50358e-08	Infinite	XLOC_042540	SIRT7	NIC
TCONS_00196632	2.98392e-07	Infinite	XLOC_042541	PYCR1	FSM
TCONS_00219305	0.00100125	Infinite	XLOC_042541	PYCR1	NIC
TCONS_00206985	3.53201e-11	Infinite	XLOC_042541	PYCR1	NIC
TCONS_00209370	1.23264e-07	Infinite	XLOC_042541	PYCR1	NIC
TCONS_00216977	0.0388332	Infinite	XLOC_042541	PYCR1	NIC
TCONS_00220092	0.000897782	Infinite	XLOC_040615	ASPSCR1	NIC
TCONS_00220111	1.26283e-05	Infinite	XLOC_042544	CENPX	NIC
TCONS_00198185	3.49241e-11	Infinite	XLOC_040619	GPS1	NIC
TCONS_00205207	7.91474e-06	Infinite	XLOC_040619	GPS1	Others
TCONS_00200741	2.47838e-05	Infinite	XLOC_040622	SLC16A3	FSM
TCONS_00205802	1.58266e-12	Infinite	XLOC_042562	CYBC1	FSM
TCONS_00220302	0.00765102	Infinite	XLOC_042562	CYBC1	NIC
TCONS_00211873	0.000935699	Infinite	XLOC_042562	CYBC1	NIC
TCONS_00211310	6.25302e-06	Infinite	XLOC_042562	CYBC1	NNC
TCONS_00204586	9.31816e-05	Infinite	XLOC_040627	NARF	FSM
TCONS_00197300	4.11072e-05	Infinite	XLOC_042571	WDR45B	NIC
TCONS_00219849	0.0012861	Infinite	XLOC_042571	WDR45B	NNC
TCONS_00196115	8.17244e-08	Infinite	XLOC_042571	WDR45B	FSM
TCONS_00221221	1.16196e-09	Infinite	XLOC_043776	THOC1	FSM
TCONS_00227359	4.91544e-05	Infinite	XLOC_043809	METTL4	Others
TCONS_00222629	0.00174215	Infinite	XLOC_042679	LINC00667	NNC
TCONS_00227123	0.000362144	Infinite	XLOC_043945	PIEZO2	NNC
TCONS_00227362	1.26693e-07	Infinite	XLOC_043945	PIEZO2	NNC
TCONS_00223565	9.34219e-17	Infinite	XLOC_042823	GNAL	FSM
TCONS_00221510	0.000133268	Infinite	XLOC_044070	ABHD3	FSM
TCONS_00227171	2.44533e-23	Infinite	XLOC_042975	RBBP8	FSM
TCONS_00227088	4.14079e-06	Infinite	XLOC_044133	NPC1	NIC
TCONS_00225176	3.35428e-10	Infinite	XLOC_043014	CABYR	FSM
TCONS_00224912	0.0483621	Infinite	XLOC_043014	CABYR	FSM
TCONS_00225218	2.13278e-12	Infinite	XLOC_043014	CABYR	Others
TCONS_00227250	2.40681e-16	Infinite	XLOC_043112	DTNA	NIC
TCONS_00226958	3.54733e-18	Infinite	XLOC_043112	DTNA	NIC
TCONS_00227048	8.78771e-06	Infinite	XLOC_043112	DTNA	NIC
TCONS_00227101	6.93923e-07	Infinite	XLOC_043158	ELP2	NIC
TCONS_00227153	6.69626e-06	Infinite	XLOC_044323	TPGS2	NNC
TCONS_00227310	0.00275439	Infinite	XLOC_043201	PIK3C3	FSM
TCONS_00227354	6.25321e-07	Infinite	XLOC_043318	ENSG00000287673	NNC
TCONS_00227244	6.57459e-06	Infinite	XLOC_044486	SNORD58B	NIC
TCONS_00223530	8.68503e-11	Infinite	XLOC_044594	ATP8B1	NNC
TCONS_00224587	1.00703e-05	Infinite	XLOC_043488	NEDD4L	Others
TCONS_00223960	5.49701e-05	Infinite	XLOC_043679	CNDP2	NNC
TCONS_00226567	0.0145611	Infinite	XLOC_043722	ZNF236	Others
TCONS_00227346	3.49282e-16	Infinite	XLOC_044810	ENSG00000267015	FSM
TCONS_00237823	4.96949e-07	Infinite	XLOC_046173	PLPP2	FSM
TCONS_00236508	1.10247e-09	Infinite	XLOC_046174	MIER2	NIC
TCONS_00238631	1.44051e-13	Infinite	XLOC_044838	BSG	FSM
TCONS_00248999	0.00583737	Infinite	XLOC_046182	POLRMT	NNC
TCONS_00243182	1.97069e-08	Infinite	XLOC_046186	MED16	NIC
TCONS_00238326	3.30913e-09	Infinite	XLOC_044848	ARID3A	NNC
TCONS_00229908	0.000132272	Infinite	XLOC_044852	ARHGAP45	FSM
TCONS_00248864	3.09198e-07	Infinite	XLOC_046200	C19orf25	FSM
TCONS_00237630	4.14558e-05	Infinite	XLOC_046214	BTBD2	NIC
TCONS_00249386	0.000337182	Infinite	XLOC_044884	SPPL2B	NIC
TCONS_00249241	2.04004e-15	Infinite	XLOC_044896	ZNF57	NNC
TCONS_00229400	0.00222255	Infinite	XLOC_044904	NFIC	NIC
TCONS_00249422	0.0177494	Infinite	XLOC_046268	STAP2	NIC
TCONS_00235984	1.15725e-16	Infinite	XLOC_044947	UHRF1	FSM
TCONS_00243246	3.12338e-27	Infinite	XLOC_044947	UHRF1	FSM
TCONS_00228802	2.92058e-07	Infinite	XLOC_046321	TUBB4A	FSM
TCONS_00231340	5.82133e-06	Infinite	XLOC_045008	ARHGEF18	FSM
TCONS_00239329	0.00194537	Infinite	XLOC_045014	MCOLN1	NNC
TCONS_00239344	5.94621e-09	Infinite	XLOC_045016	ENSG00000268400	NIC
TCONS_00249084	3.56492e-11	Infinite	XLOC_045029	CCL25	NIC
TCONS_00248910	7.97353e-16	Infinite	XLOC_045029	CCL25	FSM
TCONS_00249085	0.000930118	Infinite	XLOC_045029	CCL25	FSM
TCONS_00243104	0.0142679	Infinite	XLOC_045030	CERS4	NNC
TCONS_00229411	0.000219647	Infinite	XLOC_045040	HNRNPM	NIC
TCONS_00240245	0.000299729	Infinite	XLOC_046399	ZNF266	FSM
TCONS_00249005	0.0190492	Infinite	XLOC_046429	TYK2	FSM
TCONS_00232691	2.08342e-09	Infinite	XLOC_046460	KANK2	NIC
TCONS_00246432	3.82146e-15	Infinite	XLOC_046461	DOCK6	FSM
TCONS_00228614	4.98504e-07	Infinite	XLOC_045105	PLPPR2	FSM
TCONS_00248846	0.00567595	Infinite	XLOC_045108	PRKCSH	NIC
TCONS_00230596	0.00713516	Infinite	XLOC_045108	PRKCSH	FSM
TCONS_00242881	0.00201126	Infinite	XLOC_046468	ACP5	FSM
TCONS_00243908	4.10128e-05	Infinite	XLOC_046505	MAN2B1	NIC
TCONS_00249800	9.17402e-05	Infinite	XLOC_046505	DHPS	FSM
TCONS_00237214	6.68046e-09	Infinite	XLOC_046506	TNPO2	NIC
TCONS_00236862	2.21621e-05	Infinite	XLOC_046509	HOOK2	NIC
TCONS_00228622	0.0438363	Infinite	XLOC_045160	GCDH	FSM
TCONS_00249296	0.0317203	Infinite	XLOC_045160	GCDH	FSM
TCONS_00230414	0.0438363	Infinite	XLOC_045160	RPS6P25	Others
TCONS_00229705	0.0022957	Infinite	XLOC_046519	TRMT1	NIC
TCONS_00241239	1.34479e-10	3.43369	XLOC_046551	BRME1	FSM
TCONS_00228245	2.40129e-28	Infinite	XLOC_046562	DDX39A	FSM
TCONS_00249826	1.57888e-06	Infinite	XLOC_045208	TECR	NIC
TCONS_00246362	0.000470303	Infinite	XLOC_045211	ZNF333	NIC
TCONS_00231478	2.74939e-05	Infinite	XLOC_046576	ILVBL	NNC
TCONS_00242474	2.87754e-05	Infinite	XLOC_045229	CYP4F22	NNC
TCONS_00229023	0.0193046	Infinite	XLOC_045234	CYP4F3	FSM
TCONS_00241935	0.000353646	Infinite	XLOC_045275	ENSG00000269307	NIC
TCONS_00237014	2.0488e-14	Infinite	XLOC_045286	B3GNT3	FSM
TCONS_00242153	3.91476e-10	Infinite	XLOC_045292	CCDC124	NNC
TCONS_00239547	0.00249334	Infinite	XLOC_045306	SSBP4	NNC
TCONS_00232904	4.52541e-05	Infinite	XLOC_045314	KXD1	FSM
TCONS_00239550	0.00666461	Infinite	XLOC_045314	KXD1	NNC
TCONS_00249847	0.00180751	Infinite	XLOC_046663	CERS1	FSM
TCONS_00238556	0.0201275	Infinite	XLOC_046665	SUGP2	FSM
TCONS_00232543	1.15056e-11	Infinite	XLOC_045325	ARMC6	NNC
TCONS_00233025	0.000336055	Infinite	XLOC_045325	ARMC6	NNC
TCONS_00236575	1.09895e-08	Infinite	XLOC_046669	TMEM161A	NIC
TCONS_00232968	6.10243e-06	Infinite	XLOC_046674	NR2C2AP	FSM
TCONS_00248935	5.07349e-18	Infinite	XLOC_046806	ENSG00000269289	FSM
TCONS_00248962	9.28191e-08	Infinite	XLOC_045481	ENSG00000266976	FSM
TCONS_00249035	0.00435921	Infinite	XLOC_045481	ENSG00000266976	NNC
TCONS_00249036	0.00108895	Infinite	XLOC_045481	ENSG00000266976	NNC
TCONS_00249039	1.38371e-05	Infinite	XLOC_045481	ENSG00000266976	NNC
TCONS_00248963	2.25379e-15	Infinite	XLOC_045481	ENSG00000266976	NIC
TCONS_00249040	0.000216651	Infinite	XLOC_045481	ENSG00000266976	NNC
TCONS_00237447	3.11955e-29	Infinite	XLOC_045498	CCNE1	FSM
TCONS_00238565	3.03391e-05	Infinite	XLOC_046867	ANKRD27	NIC
TCONS_00229867	7.31172e-17	Infinite	XLOC_046867	ANKRD27	FSM
TCONS_00228888	2.4086e-06	Infinite	XLOC_046873	SLC7A9	NIC
TCONS_00249066	3.54952e-14	Infinite	XLOC_046879	SLC7A10	FSM
TCONS_00228661	0.000151606	Infinite	XLOC_045559	ZNF302	FSM
TCONS_00242339	2.90973e-05	Infinite	XLOC_045580	RBM42	FSM
TCONS_00249833	5.39202e-10	Infinite	XLOC_045588	ARHGAP33	NNC
TCONS_00244550	6.16695e-09	Infinite	XLOC_045590	APLP1	FSM
TCONS_00236365	1.65076e-07	Infinite	XLOC_045590	APLP1	FSM
TCONS_00249524	5.31285e-16	Infinite	XLOC_045596	WDR62	FSM
TCONS_00230070	6.30345e-06	Infinite	XLOC_045601	ZNF146	NIC
TCONS_00238833	1.82708e-10	Infinite	XLOC_046949	LINC00665	FSM
TCONS_00238834	2.14091e-08	Infinite	XLOC_046949	LINC00665	FSM
TCONS_00236090	1.72946e-18	Infinite	XLOC_046949	LINC00665	FSM
TCONS_00234111	0.00177844	Infinite	XLOC_047002	ZNF573	FSM
TCONS_00242074	0.0151333	Infinite	XLOC_047021	LGALS7	FSM
TCONS_00248641	4.46144e-19	Infinite	XLOC_047022	LGALS4	NIC
TCONS_00229603	2.1943e-11	Infinite	XLOC_045719	SUPT5H	NIC
TCONS_00249165	0.00129058	Infinite	XLOC_045719	SUPT5H	NNC
TCONS_00249555	1.44995e-07	Infinite	XLOC_047044	FBL	NNC
TCONS_00231080	0.0201722	Infinite	XLOC_047052	ZNF780A	Others
TCONS_00229187	2.85939e-05	Infinite	XLOC_047056	AKT2	FSM
TCONS_00236384	0.00600627	Infinite	XLOC_045729	PLD3	FSM
TCONS_00237057	3.87285e-07	Infinite	XLOC_045735	SHKBP1	NNC
TCONS_00248900	0.00135102	Infinite	XLOC_047065	COQ8B	FSM
TCONS_00249256	2.1394e-05	Infinite	XLOC_045740	RAB4B-EGLN2	NNC
TCONS_00230947	0.00598507	Infinite	XLOC_047071	CYP2A7	FSM
TCONS_00228698	0.00679927	Infinite	XLOC_045755	CYP2S1	FSM
TCONS_00229064	1.10788e-11	Infinite	XLOC_045758	HNRNPUL1	FSM
TCONS_00231559	5.38091e-11	3.91612	XLOC_045758	HNRNPUL1	NIC
TCONS_00232514	3.05845e-09	Infinite	XLOC_047114	DEDD2	NIC
TCONS_00240561	0.00800419	Infinite	XLOC_047114	ERF	FSM
TCONS_00238083	5.93231e-13	Infinite	XLOC_047129	PHLDB3	NIC
TCONS_00238735	0.0113913	Infinite	XLOC_045807	ZNF576	FSM
TCONS_00230902	0.000895704	Infinite	XLOC_045827	ZNF227	FSM
TCONS_00249571	2.06153e-10	Infinite	XLOC_047150	CEACAM20	FSM
TCONS_00248917	0.0145134	Infinite	XLOC_045832	IGSF23	NNC
TCONS_00248919	0.00099234	Infinite	XLOC_045832	IGSF23	NNC
TCONS_00248920	0.0351642	Infinite	XLOC_045832	IGSF23	NNC
TCONS_00248921	3.71486e-06	Infinite	XLOC_045832	IGSF23	NNC
TCONS_00249315	2.17366e-10	Infinite	XLOC_045842	TOMM40	NNC
TCONS_00248972	2.01588e-06	Infinite	XLOC_045845	RELB	NIC
TCONS_00229623	2.307e-09	Infinite	XLOC_045846	CLASRP	FSM
TCONS_00249380	0.000302118	Infinite	XLOC_047161	TRAPPC6A	NNC
TCONS_00240596	3.07151e-05	Infinite	XLOC_047164	ERCC2	NIC
TCONS_00232060	7.96971e-07	Infinite	XLOC_047165	PPP1R13L	FSM
TCONS_00240607	0.00503422	Infinite	XLOC_047179	SYMPK	NIC
TCONS_00236038	0.00573497	3.35048	XLOC_045881	PPP5C	FSM
TCONS_00238860	1.43541e-21	Infinite	XLOC_047206	SLC1A5	FSM
TCONS_00249557	0.000268591	Infinite	XLOC_047206	SLC1A5	NNC
TCONS_00241982	6.1008e-11	Infinite	XLOC_045899	SAE1	FSM
TCONS_00249073	0.00148276	Infinite	XLOC_047234	NAPA	FSM
TCONS_00243808	2.38616e-05	Infinite	XLOC_047245	PLA2G4C	NIC
TCONS_00245282	2.79826e-17	Infinite	XLOC_047245	PLA2G4C	FSM
TCONS_00240649	5.23571e-13	Infinite	XLOC_047246	LIG1	NIC
TCONS_00231092	8.38179e-08	Infinite	XLOC_047246	LIG1	FSM
TCONS_00240650	2.54272e-09	Infinite	XLOC_047246	LIG1	FSM
TCONS_00229205	3.86567e-07	Infinite	XLOC_047246	LIG1	FSM
TCONS_00228927	7.7823e-08	Infinite	XLOC_047250	TMEM143	FSM
TCONS_00248905	1.09375e-06	Infinite	XLOC_047250	TMEM143	NNC
TCONS_00228732	1.47412e-16	Infinite	XLOC_045928	SPHK2	FSM
TCONS_00249529	0.0257648	Infinite	XLOC_045928	SPHK2	NNC
TCONS_00236468	2.21291e-15	Infinite	XLOC_045929	FUT2	FSM
TCONS_00236271	8.52842e-19	Infinite	XLOC_047264	BCAT2	FSM
TCONS_00240663	6.8019e-07	Infinite	XLOC_047264	BCAT2	NIC
TCONS_00230431	9.97918e-12	Infinite	XLOC_045935	NUCB1	FSM
TCONS_00248880	0.0227872	Infinite	XLOC_047283	TEAD2	NIC
TCONS_00248401	0.034031	Infinite	XLOC_047290	NOSIP	NNC
TCONS_00234413	2.02444e-12	Infinite	XLOC_047301	NUP62	FSM
TCONS_00238871	3.77142e-16	Infinite	XLOC_047301	NUP62	FSM
TCONS_00229736	9.70376e-19	Infinite	XLOC_047301	NUP62	FSM
TCONS_00228936	0.0111824	Infinite	XLOC_047304	VRK3	FSM
TCONS_00230907	0.00195306	Infinite	XLOC_045972	ZNF473	FSM
TCONS_00236792	4.86767e-08	Infinite	XLOC_045982	POLD1	FSM
TCONS_00239908	1.07226e-21	Infinite	XLOC_045982	POLD1	NIC
TCONS_00236915	0.000173601	Infinite	XLOC_047325	SYT3	FSM
TCONS_00246633	0.00126037	Infinite	XLOC_046039	TPM3P9	NNC
TCONS_00249171	8.78296e-06	Infinite	XLOC_046052	PRPF31	NNC
TCONS_00249053	1.59818e-05	Infinite	XLOC_046053	CNOT3	NIC
TCONS_00236280	0.0027394	Infinite	XLOC_047406	LAIR1	FSM
TCONS_00241727	8.58767e-06	Infinite	XLOC_047415	TNNT1	FSM
TCONS_00236124	0.00148034	Infinite	XLOC_047415	TNNT1	FSM
TCONS_00239960	8.94288e-13	Infinite	XLOC_046076	KMT5C	FSM
TCONS_00236200	0.0255027	Infinite	XLOC_046112	ZNF419	FSM
TCONS_00230538	9.57609e-05	Infinite	XLOC_046112	ZNF773	FSM
TCONS_00231423	0.00013957	Infinite	XLOC_046145	ZNF544	FSM
TCONS_00232394	0.000246331	Infinite	XLOC_046145	ENSG00000283515	NIC
TCONS_00253730	0.0035874	Infinite	XLOC_047511	ACP1	FSM
TCONS_00263606	3.14357e-10	Infinite	XLOC_051993	EIPR1	NIC
TCONS_00287223	1.05547e-15	Infinite	XLOC_052001	ENSG00000286905	NNC
TCONS_00255726	1.29374e-18	Infinite	XLOC_047600	RRM2	FSM
TCONS_00272874	5.92517e-34	Infinite	XLOC_047600	RRM2	Others
TCONS_00287267	8.32441e-05	Infinite	XLOC_052112	-	Others
TCONS_00265445	6.23785e-10	Infinite	XLOC_052184	MATN3	FSM
TCONS_00255626	0.000616036	Infinite	XLOC_052187	SDC1	NNC
TCONS_00268992	1.67886e-12	Infinite	XLOC_047790	CENPO	FSM
TCONS_00286476	2.27576e-05	Infinite	XLOC_052303	DNMT3A	FSM
TCONS_00268016	1.83427e-24	Infinite	XLOC_052303	DNMT3A	FSM
TCONS_00268426	1.07516e-29	Infinite	XLOC_052303	DNMT3A	FSM
TCONS_00286474	1.11545e-15	Infinite	XLOC_052303	DNMT3A	NNC
TCONS_00249907	0.000442563	Infinite	XLOC_047828	HADHB	FSM
TCONS_00286433	4.55193e-38	Infinite	XLOC_047841	CENPA	FSM
TCONS_00265996	1.44612e-11	Infinite	XLOC_052359	PREB	NIC
TCONS_00276672	0.00843863	Infinite	XLOC_052361	SLC5A6	NNC
TCONS_00286238	0.000211276	Infinite	XLOC_052361	SLC5A6	NNC
TCONS_00287302	1.02291e-23	Infinite	XLOC_047854	CAD	NNC
TCONS_00270945	9.77185e-25	Infinite	XLOC_052363	SLC30A3	FSM
TCONS_00253933	0.000955935	Infinite	XLOC_052365	GTF3C2	NNC
TCONS_00265999	0.000126705	Infinite	XLOC_052368	EIF2B4	FSM
TCONS_00250987	1.2813e-09	Infinite	XLOC_052368	EIF2B4	FSM
TCONS_00287553	4.69362e-07	Infinite	XLOC_052368	EIF2B4	NNC
TCONS_00286436	4.44844e-07	Infinite	XLOC_047858	SNX17	NIC
TCONS_00251844	7.07698e-14	Infinite	XLOC_047865	ZNF512	FSM
TCONS_00253739	4.67365e-11	Infinite	XLOC_047865	ZNF512	FSM
TCONS_00255376	1.08407e-09	Infinite	XLOC_047867	BABAM2	FSM
TCONS_00273441	2.10737e-10	Infinite	XLOC_047931	YPEL5	NNC
TCONS_00253621	0.00174721	Infinite	XLOC_052602	SRSF7	FSM
TCONS_00249972	0.00856835	Infinite	XLOC_048188	EML4	FSM
TCONS_00254505	4.1177e-15	Infinite	XLOC_052735	ABCG5	NNC
TCONS_00251088	2.8629e-05	Infinite	XLOC_052735	ABCG5	NIC
TCONS_00286675	0.000474654	Infinite	XLOC_052735	ABCG5	NNC
TCONS_00286913	3.11726e-08	Infinite	XLOC_048235	ABCG8	NIC
TCONS_00286244	6.17752e-07	Infinite	XLOC_052766	SRBD1	NNC
TCONS_00253950	0.000949414	Infinite	XLOC_052866	ASB3	NNC
TCONS_00275821	4.50167e-08	Infinite	XLOC_048400	CHAC2	NNC
TCONS_00276450	0.0226547	Infinite	XLOC_048491	VRK2	NIC
TCONS_00266254	7.15758e-05	Infinite	XLOC_048491	VRK2	NNC
TCONS_00256520	3.01635e-06	Infinite	XLOC_052963	FANCL	FSM
TCONS_00286923	0.000325324	Infinite	XLOC_048580	EHBP1	NIC
TCONS_00253179	3.08423e-06	Infinite	XLOC_048640	UGP2	NIC
TCONS_00287446	0.0266005	Infinite	XLOC_048640	UGP2	NIC
TCONS_00251892	0.00218211	Infinite	XLOC_048640	UGP2	NIC
TCONS_00286489	0.0144453	Infinite	XLOC_053118	SPRED2	FSM
TCONS_00253961	2.07612e-07	Infinite	XLOC_053239	C2orf42	NIC
TCONS_00267123	7.86097e-09	Infinite	XLOC_048857	STAMBP	FSM
TCONS_00264752	3.83118e-05	Infinite	XLOC_048857	STAMBP	FSM
TCONS_00265271	2.034e-05	Infinite	XLOC_048859	ACTG2	FSM
TCONS_00286396	0.0342887	Infinite	XLOC_053340	ENSG00000264324	NIC
TCONS_00266692	0.000703489	Infinite	XLOC_053349	DQX1	FSM
TCONS_00266270	5.00431e-16	Infinite	XLOC_048881	SEMA4F	FSM
TCONS_00267053	2.37988e-07	Infinite	XLOC_053465	REG3A	FSM
TCONS_00287108	7.75247e-25	Infinite	XLOC_048966	RNA5SP99	Others
TCONS_00287705	5.30889e-12	Infinite	XLOC_053509	CAPG	NIC
TCONS_00253645	0.00028301	Infinite	XLOC_053509	CAPG	FSM
TCONS_00259715	5.07056e-05	Infinite	XLOC_049076	NCAL1	NIC
TCONS_00266278	4.71653e-06	Infinite	XLOC_049076	CYTOR	FSM
TCONS_00279563	0.000192869	Infinite	XLOC_049113	THNSL2	NIC
TCONS_00286935	0.0127727	Infinite	XLOC_049113	THNSL2	NNC
TCONS_00275999	1.67119e-06	Infinite	XLOC_053601	ENSG00000240040	Others
TCONS_00269268	2.14173e-33	Infinite	XLOC_049203	NCAPH	NIC
TCONS_00275750	1.22673e-09	Infinite	XLOC_053709	KANSL3	NIC
TCONS_00280472	2.4888e-07	Infinite	XLOC_053716	FAM178B	FSM
TCONS_00286247	2.74116e-12	Infinite	XLOC_053737	ACTR1B	NNC
TCONS_00286173	2.81802e-09	Infinite	XLOC_053737	ACTR1B	NIC
TCONS_00286147	3.02094e-12	Infinite	XLOC_049346	IL1R2	NNC
TCONS_00286520	0.0444917	Infinite	XLOC_049385	NCK2	FSM
TCONS_00250232	0.000727714	Infinite	XLOC_049400	ENSG00000291125	FSM
TCONS_00286345	0.000647118	Infinite	XLOC_049409	CD8B2	NNC
TCONS_00287112	0.0141502	Infinite	XLOC_049409	CD8B2	NNC
TCONS_00287113	0.00752886	Infinite	XLOC_049409	ENSG00000232001	FSM
TCONS_00287451	1.16149e-05	Infinite	XLOC_049420	SULT1C3	FSM
TCONS_00269335	1.94744e-29	Infinite	XLOC_049422	SULT1C2	Others
TCONS_00268649	5.35476e-07	Infinite	XLOC_049523	MIR4435-2HG	Others
TCONS_00250337	1.99139e-06	Infinite	XLOC_049671	INSIG2	FSM
TCONS_00286176	6.31987e-09	Infinite	XLOC_054211	LINC01956	FSM
TCONS_00287314	1.28528e-05	Infinite	XLOC_049741	TSN	FSM
TCONS_00251365	0.000751789	Infinite	XLOC_054300	IWS1	FSM
TCONS_00286684	0.000589418	Infinite	XLOC_054322	HS6ST1	NNC
TCONS_00251995	7.97773e-05	Infinite	XLOC_049876	SMPD4BP	NNC
TCONS_00287119	3.45921e-11	Infinite	XLOC_049904	-	Others
TCONS_00278042	7.92808e-07	Infinite	XLOC_049983	R3HDM1	NIC
TCONS_00287713	3.78607e-14	Infinite	XLOC_054517	MCM6	NNC
TCONS_00287489	2.59246e-05	Infinite	XLOC_054631	ORC4	FSM
TCONS_00286307	0.000702579	Infinite	XLOC_054645	MBD5	Others
TCONS_00277694	5.13584e-09	Infinite	XLOC_054645	MBD5	Others
TCONS_00286309	0.000824491	Infinite	XLOC_054645	MBD5	Others
TCONS_00286311	0.0012247	Infinite	XLOC_054645	MBD5	Others
TCONS_00277695	1.12232e-12	Infinite	XLOC_054645	MBD5	Others
TCONS_00286314	4.72351e-05	Infinite	XLOC_054645	MBD5	Others
TCONS_00286315	3.40157e-05	Infinite	XLOC_054645	MBD5	Others
TCONS_00286316	6.12354e-12	Infinite	XLOC_054645	MBD5	Others
TCONS_00286318	7.18182e-08	Infinite	XLOC_054645	MBD5	Others
TCONS_00286319	0.000214582	Infinite	XLOC_054645	MBD5	Others
TCONS_00284207	0.000639054	Infinite	XLOC_054684	NMI	NIC
TCONS_00286614	2.78811e-07	Infinite	XLOC_054686	NEB	NIC
TCONS_00252009	5.17044e-06	Infinite	XLOC_050386	MARCHF7	NIC
TCONS_00274438	0.0464416	Infinite	XLOC_050386	MARCHF7	NIC
TCONS_00257388	0.00163269	Infinite	XLOC_054883	RBMS1	NIC
TCONS_00287083	1.54323e-09	Infinite	XLOC_054923	DPP4	NIC
TCONS_00265567	9.13374e-06	Infinite	XLOC_054926	FAP	FSM
TCONS_00287462	0.022486	Infinite	XLOC_050425	FAP	Others
TCONS_00287324	0.00173204	Infinite	XLOC_050599	METAP1D	FSM
TCONS_00265347	2.38904e-33	3.62137	XLOC_050635	CDCA7	FSM
TCONS_00266360	1.48295e-11	Infinite	XLOC_050636	ENSG00000237016	Others
TCONS_00266364	2.27326e-38	4.70427	XLOC_050722	HOXD9	FSM
TCONS_00286417	2.07507e-17	Infinite	XLOC_055190	HAGLR	FSM
TCONS_00265348	2.27349e-26	Infinite	XLOC_050729	HOXD1	FSM
TCONS_00287669	0.0408624	Infinite	XLOC_050730	MTX2	NIC
TCONS_00287428	0.000545095	Infinite	XLOC_055203	ENSG00000213963	FSM
TCONS_00287051	1.50465e-06	Infinite	XLOC_050768	OSBPL6	FSM
TCONS_00265370	0.00521847	Infinite	XLOC_050929	ASDURF	FSM
TCONS_00286891	0.000907358	Infinite	XLOC_055422	OSGEPL1	NIC
TCONS_00287496	2.89901e-07	Infinite	XLOC_055446	ENSG00000228509	NNC
TCONS_00264795	1.35036e-06	Infinite	XLOC_051012	SLC39A10	Others
TCONS_00253546	0.0438363	Infinite	XLOC_051124	AOX1	NIC
TCONS_00254334	0.0067756	Infinite	XLOC_051138	CFLAR	NIC
TCONS_00274456	0.0337371	Infinite	XLOC_051142	CASP8	FSM
TCONS_00265603	3.90857e-38	3.99072	XLOC_055632	TMEM237	NIC
TCONS_00286284	0.000274727	Infinite	XLOC_051292	ADAM23	NIC
TCONS_00286286	0.000200142	Infinite	XLOC_051292	ADAM23	NNC
TCONS_00286225	5.25048e-12	Infinite	XLOC_051345	MAP2	NNC
TCONS_00286287	3.0196e-10	Infinite	XLOC_051345	MAP2	NNC
TCONS_00286226	9.23281e-15	Infinite	XLOC_051345	MAP2	NNC
TCONS_00287397	9.44483e-07	Infinite	XLOC_051345	MAP2	NNC
TCONS_00266167	0.00895185	Infinite	XLOC_055901	FN1	FSM
TCONS_00255238	6.97352e-05	Infinite	XLOC_055901	FN1	FSM
TCONS_00255235	1.99049e-20	Infinite	XLOC_055901	FN1	FSM
TCONS_00287030	7.42694e-07	Infinite	XLOC_055901	FN1	NIC
TCONS_00286259	0.000637126	Infinite	XLOC_055901	FN1	NIC
TCONS_00286260	6.86799e-05	Infinite	XLOC_055901	FN1	NIC
TCONS_00275029	0.00196684	Infinite	XLOC_055901	FN1	NIC
TCONS_00287571	1.52914e-23	Infinite	XLOC_055901	FN1	NNC
TCONS_00286795	4.81708e-10	Infinite	XLOC_055901	FN1	NIC
TCONS_00287213	0.00384474	Infinite	XLOC_051465	XRCC5	NIC
TCONS_00286842	4.63184e-09	Infinite	XLOC_051509	STK36	NIC
TCONS_00267205	9.0359e-06	Infinite	XLOC_055995	ENSG00000284820	NIC
TCONS_00285264	0.00486335	Infinite	XLOC_051522	ANKZF1	NIC
TCONS_00287685	0.00305731	Infinite	XLOC_051522	ANKZF1	NNC
TCONS_00257284	0.0078786	Infinite	XLOC_056023	FARSB	NNC
TCONS_00269767	3.72516e-08	Infinite	XLOC_051624	MFF	FSM
TCONS_00287059	0.000367324	Infinite	XLOC_051679	SP100	NNC
TCONS_00287686	0.00243444	Infinite	XLOC_051697	PSMD1	NIC
TCONS_00265413	8.0368e-06	Infinite	XLOC_051706	ARMC9	FSM
TCONS_00265415	0.00148041	Infinite	XLOC_051706	ARMC9	FSM
TCONS_00265208	1.95405e-16	Infinite	XLOC_056168	NCL	FSM
TCONS_00252123	1.03286e-23	Infinite	XLOC_051714	COPS7B	FSM
TCONS_00268826	0.00148612	Infinite	XLOC_051726	ALPG	FSM
TCONS_00283606	5.91669e-10	Infinite	XLOC_051728	ALPI	FSM
TCONS_00267005	0.00041044	Infinite	XLOC_051728	ALPI	FSM
TCONS_00253283	9.43177e-05	Infinite	XLOC_051747	ATG16L1	FSM
TCONS_00256295	2.98793e-50	Infinite	XLOC_056222	HJURP	FSM
TCONS_00264949	2.47887e-44	Infinite	XLOC_056222	HJURP	NIC
TCONS_00286664	5.17455e-16	Infinite	XLOC_051768	TRPM8	NIC
TCONS_00253898	0.00294071	Infinite	XLOC_051852	MLPH	NIC
TCONS_00286599	0.0174882	Infinite	XLOC_051852	MLPH	NIC
TCONS_00253576	0.000505249	Infinite	XLOC_051855	LRRFIP1	NIC
TCONS_00287217	1.07575e-17	Infinite	XLOC_051866	RAMP1	FSM
TCONS_00250840	0.00765038	Infinite	XLOC_051915	AGXT	FSM
TCONS_00286429	2.5962e-05	Infinite	XLOC_056345	MAB21L4	FSM
TCONS_00286900	9.86314e-06	Infinite	XLOC_056353	MTERF4	FSM
TCONS_00252709	0.0415128	Infinite	XLOC_051922	PPP1R7	FSM
TCONS_00255823	7.83893e-05	Infinite	XLOC_056355	HDLBP	NIC
TCONS_00267997	5.71305e-05	Infinite	XLOC_051927	SEPTIN2	FSM
TCONS_00252514	0.000956756	Infinite	XLOC_056367	STK25	FSM
TCONS_00292480	0.000179465	Infinite	XLOC_057679	SLC52A3	FSM
TCONS_00288288	1.23574e-10	Infinite	XLOC_056415	SIRPA	FSM
TCONS_00289257	0.000944396	Infinite	XLOC_056415	SIRPA	FSM
TCONS_00288880	1.91028e-05	Infinite	XLOC_056415	SIRPA	FSM
TCONS_00293376	0.00041425	Infinite	XLOC_056423	SNORD86	NIC
TCONS_00288403	0.00980789	Infinite	XLOC_057712	IDH3B	FSM
TCONS_00292294	0.00284464	Infinite	XLOC_057731	SLC4A11	FSM
TCONS_00292296	4.82229e-09	Infinite	XLOC_057759	RNF24	FSM
TCONS_00295983	9.63609e-14	Infinite	XLOC_056647	SNAP25	NIC
TCONS_00288304	2.16744e-09	Infinite	XLOC_056802	SEC23B	FSM
TCONS_00289503	6.29523e-07	Infinite	XLOC_056802	SEC23B	NIC
TCONS_00293062	9.19271e-12	Infinite	XLOC_058075	CST1	FSM
TCONS_00288433	1.28239e-09	Infinite	XLOC_058081	APMAP	NIC
TCONS_00289683	0.00873061	Infinite	XLOC_058083	ACSS1	FSM
TCONS_00293411	1.72573e-07	Infinite	XLOC_056903	ENTPD6	NIC
TCONS_00300084	0.00148966	Infinite	XLOC_056903	ENTPD6	NIC
TCONS_00292220	1.77688e-05	Infinite	XLOC_056905	PYGB	NIC
TCONS_00300042	9.2542e-21	Infinite	XLOC_058088	ABHD12	NIC
TCONS_00300275	2.55972e-05	Infinite	XLOC_058112	MIR663AHG	FSM
TCONS_00300261	7.73472e-08	Infinite	XLOC_056959	-	Others
TCONS_00293434	6.31586e-18	Infinite	XLOC_056968	HM13	NIC
TCONS_00292064	5.878e-16	Infinite	XLOC_056968	HM13	NIC
TCONS_00289205	3.36886e-11	3.69963	XLOC_056968	MCTS2	Others
TCONS_00290254	3.62794e-45	Infinite	XLOC_056975	TPX2	FSM
TCONS_00293672	1.61494e-19	Infinite	XLOC_056975	TPX2	NIC
TCONS_00296680	0.00293172	Infinite	XLOC_057006	MAPRE1	NNC
TCONS_00299971	0.0140497	Infinite	XLOC_057011	BPIFA1	FSM
TCONS_00289878	0.00020768	Infinite	XLOC_058232	CDK5RAP1	NNC
TCONS_00293330	2.62978e-09	Infinite	XLOC_058247	E2F1	NNC
TCONS_00288316	1.03883e-07	Infinite	XLOC_057029	RALY	FSM
TCONS_00293743	2.10822e-17	Infinite	XLOC_058294	EDEM2	FSM
TCONS_00300113	3.1219e-09	Infinite	XLOC_058301	UQCC1	NIC
TCONS_00289179	0.00453057	Infinite	XLOC_057088	CEP250	NIC
TCONS_00300053	8.31045e-12	Infinite	XLOC_057088	CEP250	NIC
TCONS_00300127	0.0280251	Infinite	XLOC_057090	ERGIC3	NNC
TCONS_00288189	0.000167682	Infinite	XLOC_058307	CPNE1	FSM
TCONS_00289568	0.00319716	Infinite	XLOC_058307	CPNE1	NIC
TCONS_00288452	0.00354372	Infinite	XLOC_058307	CPNE1	NIC
TCONS_00288871	4.46202e-09	Infinite	XLOC_058307	CPNE1	NIC
TCONS_00292333	2.22866e-08	Infinite	XLOC_058309	RBM39	NIC
TCONS_00288636	2.06031e-08	Infinite	XLOC_057121	AAR2	FSM
TCONS_00292240	0.00434347	Infinite	XLOC_057121	AAR2	FSM
TCONS_00300283	6.15161e-18	Infinite	XLOC_057123	DLGAP4	NNC
TCONS_00294686	4.59863e-11	Infinite	XLOC_058336	DSN1	FSM
TCONS_00292244	1.72465e-19	Infinite	XLOC_057137	TLDC2	NIC
TCONS_00294164	5.83638e-07	Infinite	XLOC_057137	TLDC2	Others
TCONS_00300263	3.23899e-05	Infinite	XLOC_057144	RPN2	NNC
TCONS_00297718	0.000384697	Infinite	XLOC_057149	SRC	NIC
TCONS_00288347	8.15122e-08	Infinite	XLOC_057254	SGK2	FSM
TCONS_00293646	4.70186e-13	Infinite	XLOC_058487	ADA	FSM
TCONS_00292948	1.69594e-15	Infinite	XLOC_057299	PIGT	FSM
TCONS_00300318	0.000337957	Infinite	XLOC_057301	WFDC10A	NNC
TCONS_00292256	2.58381e-06	Infinite	XLOC_057304	SNX21	FSM
TCONS_00289364	1.39532e-07	Infinite	XLOC_057309	PCIF1	NNC
TCONS_00288986	5.33142e-12	Infinite	XLOC_058531	ELMO2	FSM
TCONS_00292665	0.0451806	Infinite	XLOC_058569	SULF2	FSM
TCONS_00296213	3.76472e-11	Infinite	XLOC_057364	CSE1L	FSM
TCONS_00290262	0.00278084	Infinite	XLOC_057364	CSE1L	NNC
TCONS_00292266	1.93582e-14	Infinite	XLOC_057398	PELATON	FSM
TCONS_00290319	8.62565e-06	Infinite	XLOC_057400	LINC01270	FSM
TCONS_00300089	1.37887e-08	Infinite	XLOC_057400	LINC01270	FSM
TCONS_00288368	0.00337022	Infinite	XLOC_057402	PTPN1	FSM
TCONS_00300118	0.0352605	Infinite	XLOC_058664	SALL4	NIC
TCONS_00288506	3.08814e-19	Infinite	XLOC_058665	ZFP64	FSM
TCONS_00289741	0.0279463	Infinite	XLOC_058697	ZNF217	NNC
TCONS_00292754	0.000338336	Infinite	XLOC_058702	BCAS1	FSM
TCONS_00294815	3.48918e-31	Infinite	XLOC_058714	AURKA	NIC
TCONS_00292897	2.66862e-17	Infinite	XLOC_058714	AURKA	FSM
TCONS_00293769	1.63406e-34	Infinite	XLOC_058714	AURKA	FSM
TCONS_00295880	6.48718e-13	Infinite	XLOC_058714	AURKA	NIC
TCONS_00292669	1.92267e-12	Infinite	XLOC_058714	AURKA	NIC
TCONS_00292547	3.66346e-29	Infinite	XLOC_058714	AURKA	FSM
TCONS_00293215	3.20616e-17	Infinite	XLOC_058714	AURKA	FSM
TCONS_00292102	4.66169e-28	Infinite	XLOC_058714	AURKA	FSM
TCONS_00294816	2.01815e-07	Infinite	XLOC_058714	AURKA	NIC
TCONS_00289267	3.11463e-13	Infinite	XLOC_057530	CSTF1	NIC
TCONS_00294313	0.000120845	Infinite	XLOC_057570	NELFCD	NIC
TCONS_00294323	8.81863e-10	Infinite	XLOC_057604	LSM14B	NIC
TCONS_00289371	5.0946e-13	Infinite	XLOC_057629	SLC17A9	Others
TCONS_00287988	1.73071e-14	Infinite	XLOC_057629	SLC17A9	FSM
TCONS_00300169	0.0012508	Infinite	XLOC_057629	SLC17A9	Others
TCONS_00293633	2.62497e-08	Infinite	XLOC_057637	ARFGAP1	FSM
TCONS_00293718	7.93907e-16	Infinite	XLOC_057640	PPDPF	FSM
TCONS_00300299	0.00744038	Infinite	XLOC_058813	ARFRP1	NNC
TCONS_00288675	3.11641e-10	Infinite	XLOC_057648	ZGPAT	FSM
TCONS_00287998	5.65994e-48	Infinite	XLOC_057648	ZGPAT	FSM
TCONS_00288396	1.74226e-06	Infinite	XLOC_057648	ZGPAT	FSM
TCONS_00298365	0.000194166	Infinite	XLOC_057648	ENSG00000273154	NIC
TCONS_00292107	8.10915e-18	Infinite	XLOC_058832	SAMD10	FSM
TCONS_00296290	1.65629e-15	Infinite	XLOC_058832	SAMD10	NNC
TCONS_00297626	2.45595e-07	Infinite	XLOC_057658	PRPF6	NNC
TCONS_00293154	8.61713e-10	Infinite	XLOC_057658	PRPF6	NIC
TCONS_00296897	2.03383e-15	Infinite	XLOC_057659	C20orf204	FSM
TCONS_00302555	1.20891e-08	Infinite	XLOC_058880	ENSG00000278903	Others
TCONS_00301846	0.00092634	Infinite	XLOC_058992	CDRT15P8	Others
TCONS_00306086	1.48322e-11	Infinite	XLOC_059723	ENSG00000277693	FSM
TCONS_00307190	0.0294777	Infinite	XLOC_059113	CHODL	FSM
TCONS_00305731	2.0166e-07	Infinite	XLOC_059151	ENSG00000226204	Others
TCONS_00301426	9.78609e-06	Infinite	XLOC_059853	APP	FSM
TCONS_00305783	1.09663e-05	Infinite	XLOC_059379	CHAF1B	NNC
TCONS_00307365	0.000283664	Infinite	XLOC_060157	DSCR4	FSM
TCONS_00307255	0.00262535	Infinite	XLOC_060182	HMGN1	NIC
TCONS_00307388	0.0283073	Infinite	XLOC_059452	FAM3B	FSM
TCONS_00307338	1.79703e-11	Infinite	XLOC_059452	FAM3B	FSM
TCONS_00307435	0.00132948	Infinite	XLOC_059465	ABCG1	NNC
TCONS_00307389	0.00214152	Infinite	XLOC_059465	ABCG1	NNC
TCONS_00303572	6.14692e-07	Infinite	XLOC_060220	TMPRSS3	FSM
TCONS_00304005	0.00113136	Infinite	XLOC_060221	RSPH1	FSM
TCONS_00303599	2.28775e-06	Infinite	XLOC_059473	SLC37A1	NIC
TCONS_00303853	1.57776e-06	Infinite	XLOC_059473	SLC37A1	NIC
TCONS_00307209	0.020493	Infinite	XLOC_059508	AGPAT3	Others
TCONS_00301391	0.000346129	Infinite	XLOC_059518	PFKL	NIC
TCONS_00307457	0.00412147	Infinite	XLOC_060282	UBE2G2	FSM
TCONS_00307237	0.0442676	Infinite	XLOC_060296	SLC19A1	NNC
TCONS_00307258	0.000263743	Infinite	XLOC_060296	SLC19A1	NNC
TCONS_00301981	1.20128e-06	Infinite	XLOC_060296	SLC19A1	FSM
TCONS_00307261	3.25328e-06	Infinite	XLOC_060305	LSS	NIC
TCONS_00302069	0.00513338	Infinite	XLOC_059562	DIP2A	NNC
TCONS_00312024	3.84459e-18	Infinite	XLOC_061213	-	Others
TCONS_00315128	0.0088624	Infinite	XLOC_060352	FRG1GP	NNC
TCONS_00316805	0.000651079	Infinite	XLOC_060375	DUXAP8	FSM
TCONS_00318301	0.000374462	Infinite	XLOC_061262	LINC01665	FSM
TCONS_00318374	2.76034e-06	Infinite	XLOC_061285	BID	NNC
TCONS_00312858	0.0144172	Infinite	XLOC_061321	ENSG00000290711	NNC
TCONS_00308688	0.00021553	Infinite	XLOC_061328	DGCR2	NIC
TCONS_00316262	5.82605e-12	Infinite	XLOC_061339	UFD1	NIC
TCONS_00309674	8.22726e-46	Infinite	XLOC_060478	CDC45	FSM
TCONS_00318355	1.21754e-11	Infinite	XLOC_061345	GNB1L	NIC
TCONS_00310020	3.82721e-07	Infinite	XLOC_060496	ZNF74	FSM
TCONS_00309468	0.000204276	Infinite	XLOC_061359	KLHL22	NIC
TCONS_00317074	0.0044538	Infinite	XLOC_060499	MED15	NNC
TCONS_00318363	0.0029467	Infinite	XLOC_060526	HIC2	NNC
TCONS_00308473	0.0268272	Infinite	XLOC_061394	PI4KAP2	FSM
TCONS_00318264	0.000147719	Infinite	XLOC_060534	PPIL2	Others
TCONS_00308695	4.87758e-08	Infinite	XLOC_061408	TOP3B	FSM
TCONS_00312146	0.000800594	Infinite	XLOC_061421	PRAME	FSM
TCONS_00312067	6.22265e-08	Infinite	XLOC_061421	PRAME	FSM
TCONS_00312065	1.45217e-05	Infinite	XLOC_061421	PRAME	FSM
TCONS_00312066	0.000322454	Infinite	XLOC_061421	PRAME	FSM
TCONS_00312147	3.44583e-10	Infinite	XLOC_061421	PRAME	FSM
TCONS_00313718	0.0336776	Infinite	XLOC_061434	GUSBP11	NIC
TCONS_00308054	5.34605e-37	4.1012	XLOC_060560	MMP11	FSM
TCONS_00318364	6.79919e-13	Infinite	XLOC_060561	SMARCB1	NIC
TCONS_00315999	0.00039469	Infinite	XLOC_060580	SPECC1L	FSM
TCONS_00313265	0.00124948	Infinite	XLOC_061509	PITPNB	NNC
TCONS_00315630	2.73244e-06	Infinite	XLOC_060706	EWSR1	NIC
TCONS_00316790	0.000610696	Infinite	XLOC_061615	GAL3ST1	FSM
TCONS_00318125	9.41391e-10	Infinite	XLOC_061615	GAL3ST1	FSM
TCONS_00318458	0.00461652	Infinite	XLOC_061615	GAL3ST1	FSM
TCONS_00318126	0.00415868	Infinite	XLOC_061615	GAL3ST1	NNC
TCONS_00318485	0.0405331	Infinite	XLOC_061615	GAL3ST1	NNC
TCONS_00317980	0.0244788	Infinite	XLOC_061615	GAL3ST1	FSM
TCONS_00312070	0.00463275	Infinite	XLOC_061615	PES1	FSM
TCONS_00312191	0.0089957	Infinite	XLOC_060751	SMTN	NIC
TCONS_00313511	3.74878e-06	Infinite	XLOC_060751	SMTN	FSM
TCONS_00317981	3.5151e-05	Infinite	XLOC_061627	PLA2G3	FSM
TCONS_00308074	2.43922e-05	Infinite	XLOC_060754	RNF185	NNC
TCONS_00313279	5.04022e-07	3.95294	XLOC_061636	PATZ1	FSM
TCONS_00312509	4.10934e-06	Infinite	XLOC_060764	SFI1	NIC
TCONS_00313765	1.08852e-05	Infinite	XLOC_061647	PISD	NIC
TCONS_00313767	7.88353e-06	Infinite	XLOC_061647	PISD	NIC
TCONS_00312730	1.17107e-15	Infinite	XLOC_060817	ISX	FSM
TCONS_00312211	4.87462e-18	Infinite	XLOC_060817	ISX	FSM
TCONS_00307592	7.88899e-05	Infinite	XLOC_060819	HMGXB4	FSM
TCONS_00311788	2.99834e-08	Infinite	XLOC_060819	HMGXB4	FSM
TCONS_00309198	0.00141333	Infinite	XLOC_060822	TOM1	NIC
TCONS_00313286	0.000372755	Infinite	XLOC_061761	APOL3	NIC
TCONS_00316152	4.08875e-09	Infinite	XLOC_061770	FOXRED2	FSM
TCONS_00317888	4.03263e-15	Infinite	XLOC_061785	C1QTNF6	FSM
TCONS_00312283	1.54394e-16	Infinite	XLOC_061799	BAIAP2L2	FSM
TCONS_00318165	0.021954	Infinite	XLOC_061802	PLA2G6	NIC
TCONS_00313789	7.97493e-05	Infinite	XLOC_061802	PLA2G6	NIC
TCONS_00318074	5.74855e-16	Infinite	XLOC_061802	PLA2G6	NIC
TCONS_00312515	3.52703e-09	Infinite	XLOC_060902	KDELR3	NIC
TCONS_00318464	3.18503e-05	Infinite	XLOC_061816	DMC1	NIC
TCONS_00312390	5.74786e-31	6.28851	XLOC_060918	APOBEC3B	FSM
TCONS_00308105	0.00174499	Infinite	XLOC_060927	MIEF1	FSM
TCONS_00312223	0.000123474	Infinite	XLOC_060962	ENSG00000284431	NIC
TCONS_00316057	1.96171e-15	Infinite	XLOC_061889	RANGAP1	NNC
TCONS_00308116	3.45089e-07	Infinite	XLOC_061002	XRCC6	FSM
TCONS_00309449	0.0123887	Infinite	XLOC_061002	XRCC6	FSM
TCONS_00312749	2.86415e-56	4.51991	XLOC_061910	CENPM	FSM
TCONS_00309744	8.59816e-29	Infinite	XLOC_061934	POLDIP3	FSM
TCONS_00318034	3.04564e-10	Infinite	XLOC_061934	CYB5R3	FSM
TCONS_00308613	2.02723e-14	Infinite	XLOC_061940	PACSIN2	NNC
TCONS_00309932	7.08124e-11	Infinite	XLOC_061940	PACSIN2	FSM
TCONS_00307692	0.0218149	Infinite	XLOC_061058	PRR5	FSM
TCONS_00318184	9.64214e-25	3.98749	XLOC_061063	UPK3A	FSM
TCONS_00312402	8.61637e-05	Infinite	XLOC_061064	FAM118A	NNC
TCONS_00309086	5.39411e-10	Infinite	XLOC_062011	CDPF1	NIC
TCONS_00309890	1.37838e-07	Infinite	XLOC_062011	CDPF1	FSM
TCONS_00317881	4.51059e-08	Infinite	XLOC_061107	TBC1D22A	FSM
TCONS_00318433	0.000219913	Infinite	XLOC_061137	EPIC1	Others
TCONS_00318014	2.11396e-06	Infinite	XLOC_061168	CRELD2	FSM
TCONS_00318477	9.64595e-12	Infinite	XLOC_061171	TRABD	NIC
TCONS_00308742	0.0363583	Infinite	XLOC_062065	MAPK12	NIC
TCONS_00315445	6.40709e-05	Infinite	XLOC_062067	PLXNB2	NNC
TCONS_00308249	0.00096934	Infinite	XLOC_062067	PLXNB2	FSM
TCONS_00318015	4.77097e-17	Infinite	XLOC_061176	PPP6R2	NNC
TCONS_00310313	0.00113454	Infinite	XLOC_061176	PPP6R2	FSM
TCONS_00318419	0.000637923	Infinite	XLOC_061176	PPP6R2	NIC
TCONS_00318037	0.000576663	Infinite	XLOC_062075	LMF2	NNC
TCONS_00318134	9.08581e-08	Infinite	XLOC_062075	LMF2	NNC
TCONS_00308251	0.00347287	Infinite	XLOC_062075	LMF2	FSM
TCONS_00309345	8.78351e-10	Infinite	XLOC_062075	LMF2	NNC
TCONS_00318478	6.55376e-17	Infinite	XLOC_061186	NCAPH2	NIC
TCONS_00318362	0.0436605	Infinite	XLOC_062077	SCO2	NNC
TCONS_00310530	0.00117716	Infinite	XLOC_062077	TYMP	FSM
TCONS_00310141	0.0259519	Infinite	XLOC_062078	CHKB-CPT1B	Others
TCONS_00318318	3.683e-12	Infinite	XLOC_062079	ARSA	NNC
TCONS_00313897	0.00127443	Infinite	XLOC_062084	RABL2B	NIC
TCONS_00333828	8.90166e-12	Infinite	XLOC_065870	SUMF1	FSM
TCONS_00350584	0.0290153	Infinite	XLOC_065870	SUMF1	NIC
TCONS_00344151	1.18285e-07	Infinite	XLOC_062151	ITPR1	FSM
TCONS_00349281	3.18509e-08	Infinite	XLOC_065954	LMCD1-AS1	FSM
TCONS_00344500	1.38474e-17	Infinite	XLOC_065965	SSUH2	FSM
TCONS_00336558	3.41775e-09	Infinite	XLOC_065965	SSUH2	FSM
TCONS_00326471	0.00146033	Infinite	XLOC_065999	RPUSD3	FSM
TCONS_00335100	0.000363574	Infinite	XLOC_062229	IL17RE	NIC
TCONS_00319421	7.24832e-07	Infinite	XLOC_066017	ATP2B2	FSM
TCONS_00336034	0.000386668	Infinite	XLOC_062254	ATG7	FSM
TCONS_00335895	1.65738e-05	Infinite	XLOC_066048	TAMM41	NNC
TCONS_00340538	9.51999e-13	Infinite	XLOC_062306	MKRN2	FSM
TCONS_00334331	6.54039e-10	Infinite	XLOC_062319	HDAC11	FSM
TCONS_00350629	0.00893672	Infinite	XLOC_062319	HDAC11	NIC
TCONS_00339305	0.0075903	Infinite	XLOC_062324	TPRXL	FSM
TCONS_00349439	0.00829395	Infinite	XLOC_066165	RFTN1	NIC
TCONS_00336609	0.00513622	Infinite	XLOC_066179	TBC1D5	NIC
TCONS_00344377	2.34099e-23	3.3632	XLOC_062539	UBE2E1	FSM
TCONS_00334366	0.0174883	Infinite	XLOC_066348	NGLY1	NIC
TCONS_00349248	3.4474e-31	6.69131	XLOC_062698	TRIM71	FSM
TCONS_00334603	0.038813	Infinite	XLOC_062824	XYLB	Others
TCONS_00325570	2.59616e-05	Infinite	XLOC_062824	XYLB	NIC
TCONS_00349926	1.21776e-05	Infinite	XLOC_062828	EXOG	NIC
TCONS_00335794	6.60239e-05	Infinite	XLOC_066528	CSRNP1	NNC
TCONS_00335145	2.86647e-16	Infinite	XLOC_062833	CCR8	FSM
TCONS_00350345	0.000320998	Infinite	XLOC_066556	ULK4	NNC
TCONS_00349450	8.22455e-12	Infinite	XLOC_066616	ANO10	NIC
TCONS_00350225	0.0223016	Infinite	XLOC_066616	ANO10	NIC
TCONS_00336148	6.52834e-09	Infinite	XLOC_062950	ZNF197	NIC
TCONS_00349250	1.55546e-16	Infinite	XLOC_062974	CCR3	FSM
TCONS_00326035	7.54544e-09	Infinite	XLOC_063005	PTPN23	FSM
TCONS_00320718	0.0264944	Infinite	XLOC_066689	SCAP	NIC
TCONS_00322098	0.0359013	Infinite	XLOC_066717	CDC25A	FSM
TCONS_00336695	9.36502e-16	Infinite	XLOC_066717	CDC25A	NIC
TCONS_00321522	5.78425e-05	Infinite	XLOC_066719	NME6	FSM
TCONS_00320721	0.00300754	Infinite	XLOC_066725	SHISA5	FSM
TCONS_00335797	4.13453e-14	Infinite	XLOC_066725	SHISA5	NNC
TCONS_00335798	5.60002e-12	Infinite	XLOC_066729	UQCRC1	NIC
TCONS_00349777	2.01329e-07	Infinite	XLOC_066729	UQCRC1	NIC
TCONS_00321214	1.3164e-24	Infinite	XLOC_066730	SLC26A6	FSM
TCONS_00350592	0.000203746	Infinite	XLOC_066730	SLC26A6	NIC
TCONS_00336712	1.60581e-05	Infinite	XLOC_066730	SLC26A6	NIC
TCONS_00350385	0.0340952	Infinite	XLOC_066730	SLC26A6	NNC
TCONS_00335024	9.78876e-07	Infinite	XLOC_066730	SLC26A6	NIC
TCONS_00334371	0.0287371	Infinite	XLOC_066730	SLC26A6	NIC
TCONS_00320723	0.00056363	Infinite	XLOC_066732	NCKIPSD	FSM
TCONS_00321804	8.02768e-11	Infinite	XLOC_066733	IP6K2	NIC
TCONS_00349930	3.32445e-11	Infinite	XLOC_063045	PRKAR2A-AS1	FSM
TCONS_00341458	1.64255e-06	Infinite	XLOC_066741	DALRD3	Others
TCONS_00349454	0.0182749	Infinite	XLOC_066745	USP19	NNC
TCONS_00336202	8.89591e-09	Infinite	XLOC_063063	DAG1	FSM
TCONS_00336203	4.30858e-08	Infinite	XLOC_063063	DAG1	FSM
TCONS_00349931	2.1252e-08	Infinite	XLOC_063063	DAG1	NIC
TCONS_00349334	3.84027e-10	Infinite	XLOC_066766	IP6K1	NNC
TCONS_00349371	0.0029096	Infinite	XLOC_066772	UBA7	NNC
TCONS_00328067	9.68271e-05	Infinite	XLOC_063073	RBM5	NIC
TCONS_00349393	0.0195322	Infinite	XLOC_063086	GNAI2	NNC
TCONS_00333168	0.00215187	Infinite	XLOC_063088	SEMA3B	FSM
TCONS_00338826	9.39986e-06	Infinite	XLOC_063088	SEMA3B	FSM
TCONS_00350635	0.00577202	Infinite	XLOC_063088	MIR6872	NIC
TCONS_00349335	9.88485e-08	Infinite	XLOC_066786	IFRD2	NNC
TCONS_00350429	7.53853e-06	Infinite	XLOC_066786	HYAL3	FSM
TCONS_00336793	4.15522e-08	Infinite	XLOC_066792	NPRL2	NIC
TCONS_00335165	0.00350905	Infinite	XLOC_063093	HEMK1	NIC
TCONS_00321404	7.00539e-05	Infinite	XLOC_063113	PARP3	FSM
TCONS_00335941	7.25528e-16	Infinite	XLOC_066818	PCBP4	FSM
TCONS_00320768	2.7049e-21	Infinite	XLOC_066818	PCBP4	FSM
TCONS_00336241	1.58015e-07	Infinite	XLOC_063132	GNL3	NNC
TCONS_00350554	2.91877e-09	4.35108	XLOC_063132	GNL3	NNC
TCONS_00320484	0.00519654	Infinite	XLOC_063135	ITIH1	NNC
TCONS_00321072	0.0316537	Infinite	XLOC_063136	ITIH3	NNC
TCONS_00323304	2.41299e-08	Infinite	XLOC_063136	ITIH3	NIC
TCONS_00320493	0.0048581	Infinite	XLOC_063136	ITIH3	NIC
TCONS_00349693	0.0040308	Infinite	XLOC_066841	ENSG00000243696	NNC
TCONS_00349694	0.00669841	Infinite	XLOC_066841	ENSG00000243696	NNC
[truncated: 897 more rows]

## Sheet: HCC_NT_SRT
	pvalue	logfc	gene	symbol	type
TCONS_00008153	1.14294e-13	-Infinite	XLOC_005394	NOC2L	NIC
TCONS_00010362	0.000540458	-Infinite	XLOC_005406	SDF4	FSM
TCONS_00005935	2.14441e-10	-Infinite	XLOC_005426	NADK	NNC
TCONS_00005936	3.0586e-17	-Infinite	XLOC_005426	NADK	NNC
TCONS_00017430	1.88958e-08	-Infinite	XLOC_005426	NADK	NIC
TCONS_00012168	1.46471e-08	-Infinite	XLOC_005426	NADK	NNC
TCONS_00003925	2.39403e-19	-Infinite	XLOC_005426	NADK	NNC
TCONS_00005937	3.34184e-11	-Infinite	XLOC_005426	NADK	NNC
TCONS_00019773	4.23026e-07	-Infinite	XLOC_005426	NADK	NIC
TCONS_00006738	1.0816e-13	-Infinite	XLOC_005426	NADK	NNC
TCONS_00011455	1.40836e-16	-Infinite	XLOC_000652	KCNAB2	FSM
TCONS_00049616	0.00103179	-Infinite	XLOC_000655	ESPN	FSM
TCONS_00007702	3.03773e-29	-Infinite	XLOC_005623	MASP2	Others
TCONS_00025963	1.22435e-09	-Infinite	XLOC_000803	KAZN	FSM
TCONS_00005973	8.32562e-05	-3.33819	XLOC_005742	ALDH4A1	FSM
TCONS_00052042	3.16084e-21	-Infinite	XLOC_001003	ALPL	NNC
TCONS_00007279	0.000158235	-Infinite	XLOC_005873	HMGCL	NNC
TCONS_00027325	4.1715e-06	-Infinite	XLOC_001109	MTFR1L	NIC
TCONS_00008702	4.19711e-06	-Infinite	XLOC_005923	UBXN11	FSM
TCONS_00051821	2.46838e-44	-Infinite	XLOC_005954	FCN3	FSM
TCONS_00052608	2.87415e-49	-Infinite	XLOC_005954	FCN3	NNC
TCONS_00053267	5.23765e-50	-5.7989	XLOC_005954	FCN3	NNC
TCONS_00004136	2.54432e-51	-6.44689	XLOC_005954	FCN3	FSM
TCONS_00004135	1.82142e-36	-Infinite	XLOC_005954	FCN3	Others
TCONS_00005996	9.66648e-58	-5.80823	XLOC_005954	FCN3	FSM
TCONS_00015140	0.00426657	-Infinite	XLOC_001298	GJB3	FSM
TCONS_00011837	2.28563e-19	-Infinite	XLOC_001398	MFSD2A	NNC
TCONS_00013093	7.83711e-24	-Infinite	XLOC_001398	MFSD2A	NNC
TCONS_00026307	1.70766e-29	-Infinite	XLOC_001398	MFSD2A	NIC
TCONS_00007954	5.69776e-26	-Infinite	XLOC_001398	MFSD2A	NIC
TCONS_00002572	3.08598e-42	-3.99661	XLOC_001398	MFSD2A	FSM
TCONS_00002573	4.49778e-31	-3.36381	XLOC_001398	ENSG00000228477	Others
TCONS_00005534	3.45432e-06	-Infinite	XLOC_001418	NFYC	FSM
TCONS_00004222	3.10734e-05	-Infinite	XLOC_006367	EBNA1BP2	NIC
TCONS_00018639	9.54875e-06	-Infinite	XLOC_006367	EBNA1BP2	NIC
TCONS_00022146	2.16978e-06	-Infinite	XLOC_006367	EBNA1BP2	NNC
TCONS_00052615	9.55474e-18	-5.07798	XLOC_006484	CYP4A11	NIC
TCONS_00011951	7.04852e-20	-Infinite	XLOC_006484	CYP4A11	NNC
TCONS_00052022	0.000211419	-Infinite	XLOC_006484	CYP4A11	NNC
TCONS_00006047	1.01382e-19	-Infinite	XLOC_006484	CYP4A11	NIC
TCONS_00006040	8.01974e-18	-Infinite	XLOC_006484	CYP4A11	NIC
TCONS_00006045	1.60208e-35	-3.98833	XLOC_006484	CYP4A11	NNC
TCONS_00006049	5.4181e-13	-4.28733	XLOC_006484	CYP4A11	NIC
TCONS_00005559	1.89912e-19	-4.53228	XLOC_001591	CYP4A22	FSM
TCONS_00002641	9.85538e-39	-3.41017	XLOC_001591	CYP4A22	FSM
TCONS_00052558	2.39033e-38	-4.16425	XLOC_001591	CYP4A22	NIC
TCONS_00004307	0.00163316	-Infinite	XLOC_006654	ECHDC2	NNC
TCONS_00004318	6.45911e-27	-Infinite	XLOC_006654	ECHDC2	NIC
TCONS_00018679	1.50073e-12	-Infinite	XLOC_006654	ECHDC2	NIC
TCONS_00053069	0.000270173	-Infinite	XLOC_006654	ECHDC2	NNC
TCONS_00010417	2.66848e-09	-Infinite	XLOC_006685	SSBP3	NNC
TCONS_00053197	1.36593e-12	-Infinite	XLOC_006749	C8B	NNC
TCONS_00051757	7.71325e-08	-Infinite	XLOC_006750	DAB1	NIC
TCONS_00010256	6.33531e-28	-Infinite	XLOC_001819	FGGY	NIC
TCONS_00012319	2.41286e-12	-Infinite	XLOC_001819	FGGY	NIC
TCONS_00019398	1.21674e-06	-Infinite	XLOC_001959	PGM1	Others
TCONS_00052456	2.51399e-06	-3.83622	XLOC_002015	LEPR	NNC
TCONS_00002891	0.000544112	-Infinite	XLOC_002301	CCN1	FSM
TCONS_00052209	0.000404418	-Infinite	XLOC_007245	KYAT3	NNC
TCONS_00004478	5.52375e-06	-Infinite	XLOC_007249	GBP1	FSM
TCONS_00053334	0.00408847	-Infinite	XLOC_002473	ABCD3	NNC
TCONS_00014642	0.000297959	-3.84516	XLOC_002664	GSTM1	NIC
TCONS_00052949	2.50166e-12	-Infinite	XLOC_002665	GSTM5	NIC
TCONS_00026691	4.31343e-13	-Infinite	XLOC_002665	GSTM5	FSM
TCONS_00010895	8.70784e-17	-3.62733	XLOC_007639	SLC16A4	FSM
TCONS_00052989	8.05833e-24	-Infinite	XLOC_007807	HAO2	Others
TCONS_00052428	4.52014e-15	-Infinite	XLOC_007807	HAO2	Others
TCONS_00006151	7.71293e-32	-6.44765	XLOC_007807	LINC01780	Others
TCONS_00052083	1.66536e-08	-Infinite	XLOC_007807	HAO2	Others
TCONS_00052084	7.23319e-12	-Infinite	XLOC_007807	HAO2	Others
TCONS_00053279	1.67586e-31	-Infinite	XLOC_007807	HAO2	Others
TCONS_00003031	4.04905e-24	-Infinite	XLOC_002857	HAO2	FSM
TCONS_00003030	2.45325e-43	-5.87154	XLOC_002857	HAO2	FSM
TCONS_00008027	3.46133e-17	-3.90462	XLOC_002857	HAO2	NIC
TCONS_00018130	7.07001e-21	-3.5298	XLOC_002857	HAO2	Others
TCONS_00007175	0.00345861	-Infinite	XLOC_002857	HAO2	NIC
TCONS_00022839	5.69074e-26	-Infinite	XLOC_002857	HAO2	NNC
TCONS_00009851	0.00219254	-Infinite	XLOC_008072	FMO5	NIC
TCONS_00018306	4.90549e-08	-Infinite	XLOC_003377	SLC27A3	Others
TCONS_00026057	9.49356e-27	-Infinite	XLOC_003453	RAB25	FSM
TCONS_00004988	2.59691e-17	-Infinite	XLOC_008405	HDGF	NNC
TCONS_00004991	4.67404e-45	-4.45997	XLOC_008423	CD5L	FSM
TCONS_00009337	1.46594e-15	-Infinite	XLOC_003534	FCRL6	NIC
TCONS_00011584	0.000405141	-Infinite	XLOC_003572	NIT1	FSM
TCONS_00009953	5.06541e-06	-4.43016	XLOC_008479	NR1I3	NIC
TCONS_00005041	2.39168e-24	-Infinite	XLOC_008479	NR1I3	FSM
TCONS_00007417	1.35493e-14	-Infinite	XLOC_008484	FCGR3B	FSM
TCONS_00007004	2.9275e-31	-4.10446	XLOC_008621	DPT	FSM
TCONS_00010197	9.54801e-15	-Infinite	XLOC_008650	SELP	NIC
TCONS_00052277	5.15212e-05	-Infinite	XLOC_003828	FMO3	NNC
TCONS_00008102	0.00706963	-Infinite	XLOC_003902	RABGAP1L	FSM
TCONS_00005126	0.0388833	-Infinite	XLOC_008817	CRYZL2P-SEC16B	NNC
TCONS_00010957	0.000151117	-Infinite	XLOC_009228	ETNK2	NNC
TCONS_00007039	0.000759761	-Infinite	XLOC_009228	ETNK2	NIC
TCONS_00007043	4.32016e-23	-Infinite	XLOC_009276	SLC45A3	NNC
TCONS_00052496	0.00186633	-Infinite	XLOC_004588	C4BPA	NNC
TCONS_00003762	1.34542e-48	-6.12435	XLOC_004792	ENSG00000286398	FSM
TCONS_00052931	1.26236e-06	-Infinite	XLOC_009795	ENSG00000282097	Others
TCONS_00052932	9.36844e-13	-Infinite	XLOC_009805	LINC01348	NIC
TCONS_00010053	7.05626e-07	-Infinite	XLOC_009805	LINC01348	FSM
TCONS_00051838	0.019714	-Infinite	XLOC_009836	NID1	NNC
TCONS_00010971	1.1989e-36	-Infinite	XLOC_009875	-	Others
TCONS_00006419	7.4069e-28	-3.50431	XLOC_009883	GREM2	FSM
TCONS_00053184	5.27603e-07	-Infinite	XLOC_005175	KMO	NIC
TCONS_00052729	7.98559e-17	-Infinite	XLOC_005175	KMO	NIC
TCONS_00061884	4.59366e-29	-4.59753	XLOC_012849	AKR1C3	Others
TCONS_00076489	2.0015e-08	-Infinite	XLOC_012849	AKR1C8	NNC
TCONS_00076171	0.000360213	-Infinite	XLOC_010162	AKR1C4	NNC
TCONS_00058504	2.77735e-24	-Infinite	XLOC_010404	MRC1	NNC
TCONS_00057904	8.94488e-13	-Infinite	XLOC_010972	LINC02637	NNC
TCONS_00057902	1.49075e-20	-Infinite	XLOC_010972	LINC02637	NNC
TCONS_00057905	2.42276e-58	-Infinite	XLOC_010994	GDF2	FSM
TCONS_00057408	0.0240602	-Infinite	XLOC_013641	LINC02675	FSM
TCONS_00076050	0.000225695	-Infinite	XLOC_011003	SHLD2P3	NNC
TCONS_00060760	6.07583e-12	-Infinite	XLOC_011003	SHLD2P3	NNC
TCONS_00058283	1.74305e-16	-Infinite	XLOC_011003	SHLD2P3	NIC
TCONS_00062681	1.19001e-08	-Infinite	XLOC_013670	OGDHL	NIC
TCONS_00075857	6.31697e-15	-Infinite	XLOC_013670	OGDHL	NIC
TCONS_00076164	4.97973e-26	-Infinite	XLOC_014009	PBLD	NIC
TCONS_00076099	0.0477913	-Infinite	XLOC_014036	AIFM2	NNC
TCONS_00058407	2.19042e-46	-Infinite	XLOC_014061	CDH23	Others
TCONS_00076133	6.78162e-45	-Infinite	XLOC_014061	CDH23	Others
TCONS_00057929	1.14173e-41	-Infinite	XLOC_011400	OIT3	NNC
TCONS_00058151	0.000385221	-Infinite	XLOC_014338	MAT1A	Others
TCONS_00057585	2.88672e-15	-4.45241	XLOC_014338	MAT1A	NIC
TCONS_00075874	6.49425e-14	-Infinite	XLOC_014338	MAT1A	NNC
TCONS_00076433	0.0077433	-Infinite	XLOC_011800	SHLD2	NNC
TCONS_00060574	5.9495e-15	-Infinite	XLOC_014427	FAM245A	FSM
TCONS_00057961	4.93624e-44	-Infinite	XLOC_011948	CYP26A1	FSM
TCONS_00056988	6.31838e-48	-3.70522	XLOC_011981	CYP2C9	FSM
TCONS_00060365	1.28425e-17	-3.54749	XLOC_011981	CYP2C9	NNC
TCONS_00076038	6.08054e-15	-Infinite	XLOC_011981	CYP2C9	NNC
TCONS_00056989	1.12226e-29	-5.11941	XLOC_011981	CYP2C9	NNC
TCONS_00060364	1.03331e-53	-3.55166	XLOC_011981	CYP2C9	NNC
TCONS_00076052	3.20049e-13	-Infinite	XLOC_011981	CYP2C9	NNC
TCONS_00058532	2.37389e-57	-4.08672	XLOC_011981	CYP2C9	NNC
TCONS_00075816	2.1146e-20	-3.53352	XLOC_011981	CYP2C9	NIC
TCONS_00057968	9.98408e-16	-Infinite	XLOC_011981	CYP2C9	NNC
TCONS_00058871	2.47924e-46	-4.69909	XLOC_011981	CYP2C9	NNC
TCONS_00057670	1.79322e-39	-Infinite	XLOC_014570	CYP2C8	FSM
TCONS_00058191	3.12967e-41	-4.57451	XLOC_014570	CYP2C8	NIC
TCONS_00057661	9.42103e-36	-Infinite	XLOC_014570	CYP2C8	FSM
TCONS_00058616	3.83843e-34	-3.61448	XLOC_014570	CYP2C8	NNC
TCONS_00057657	3.17021e-30	-Infinite	XLOC_014570	CYP2C8	Others
TCONS_00058794	7.90854e-38	-Infinite	XLOC_014570	CYP2C8	NNC
TCONS_00065333	1.77702e-26	-Infinite	XLOC_014570	CYP2C8	NNC
TCONS_00075967	4.25509e-26	-Infinite	XLOC_014570	CYP2C8	NIC
TCONS_00059857	1.7714e-30	-Infinite	XLOC_014570	CYP2C8	NNC
TCONS_00057662	8.57289e-16	-Infinite	XLOC_014570	CYP2C8	Others
TCONS_00062953	1.34015e-12	-Infinite	XLOC_012068	ENSG00000249967	NIC
TCONS_00060406	0.00297992	-Infinite	XLOC_014678	ENSG00000289758	NIC
TCONS_00058203	0.0061753	-Infinite	XLOC_014678	HPS1	FSM
TCONS_00058807	9.76743e-18	-Infinite	XLOC_014702	ERLIN1	NNC
TCONS_00058327	3.09962e-39	-5.53958	XLOC_012239	-	Others
TCONS_00061471	1.49438e-19	-Infinite	XLOC_012334	ACSL5	NIC
TCONS_00060103	8.43919e-16	-Infinite	XLOC_012334	ACSL5	Others
TCONS_00075945	1.86022e-17	-Infinite	XLOC_014998	GFRA1	NIC
TCONS_00058492	2.09538e-34	-3.67705	XLOC_015222	ENSG00000278518	Others
TCONS_00058897	8.77201e-24	-3.80886	XLOC_012733	CYP2E1	NNC
TCONS_00058352	5.8549e-18	-Infinite	XLOC_012733	CYP2E1	NNC
TCONS_00058032	2.91307e-18	-5.14345	XLOC_012733	CYP2E1	NIC
TCONS_00076291	2.82237e-12	-Infinite	XLOC_012733	CYP2E1	NNC
TCONS_00058030	3.32289e-26	-Infinite	XLOC_012733	CYP2E1	Others
TCONS_00076088	4.41519e-22	-Infinite	XLOC_012733	CYP2E1	NNC
TCONS_00076058	9.65305e-11	-Infinite	XLOC_012733	CYP2E1	NIC
TCONS_00057158	1.6362e-23	-3.78995	XLOC_012733	CYP2E1	NIC
TCONS_00058033	3.87074e-09	-Infinite	XLOC_012733	CYP2E1	NNC
TCONS_00059661	6.26279e-28	-4.5563	XLOC_012733	CYP2E1	FSM
TCONS_00076488	1.12425e-25	-4.53366	XLOC_012733	CYP2E1	NNC
TCONS_00060471	1.21829e-25	-3.93044	XLOC_012733	CYP2E1	Others
TCONS_00057161	5.41399e-44	-5.11974	XLOC_012733	CYP2E1	FSM
TCONS_00057173	3.66108e-20	-3.6733	XLOC_012733	CYP2E1	FSM
TCONS_00079572	4.67719e-25	-3.61212	XLOC_015240	IFITM1	FSM
TCONS_00096680	1.59925e-12	-Infinite	XLOC_015240	IFITM1	NIC
TCONS_00101649	1.1315e-07	-Infinite	XLOC_017612	CDHR5	NNC
TCONS_00089369	0.0367924	-Infinite	XLOC_015252	EPS8L2	NIC
TCONS_00102187	1.58967e-26	-Infinite	XLOC_015279	FAM99A	NNC
TCONS_00102220	3.70035e-24	-Infinite	XLOC_015279	FAM99A	NNC
TCONS_00101560	9.16465e-19	-Infinite	XLOC_015279	FAM99A	NNC
TCONS_00080829	1.49301e-21	-Infinite	XLOC_015279	FAM99A	FSM
TCONS_00102188	2.06366e-25	-Infinite	XLOC_015279	FAM99A	NNC
TCONS_00101349	2.27385e-24	-5.85249	XLOC_015279	FAM99A	NNC
TCONS_00078346	1.65423e-56	-Infinite	XLOC_017651	IGF2	FSM
TCONS_00078343	2.82923e-07	-3.36308	XLOC_017651	IGF2	FSM
TCONS_00078350	0.000389877	-Infinite	XLOC_017651	INS-IGF2	Others
TCONS_00078353	2.52272e-35	-Infinite	XLOC_017651	INS-IGF2	NIC
TCONS_00080009	7.83101e-37	-Infinite	XLOC_017651	INS-IGF2	NNC
TCONS_00101690	7.48463e-45	-Infinite	XLOC_017651	INS-IGF2	NNC
TCONS_00083122	2.85129e-54	-Infinite	XLOC_015294	INS-IGF2	Others
TCONS_00078999	1.37325e-30	-Infinite	XLOC_015302	CD81	FSM
TCONS_00081104	2.48061e-14	-4.28188	XLOC_017741	HPX	NNC
TCONS_00082202	9.28403e-29	-Infinite	XLOC_017741	HPX	NIC
TCONS_00079312	9.69262e-40	-7.31858	XLOC_017741	HPX	NIC
TCONS_00078388	5.18331e-08	-Infinite	XLOC_017741	HPX	Others
TCONS_00081378	1.06367e-16	-Infinite	XLOC_017741	HPX	NNC
TCONS_00078372	1.52381e-06	-Infinite	XLOC_017741	HPX	Others
TCONS_00082869	0.000214025	-Infinite	XLOC_017741	HPX	FSM
TCONS_00080253	0.0264776	-Infinite	XLOC_017788	DENND2B	NIC
TCONS_00082313	8.62283e-37	-3.4554	XLOC_018042	SAA2-SAA4	NNC
TCONS_00087280	2.90828e-07	-Infinite	XLOC_018042	SAA2-SAA4	NNC
TCONS_00077715	3.35123e-32	-3.67899	XLOC_015803	BBOX1	FSM
TCONS_00081654	4.45146e-23	-Infinite	XLOC_015909	DEPDC7	FSM
TCONS_00079385	0.00162055	-Infinite	XLOC_018480	FOLH1	FSM
TCONS_00095941	9.72489e-07	-3.83917	XLOC_016200	SERPING1	NIC
TCONS_00101356	2.35503e-06	-Infinite	XLOC_016200	SERPING1	Others
TCONS_00101822	8.14776e-38	-4.14236	XLOC_018530	GLYAT	NNC
TCONS_00077841	6.79846e-26	-Infinite	XLOC_016220	GLYATL1	FSM
TCONS_00102329	7.40383e-22	-Infinite	XLOC_016220	GLYATL1	NIC
TCONS_00080167	2.30743e-17	-Infinite	XLOC_016220	GLYATL1	FSM
TCONS_00102059	9.58899e-10	-Infinite	XLOC_018556	MS4A6A	FSM
TCONS_00085703	1.28206e-07	-Infinite	XLOC_016239	MS4A1	FSM
TCONS_00085704	0.00348237	-Infinite	XLOC_016239	MS4A1	FSM
TCONS_00079105	1.00261e-20	-Infinite	XLOC_016260	PGA3	FSM
TCONS_00079106	6.12877e-19	-Infinite	XLOC_016261	PGA4	FSM
TCONS_00079107	2.94056e-16	-Infinite	XLOC_016261	PGA5	FSM
TCONS_00081878	1.59073e-10	-Infinite	XLOC_016263	TKFC	NIC
TCONS_00085263	3.06322e-12	-Infinite	XLOC_016263	TKFC	NNC
TCONS_00081880	1.52214e-23	-Infinite	XLOC_016263	TKFC	NNC
TCONS_00081775	5.34006e-15	-3.37047	XLOC_016309	SLC22A10	NIC
TCONS_00101529	2.05377e-08	-Infinite	XLOC_018730	LTBP3	NNC
TCONS_00102116	1.02102e-05	-Infinite	XLOC_018764	YIF1A	NNC
TCONS_00082637	4.8479e-08	-Infinite	XLOC_018785	PC	NNC
TCONS_00089513	1.00792e-07	-Infinite	XLOC_016526	MYEOV	FSM
TCONS_00085748	7.6409e-18	-Infinite	XLOC_016530	LINC01488	NNC
TCONS_00083269	0.000252099	-Infinite	XLOC_018956	PDE2A	FSM
TCONS_00081271	1.25628e-12	-Infinite	XLOC_018959	STARD10	NNC
TCONS_00079957	2.92436e-14	-Infinite	XLOC_016684	SLCO2B1	NIC
TCONS_00079187	3.80898e-12	-Infinite	XLOC_016684	SLCO2B1	NIC
TCONS_00102237	9.71524e-06	-Infinite	XLOC_016684	SLCO2B1	Others
TCONS_00101681	2.38298e-07	-Infinite	XLOC_016684	SLCO2B1	NNC
TCONS_00079959	1.15787e-05	-Infinite	XLOC_016684	SLCO2B1	NNC
TCONS_00101574	9.34771e-38	-Infinite	XLOC_016698	MOGAT2	NNC
TCONS_00080428	2.18691e-41	-3.54729	XLOC_016698	MOGAT2	NNC
TCONS_00101887	2.14556e-08	-Infinite	XLOC_019083	GDPD4	NNC
TCONS_00101802	1.77742e-29	-5.88511	XLOC_016760	THRSP	NNC
TCONS_00078043	6.95223e-34	-4.80126	XLOC_016760	THRSP	FSM
TCONS_00088966	0.00979207	-Infinite	XLOC_019312	RAB38	FSM
TCONS_00079208	6.83175e-37	-4.77328	XLOC_016917	FOLH1B	FSM
TCONS_00102004	1.72122e-39	-5.8794	XLOC_016917	FOLH1B	NIC
TCONS_00102282	2.51532e-27	-3.64932	XLOC_016917	FOLH1B	NNC
TCONS_00080199	1.50189e-19	-Infinite	XLOC_016947	ENSG00000284057	NIC
TCONS_00102239	2.05438e-12	-Infinite	XLOC_017104	ACAT1	NNC
TCONS_00081020	3.29438e-12	-Infinite	XLOC_017104	ACAT1	NIC
TCONS_00078131	8.43618e-22	-3.81358	XLOC_017171	ALG9	Others
TCONS_00081910	1.10478e-34	-Infinite	XLOC_017186	BCO2	NNC
TCONS_00078138	6.71815e-52	-3.99615	XLOC_017186	BCO2	FSM
TCONS_00102241	7.63939e-28	-Infinite	XLOC_017186	BCO2	FSM
TCONS_00081688	0.00133267	-Infinite	XLOC_017206	ZBTB16	FSM
TCONS_00081750	1.04231e-20	-Infinite	XLOC_019740	APOA5	FSM
TCONS_00101760	6.28519e-08	-Infinite	XLOC_019740	APOA5	NNC
TCONS_00081312	3.84701e-16	-Infinite	XLOC_019744	APOA1	NNC
TCONS_00079535	6.73508e-08	-Infinite	XLOC_019816	FXYD6	FSM
TCONS_00078217	1.23799e-54	-5.59762	XLOC_017309	TTC36	FSM
TCONS_00127897	2.05058e-07	-Infinite	XLOC_022805	SLC6A12	NNC
TCONS_00105544	8.27859e-11	-Infinite	XLOC_022805	SLC6A12	FSM
TCONS_00107489	8.9678e-39	-3.90548	XLOC_022806	SLC6A13	NNC
TCONS_00108080	0.00163514	-Infinite	XLOC_020241	TSPAN9	NIC
TCONS_00111007	2.09601e-09	-Infinite	XLOC_020241	TSPAN9	NNC
TCONS_00128050	2.03181e-15	-Infinite	XLOC_020260	ENSG00000256969	FSM
TCONS_00127900	0.00157535	-Infinite	XLOC_022970	C1R	NNC
TCONS_00104524	2.12419e-47	-4.54327	XLOC_022970	C1R	Others
TCONS_00109044	1.64429e-05	-Infinite	XLOC_022970	C1R	NNC
TCONS_00110460	3.25233e-19	-Infinite	XLOC_022970	C1R	NNC
TCONS_00111261	5.96869e-06	-Infinite	XLOC_022970	C1R	NNC
TCONS_00106403	6.06738e-11	-Infinite	XLOC_023013	A2M	NNC
TCONS_00108165	7.62844e-58	-6.02919	XLOC_023040	CLEC1B	NIC
TCONS_00104628	1.65457e-58	-Infinite	XLOC_023040	CLEC1B	FSM
TCONS_00107499	1.99664e-57	-Infinite	XLOC_023040	CLEC1B	Others
TCONS_00127707	0.0384335	-Infinite	XLOC_023046	KLRC1	FSM
TCONS_00103801	1.61877e-43	-4.88733	XLOC_020560	ENSG00000287928	FSM
TCONS_00103836	1.17175e-20	-Infinite	XLOC_020764	SLCO1B3	NIC
TCONS_00112047	8.69487e-12	-Infinite	XLOC_020764	SLCO1B3	Others
TCONS_00105334	3.76606e-37	-5.43646	XLOC_020764	SLCO1B3	NIC
TCONS_00107537	2.66809e-22	-Infinite	XLOC_020764	SLCO1B3	FSM
TCONS_00113681	7.5874e-06	-Infinite	XLOC_020764	SLCO1B3	NNC
TCONS_00128355	5.40075e-31	-3.51336	XLOC_023328	ENSG00000285854	NNC
TCONS_00108034	1.55035e-22	-5.03744	XLOC_023328	ENSG00000285854	NNC
TCONS_00107619	3.31748e-18	-3.91332	XLOC_023328	ENSG00000285854	NNC
TCONS_00106421	2.12714e-20	-4.01497	XLOC_023328	ENSG00000285854	NIC
TCONS_00110125	5.73104e-07	-Infinite	XLOC_023339	KCNJ8	FSM
TCONS_00107305	0.0115574	-Infinite	XLOC_023362	SOX5	NIC
TCONS_00114575	7.21206e-05	-Infinite	XLOC_021427	KRT7	NIC
TCONS_00122635	2.09043e-07	-Infinite	XLOC_021430	KRT18	Others
TCONS_00109736	1.29876e-06	-Infinite	XLOC_024028	CSAD	NNC
TCONS_00109104	6.99937e-17	-Infinite	XLOC_024028	CSAD	NNC
TCONS_00122639	0.00325549	-Infinite	XLOC_021446	PCBP2	NIC
TCONS_00107129	1.38904e-19	-Infinite	XLOC_021481	RDH5	NNC
TCONS_00105412	2.13857e-23	-4.14516	XLOC_021501	SLC39A5	NIC
TCONS_00107562	7.64448e-07	-Infinite	XLOC_021501	SLC39A5	NIC
TCONS_00107774	1.15148e-06	-Infinite	XLOC_021501	SLC39A5	NIC
TCONS_00112907	2.04196e-15	-Infinite	XLOC_021501	SLC39A5	NIC
TCONS_00106328	2.62793e-35	-Infinite	XLOC_021501	SLC39A5	NNC
TCONS_00104112	1.55953e-12	-Infinite	XLOC_021501	SLC39A5	Others
TCONS_00105678	1.0118e-22	-Infinite	XLOC_024091	APOF	NNC
TCONS_00104884	3.10382e-56	-3.96665	XLOC_024091	APOF	FSM
TCONS_00106005	1.33367e-12	-Infinite	XLOC_024094	GLS2	FSM
TCONS_00107357	1.73593e-12	-Infinite	XLOC_024094	GLS2	FSM
TCONS_00105680	2.68226e-30	-Infinite	XLOC_024094	GLS2	NIC
TCONS_00106006	3.90449e-39	-Infinite	XLOC_024094	GLS2	NNC
TCONS_00106237	2.17912e-19	-Infinite	XLOC_024094	GLS2	NIC
TCONS_00106561	1.14086e-12	-Infinite	XLOC_021524	HSD17B6	NNC
TCONS_00105685	5.67951e-22	-Infinite	XLOC_024109	RDH16	NNC
TCONS_00109737	2.12801e-09	-Infinite	XLOC_024109	RDH16	NNC
TCONS_00105869	5.16047e-17	-Infinite	XLOC_021535	SHMT2	NNC
TCONS_00127768	0.000822469	-Infinite	XLOC_021549	INHBE	Others
TCONS_00107506	1.34869e-28	-3.78401	XLOC_024549	DCN	NIC
TCONS_00104267	2.41896e-09	-Infinite	XLOC_022165	SLC25A3	FSM
TCONS_00110144	0.00381224	-Infinite	XLOC_024749	IGF1	FSM
TCONS_00109436	7.79736e-58	-6.55954	XLOC_022240	STAB2	FSM
TCONS_00128264	1.3305e-55	-Infinite	XLOC_022240	STAB2	NNC
TCONS_00108980	4.46887e-07	-Infinite	XLOC_024792	SLC41A2	NNC
TCONS_00106037	1.05587e-39	-6.33457	XLOC_024847	ABTB3	Others
TCONS_00128093	1.81161e-10	-Infinite	XLOC_024987	SDS	NIC
TCONS_00105150	5.25026e-16	-4.31764	XLOC_024987	SDS	NIC
TCONS_00107660	6.93213e-15	-4.0375	XLOC_024987	SDS	NNC
TCONS_00105169	1.6268e-10	-Infinite	XLOC_024987	SDS	FSM
TCONS_00108398	6.15808e-27	-Infinite	XLOC_022497	SDSL	NNC
TCONS_00128204	5.55503e-22	-Infinite	XLOC_022497	SDSL	NNC
TCONS_00128207	2.6372e-07	-Infinite	XLOC_022550	PEBP1	FSM
TCONS_00108281	1.86642e-06	-Infinite	XLOC_022729	GLT1D1	NNC
TCONS_00105776	4.43408e-39	-3.69615	XLOC_025323	LRCOL1	NNC
TCONS_00139607	0.000173479	-Infinite	XLOC_027076	CRYL1	NIC
TCONS_00139416	1.06096e-06	-Infinite	XLOC_027282	ENSG00000212293	NIC
TCONS_00131638	1.64268e-07	-Infinite	XLOC_027350	SPART	FSM
TCONS_00130146	2.1052e-24	-Infinite	XLOC_027549	TSC22D1	NNC
TCONS_00131617	4.09381e-19	-Infinite	XLOC_027619	ESD	NNC
TCONS_00139582	7.48273e-17	-Infinite	XLOC_027619	ESD	NNC
TCONS_00139614	0.00597367	-Infinite	XLOC_027718	ENSG00000285444	NIC
TCONS_00131821	1.73734e-34	-Infinite	XLOC_026222	PCDH9-AS2	NNC
TCONS_00132733	1.33042e-07	-Infinite	XLOC_027886	KLF12	NNC
TCONS_00136589	1.00309e-06	-Infinite	XLOC_028006	SPRY2	NNC
TCONS_00130451	4.06201e-30	-Infinite	XLOC_026641	CLDN10	FSM
TCONS_00131630	0.0139891	-Infinite	XLOC_026664	MBNL2	Others
TCONS_00131435	0.0244668	-Infinite	XLOC_026773	PCCA	NIC
TCONS_00130984	0.00459646	-Infinite	XLOC_026773	PCCA	NIC
TCONS_00139410	2.17072e-06	-Infinite	XLOC_026773	PCCA	NIC
TCONS_00130290	2.00547e-11	-Infinite	XLOC_028264	GGACT	FSM
TCONS_00131054	1.19384e-11	-Infinite	XLOC_026926	NAXD	FSM
TCONS_00139457	8.67855e-22	-3.38523	XLOC_026987	PROZ	NNC
TCONS_00130010	5.29677e-29	-4.09613	XLOC_026987	PROZ	NNC
TCONS_00139572	0.000831868	-Infinite	XLOC_028522	GRTP1	NNC
TCONS_00141616	1.66044e-15	-Infinite	XLOC_028570	ENSG00000259171	NNC
TCONS_00141357	4.78057e-31	-3.59893	XLOC_028570	ENSG00000259171	NNC
TCONS_00145466	6.66172e-18	-Infinite	XLOC_028570	ENSG00000259171	NNC
TCONS_00155478	1.98387e-17	-Infinite	XLOC_028570	ENSG00000259171	NNC
TCONS_00140491	0.0235197	-Infinite	XLOC_030305	DHRS4-AS1	FSM
TCONS_00155539	1.99643e-29	-4.23095	XLOC_028633	CARMIL3	NNC
TCONS_00143785	2.88121e-05	-Infinite	XLOC_030543	MBIP	NIC
TCONS_00155321	0.0261467	-Infinite	XLOC_030571	SEC23A	NNC
TCONS_00155240	0.000313832	-Infinite	XLOC_029358	MTHFD1	NNC
TCONS_00155311	0.0017971	-Infinite	XLOC_029358	MTHFD1	NNC
TCONS_00140937	0.000582583	-Infinite	XLOC_029399	GPHN	NIC
TCONS_00140291	6.58621e-15	-Infinite	XLOC_029729	FOS	FSM
TCONS_00140297	3.48558e-39	-3.34147	XLOC_029729	FOS	FSM
TCONS_00140296	1.7635e-30	-3.94972	XLOC_029729	FOS	FSM
TCONS_00140308	6.96544e-54	-Infinite	XLOC_029775	GSTZ1	FSM
TCONS_00141217	2.05999e-45	-Infinite	XLOC_029775	GSTZ1	NIC
TCONS_00140765	1.83447e-12	-Infinite	XLOC_031497	SERPINA1	Others
TCONS_00141125	3.11344e-10	-Infinite	XLOC_031497	SERPINA1	NIC
TCONS_00143440	0.00810785	-Infinite	XLOC_031503	SERPINA5	Others
TCONS_00141823	1.77515e-27	-4.27284	XLOC_030007	DICER1-AS1	FSM
TCONS_00140992	1.20535e-30	-4.81263	XLOC_030070	SLC25A47	NIC
TCONS_00141410	2.19089e-36	-Infinite	XLOC_030070	SLC25A47	NNC
TCONS_00141539	3.25007e-25	-Infinite	XLOC_030070	SLC25A47	NNC
TCONS_00140403	9.17223e-40	-4.38507	XLOC_030070	SLC25A47	FSM
TCONS_00141676	1.78728e-31	-Infinite	XLOC_030070	SLC25A47	NIC
TCONS_00143584	2.0943e-35	-Infinite	XLOC_030070	SLC25A47	NNC
TCONS_00140404	9.0184e-44	-4.93115	XLOC_030070	SLC25A47	FSM
TCONS_00155740	1.27278e-27	-6.5499	XLOC_030070	SLC25A47	NIC
TCONS_00142360	0.0015091	-Infinite	XLOC_031584	ENSG00000258460	NNC
TCONS_00143138	2.29489e-05	-3.55105	XLOC_030143	EXOC3L4	NNC
TCONS_00142972	2.15957e-36	-Infinite	XLOC_030143	EXOC3L4	FSM
TCONS_00140439	3.04936e-19	-Infinite	XLOC_030169	ASPG	FSM
TCONS_00155316	1.42157e-07	-Infinite	XLOC_030169	ASPG	NIC
TCONS_00142314	6.28103e-29	-Infinite	XLOC_030169	ASPG	NNC
TCONS_00155515	2.52222e-37	-Infinite	XLOC_030169	ASPG	NNC
TCONS_00145122	2.05673e-26	-3.80511	XLOC_030169	ASPG	NNC
TCONS_00141684	4.64159e-28	-4.48853	XLOC_030172	LINC02691	NNC
TCONS_00141326	9.75378e-10	-Infinite	XLOC_031676	IGHG4	FSM
TCONS_00154022	0.00133545	-3.3563	XLOC_031676	IGHM	NNC
TCONS_00170984	2.3144e-05	-Infinite	XLOC_032083	CAPN3	FSM
TCONS_00170851	1.43434e-10	-Infinite	XLOC_032222	SLC27A2	NNC
TCONS_00171009	4.52828e-06	-Infinite	XLOC_034124	ATOSA	NNC
TCONS_00157598	3.11764e-28	-3.69813	XLOC_032430	LIPC	NIC
TCONS_00159671	2.37355e-10	-3.66478	XLOC_032742	THSD4	NNC
TCONS_00161294	0.000392904	-Infinite	XLOC_032843	GOLGA6B	NNC
TCONS_00159397	7.82675e-34	-Infinite	XLOC_032872	CYP1A2	NNC
TCONS_00156989	3.00404e-46	-Infinite	XLOC_032872	CYP1A2	NIC
TCONS_00156988	2.42772e-50	-8.19969	XLOC_032872	CYP1A2	FSM
TCONS_00158914	4.68786e-19	-Infinite	XLOC_032989	FAH	NNC
TCONS_00157833	2.08347e-06	-Infinite	XLOC_033142	SLC28A1	FSM
TCONS_00158854	2.19671e-15	-Infinite	XLOC_033142	SLC28A1	NNC
TCONS_00158650	6.51038e-22	-Infinite	XLOC_033142	SLC28A1	NNC
TCONS_00157834	2.60964e-06	-Infinite	XLOC_033142	SLC28A1	FSM
TCONS_00157914	9.08298e-08	-Infinite	XLOC_035312	SNRPA1	NIC
TCONS_00193316	2.42829e-06	-Infinite	XLOC_037228	SPSB3	NNC
TCONS_00172602	3.75354e-49	-5.09049	XLOC_037228	IGFALS	FSM
TCONS_00173368	8.3623e-22	-3.69673	XLOC_037228	IGFALS	FSM
TCONS_00174622	6.0895e-31	-Infinite	XLOC_035416	NHERF2	NNC
TCONS_00175894	2.71655e-30	-Infinite	XLOC_035416	NHERF2	NNC
TCONS_00176649	4.63397e-10	-Infinite	XLOC_035416	NHERF2	NIC
TCONS_00193174	1.16533e-12	-Infinite	XLOC_035680	ENSG00000262801	NNC
TCONS_00173194	7.13657e-06	-Infinite	XLOC_035897	ACSM5	NNC
TCONS_00173197	3.35438e-10	-Infinite	XLOC_035897	ACSM2A	FSM
TCONS_00173418	2.42822e-05	-Infinite	XLOC_037674	ACSM2B	FSM
TCONS_00193336	9.76797e-07	-Infinite	XLOC_037674	ACSM2B	NNC
TCONS_00175322	2.52959e-18	-Infinite	XLOC_035915	LYRM1	NIC
TCONS_00193141	0.000376449	-Infinite	XLOC_035915	LYRM1	NIC
TCONS_00173227	9.42351e-27	-4.65401	XLOC_036073	KDM8	NIC
TCONS_00174261	5.30297e-29	-3.44383	XLOC_036073	KDM8	NIC
TCONS_00174262	2.05688e-21	-Infinite	XLOC_036073	KDM8	FSM
TCONS_00173896	1.23113e-45	-5.15821	XLOC_036073	KDM8	NIC
TCONS_00193291	0.0039378	-Infinite	XLOC_038133	CES1	NIC
TCONS_00175779	0.00539202	-3.90782	XLOC_038133	CES1	NNC
TCONS_00173925	4.81619e-46	-5.49649	XLOC_036457	GNAO1	NIC
TCONS_00174194	4.73621e-09	-Infinite	XLOC_038137	AMFR	NNC
TCONS_00172357	8.00652e-46	-3.86748	XLOC_036477	MT2A	FSM
TCONS_00193329	4.88933e-34	-Infinite	XLOC_036477	MT2A	NNC
TCONS_00172356	5.34957e-47	-4.09657	XLOC_036477	MT2A	FSM
TCONS_00172358	1.21863e-50	-3.60144	XLOC_036477	MT2A	FSM
TCONS_00172361	1.36991e-49	-4.15364	XLOC_036479	MT1E	FSM
TCONS_00172362	3.82965e-46	-4.44211	XLOC_036479	MT1E	FSM
TCONS_00172363	2.90485e-46	-5.45343	XLOC_036479	MT1M	FSM
TCONS_00173656	7.81317e-44	-5.02938	XLOC_036479	MT1M	FSM
TCONS_00172367	4.72422e-50	-5.36459	XLOC_036479	MT1F	FSM
TCONS_00173811	6.53034e-30	-6.4535	XLOC_038140	MT1G	FSM
TCONS_00172947	5.59023e-46	-6.03812	XLOC_038140	MT1G	FSM
TCONS_00180491	9.16902e-18	-Infinite	XLOC_038140	MT1G	FSM
TCONS_00193241	2.27669e-43	-4.95875	XLOC_038140	MT1G	FSM
TCONS_00173657	5.4095e-45	-6.89915	XLOC_036483	MT1H	FSM
TCONS_00172369	2.07206e-41	-6.13194	XLOC_036483	MT1H	FSM
TCONS_00177747	1.08886e-28	-Infinite	XLOC_036483	MT1H	NNC
TCONS_00172372	2.98793e-50	-3.90835	XLOC_036479	MT1X	FSM
TCONS_00173659	4.60863e-28	-5.58789	XLOC_036479	MT1X	NNC
TCONS_00172371	1.10196e-38	-3.73747	XLOC_036479	MT1X	FSM
TCONS_00173291	1.04398e-38	-3.41512	XLOC_036489	CETP	FSM
TCONS_00177351	1.40971e-10	-Infinite	XLOC_036489	CETP	NNC
TCONS_00193116	5.66439e-15	-Infinite	XLOC_036489	CETP	NNC
TCONS_00172973	0.000705951	-Infinite	XLOC_038230	DYNC1LI2	FSM
TCONS_00192969	3.1291e-14	-Infinite	XLOC_036571	CES3	NNC
TCONS_00173307	3.38336e-05	-Infinite	XLOC_036579	PHAF1	NNC
TCONS_00189835	2.04069e-06	-Infinite	XLOC_038247	FBXL9P	NIC
TCONS_00172978	0.000875036	-Infinite	XLOC_038263	ACD	FSM
TCONS_00172989	2.58332e-56	-4.11414	XLOC_038279	LCAT	FSM
TCONS_00174389	7.36012e-48	-Infinite	XLOC_038279	LCAT	NNC
TCONS_00173497	7.1861e-31	-3.33735	XLOC_038279	LCAT	NIC
TCONS_00180823	5.55561e-24	-Infinite	XLOC_038279	LCAT	NNC
TCONS_00174388	3.90953e-48	-3.91595	XLOC_038279	LCAT	NIC
TCONS_00193008	0.0145123	-Infinite	XLOC_038289	ESRP2	FSM
TCONS_00174115	0.00483358	-Infinite	XLOC_036638	TANGO6	NNC
TCONS_00175884	3.36774e-13	-5.40629	XLOC_038378	TAT	FSM
TCONS_00175404	3.33228e-25	-4.01331	XLOC_038378	TAT	NNC
TCONS_00174030	2.89109e-30	-3.76469	XLOC_038378	TAT	NIC
TCONS_00173025	4.84192e-14	-Infinite	XLOC_038378	TAT	Others
TCONS_00193131	1.65286e-21	-6.85182	XLOC_038378	TAT	NIC
TCONS_00173024	7.83105e-19	-4.70405	XLOC_038378	TAT	FSM
TCONS_00175405	1.30096e-11	-Infinite	XLOC_038378	TAT	NNC
TCONS_00174307	5.15707e-25	-Infinite	XLOC_036727	DHODH	NNC
TCONS_00173335	4.30888e-19	-3.72973	XLOC_036730	HP	FSM
TCONS_00174803	1.55217e-18	-3.33361	XLOC_036730	HP	NIC
TCONS_00172448	4.51854e-12	-3.99885	XLOC_036730	HP	NIC
TCONS_00172454	1.18945e-25	-3.59343	XLOC_036730	HP	NNC
TCONS_00176012	5.64079e-08	-Infinite	XLOC_036730	HP	NNC
TCONS_00172452	8.97831e-08	-Infinite	XLOC_036730	HP	Others
TCONS_00175093	3.59756e-08	-Infinite	XLOC_036730	HP	FSM
TCONS_00175928	3.79766e-08	-3.8415	XLOC_036730	HPR	NNC
TCONS_00173533	3.08796e-22	-4.83554	XLOC_038484	LDHD	FSM
TCONS_00193120	1.5318e-20	-Infinite	XLOC_036782	ZFP1	Others
TCONS_00174218	1.37097e-17	-Infinite	XLOC_038684	SLC7A5	NNC
TCONS_00175714	2.80211e-48	-4.93755	XLOC_037088	SLC7A5	Others
TCONS_00192806	0.000291992	-Infinite	XLOC_038686	CA5A	NIC
TCONS_00192941	1.66783e-13	-Infinite	XLOC_037127	ENSG00000259881	NIC
TCONS_00174838	1.77983e-08	-Infinite	XLOC_037127	ENSG00000259881	FSM
TCONS_00175858	2.99177e-14	-Infinite	XLOC_037150	CDK10	NIC
TCONS_00195847	0.0132848	-Infinite	XLOC_040665	RPH3AL	NIC
TCONS_00196117	1.64979e-18	-Infinite	XLOC_038786	WDR81	Others
TCONS_00194365	7.33271e-07	-3.58113	XLOC_038786	SERPInfinite2	FSM
TCONS_00199832	3.75333e-05	-Infinite	XLOC_038786	SERPInfinite2	NNC
TCONS_00197925	8.61847e-08	-Infinite	XLOC_038855	ENO3	NIC
TCONS_00194412	6.84137e-36	-6.99423	XLOC_038855	ENO3	FSM
TCONS_00194982	0.0066143	-Infinite	XLOC_040838	ASGR2	FSM
TCONS_00194985	2.92357e-09	-Infinite	XLOC_040838	ASGR2	NIC
TCONS_00196539	9.42751e-05	-Infinite	XLOC_040838	ASGR2	NNC
TCONS_00218546	9.42385e-13	-Infinite	XLOC_040840	ASGR1	NNC
TCONS_00197600	6.86497e-07	-Infinite	XLOC_040840	ASGR1	NNC
TCONS_00194466	0.000435578	-Infinite	XLOC_038914	SNORD10	NIC
TCONS_00218639	5.92924e-14	-Infinite	XLOC_038915	SHBG	Others
TCONS_00200757	4.29667e-15	-Infinite	XLOC_040869	PER1	NNC
TCONS_00218896	2.1207e-15	-Infinite	XLOC_040912	TMEM220	NNC
TCONS_00198142	2.73587e-13	-Infinite	XLOC_038988	ENSG00000285220	NIC
TCONS_00218747	3.08614e-08	-Infinite	XLOC_038988	ENSG00000285220	NNC
TCONS_00218592	2.60916e-06	-Infinite	XLOC_039079	PIGL	NNC
TCONS_00218985	3.1036e-40	-Infinite	XLOC_041043	ENSG00000279428	Others
TCONS_00203111	2.40826e-16	-4.3405	XLOC_041075	MFAP4	FSM
TCONS_00195123	0.0411902	-Infinite	XLOC_041146	VTN	Others
TCONS_00195159	1.9137e-51	-3.88313	XLOC_041353	CCL14	FSM
TCONS_00218672	6.14896e-32	-Infinite	XLOC_041354	CCL23	FSM
TCONS_00198153	0.00030104	-Infinite	XLOC_039657	G6PC1	NNC
TCONS_00202246	0.000230508	-Infinite	XLOC_041776	PHB1	FSM
TCONS_00198876	0.00526303	-Infinite	XLOC_041784	SLC35B1	NIC
TCONS_00195761	6.96002e-17	-3.86098	XLOC_039922	HLF	FSM
TCONS_00197971	9.5275e-09	-Infinite	XLOC_039922	HLF	FSM
TCONS_00198588	1.98345e-14	-Infinite	XLOC_041886	TMEM100	FSM
TCONS_00199672	4.79469e-15	-4.15369	XLOC_042230	ENSG00000271239	Others
TCONS_00196717	3.29661e-15	-Infinite	XLOC_040415	GPRC5C	NIC
TCONS_00200734	4.02816e-08	-Infinite	XLOC_040554	C1QTNF1	FSM
TCONS_00218130	0.00136608	-Infinite	XLOC_040591	BAIAP2	NNC
TCONS_00199350	3.5364e-15	-3.87996	XLOC_042530	GCGR	Others
TCONS_00194887	6.28812e-24	-Infinite	XLOC_040610	GCGR	FSM
TCONS_00200251	6.1463e-13	-Infinite	XLOC_040610	GCGR	NIC
TCONS_00195839	1.77588e-14	-Infinite	XLOC_040610	GCGR	NIC
TCONS_00203387	1.01086e-08	-Infinite	XLOC_040610	GCGR	Others
TCONS_00218740	0.00255951	-Infinite	XLOC_042545	DCXR	FSM
TCONS_00218784	6.64715e-07	-Infinite	XLOC_042545	DCXR	NNC
TCONS_00221262	2.2308e-24	-Infinite	XLOC_043104	MEP1B	FSM
TCONS_00221602	4.65819e-28	-3.79636	XLOC_043334	CTIF	NNC
TCONS_00220420	1.73627e-52	-5.84535	XLOC_043374	SMUG1P1	Others
TCONS_00220820	3.01662e-09	-Infinite	XLOC_044492	ACAA2	FSM
TCONS_00226974	7.80889e-18	-3.78824	XLOC_044492	ACAA2	NNC
TCONS_00220467	3.81157e-33	-4.19991	XLOC_043680	CNDP1	NNC
TCONS_00226909	2.42936e-45	-6.19672	XLOC_043680	CNDP1	NNC
TCONS_00220903	7.80488e-52	-7.32055	XLOC_043680	CNDP1	FSM
TCONS_00226823	4.62118e-06	-Infinite	XLOC_043740	-	Others
TCONS_00248604	7.04307e-15	-Infinite	XLOC_044849	WDR18	NNC
TCONS_00228065	2.92184e-14	-3.41854	XLOC_046247	SMIM24	FSM
TCONS_00230436	3.81157e-33	-6.2351	XLOC_046294	KDM4B	Others
TCONS_00228143	0.013258	-Infinite	XLOC_046325	C3	Others
TCONS_00231467	8.01366e-54	-7.3905	XLOC_046355	ENSG00000288669	NIC
TCONS_00248782	2.85598e-50	-Infinite	XLOC_046355	ENSG00000288669	NIC
TCONS_00228181	1.13009e-55	-Infinite	XLOC_046355	CLEC4G	FSM
TCONS_00230404	4.50621e-42	-Infinite	XLOC_045019	CLEC4M	NNC
TCONS_00231175	1.71137e-48	-Infinite	XLOC_045019	CLEC4M	NNC
TCONS_00229410	1.94821e-34	-Infinite	XLOC_045019	CLEC4M	FSM
TCONS_00232531	0.00660187	-Infinite	XLOC_045040	HNRNPM	NIC
TCONS_00233587	7.56174e-17	-Infinite	XLOC_045071	C3P1	NNC
TCONS_00233841	9.81218e-13	-Infinite	XLOC_045071	C3P1	NNC
TCONS_00230683	1.95777e-25	-3.43032	XLOC_045071	C3P1	FSM
TCONS_00229251	8.7719e-05	-Infinite	XLOC_045108	PRKCSH	NIC
TCONS_00248245	2.3778e-19	-5.18766	XLOC_046589	PGLYRP2	NNC
TCONS_00229707	3.84497e-09	-3.89136	XLOC_046598	CYP4F2	NIC
TCONS_00227670	4.3169e-37	-Infinite	XLOC_045325	ARMC6	NNC
TCONS_00232636	6.2967e-35	-Infinite	XLOC_045325	ARMC6	NNC
TCONS_00248289	4.08845e-12	-Infinite	XLOC_045325	ARMC6	NNC
TCONS_00248688	1.15767e-27	-3.55811	XLOC_045325	ARMC6	NNC
TCONS_00231124	1.13556e-18	-Infinite	XLOC_045325	SLC25A42	NNC
TCONS_00230294	3.68602e-06	-Infinite	XLOC_046675	TM6SF2	FSM
TCONS_00230935	1.08158e-21	-Infinite	XLOC_046675	ENSG00000267629	NNC
TCONS_00248466	0.0345924	-Infinite	XLOC_046675	ENSG00000267629	NIC
TCONS_00248769	3.43233e-14	-Infinite	XLOC_045476	ENSG00000267623	Others
TCONS_00228328	0.00528154	-Infinite	XLOC_046882	PEPD	FSM
TCONS_00227739	6.68259e-53	-4.11533	XLOC_045567	FXYD1	FSM
TCONS_00227746	9.17094e-51	-7.58632	XLOC_045573	HAMP	FSM
TCONS_00234575	2.17872e-42	-Infinite	XLOC_045573	HAMP	Others
TCONS_00248084	3.86904e-06	-Infinite	XLOC_045573	HAMP	NNC
TCONS_00230768	1.27006e-19	-3.68647	XLOC_047071	CYP2A6	NNC
TCONS_00230943	3.62355e-15	-Infinite	XLOC_047071	CYP2A6	NIC
TCONS_00230716	7.76906e-36	-4.76148	XLOC_045745	CYP2B6	NIC
TCONS_00228696	1.26903e-41	-3.40935	XLOC_045745	CYP2B6	NIC
TCONS_00231381	1.76588e-35	-4.87483	XLOC_045745	CYP2B6	NNC
TCONS_00248421	1.70823e-16	-Infinite	XLOC_045745	CYP2B6	NIC
TCONS_00231133	8.30983e-35	-Infinite	XLOC_045745	CYP2B6	NNC
TCONS_00233455	1.25939e-37	-5.26347	XLOC_045745	CYP2B6	NNC
TCONS_00242706	0.0100144	-Infinite	XLOC_047100	CEACAM4	FSM
TCONS_00227863	1.33578e-26	-3.42482	XLOC_045843	APOC1P1	FSM
TCONS_00229626	1.42985e-31	-5.50044	XLOC_045860	FOSB	FSM
TCONS_00228733	5.62535e-15	-Infinite	XLOC_045928	SPHK2	NIC
TCONS_00229634	0.014612	-Infinite	XLOC_045928	SPHK2	NIC
TCONS_00228934	1.48324e-06	-Infinite	XLOC_047301	NUP62	FSM
TCONS_00248665	2.26347e-14	-Infinite	XLOC_045991	SIGLEC7	FSM
TCONS_00229214	1.38912e-14	-Infinite	XLOC_047404	LILRB5	FSM
TCONS_00248162	4.23665e-08	-Infinite	XLOC_046093	ZNF444	NIC
TCONS_00235073	3.36247e-27	-3.33584	XLOC_047504	SLC27A5	NNC
TCONS_00228959	5.12528e-21	-5.7011	XLOC_047504	SLC27A5	NNC
TCONS_00248182	1.03136e-15	-Infinite	XLOC_047504	SLC27A5	NNC
TCONS_00229223	1.85456e-07	-Infinite	XLOC_047504	SLC27A5	NNC
TCONS_00230972	3.09065e-15	-3.48093	XLOC_047504	SLC27A5	NIC
TCONS_00252720	7.05268e-08	-3.97637	XLOC_051993	EIPR1	NNC
TCONS_00255170	1.51342e-11	-Infinite	XLOC_051993	EIPR1	NNC
TCONS_00252179	2.93476e-07	-Infinite	XLOC_052187	SDC1	NNC
TCONS_00255173	8.77779e-11	-Infinite	XLOC_052187	SDC1	NNC
TCONS_00249927	6.92721e-24	-Infinite	XLOC_047860	KRTCAP3	FSM
TCONS_00251840	0.000148165	-Infinite	XLOC_047863	GCKR	FSM
TCONS_00285461	2.51856e-19	-Infinite	XLOC_047863	GCKR	NNC
TCONS_00252242	6.90269e-49	-6.98432	XLOC_052463	SRD5A2	FSM
TCONS_00255182	2.9221e-09	-Infinite	XLOC_052463	SRD5A2	NNC
TCONS_00253329	4.0463e-26	-Infinite	XLOC_052463	SRD5A2	NNC
TCONS_00285601	3.18858e-11	-Infinite	XLOC_052463	SRD5A2	NNC
TCONS_00262947	1.90367e-13	-Infinite	XLOC_052463	-	Others
TCONS_00285934	1.2206e-16	-Infinite	XLOC_048088	ENSG00000287316	NIC
TCONS_00258801	0.0137081	-Infinite	XLOC_052735	ABCG5	NIC
TCONS_00252261	0.00537054	-Infinite	XLOC_052735	ABCG5	FSM
TCONS_00253759	0.00590785	-Infinite	XLOC_048580	EHBP1	NNC
TCONS_00256782	5.43776e-57	-7.80953	XLOC_053209	BMP10	FSM
TCONS_00250117	0.0270132	-Infinite	XLOC_048810	NAGK	FSM
TCONS_00256033	2.10387e-13	-Infinite	XLOC_053549	PLGLB1	NIC
TCONS_00254570	3.36452e-11	-Infinite	XLOC_053549	PLGLB1	NIC
TCONS_00252569	0.0135	-Infinite	XLOC_049076	NCAL1	NIC
TCONS_00250163	1.15818e-05	-Infinite	XLOC_049076	NCAL1	Others
TCONS_00286111	5.13236e-14	-Infinite	XLOC_053601	IGKV3-20	Others
TCONS_00250231	1.26938e-32	-Infinite	XLOC_049400	ENSG00000291125	Others
TCONS_00253200	6.03452e-43	-3.98123	XLOC_049400	ENSG00000291125	NNC
TCONS_00257320	1.46873e-44	-4.35219	XLOC_049400	ENSG00000291125	NNC
TCONS_00250229	1.9608e-43	-5.43	XLOC_049400	ENSG00000291125	FSM
TCONS_00252338	6.49464e-30	-Infinite	XLOC_054017	RGPD5	Others
TCONS_00254862	2.79521e-07	-Infinite	XLOC_049532	MERTK	NNC
TCONS_00250339	7.64786e-49	-Infinite	XLOC_049677	MARCO	FSM
TCONS_00284851	4.52134e-39	-Infinite	XLOC_049677	MARCO	NIC
TCONS_00251968	2.32485e-40	-Infinite	XLOC_049677	MARCO	FSM
TCONS_00252972	4.73936e-11	-Infinite	XLOC_049681	STEAP3	NNC
TCONS_00251972	2.99487e-11	-Infinite	XLOC_049681	STEAP3	NNC
TCONS_00252973	2.77857e-05	-Infinite	XLOC_049681	STEAP3	NNC
TCONS_00273559	3.28186e-07	-Infinite	XLOC_049681	STEAP3	NNC
TCONS_00255462	0.000472006	-Infinite	XLOC_054307	LIMS2	NNC
TCONS_00257537	1.07762e-11	-3.37865	XLOC_049961	ACMSD	NNC
TCONS_00253675	6.04667e-48	-3.84139	XLOC_054678	ENSG00000286081	FSM
TCONS_00285661	2.6064e-42	-3.47448	XLOC_050195	LINC01818	NNC
TCONS_00251406	1.26484e-31	-3.37554	XLOC_054682	RND3	FSM
TCONS_00256546	1.17325e-28	-Infinite	XLOC_054931	KCNH7	NNC
TCONS_00260853	0.00803356	-Infinite	XLOC_054949	GRB14	NNC
TCONS_00256555	7.9668e-07	-Infinite	XLOC_055255	ZNF385B	NNC
TCONS_00251529	9.25498e-22	-Infinite	XLOC_055395	TFPI	NIC
TCONS_00250526	0.011501	-Infinite	XLOC_050969	MYO1B	FSM
TCONS_00285849	4.97523e-15	-3.5797	XLOC_051367	CPS1	NNC
TCONS_00285576	0.00276917	-Infinite	XLOC_051367	CPS1	NNC
TCONS_00253425	3.1903e-06	-Infinite	XLOC_055908	PECR	FSM
TCONS_00250712	3.74727e-28	-Infinite	XLOC_051465	XRCC5	NNC
TCONS_00250713	1.00245e-28	-5.85325	XLOC_051465	XRCC5	NIC
TCONS_00253709	1.02443e-06	-Infinite	XLOC_055961	TMBIM1	NNC
TCONS_00285052	2.89272e-09	-Infinite	XLOC_056098	PID1	NNC
TCONS_00253565	0.00063796	-Infinite	XLOC_051713	MIR1244-1	NNC
TCONS_00252133	1.39693e-08	-Infinite	XLOC_051756	UGT1A2P	Others
TCONS_00250808	7.50578e-18	-3.93802	XLOC_051766	MROH2A	NIC
TCONS_00285063	5.0166e-09	-Infinite	XLOC_051766	MROH2A	NNC
TCONS_00257234	1.74737e-19	-Infinite	XLOC_051915	AGXT	NIC
TCONS_00285340	2.92472e-07	-Infinite	XLOC_051915	AGXT	NNC
TCONS_00255424	2.26615e-09	-Infinite	XLOC_051915	AGXT	NNC
TCONS_00252151	1.04667e-14	-Infinite	XLOC_051915	AGXT	NNC
TCONS_00250850	3.67769e-15	-Infinite	XLOC_051915	AGXT	NIC
TCONS_00253588	1.51249e-13	-Infinite	XLOC_051915	AGXT	NIC
TCONS_00257554	2.82839e-11	-3.51898	XLOC_051915	AGXT	NIC
TCONS_00252703	2.59986e-05	-Infinite	XLOC_051915	AGXT	NNC
TCONS_00252910	3.96276e-39	-5.81527	XLOC_056347	ENSG00000223991	FSM
TCONS_00286090	8.91988e-18	-Infinite	XLOC_051947	D2HGDH	NNC
TCONS_00252717	1.8747e-06	-3.88515	XLOC_051950	NEU4	FSM
TCONS_00252716	1.18159e-07	-Infinite	XLOC_051950	NEU4	NIC
TCONS_00252168	4.58832e-08	-Infinite	XLOC_051950	NEU4	NIC
TCONS_00253595	1.03282e-16	-Infinite	XLOC_051950	NEU4	NNC
TCONS_00287744	7.9934e-23	-3.70386	XLOC_056443	OXT	FSM
TCONS_00289797	2.5768e-28	-5.11373	XLOC_057767	SLC23A2	NNC
TCONS_00288044	5.28413e-11	-Infinite	XLOC_057767	SLC23A2	NNC
TCONS_00288052	1.45549e-52	-5.69999	XLOC_057767	SLC23A2	Others
TCONS_00289016	5.19677e-16	-Infinite	XLOC_056876	LINC01727	FSM
TCONS_00298000	1.78315e-05	-Infinite	XLOC_056901	LINC02967	Others
TCONS_00289433	2.12653e-20	-3.39244	XLOC_058474	HNF4A-AS1	NNC
TCONS_00288753	7.7974e-10	-Infinite	XLOC_057321	EYA2	FSM
TCONS_00292709	1.30916e-23	-3.76351	XLOC_057398	PELATON	FSM
TCONS_00288504	2.29256e-52	-Infinite	XLOC_058632	RIPOR3	FSM
TCONS_00289350	1.47377e-23	-Infinite	XLOC_058632	RIPOR3	Others
TCONS_00299924	9.06914e-39	-4.37124	XLOC_057433	RPL36P1	Others
TCONS_00288759	1.11104e-32	-3.58853	XLOC_057542	PCK1	NNC
TCONS_00287931	1.65917e-19	-Infinite	XLOC_057542	PCK1	FSM
TCONS_00287937	5.95144e-50	-3.96357	XLOC_057542	PCK1	NIC
TCONS_00287942	1.05896e-26	-3.53043	XLOC_057542	PCK1	FSM
TCONS_00299751	3.30763e-08	-Infinite	XLOC_057639	ENSG00000203900	NNC
TCONS_00299900	1.11535e-44	-3.53335	XLOC_057648	ENSG00000273154	NNC
TCONS_00288004	1.00958e-24	-Infinite	XLOC_057648	LIME1	FSM
TCONS_00301042	8.77015e-21	-3.65218	XLOC_059578	ENSG00000280071	NNC
TCONS_00300807	1.08191e-07	-3.39994	XLOC_058891	ENSG00000276076	NNC
TCONS_00307116	1.26735e-14	-Infinite	XLOC_059987	TIAM1	Others
TCONS_00302260	3.69297e-09	-Infinite	XLOC_060160	ERG	FSM
TCONS_00301860	4.93648e-16	-3.4216	XLOC_060195	TMPRSS2	Others
TCONS_00301074	3.41186e-05	-Infinite	XLOC_060245	CBS	NIC
TCONS_00301591	2.24181e-07	-Infinite	XLOC_060296	SLC19A1	NIC
TCONS_00300922	8.35682e-29	-3.43386	XLOC_060303	FTCD	FSM
TCONS_00301083	1.20834e-09	-4.40352	XLOC_060303	FTCD	NNC
TCONS_00301937	2.24685e-11	-Infinite	XLOC_060303	FTCD	NNC
TCONS_00300923	2.38034e-15	-Infinite	XLOC_060303	FTCD	NIC
TCONS_00306999	3.66625e-18	-Infinite	XLOC_060303	FTCD	NNC
TCONS_00308041	1.15978e-11	-Infinite	XLOC_060424	SLC25A18	NNC
TCONS_00308847	8.67914e-06	-Infinite	XLOC_060424	SLC25A18	NNC
TCONS_00311014	2.70593e-05	-Infinite	XLOC_060424	SLC25A18	NNC
TCONS_00308037	0.000389678	-Infinite	XLOC_060424	SLC25A18	NNC
TCONS_00307504	1.69657e-14	-Infinite	XLOC_060485	COMT	FSM
TCONS_00313960	2.21659e-07	-Infinite	XLOC_061450	GGT5	NNC
TCONS_00309807	2.10175e-11	-Infinite	XLOC_060741	SEC14L2	NIC
TCONS_00317782	0.00108347	-Infinite	XLOC_061783	TMPRSS6	NIC
TCONS_00310423	0.00291335	-4.83245	XLOC_061915	CYP2D6	NNC
TCONS_00307985	4.05343e-13	-4.13901	XLOC_061915	CYP2D7	FSM
TCONS_00308229	6.76666e-08	-Infinite	XLOC_061915	CYP2D7	NIC
TCONS_00309511	6.03915e-13	-Infinite	XLOC_061915	CYP2D7	NNC
TCONS_00317766	9.24915e-08	-Infinite	XLOC_061962	-	Others
TCONS_00317580	1.39225e-10	-Infinite	XLOC_061058	PRR5-ARHGAP8	NNC
TCONS_00307702	6.0601e-58	-6.43617	XLOC_061087	-	Others
TCONS_00322538	0.00255583	-Infinite	XLOC_062230	IL17RC	FSM
TCONS_00348299	1.40419e-06	-Infinite	XLOC_062230	ENSG00000288550	NIC
TCONS_00321386	2.2305e-16	-Infinite	XLOC_062824	ACVR2B	NNC
TCONS_00348998	0.000103604	-Infinite	XLOC_066762	MST1	NIC
TCONS_00320454	0.0118588	-Infinite	XLOC_063085	SLC38A3	NIC
TCONS_00321988	7.4539e-16	-Infinite	XLOC_063121	GLYCTK	NNC
TCONS_00324677	3.62341e-14	-Infinite	XLOC_066841	ENSG00000243696	NNC
TCONS_00348291	8.07846e-16	-Infinite	XLOC_066841	ENSG00000243696	NNC
TCONS_00348292	3.1642e-05	-Infinite	XLOC_066841	ENSG00000243696	NIC
TCONS_00348293	9.71775e-10	-Infinite	XLOC_066841	ENSG00000243696	NNC
TCONS_00348447	1.49458e-17	-3.4159	XLOC_066841	ENSG00000243696	NNC
TCONS_00322985	1.73629e-12	-Infinite	XLOC_066841	ENSG00000243696	NNC
TCONS_00323667	1.10113e-15	-3.92308	XLOC_066841	ENSG00000243696	NNC
TCONS_00324500	2.70001e-16	-Infinite	XLOC_066841	ENSG00000243696	NNC
TCONS_00320804	3.89474e-18	-Infinite	XLOC_066841	ENSG00000243696	NIC
TCONS_00348095	6.06478e-07	-Infinite	XLOC_066841	ENSG00000243696	NNC
TCONS_00320836	3.57677e-54	-3.92093	XLOC_066950	DNASE1L3	FSM
TCONS_00319769	9.78571e-27	-3.67125	XLOC_066950	DNASE1L3	FSM
TCONS_00323904	7.26047e-16	-Infinite	XLOC_066957	ACOX2	NNC
TCONS_00348638	2.69612e-22	-4.17119	XLOC_067404	CNTN3	FSM
TCONS_00318844	6.6526e-52	-6.11556	XLOC_063653	LINC02027	FSM
TCONS_00323842	6.93786e-12	-Infinite	XLOC_063810	TMEM45A	NIC
TCONS_00318880	6.60294e-11	-Infinite	XLOC_063817	ADGRG7	FSM
TCONS_00321706	1.43949e-36	-3.85328	XLOC_063919	C3orf85	NIC
TCONS_00324442	8.32364e-40	-3.54007	XLOC_063919	C3orf85	FSM
TCONS_00348793	2.87877e-32	-Infinite	XLOC_063919	C3orf85	NIC
TCONS_00323501	4.56221e-10	-Infinite	XLOC_064138	NR1I2	FSM
TCONS_00348593	8.05027e-08	-Infinite	XLOC_068130	KALRN	Others
TCONS_00321301	0.0471902	-Infinite	XLOC_068189	RNU1-30P	Others
TCONS_00320913	2.50389e-26	-3.47472	XLOC_068200	UROC1	FSM
TCONS_00323694	4.5637e-39	-5.5064	XLOC_068200	UROC1	NNC
TCONS_00348725	9.64158e-12	-6.47273	XLOC_064499	TF	NIC
TCONS_00348483	3.75354e-49	-Infinite	XLOC_068376	ENSG00000240086	FSM
TCONS_00322033	6.71555e-24	-Infinite	XLOC_064536	PCCB	NIC
TCONS_00324458	2.70259e-07	-Infinite	XLOC_064683	ENSG00000243818	NNC
TCONS_00320596	7.60149e-05	-Infinite	XLOC_064683	ENSG00000243818	FSM
TCONS_00324017	6.66465e-05	-Infinite	XLOC_064683	ENSG00000243818	NIC
TCONS_00322490	5.41188e-14	-Infinite	XLOC_068578	PLSCR4	NNC
TCONS_00320143	9.09571e-16	-Infinite	XLOC_068622	CP	FSM
TCONS_00320607	1.59991e-09	-Infinite	XLOC_064857	ARHGEF26	Others
TCONS_00325831	2.44726e-12	-Infinite	XLOC_064884	MME	FSM
TCONS_00348877	1.65017e-12	-Infinite	XLOC_064884	MME	Others
TCONS_00320221	6.52252e-36	-3.99228	XLOC_068856	BCHE	NNC
TCONS_00347922	1.81612e-08	-Infinite	XLOC_065462	CHRD	NNC
TCONS_00323860	3.41842e-22	-Infinite	XLOC_065462	CHRD	NIC
TCONS_00319271	5.31909e-13	-Infinite	XLOC_065518	FETUB	NIC
TCONS_00322048	2.63423e-29	-3.45018	XLOC_065518	FETUB	FSM
TCONS_00348882	3.32646e-14	-3.55175	XLOC_065519	HRG	NNC
TCONS_00320657	1.2754e-24	-4.27396	XLOC_065525	ST6GAL1	NNC
TCONS_00348485	0.00908594	-Infinite	XLOC_069284	MASP1	NIC
TCONS_00319363	3.88735e-47	-4.89986	XLOC_065667	IL1RAP	FSM
TCONS_00321925	6.26818e-05	-Infinite	XLOC_069478	TNK2	FSM
TCONS_00319383	4.68645e-24	-Infinite	XLOC_065786	LINC00885	FSM
TCONS_00348885	0.000327958	-Infinite	XLOC_065787	SLC51A	NNC
TCONS_00353911	1.06943e-14	-Infinite	XLOC_069654	HGFAC	NNC
TCONS_00351955	5.18885e-46	-Infinite	XLOC_069654	HGFAC	FSM
TCONS_00351963	3.52175e-21	-Infinite	XLOC_069654	HGFAC	NNC
TCONS_00352826	4.18651e-19	-Infinite	XLOC_069654	HGFAC	NNC
TCONS_00350710	9.24586e-41	-4.40167	XLOC_069654	HGFAC	FSM
TCONS_00354581	1.56836e-10	-Infinite	XLOC_069654	HGFAC	NNC
TCONS_00354060	1.16738e-18	-Infinite	XLOC_069654	HGFAC	NNC
TCONS_00370328	2.77123e-13	-Infinite	XLOC_069654	HGFAC	NNC
TCONS_00353616	1.03947e-16	-Infinite	XLOC_069654	HGFAC	FSM
TCONS_00369381	3.62525e-13	-5.81855	XLOC_069654	HGFAC	NNC
TCONS_00352590	1.08254e-07	-Infinite	XLOC_072595	STX18	NNC
TCONS_00369979	0.00514229	-Infinite	XLOC_072711	SLC2A9	NNC
TCONS_00365944	3.33363e-08	-Infinite	XLOC_072868	LCORL	NIC
TCONS_00352130	3.54453e-12	-Infinite	XLOC_072955	ADGRA3	NNC
TCONS_00354949	9.46478e-18	-Infinite	XLOC_072955	ADGRA3	NNC
TCONS_00370190	0.000123118	-Infinite	XLOC_070399	OCIAD1	NIC
TCONS_00355273	0.0189054	-Infinite	XLOC_070428	DCUN1D4	Others
TCONS_00369435	6.14325e-15	-Infinite	XLOC_070585	UGT2B10	NIC
TCONS_00354541	8.37309e-20	-Infinite	XLOC_073593	SULT1E1	NNC
TCONS_00369660	1.76053e-09	-Infinite	XLOC_073593	SULT1E1	NNC
TCONS_00354081	4.31335e-22	-3.71577	XLOC_070685	ALB	NNC
TCONS_00350886	2.59572e-53	-3.4599	XLOC_070685	ALB	FSM
TCONS_00352023	1.9212e-54	-4.02893	XLOC_070685	ALB	FSM
TCONS_00370240	2.30688e-06	-Infinite	XLOC_070685	ALB	NNC
TCONS_00369814	7.86996e-20	-3.67153	XLOC_070685	ALB	NIC
TCONS_00370197	2.49295e-11	-Infinite	XLOC_070685	ALB	NNC
TCONS_00353246	1.41321e-08	-Infinite	XLOC_070685	ALB	Others
TCONS_00369647	0.00279479	-Infinite	XLOC_070687	AFM	Others
TCONS_00350960	1.23264e-37	-4.18671	XLOC_070698	MTHFD2L	FSM
TCONS_00355565	3.93859e-26	-Infinite	XLOC_070698	MTHFD2L	FSM
TCONS_00369986	0.000161435	-3.35731	XLOC_073706	G3BP2	FSM
TCONS_00355714	2.07612e-07	-Infinite	XLOC_073716	NAAA	NNC
TCONS_00350984	0.0127964	-Infinite	XLOC_070739	SHROOM3	NNC
TCONS_00356036	2.94245e-36	-Infinite	XLOC_073911	HSD17B13	NIC
TCONS_00352168	6.06124e-36	-5.87796	XLOC_073911	HSD17B13	FSM
TCONS_00351535	3.83383e-41	-5.25461	XLOC_073911	HSD17B13	FSM
TCONS_00353837	1.40644e-17	-Infinite	XLOC_070986	PKD2	NNC
TCONS_00351570	2.48207e-33	-4.88127	XLOC_074085	ADH4	FSM
TCONS_00352175	1.75316e-35	-5.41493	XLOC_074085	ADH4	FSM
TCONS_00351565	1.36783e-48	-4.5789	XLOC_074085	ADH4	FSM
TCONS_00352177	1.74078e-31	-3.67332	XLOC_074085	ADH4	NIC
TCONS_00351569	1.41783e-39	-Infinite	XLOC_074085	ADH4	NIC
TCONS_00353593	5.83371e-44	-4.08014	XLOC_074085	ADH4	NNC
TCONS_00353884	9.62623e-22	-Infinite	XLOC_074085	ADH4	NIC
TCONS_00352952	3.46147e-44	-4.21277	XLOC_074085	ADH4	NIC
TCONS_00354359	7.42301e-34	-Infinite	XLOC_074085	ADH4	NNC
TCONS_00370171	5.27061e-22	-6.01643	XLOC_074085	ADH4	NIC
TCONS_00354167	4.582e-31	-4.84395	XLOC_074085	ADH4	NIC
TCONS_00369796	1.70871e-30	-6.16341	XLOC_074085	ADH4	NNC
TCONS_00351587	4.68178e-10	-Infinite	XLOC_074090	ADH1A	Others
TCONS_00352957	3.26578e-32	-3.45063	XLOC_074090	ADH1A	NNC
TCONS_00351603	1.21727e-49	-3.7993	XLOC_074090	ADH1B	FSM
TCONS_00357096	5.83413e-36	-3.79237	XLOC_074090	ADH1B	NNC
TCONS_00353594	2.10643e-27	-5.28543	XLOC_074090	ADH1B	NNC
TCONS_00351609	1.39134e-37	-3.42852	XLOC_074090	ADH1C	FSM
TCONS_00351614	4.70881e-44	-4.01468	XLOC_074090	ADH1C	NIC
TCONS_00352963	1.01419e-31	-4.04671	XLOC_074090	ADH1C	NNC
TCONS_00356761	8.25985e-24	-Infinite	XLOC_074090	ADH1C	NNC
TCONS_00352621	1.07203e-42	-Infinite	XLOC_074090	ADH1C	NNC
TCONS_00351114	1.72195e-06	-Infinite	XLOC_071717	HHIP	FSM
TCONS_00352568	7.82418e-54	-5.86421	XLOC_071717	HHIP	FSM
TCONS_00353662	9.87962e-19	-Infinite	XLOC_071910	FGB	NNC
TCONS_00351779	5.42127e-06	-Infinite	XLOC_074946	FGG	Others
TCONS_00369588	5.04067e-13	-Infinite	XLOC_074946	FGG	NNC
TCONS_00353851	5.94758e-43	-Infinite	XLOC_071913	LRAT	FSM
TCONS_00351168	8.56004e-17	-3.48695	XLOC_071925	TDO2	NNC
TCONS_00351165	1.1654e-17	-Infinite	XLOC_071925	TDO2	Others
TCONS_00352236	1.25101e-33	-Infinite	XLOC_075068	NPY1R	FSM
TCONS_00352989	4.38483e-44	-5.06299	XLOC_075158	LINC02275	FSM
TCONS_00352242	2.08338e-44	-Infinite	XLOC_075163	AADAT	FSM
TCONS_00370015	3.66069e-34	-3.99941	XLOC_075163	AADAT	NNC
TCONS_00351206	9.1254e-44	-Infinite	XLOC_072112	LINC01612	FSM
TCONS_00351205	2.89264e-37	-Infinite	XLOC_072112	LINC01612	FSM
TCONS_00353529	1.51109e-10	-Infinite	XLOC_075191	HPGD	FSM
TCONS_00370086	4.54335e-20	-Infinite	XLOC_075302	ACSL1	FSM
TCONS_00358917	4.84494e-14	-Infinite	XLOC_075302	ACSL1	NIC
TCONS_00351897	5.8093e-54	-5.89771	XLOC_075305	LINC01093	FSM
TCONS_00352995	1.50861e-54	-Infinite	XLOC_075305	LINC01093	FSM
TCONS_00352739	3.28629e-15	-Infinite	XLOC_072419	ENSG00000290316	NIC
TCONS_00352100	1.58546e-17	-4.252	XLOC_072419	ENSG00000290316	NIC
TCONS_00375530	1.40265e-15	-Infinite	XLOC_078757	CLPTM1L	NNC
TCONS_00372523	8.61704e-05	-Infinite	XLOC_075437	LINC01018	FSM
TCONS_00374683	1.25986e-19	-5.24933	XLOC_075437	LINC01018	FSM
TCONS_00375168	6.69747e-22	-3.4978	XLOC_078842	CMBL	NNC
TCONS_00373580	4.73539e-23	-3.57529	XLOC_078842	CMBL	NNC
TCONS_00371803	9.3194e-39	-3.7017	XLOC_078959	RETREG1	FSM
TCONS_00372718	9.6114e-44	-3.67474	XLOC_079273	RANBP3L	FSM
TCONS_00371861	1.11272e-47	-4.06997	XLOC_079346	C9	FSM
TCONS_00373244	2.01367e-17	-4.41894	XLOC_079346	C9	FSM
TCONS_00372722	1.14604e-19	-3.85315	XLOC_079346	C9	NNC
TCONS_00372723	3.07206e-31	-4.90879	XLOC_079346	C9	FSM
TCONS_00377179	1.04847e-33	-Infinite	XLOC_079346	C9	Others
TCONS_00373250	2.31189e-06	-Infinite	XLOC_079368	C6	NNC
TCONS_00375022	3.7668e-07	-Infinite	XLOC_079368	C6	NNC
TCONS_00394888	1.27045e-15	-Infinite	XLOC_079368	C6	NNC
TCONS_00394429	5.38534e-07	-Infinite	XLOC_079368	C6	NNC
TCONS_00372544	7.262e-47	-Infinite	XLOC_076039	GHR	FSM
TCONS_00371921	6.36033e-20	-5.31936	XLOC_079399	SELENOP	FSM
TCONS_00375028	1.67524e-55	-3.86808	XLOC_079587	ANKRD55	FSM
TCONS_00394916	0.000227944	-Infinite	XLOC_076281	ENSG00000287709	FSM
TCONS_00373174	1.9057e-07	-Infinite	XLOC_076488	LINC02997	FSM
TCONS_00373938	7.63939e-12	-Infinite	XLOC_076488	LINC02997	FSM
TCONS_00394645	4.7423e-32	-4.1089	XLOC_076488	LINC02997	FSM
TCONS_00375792	1.23497e-47	-3.98907	XLOC_079892	ENSG00000250237	Others
TCONS_00372015	1.5623e-25	-Infinite	XLOC_079892	ENSG00000250237	NNC
TCONS_00372774	5.27732e-35	-3.62522	XLOC_079930	ENSG00000250237	Others
TCONS_00372579	1.23799e-54	-5.79764	XLOC_076829	CRHBP	FSM
TCONS_00372964	2.42276e-58	-6.34458	XLOC_076829	CRHBP	FSM
TCONS_00373441	0.000358401	-Infinite	XLOC_080252	DMGDH	NIC
TCONS_00373616	2.56779e-08	-3.35198	XLOC_080252	DMGDH	NNC
TCONS_00394942	0.0465079	-Infinite	XLOC_080252	DMGDH	NNC
TCONS_00394681	1.01475e-26	-3.97194	XLOC_080324	ACOT12	NNC
TCONS_00371471	1.56878e-17	-Infinite	XLOC_077119	LINC01554	FSM
TCONS_00371472	3.34845e-05	-Infinite	XLOC_077119	LINC01554	FSM
TCONS_00371470	3.95615e-17	-Infinite	XLOC_077119	LINC01554	FSM
TCONS_00372594	3.06193e-07	-4.58936	XLOC_077119	LINC01554	Others
TCONS_00371476	7.8369e-23	-3.46855	XLOC_077119	LINC01554	FSM
TCONS_00394438	1.88571e-24	-3.50825	XLOC_080651	SLCO4C1	FSM
TCONS_00373192	1.46852e-45	-4.11735	XLOC_077405	KCNN2	FSM
TCONS_00373193	3.47442e-54	-6.32372	XLOC_077405	KCNN2	NNC
TCONS_00372990	9.77408e-30	-3.6337	XLOC_077425	ENSG00000248709	FSM
TCONS_00374880	0.0222897	-Infinite	XLOC_077509	HSD17B4	FSM
TCONS_00372316	1.50861e-54	-7.06418	XLOC_081220	CXCL14	FSM
TCONS_00373202	4.64976e-21	-Infinite	XLOC_077790	TGFBI	NNC
TCONS_00373212	0.00399698	-Infinite	XLOC_077963	RNF14	FSM
TCONS_00372387	2.32367e-45	-4.13015	XLOC_081430	NR3C1	FSM
TCONS_00372867	6.76022e-41	-3.74523	XLOC_081638	TIMD4	FSM
TCONS_00375115	1.82069e-36	-Infinite	XLOC_081638	TIMD4	NNC
TCONS_00373028	2.71479e-16	-Infinite	XLOC_078551	ERGIC1	NNC
TCONS_00394816	3.43957e-11	-Infinite	XLOC_078622	CDHR2	NNC
TCONS_00372671	8.758e-31	-6.14319	XLOC_078622	CDHR2	FSM
TCONS_00394817	2.89962e-26	-Infinite	XLOC_078622	CDHR2	FSM
TCONS_00372895	7.01039e-12	-3.60948	XLOC_081917	F12	NNC
TCONS_00376155	1.47649e-14	-Infinite	XLOC_078670	COL23A1	Others
TCONS_00394771	4.62429e-06	-Infinite	XLOC_078670	COL23A1	Others
TCONS_00394597	1.95798e-19	-Infinite	XLOC_078670	COL23A1	Others
TCONS_00396791	2.9804e-16	-3.82851	XLOC_085127	GMDS	NNC
TCONS_00420300	1.37397e-30	-4.48798	XLOC_085278	FARS2-AS1	FSM
TCONS_00396978	2.91539e-07	-Infinite	XLOC_086015	GLO1	NNC
TCONS_00416997	8.47418e-05	-Infinite	XLOC_082924	ENSG00000124593	NIC
TCONS_00402615	1.5431e-23	-3.40629	XLOC_082951	GNMT	NNC
TCONS_00419973	2.48707e-05	-Infinite	XLOC_082960	SLC22A7	NNC
TCONS_00397850	4.80674e-23	-Infinite	XLOC_086161	CYP39A1	FSM
TCONS_00400153	1.05741e-35	-5.59466	XLOC_086161	CYP39A1	NNC
TCONS_00398397	3.53798e-46	-3.74433	XLOC_086161	CYP39A1	NIC
TCONS_00399960	9.16795e-43	-4.31386	XLOC_086311	BMP5	FSM
TCONS_00398502	1.86563e-08	-Infinite	XLOC_084170	AKAP7	FSM
TCONS_00400261	3.19693e-09	-Infinite	XLOC_084182	ARG1	NIC
TCONS_00420089	9.81056e-05	-Infinite	XLOC_084182	ARG1	NNC
TCONS_00401143	1.39202e-27	-3.52602	XLOC_087443	AHI1-DT	Others
TCONS_00406081	1.09156e-15	-Infinite	XLOC_087443	AHI1-DT	Others
TCONS_00398088	1.13028e-11	-Infinite	XLOC_084379	ADGRG6	FSM
TCONS_00404860	2.05646e-05	-Infinite	XLOC_084379	ADGRG6	NIC
TCONS_00398729	1.75139e-29	-5.96008	XLOC_084923	SLC22A1	FSM
TCONS_00398098	8.81578e-37	-4.41989	XLOC_084923	SLC22A1	FSM
TCONS_00398731	1.23103e-22	-5.0803	XLOC_084923	SLC22A1	FSM
TCONS_00400817	4.85672e-35	-5.84173	XLOC_084923	SLC22A1	NNC
TCONS_00420257	1.30299e-14	-Infinite	XLOC_084923	SLC22A1	NNC
TCONS_00396715	2.61826e-45	-4.54878	XLOC_084923	SLC22A1	FSM
TCONS_00396719	1.85395e-08	-Infinite	XLOC_084923	SLC22A1	NNC
TCONS_00397720	1.15643e-12	-Infinite	XLOC_084923	SLC22A1	NNC
TCONS_00420181	3.75441e-19	-Infinite	XLOC_084923	SLC22A1	NNC
TCONS_00420218	5.58249e-28	-Infinite	XLOC_084923	SLC22A1	NNC
TCONS_00398341	7.5837e-29	-Infinite	XLOC_084923	SLC22A1	NNC
TCONS_00419696	7.80889e-18	-Infinite	XLOC_084923	SLC22A1	NNC
TCONS_00416087	7.36095e-16	-Infinite	XLOC_084923	SLC22A1	NIC
TCONS_00397721	7.77095e-18	-4.29947	XLOC_084923	SLC22A1	NNC
TCONS_00402240	5.78791e-31	-5.44086	XLOC_084923	SLC22A1	FSM
TCONS_00398957	1.49899e-18	-4.17903	XLOC_084942	PLG	NNC
TCONS_00420039	1.5464e-06	-Infinite	XLOC_084942	PLG	NNC
TCONS_00429299	3.39791e-37	-Infinite	XLOC_088318	ENSG00000230333	NIC
TCONS_00430793	4.41238e-42	-Infinite	XLOC_088318	ENSG00000230333	NIC
TCONS_00423214	2.42896e-55	-5.35347	XLOC_088814	BMPER	FSM
TCONS_00447653	5.02317e-13	-Infinite	XLOC_092125	POU6F2-AS1	NNC
TCONS_00425839	9.96775e-11	-Infinite	XLOC_092160	INHBA	Others
TCONS_00421827	9.20562e-16	-Infinite	XLOC_089083	ADCY1	NNC
TCONS_00424036	7.43147e-24	-Infinite	XLOC_089083	ADCY1	NNC
TCONS_00447378	0.0202118	-Infinite	XLOC_089563	POR	NNC
TCONS_00444582	2.71055e-08	-Infinite	XLOC_089667	MAGI2-AS3	FSM
TCONS_00447474	2.16326e-05	-3.77807	XLOC_092888	HGF	FSM
TCONS_00432027	0.00011674	-Infinite	XLOC_093100	PON3	NIC
TCONS_00447056	2.29909e-13	-Infinite	XLOC_093100	PON3	NNC
TCONS_00422840	0.00196912	-Infinite	XLOC_093192	CYP3A5	NIC
TCONS_00423468	2.19694e-07	-3.89043	XLOC_093192	CYP3A7	FSM
TCONS_00424183	0.0401468	-Infinite	XLOC_093192	CYP3A7-CYP3A51P	Others
TCONS_00423971	3.19169e-28	-Infinite	XLOC_093192	CYP3A4	NIC
TCONS_00447349	2.96038e-18	-Infinite	XLOC_093192	CYP3A4	NNC
TCONS_00422884	4.06958e-23	-4.3717	XLOC_093192	CYP3A4	FSM
TCONS_00422872	1.36797e-26	-4.77494	XLOC_093192	CYP3A4	Others
TCONS_00447629	1.36312e-23	-Infinite	XLOC_093192	CYP3A4	NNC
TCONS_00427076	1.60849e-27	-Infinite	XLOC_093192	CYP3A4	FSM
TCONS_00425286	3.1515e-26	-Infinite	XLOC_090029	CYP3A43	FSM
TCONS_00424071	2.48262e-43	-Infinite	XLOC_090029	CYP3A43	FSM
TCONS_00447173	2.09086e-17	-Infinite	XLOC_093202	AZGP1	NNC
TCONS_00425232	7.14972e-11	-Infinite	XLOC_093229	TFR2	NNC
TCONS_00447008	7.95994e-10	-Infinite	XLOC_093229	TFR2	NNC
TCONS_00447234	0.017433	-Infinite	XLOC_093229	TFR2	NNC
TCONS_00447150	5.41379e-06	-Infinite	XLOC_090068	MUC3A	NNC
TCONS_00424205	1.24271e-29	-Infinite	XLOC_093735	WNT2	FSM
TCONS_00440673	4.21632e-39	-4.35745	XLOC_094093	FAM180A	FSM
TCONS_00422308	1.41486e-22	-3.41997	XLOC_090842	AKR1D1	FSM
TCONS_00425499	6.06158e-31	-Infinite	XLOC_090842	AKR1D1	NIC
TCONS_00423318	5.7494e-43	-4.77864	XLOC_090842	AKR1D1	FSM
TCONS_00423820	1.42679e-20	-3.55795	XLOC_094518	ENSG00000289248	Others
TCONS_00466882	6.24478e-32	-3.73493	XLOC_097165	CLN8-AS1	FSM
TCONS_00450607	5.09737e-30	-Infinite	XLOC_094648	MYOM2	FSM
TCONS_00450608	2.21024e-10	-Infinite	XLOC_094648	MYOM2	NIC
TCONS_00466761	0.000118915	-Infinite	XLOC_097204	DEFA1B	FSM
TCONS_00466762	3.49337e-10	-Infinite	XLOC_097205	DEFA3	FSM
TCONS_00452393	3.79505e-22	-4.69258	XLOC_094737	PPP1R3B-DT	FSM
TCONS_00449026	8.79812e-18	-3.32788	XLOC_094737	PPP1R3B-DT	FSM
TCONS_00449459	9.80785e-35	-4.56542	XLOC_097314	-	Others
TCONS_00452111	6.90562e-11	-Infinite	XLOC_094828	GATA4	NNC
TCONS_00466775	1.3119e-28	-Infinite	XLOC_094963	NAT2	Others
TCONS_00449107	3.45384e-57	-4.65415	XLOC_094963	NAT2	FSM
TCONS_00466797	5.11321e-08	-Infinite	XLOC_095052	SLC39A14	NNC
TCONS_00449966	2.6244e-24	-Infinite	XLOC_095052	SLC39A14	NNC
TCONS_00449969	7.62931e-06	-Infinite	XLOC_095052	SLC39A14	NIC
TCONS_00466623	3.3451e-26	-Infinite	XLOC_097673	ADRA1A	NIC
TCONS_00450445	1.62522e-36	-Infinite	XLOC_097673	ADRA1A	NIC
TCONS_00466585	1.32146e-47	-3.65098	XLOC_097673	ADRA1A	FSM
TCONS_00466624	4.05582e-33	-4.27383	XLOC_097673	ADRA1A	NIC
TCONS_00452197	3.68818e-29	-5.22089	XLOC_097703	SCARA5	FSM
TCONS_00466935	0.000362823	-Infinite	XLOC_095216	RBPMS	NNC
TCONS_00450516	4.0621e-39	-Infinite	XLOC_095379	IDO2	Others
TCONS_00451355	4.93134e-12	-4.40523	XLOC_095539	NPBWR1	NNC
TCONS_00450465	0.00044611	-Infinite	XLOC_098129	ASPH	NIC
TCONS_00449358	1.55867e-57	-5.44464	XLOC_096661	COLEC10	FSM
TCONS_00450278	5.22264e-21	-3.58915	XLOC_097055	LY6E	FSM
TCONS_00455921	1.55324e-13	-Infinite	XLOC_097055	LY6E	FSM
TCONS_00449407	1.16632e-08	-Infinite	XLOC_097055	LY6E	FSM
TCONS_00469801	2.64808e-17	-Infinite	XLOC_102318	SPATA6L	NNC
TCONS_00488420	2.44311e-21	-Infinite	XLOC_102566	PLIN2	NNC
TCONS_00488257	2.56914e-20	-Infinite	XLOC_102566	PLIN2	NIC
TCONS_00468746	2.30495e-41	-4.39047	XLOC_102566	PLIN2	FSM
TCONS_00468747	2.53218e-16	-Infinite	XLOC_102566	PLIN2	NNC
TCONS_00471863	4.66764e-41	-Infinite	XLOC_102951	GNE	FSM
TCONS_00469832	0.0010717	-Infinite	XLOC_103050	ENSG00000274067	NNC
TCONS_00470876	0.000648854	-Infinite	XLOC_103050	ENSG00000274067	NNC
TCONS_00470883	1.33034e-09	-Infinite	XLOC_103160	ENSG00000277737	NNC
TCONS_00469040	3.76755e-15	-Infinite	XLOC_103933	FBP1	Others
TCONS_00469743	8.84452e-33	-3.55961	XLOC_101265	AOPEP	NNC
TCONS_00469592	4.49765e-34	-3.93865	XLOC_104090	ALDOB	FSM
TCONS_00475274	1.50776e-05	-Infinite	XLOC_104229	PTGR1	NIC
TCONS_00488721	8.27713e-07	-Infinite	XLOC_101687	ORM2	NIC
TCONS_00468515	1.20188e-05	-Infinite	XLOC_101920	FPGS	FSM
TCONS_00469645	6.58796e-05	-Infinite	XLOC_104569	ENSG00000257524	NIC
TCONS_00471000	0.000764922	-Infinite	XLOC_104573	EEIG1	Others
TCONS_00469465	0.0280758	-Infinite	XLOC_101930	SLC25A25	NNC
TCONS_00469272	0.029323	-Infinite	XLOC_104592	DYNC2I2	Others
TCONS_00470099	1.28483e-11	-Infinite	XLOC_104607	CRAT	NIC
TCONS_00488562	2.24938e-14	-3.93254	XLOC_104629	HMCN2	Others
TCONS_00469773	1.5366e-28	-4.40249	XLOC_101998	ASS1	NNC
TCONS_00468550	1.30824e-39	-Infinite	XLOC_101998	ASS1	NNC
TCONS_00471663	1.03726e-17	-Infinite	XLOC_101998	ASS1	FSM
TCONS_00488704	5.89463e-06	-Infinite	XLOC_104669	UCK1	Others
TCONS_00471940	4.93468e-46	-Infinite	XLOC_102073	ADAMTS13	FSM
TCONS_00472593	3.40897e-45	-Infinite	XLOC_102073	ADAMTS13	NNC
TCONS_00471090	3.18388e-24	-Infinite	XLOC_104734	FAM163B	NNC
TCONS_00472627	5.14632e-11	-Infinite	XLOC_104734	FAM163B	FSM
TCONS_00471135	9.12214e-57	-7.28834	XLOC_102078	DBH	NNC
TCONS_00469487	1.87968e-53	-Infinite	XLOC_102078	DBH	FSM
TCONS_00469668	2.21285e-25	-Infinite	XLOC_104735	SARDH	NNC
TCONS_00469316	6.71723e-54	-4.34895	XLOC_104753	ENSG00000289220	Others
TCONS_00472300	8.17566e-58	-Infinite	XLOC_102096	ENSG00000289220	Others
TCONS_00468595	2.81077e-24	-Infinite	XLOC_102105	FCN2	FSM
TCONS_00469489	1.4e-59	-Infinite	XLOC_102105	FCN2	FSM
TCONS_00473072	0.00160046	-Infinite	XLOC_102135	MAMDC4	NNC
TCONS_00503492	0.000735165	-Infinite	XLOC_106790	ARSL	NNC
TCONS_00491857	8.82576e-05	-Infinite	XLOC_106858	MID1	FSM
TCONS_00492657	5.39165e-05	-3.36592	XLOC_106935	ACE2	FSM
TCONS_00492447	1.42711e-15	-Infinite	XLOC_106935	ENSG00000285602	NIC
TCONS_00490823	2.80913e-38	-3.65778	XLOC_106935	CLTRN	FSM
TCONS_00492873	0.00245003	-Infinite	XLOC_105134	ENSG00000288706	NIC
TCONS_00491428	1.34812e-05	-Infinite	XLOC_107152	SRPX	FSM
TCONS_00493729	0.00159822	-3.52578	XLOC_105270	DDX3X	FSM
TCONS_00490882	8.84816e-43	-Infinite	XLOC_107288	CFP	FSM
TCONS_00491143	8.00973e-19	-Infinite	XLOC_105530	FAAH2	NIC
TCONS_00499441	8.59866e-38	-Infinite	XLOC_107940	NXF3	FSM
TCONS_00493221	6.43066e-08	-Infinite	XLOC_106189	CLDN2	NNC
