# Supplementary material for: Long-read transcriptome landscapes of primary and metastatic liver cancers at transcript resolution
Source: Biomark Res. 2024 Jan 8;12:4. doi: 10.1186/s40364-023-00554-w (PMC10773130; doi:10.1186/s40364-023-00554-w)
Supplement: Supplementary file 4 — Supplementary Material 4 [file 40364_2023_554_MOESM4_ESM.xlsx]

## Sheet: isoforms_switch
gene	symbol	switch_N	switch_T
XLOC_000614	SKI	TCONS_00012555	TCONS_00026580
XLOC_000618	RER1	TCONS_00002314	TCONS_00031531;TCONS_00012286;TCONS_00011808;TCONS_00015616;TCONS_00036141
XLOC_000621	TNFRSF14	TCONS_00002318;TCONS_00017844;TCONS_00007455	TCONS_00044392;TCONS_00002319;TCONS_00014274;TCONS_00031532;TCONS_00005403
XLOC_000652	KCNAB2	TCONS_00011455;TCONS_00054394	TCONS_00008395;TCONS_00005410;TCONS_00038863
XLOC_000655	ESPN	TCONS_00005412;TCONS_00049616;TCONS_00002326	TCONS_00031567
XLOC_000762	FBXO44	TCONS_00011813	TCONS_00054260;TCONS_00039786;TCONS_00005421;TCONS_00048514;TCONS_00054523;TCONS_00024635
XLOC_000769	MFN2	TCONS_00010722;TCONS_00010216;TCONS_00007079;TCONS_00008402	TCONS_00007078;TCONS_00005427;TCONS_00038867;TCONS_00025960;TCONS_00053573;TCONS_00011815
XLOC_000773	VPS13D	TCONS_00013881	TCONS_00008940
XLOC_000864	PLEKHM2	TCONS_00005433;TCONS_00010725	TCONS_00014015;TCONS_00031619;TCONS_00053426
XLOC_000913	ARHGEF10L	TCONS_00019301;TCONS_00005462;TCONS_00017025;TCONS_00020311;TCONS_00015751;TCONS_00019304;TCONS_00019307	TCONS_00031642;TCONS_00049637;TCONS_00053669;TCONS_00044167;TCONS_00055645;TCONS_00044743;TCONS_00047084;TCONS_00049638;TCONS_00035230;TCONS_00049639;TCONS_00029792;TCONS_00053963;TCONS_00026600;TCONS_00020316
XLOC_000934	SLC66A1	TCONS_00028515	TCONS_00005466;TCONS_00031645;TCONS_00051787;TCONS_00022550;TCONS_00031646
XLOC_001109	MTFR1L	TCONS_00010077;TCONS_00027325;TCONS_00010231	TCONS_00028524;TCONS_00031696;TCONS_00005490;TCONS_00019314
XLOC_001126	RPS6KA1	TCONS_00007486	TCONS_00031709;TCONS_00031713;TCONS_00047472
XLOC_001136	PIGV	TCONS_00053133;TCONS_00005492;TCONS_00005493;TCONS_00014287;TCONS_00019315;TCONS_00013888	TCONS_00011828;TCONS_00010998
XLOC_001138	NUDC	TCONS_00017951	TCONS_00009041;TCONS_00042666;TCONS_00002516;TCONS_00031716;TCONS_00038576;TCONS_00052044;TCONS_00039606;TCONS_00024726
XLOC_001198	EPB41	TCONS_00016036	TCONS_00041973;TCONS_00052804;TCONS_00053746;TCONS_00013890
XLOC_001245	TXLNA	TCONS_00008451	TCONS_00005505;TCONS_00007106;TCONS_00008452
XLOC_001374	MACF1	TCONS_00037838;TCONS_00020369	TCONS_00040169;TCONS_00041976;TCONS_00009059;TCONS_00034057
XLOC_001399	CAP1	TCONS_00052682	TCONS_00005527;TCONS_00008465;TCONS_00005528;TCONS_00005526;TCONS_00012089;TCONS_00027905;TCONS_00022644;TCONS_00012307
XLOC_001417	ZNF684	TCONS_00052105	TCONS_00055265
XLOC_001418	NFYC	TCONS_00005534	TCONS_00005533;TCONS_00007118;TCONS_00055653;TCONS_00015144;TCONS_00036748
XLOC_001423	CTPS1	TCONS_00005536;TCONS_00010085	TCONS_00007119;TCONS_00038180;TCONS_00020377;TCONS_00015769;TCONS_00031828
XLOC_001504	B4GALT2	TCONS_00011497	TCONS_00031847;TCONS_00031846;TCONS_00015777;TCONS_00053583;TCONS_00039954;TCONS_00053973
XLOC_001533	UROD	TCONS_00010240;TCONS_00052106	TCONS_00002619;TCONS_00002618;TCONS_00007964
XLOC_001548	AKR1A1	TCONS_00044182	TCONS_00002627;TCONS_00002622;TCONS_00056377;TCONS_00002623;TCONS_00041300;TCONS_00040792
XLOC_001549	NASP	TCONS_00005555	TCONS_00019353;TCONS_00015297;TCONS_00012602;TCONS_00012603;TCONS_00047481;TCONS_00030528;TCONS_00043968;TCONS_00006502;TCONS_00036210
XLOC_001569	TSPAN1	TCONS_00007125	TCONS_00031026
XLOC_001574	NSUN4	TCONS_00031882;TCONS_00013896;TCONS_00015779;TCONS_00047136	TCONS_00007126;TCONS_00014629;TCONS_00029861
XLOC_001591	CYP4A22	TCONS_00010758;TCONS_00002645;TCONS_00005562;TCONS_00005570;TCONS_00007518;TCONS_00002642;TCONS_00007517;TCONS_00005563;TCONS_00006506;TCONS_00005569;TCONS_00010567;TCONS_00052249;TCONS_00005559;TCONS_00020411;TCONS_00010565;TCONS_00010566;TCONS_00011014;TCONS_00011015;TCONS_00011845;TCONS_00012104;TCONS_00011255;TCONS_00002641;TCONS_00052251;TCONS_00019363;TCONS_00016052;TCONS_00012313;TCONS_000…	TCONS_00018007
XLOC_001592	CYP4X1	TCONS_00015780;TCONS_00007128;TCONS_00053024;TCONS_00028543;TCONS_00035658	TCONS_00036776
XLOC_001661	OSBPL9	TCONS_00021907;TCONS_00014480;TCONS_00017087	TCONS_00030535
XLOC_001705	SCP2	TCONS_00002688;TCONS_00010575;TCONS_00005593;TCONS_00007532;TCONS_00012613;TCONS_00007987;TCONS_00051210;TCONS_00052817;TCONS_00010574;TCONS_00014303;TCONS_00010251;TCONS_00012111;TCONS_00055269;TCONS_00011260;TCONS_00007138;TCONS_00002694	TCONS_00028724
XLOC_001735	TTC4	TCONS_00018042	TCONS_00002704;TCONS_00054277;TCONS_00023975
XLOC_001819	FGGY	TCONS_00005618;TCONS_00007142;TCONS_00007143;TCONS_00014990;TCONS_00011850;TCONS_00010256;TCONS_00002737;TCONS_00012319;TCONS_00006526;TCONS_00052353	TCONS_00014746;TCONS_00054737;TCONS_00054140;TCONS_00007145;TCONS_00052820;TCONS_00055392;TCONS_00017099;TCONS_00054141;TCONS_00054738
XLOC_002010	AK4	TCONS_00010261;TCONS_00002811	TCONS_00013357;TCONS_00053587
XLOC_002015	LEPR	TCONS_00007998;TCONS_00052563;TCONS_00052565;TCONS_00052456;TCONS_00052566;TCONS_00022384	TCONS_00002816
XLOC_002118	ACADM	TCONS_00040814;TCONS_00002861;TCONS_00011520;TCONS_00053984;TCONS_00055087;TCONS_00055088	TCONS_00006540;TCONS_00008002
XLOC_002185	NEXN	TCONS_00027389	TCONS_00026671;TCONS_00026669
XLOC_002188	DNAJB4	TCONS_00006544;TCONS_00011268	TCONS_00027396;TCONS_00026672
XLOC_002269	PRKACB	TCONS_00006547	TCONS_00010771
XLOC_002319	HS2ST1	TCONS_00048547	TCONS_00002895;TCONS_00007154;TCONS_00008502
XLOC_002339	ELOCP19	TCONS_00008503	TCONS_00007554
XLOC_002473	ABCD3	TCONS_00053334;TCONS_00024778;TCONS_00010775;TCONS_00002924	TCONS_00031986
XLOC_002497	TLCD4-RWDD3	TCONS_00007560;TCONS_00011271;TCONS_00002927;TCONS_00007158;TCONS_00052570;TCONS_00012904;TCONS_00012905;TCONS_00025200	TCONS_00036244;TCONS_00027402
XLOC_002555	MFSD14A	TCONS_00040504	TCONS_00008012;TCONS_00038212;TCONS_00005656;TCONS_00045365
XLOC_002561	TRMT13	TCONS_00020560	TCONS_00041341
XLOC_002590	AMY2B	TCONS_00002962;TCONS_00054145;TCONS_00011529	TCONS_00036872;TCONS_00051056;TCONS_00024788
XLOC_002656	SYPL2	TCONS_00005667	TCONS_00051910
XLOC_002664	GSTM2	TCONS_00002978;TCONS_00017200;TCONS_00012908;TCONS_00012635;TCONS_00018115;TCONS_00014642	TCONS_00002979;TCONS_00008019;TCONS_00039975
XLOC_002677	RBM15	TCONS_00008523	TCONS_00026038;TCONS_00017203
XLOC_002684	CEPT1	TCONS_00008022	TCONS_00005672
XLOC_002717	CAPZA1	TCONS_00007164	TCONS_00003006;TCONS_00036903;TCONS_00022392
XLOC_003156	NBPF12	TCONS_00014316	TCONS_00043912;TCONS_00019535;TCONS_00045422;TCONS_00049202;TCONS_00010295;TCONS_00013601
XLOC_003222	PDE4DIP	TCONS_00020699;TCONS_00047520	TCONS_00005713;TCONS_00008037;TCONS_00043989;TCONS_00005715
XLOC_003296	PRPF3	TCONS_00054782	TCONS_00005720;TCONS_00055866;TCONS_00036964;TCONS_00027443;TCONS_00010797;TCONS_00042530;TCONS_00017279;TCONS_00003240;TCONS_00018290
XLOC_003325	TNFAIP8L2	TCONS_00005726	TCONS_00038272;TCONS_00034413;TCONS_00040232;TCONS_00034414;TCONS_00008071
XLOC_003373	S100A1	TCONS_00052706	TCONS_00035746;TCONS_00026373;TCONS_00038631
XLOC_003377	SLC27A3	TCONS_00018306;TCONS_00009319	TCONS_00005733;TCONS_00039825;TCONS_00019602;TCONS_00003264;TCONS_00018304;TCONS_00011051;TCONS_00044873;TCONS_00005735;TCONS_00012365
XLOC_003396	UBAP2L	TCONS_00027455	TCONS_00013909;TCONS_00005739;TCONS_00037000;TCONS_00031207;TCONS_00040862;TCONS_00008567;TCONS_00039827;TCONS_00011052;TCONS_00026736;TCONS_00046488;TCONS_00005740;TCONS_00007193;TCONS_00032135;TCONS_00056416;TCONS_00026737;TCONS_00054425;TCONS_00046489;TCONS_00012664;TCONS_00037002;TCONS_00007626;TCONS_00019603;TCONS_00020815;TCONS_00038962;TCONS_00043193
XLOC_003414	FLAD1	TCONS_00038964;TCONS_00054427	TCONS_00005743;TCONS_00036298;TCONS_00043719;TCONS_00055974;TCONS_00030604;TCONS_00044876
XLOC_003534	FCRL6	TCONS_00022941;TCONS_00009337	TCONS_00010808;TCONS_00003339;TCONS_00003340;TCONS_00032186
XLOC_003572	NIT1	TCONS_00005765;TCONS_00011584	TCONS_00003348;TCONS_00051855;TCONS_00054022
XLOC_003600	FCGR2B	TCONS_00005769;TCONS_00043538;TCONS_00014887	TCONS_00010317
XLOC_003650	UAP1	TCONS_00018344;TCONS_00024655;TCONS_00007637;TCONS_00003373	TCONS_00005773;TCONS_00010121;TCONS_00007638
XLOC_003754	DCAF6	TCONS_00009360	TCONS_00005778;TCONS_00009359;TCONS_00026773;TCONS_00054314;TCONS_00037045;TCONS_00014661;TCONS_00056432;TCONS_00016486;TCONS_00003388;TCONS_00037945
XLOC_003828	FMO3	TCONS_00011313;TCONS_00005784;TCONS_00007208;TCONS_00010323;TCONS_00052277;TCONS_00013919;TCONS_00006658;TCONS_00051919;TCONS_00005782;TCONS_00005783;TCONS_00010324;TCONS_00041658;TCONS_00003406;TCONS_00053163;TCONS_00014892;TCONS_00003407;TCONS_00018353;TCONS_00018354;TCONS_00018355;TCONS_00020858	TCONS_00008095;TCONS_00017308
XLOC_003885	PRDX6	TCONS_00003425	TCONS_00015845;TCONS_00052583;TCONS_00013863
XLOC_003902	RABGAP1L	TCONS_00054317;TCONS_00008102	TCONS_00053682;TCONS_00047591;TCONS_00029329;TCONS_00031044
XLOC_004057	QSOX1	TCONS_00027996;TCONS_00005795;TCONS_00028793	TCONS_00010327
XLOC_004104	NPL	TCONS_00039009;TCONS_00039669	TCONS_00008106
XLOC_004105	DHX9	TCONS_00014526	TCONS_00040551;TCONS_00006669;TCONS_00043726;TCONS_00044004;TCONS_00007216
XLOC_004128	RGL1	TCONS_00005800	TCONS_00053800
XLOC_004135	C1orf21	TCONS_00008110	TCONS_00037080
XLOC_004323	CFH	TCONS_00007653;TCONS_00012683;TCONS_00051736;TCONS_00010330;TCONS_00053050;TCONS_00013926;TCONS_00008619;TCONS_00051666;TCONS_00003545;TCONS_00003539;TCONS_00003537;TCONS_00003542;TCONS_00041672;TCONS_00003538;TCONS_00003540;TCONS_00053167;TCONS_00005838;TCONS_00022417;TCONS_00006675;TCONS_00022054;TCONS_00007222;TCONS_00056014;TCONS_00055688;TCONS_00003562;TCONS_00051921;TCONS_00008118;TCONS_000…	TCONS_00003563;TCONS_00056015
XLOC_004399	ENSG00000230623	TCONS_00012388	TCONS_00048241;TCONS_00056272
XLOC_004443	LGR6	TCONS_00028023	TCONS_00053810
XLOC_004447	PPP1R12B	TCONS_00013164	TCONS_00009414;TCONS_00046941;TCONS_00019691
XLOC_004523	CDK18	TCONS_00010125	TCONS_00014895;TCONS_00014665;TCONS_00055591;TCONS_00011611
XLOC_004587	C4BPB	TCONS_00005865;TCONS_00003665;TCONS_00051444;TCONS_00003675;TCONS_00003676	TCONS_00003664;TCONS_00014896;TCONS_00009421;TCONS_00003669;TCONS_00055432
XLOC_004650	RCOR3	TCONS_00049894	TCONS_00012151;TCONS_00032349;TCONS_00042419;TCONS_00032350;TCONS_00031259
XLOC_004707	PROX1	TCONS_00022073	TCONS_00010127
XLOC_004719	KCNK2	TCONS_00047627	TCONS_00047626
XLOC_004786	MTARC2	TCONS_00054322;TCONS_00005882;TCONS_00053473;TCONS_00005883;TCONS_00003754;TCONS_00054182;TCONS_00005884;TCONS_00005885;TCONS_00051923;TCONS_00003760	TCONS_00055313;TCONS_00032372
XLOC_004810	MIA3	TCONS_00046570	TCONS_00053703;TCONS_00048627;TCONS_00005887;TCONS_00022078;TCONS_00003767
XLOC_004892	EPHX1	TCONS_00005896;TCONS_00008135;TCONS_00003785;TCONS_00011626	TCONS_00003783;TCONS_00054586;TCONS_00043752;TCONS_00020996;TCONS_00044619;TCONS_00055438;TCONS_00056028;TCONS_00056466;TCONS_00008134;TCONS_00013417;TCONS_00021001;TCONS_00055439
XLOC_004910	ENSG00000288674	TCONS_00015349	TCONS_00013179;TCONS_00031267;TCONS_00032391;TCONS_00044011;TCONS_00018452;TCONS_00028066;TCONS_00033833;TCONS_00027550;TCONS_00032393;TCONS_00003796;TCONS_00028405;TCONS_00008138
XLOC_004935	GUK1	TCONS_00003813	TCONS_00034605;TCONS_00032398;TCONS_00003814;TCONS_00014785;TCONS_00049023;TCONS_00032399;TCONS_00029358;TCONS_00015190;TCONS_00044927;TCONS_00003818;TCONS_00030686
XLOC_005196	SDCCAG8	TCONS_00040922	TCONS_00008657;TCONS_00037197;TCONS_00019744;TCONS_00012164;TCONS_00039069;TCONS_00035370
XLOC_005293	CNST	TCONS_00030079	TCONS_00007244;TCONS_00038344;TCONS_00040923
XLOC_005346	WASH9P	TCONS_00026897;TCONS_00018490;TCONS_00005924	TCONS_00053843;TCONS_00046581;TCONS_00047218;TCONS_00044130;TCONS_00050913;TCONS_00018483;TCONS_00047221;TCONS_00024662;TCONS_00032470;TCONS_00027570;TCONS_00042424;TCONS_00026894;TCONS_00041687;TCONS_00011635;TCONS_00044133;TCONS_00037206
XLOC_005394	NOC2L	TCONS_00008154;TCONS_00008153;TCONS_00012406	TCONS_00055315;TCONS_00005927;TCONS_00009505;TCONS_00054188;TCONS_00032502
XLOC_005406	SDF4	TCONS_00010362	TCONS_00003902;TCONS_00032510;TCONS_00026898;TCONS_00044940
XLOC_005413	CCNL2	TCONS_00005931;TCONS_00014150;TCONS_00015876	TCONS_00009513;TCONS_00003908;TCONS_00053612;TCONS_00045948;TCONS_00015358;TCONS_00012957;TCONS_00019768;TCONS_00013643;TCONS_00013644;TCONS_00050917;TCONS_00032545;TCONS_00014788;TCONS_00050918;TCONS_00051473;TCONS_00053488
XLOC_005426	NADK	TCONS_00005935;TCONS_00005936;TCONS_00017430;TCONS_00012168;TCONS_00011096;TCONS_00013646;TCONS_00003925;TCONS_00011926;TCONS_00005937;TCONS_00019773;TCONS_00006738	TCONS_00012169;TCONS_00028839;TCONS_00028840;TCONS_00010132;TCONS_00028094;TCONS_00039699;TCONS_00044024
XLOC_005472	RPL22	TCONS_00021104;TCONS_00047673	TCONS_00003938;TCONS_00003937
XLOC_005478	ACOT7	TCONS_00007263	TCONS_00011642;TCONS_00042425;TCONS_00013790;TCONS_00026141
XLOC_005554	ENO1	TCONS_00008163	TCONS_00055316;TCONS_00046962;TCONS_00055451;TCONS_00044946;TCONS_00039854;TCONS_00003960;TCONS_00030733;TCONS_00039455;TCONS_00008666
XLOC_005623	MASP2	TCONS_00003973;TCONS_00007702;TCONS_00052501;TCONS_00051672;TCONS_00012174;TCONS_00008165;TCONS_00010373;TCONS_00010375;TCONS_00006748;TCONS_00003974	TCONS_00053263;TCONS_00009537;TCONS_00014546
XLOC_005645	DHRS3	TCONS_00003983;TCONS_00021114	TCONS_00054830;TCONS_00039461;TCONS_00054048
XLOC_005720	NBPF1	TCONS_00035401;TCONS_00014352;TCONS_00009542;TCONS_00041699;TCONS_00009543;TCONS_00004006	TCONS_00023243;TCONS_00008675;TCONS_00005963
XLOC_005728	MST1L	TCONS_00006759;TCONS_00024935;TCONS_00024936;TCONS_00014792;TCONS_00025364	TCONS_00004020
XLOC_005759	AKR7A2	TCONS_00026154	TCONS_00026153;TCONS_00055464
XLOC_005785	CAMK2N1	TCONS_00004071	TCONS_00028598
XLOC_005788	KIF17	TCONS_00019821	TCONS_00004073;TCONS_00054455;TCONS_00030752
XLOC_005818	ECE1	TCONS_00011108	TCONS_00005981;TCONS_00012747;TCONS_00032745
XLOC_005829	RAP1GAP	TCONS_00013216;TCONS_00015900	TCONS_00048316;TCONS_00032747;TCONS_00049285;TCONS_00032749;TCONS_00050010;TCONS_00054457;TCONS_00050012;TCONS_00007717;TCONS_00049286;TCONS_00048670
XLOC_005873	HMGCL	TCONS_00006785;TCONS_00051503;TCONS_00052076;TCONS_00022435;TCONS_00007725;TCONS_00014689;TCONS_00004107;TCONS_00015537;TCONS_00010391;TCONS_00007279	TCONS_00032773;TCONS_00028601;TCONS_00055602;TCONS_00028600;TCONS_00004099;TCONS_00047274;TCONS_00014795;TCONS_00028116;TCONS_00015536
XLOC_005923	UBXN11	TCONS_00008702	TCONS_00055547;TCONS_00012749;TCONS_00043934
XLOC_005978	DNAJC8	TCONS_00052609	TCONS_00004142;TCONS_00050561;TCONS_00040953;TCONS_00008191
XLOC_005997	SRSF4	TCONS_00021180;TCONS_00019839	TCONS_00004148;TCONS_00026966
XLOC_006068	BSDC1	TCONS_00010633	TCONS_00028421;TCONS_00009604;TCONS_00024953
XLOC_006094	PHC2	TCONS_00032895	TCONS_00014368;TCONS_00015373;TCONS_00043008;TCONS_00032897
XLOC_006134	SMIM12	TCONS_00046651	TCONS_00004176;TCONS_00028612
XLOC_006139	ZMYM6	TCONS_00040961	TCONS_00004178;TCONS_00028127;TCONS_00010868
XLOC_006185	STK40	TCONS_00008716;TCONS_00007292;TCONS_00032971;TCONS_00008719;TCONS_00015063;TCONS_00015908	TCONS_00011112;TCONS_00004191
XLOC_006188	CSF3R	TCONS_00008720;TCONS_00011941;TCONS_00026988;TCONS_00033886;TCONS_00033887	TCONS_00038385
XLOC_006237	PABPC4	TCONS_00053627	TCONS_00029432;TCONS_00032998;TCONS_00043301;TCONS_00011681;TCONS_00033003
XLOC_006367	MIR6733	TCONS_00004222;TCONS_00055158;TCONS_00022145;TCONS_00018639;TCONS_00007298;TCONS_00007297;TCONS_00021203;TCONS_00052612;TCONS_00004228;TCONS_00004227;TCONS_00052372;TCONS_00022146;TCONS_00052132;TCONS_00007740;TCONS_00012982;TCONS_00018643;TCONS_00015066;TCONS_00014804	TCONS_00035930
XLOC_006377	HYI	TCONS_00024675	TCONS_00034776;TCONS_00033029
XLOC_006400	TMEM53	TCONS_00004240;TCONS_00010152;TCONS_00013800;TCONS_00004241	TCONS_00030791;TCONS_00012985
XLOC_006431	MUTYH	TCONS_00007301	TCONS_00035438
XLOC_006435	PRDX1	TCONS_00006819	TCONS_00040331;TCONS_00053495;TCONS_00028896;TCONS_00049516;TCONS_00004246
XLOC_006473	MKNK1	TCONS_00010875	TCONS_00033056;TCONS_00007304;TCONS_00010154;TCONS_00040987;TCONS_00008738
XLOC_006621	NRDC	TCONS_00021253	TCONS_00008744;TCONS_00028902;TCONS_00050759;TCONS_00011699;TCONS_00048681;TCONS_00033076;TCONS_00006058
XLOC_006654	ECHDC2	TCONS_00056049;TCONS_00016920;TCONS_00004304;TCONS_00006063;TCONS_00055334;TCONS_00016171;TCONS_00004307;TCONS_00004318;TCONS_00018679;TCONS_00024379;TCONS_00053069;TCONS_00013810;TCONS_00004306;TCONS_00015688;TCONS_00009663;TCONS_00007312;TCONS_00017523;TCONS_00009667;TCONS_00021262;TCONS_00010160;TCONS_00024381;TCONS_00052884;TCONS_00004309;TCONS_00025831;TCONS_00033085;TCONS_00006834;TCONS_000…	TCONS_00033084;TCONS_00021259;TCONS_00012776;TCONS_00004311;TCONS_00037415;TCONS_00037416
XLOC_006663	CZIB	TCONS_00004331	TCONS_00029127;TCONS_00053873
XLOC_006680	TMEM59	TCONS_00014200	TCONS_00040622;TCONS_00006839;TCONS_00008746;TCONS_00014918;TCONS_00011705;TCONS_00012204
XLOC_006685	SSBP3	TCONS_00010417;TCONS_00010884	TCONS_00015384;TCONS_00015383
XLOC_006705	DHCR24	TCONS_00015920	TCONS_00007317;TCONS_00044050;TCONS_00006843;TCONS_00054851;TCONS_00038422;TCONS_00006073
XLOC_006716	PLPP3	TCONS_00004345;TCONS_00010418	TCONS_00009678
XLOC_006750	DAB1	TCONS_00015691;TCONS_00051757	TCONS_00053630;TCONS_00008229;TCONS_00012999
XLOC_006955	GNG12	TCONS_00010424;TCONS_00009716	TCONS_00004426
XLOC_006974	WLS	TCONS_00028912	TCONS_00006096
XLOC_007032	CRYZ	TCONS_00052624;TCONS_00004440;TCONS_00011713;TCONS_00055338;TCONS_00051943;TCONS_00052625	TCONS_00014388;TCONS_00006101
XLOC_007163	GNG5	TCONS_00011392;TCONS_00006109;TCONS_00010428;TCONS_00018720;TCONS_00012209	TCONS_00006868
XLOC_007245	KYAT3	TCONS_00052209;TCONS_00052630	TCONS_00010433;TCONS_00010432
XLOC_007249	GBP2	TCONS_00004478;TCONS_00004475;TCONS_00038041;TCONS_00018729;TCONS_00009731;TCONS_00016703;TCONS_00011720;TCONS_00006115	TCONS_00011719;TCONS_00044480;TCONS_00033170;TCONS_00006872;TCONS_00019922;TCONS_00018728;TCONS_00037471;TCONS_00027018;TCONS_00030841
XLOC_007280	ZNF644	TCONS_00004491	TCONS_00015084;TCONS_00027019;TCONS_00027693;TCONS_00030218;TCONS_00033173
XLOC_007334	TMED5	TCONS_00004501	TCONS_00042072;TCONS_00043602
XLOC_007371	ARHGAP29	TCONS_00015227	TCONS_00012789
XLOC_007620	PSMA5	TCONS_00004543	TCONS_00015928;TCONS_00040649;TCONS_00012792;TCONS_00015564
XLOC_007631	EPS8L3	TCONS_00043941	TCONS_00030232;TCONS_00033223;TCONS_00044312;TCONS_00053636;TCONS_00028929;TCONS_00027039;TCONS_00031088;TCONS_00046041;TCONS_00028460;TCONS_00031364;TCONS_00053637;TCONS_00042603;TCONS_00028165;TCONS_00047370;TCONS_00028168;TCONS_00042312;TCONS_00028166
XLOC_007652	DENND2D	TCONS_00006137;TCONS_00006138	TCONS_00033238
XLOC_007697	SLC16A1	TCONS_00007338	TCONS_00040652
XLOC_007790	TBX15	TCONS_00015938;TCONS_00006150	TCONS_00055729
XLOC_007853	PFN1P2	TCONS_00011973	TCONS_00037552
XLOC_007856	PDE4DIPP2	TCONS_00004624;TCONS_00047712	TCONS_00009790
XLOC_008044	NBPF10	TCONS_00004764	TCONS_00008293;TCONS_00007812;TCONS_00006199;TCONS_00021508;TCONS_00009826;TCONS_00010908;TCONS_00018881;TCONS_00022471;TCONS_00011154;TCONS_00018932;TCONS_00044686;TCONS_00007830;TCONS_00004765;TCONS_00014828;TCONS_00024499
XLOC_008072	CCT8P1	TCONS_00010473;TCONS_00006207;TCONS_00011409;TCONS_00009851;TCONS_00022233	TCONS_00006206;TCONS_00006204;TCONS_00018943;TCONS_00025897;TCONS_00048411;TCONS_00056066;TCONS_00009852;TCONS_00011160;TCONS_00053281
XLOC_008087	ACP6	TCONS_00011161	TCONS_00030886;TCONS_00004783;TCONS_00055504;TCONS_00030268
XLOC_008116	NBPF14	TCONS_00016771	TCONS_00006218;TCONS_00041855;TCONS_00012505;TCONS_00021581;TCONS_00019018;TCONS_00016211;TCONS_00014830
XLOC_008152	ENSG00000215861	TCONS_00006225;TCONS_00012241	TCONS_00048008
XLOC_008215	MCL1	TCONS_00004888;TCONS_00008803	TCONS_00033345
XLOC_008232	CTSS	TCONS_00010684	TCONS_00008316
XLOC_008248	PI4KB	TCONS_00040679	TCONS_00007386;TCONS_00027103;TCONS_00037623;TCONS_00040403;TCONS_00047742;TCONS_00051962;TCONS_00033353;TCONS_00035489;TCONS_00049345
XLOC_008250	SELENBP1	TCONS_00004909;TCONS_00015102;TCONS_00004908;TCONS_00010489	TCONS_00031097;TCONS_00031098;TCONS_00011421
XLOC_008264	TDRKH	TCONS_00046766	TCONS_00011182;TCONS_00007855
XLOC_008290	ENSG00000271853	TCONS_00036537	TCONS_00026514
XLOC_008344	PKLR	TCONS_00006269	TCONS_00054676;TCONS_00054680;TCONS_00054682
XLOC_008363	YY1AP1	TCONS_00008335	TCONS_00021661;TCONS_00039560;TCONS_00026523;TCONS_00046779;TCONS_00026229;TCONS_00029509;TCONS_00054500;TCONS_00013283;TCONS_00042466;TCONS_00006273;TCONS_00042100;TCONS_00051772;TCONS_00027117;TCONS_00030922;TCONS_00056556;TCONS_00053896;TCONS_00008820
XLOC_008374	ARHGEF2	TCONS_00044698	TCONS_00030299;TCONS_00036064;TCONS_00027121;TCONS_00008822;TCONS_00027122;TCONS_00006276;TCONS_00027123;TCONS_00034087;TCONS_00030925;TCONS_00054093;TCONS_00038499;TCONS_00047425
XLOC_008405	HDGF	TCONS_00004988	TCONS_00053909;TCONS_00045016;TCONS_00014841;TCONS_00040695;TCONS_00006286;TCONS_00004981;TCONS_00008337;TCONS_00013285;TCONS_00007403;TCONS_00019095;TCONS_00006287;TCONS_00033428
XLOC_008439	CRP	TCONS_00004995	TCONS_00009930;TCONS_00005001
XLOC_008450	ENSG00000258465	TCONS_00006997;TCONS_00006296;TCONS_00027136;TCONS_00053216;TCONS_00019099;TCONS_00006299	TCONS_00006295;TCONS_00010500;TCONS_00010693;TCONS_00007406;TCONS_00007868;TCONS_00038509;TCONS_00041059;TCONS_00024550;TCONS_00030304;TCONS_00033441;TCONS_00019100;TCONS_00006298;TCONS_00009941;TCONS_00008341;TCONS_00050784;TCONS_00019101
XLOC_008479	NR1I3	TCONS_00007415;TCONS_00053119;TCONS_00013028;TCONS_00008348;TCONS_00005039;TCONS_00009953;TCONS_00005041;TCONS_00006307	TCONS_00005033;TCONS_00005030;TCONS_00005035;TCONS_00055366;TCONS_00007872;TCONS_00005031;TCONS_00016229;TCONS_00015415;TCONS_00017743;TCONS_00055750
XLOC_008565	TADA1	TCONS_00015982	TCONS_00052922;TCONS_00053289;TCONS_00006317
XLOC_008589	ADCY10	TCONS_00022489	TCONS_00055923
XLOC_008647	F5	TCONS_00023729;TCONS_00025081;TCONS_00019135	TCONS_00022490;TCONS_00023730;TCONS_00019125;TCONS_00041796;TCONS_00013512;TCONS_00007881;TCONS_00009959
XLOC_008740	SERPINC1	TCONS_00005115;TCONS_00008841;TCONS_00009965;TCONS_00006333;TCONS_00013992;TCONS_00055225;TCONS_00052336;TCONS_00015715;TCONS_00008355;TCONS_00054379;TCONS_00054380;TCONS_00006334;TCONS_00013032;TCONS_00021699	TCONS_00055924
XLOC_008817	SEC16B	TCONS_00005126	TCONS_00030328;TCONS_00055629;TCONS_00015603;TCONS_00042344;TCONS_00030329;TCONS_00010517;TCONS_00027791;TCONS_00056085;TCONS_00014946;TCONS_00020153;TCONS_00008360;TCONS_00015988;TCONS_00011436;TCONS_00031434;TCONS_00030949;TCONS_00009973
XLOC_008916	GLUL	TCONS_00006351	TCONS_00005145;TCONS_00007426;TCONS_00053007;TCONS_00008848;TCONS_00042838;TCONS_00027796;TCONS_00052666
XLOC_009082	F13B	TCONS_00005181;TCONS_00006361;TCONS_00008366;TCONS_00009985;TCONS_00055632	TCONS_00055633
XLOC_009206	CHI3L1	TCONS_00006368	TCONS_00027190;TCONS_00014431;TCONS_00041242;TCONS_00041249
XLOC_009228	ETNK2	TCONS_00007436;TCONS_00055239;TCONS_00010957;TCONS_00013519;TCONS_00006371;TCONS_00006372;TCONS_00007039;TCONS_00053295;TCONS_00007434	TCONS_00006374;TCONS_00051975
XLOC_009234	PLEKHA6	TCONS_00021752	TCONS_00028254;TCONS_00021749;TCONS_00017794;TCONS_00053656;TCONS_00028253;TCONS_00038123;TCONS_00033535;TCONS_00053556;TCONS_00028257
XLOC_009276	SLC45A3	TCONS_00007043;TCONS_00007898;TCONS_00013719	TCONS_00015995
XLOC_009357	MIR4260	TCONS_00055058	TCONS_00033555;TCONS_00028284;TCONS_00031115;TCONS_00015719;TCONS_00026254;TCONS_00012271;TCONS_00054705
XLOC_009558	CAPN8	TCONS_00044368	TCONS_00027232;TCONS_00027231;TCONS_00033587;TCONS_00033591;TCONS_00033595
XLOC_009626	TMEM63A	TCONS_00008884	TCONS_00042641;TCONS_00043429;TCONS_00046174;TCONS_00010961;TCONS_00033612;TCONS_00033611;TCONS_00030984;TCONS_00033615
XLOC_009627	PYCR2	TCONS_00027258	TCONS_00005275;TCONS_00040439;TCONS_00040738;TCONS_00036593;TCONS_00038143;TCONS_00016959;TCONS_00037787
XLOC_009724	AGT	TCONS_00005297;TCONS_00010538	TCONS_00007914;TCONS_00016961;TCONS_00012277;TCONS_00006405;TCONS_00053301;TCONS_00054710;TCONS_00016005;TCONS_00016006
XLOC_009836	NID1	TCONS_00051838;TCONS_00015124	TCONS_00006418;TCONS_00010540
XLOC_009927	FH	TCONS_00056215	TCONS_00005366
XLOC_010162	AKR1C1	TCONS_00077496;TCONS_00077041;TCONS_00058244;TCONS_00056627;TCONS_00076171;TCONS_00060920;TCONS_00061202	TCONS_00077494;TCONS_00077150;TCONS_00074265;TCONS_00077154;TCONS_00077155;TCONS_00076657;TCONS_00077093;TCONS_00076415;TCONS_00071652;TCONS_00057861;TCONS_00077497;TCONS_00056624;TCONS_00077325
XLOC_010222	ITIH2	TCONS_00076784;TCONS_00059796	TCONS_00076416;TCONS_00070533
XLOC_010283	PROSER2	TCONS_00061382;TCONS_00061442	TCONS_00060424
XLOC_010294	SEC61A2	TCONS_00060928	TCONS_00070236;TCONS_00067884
XLOC_010404	MRC1	TCONS_00057888;TCONS_00058504	TCONS_00076761
XLOC_010662	RAB18	TCONS_00077507	TCONS_00056724;TCONS_00066721
XLOC_010800	CREM	TCONS_00073859;TCONS_00061557;TCONS_00062428;TCONS_00076048	TCONS_00058836;TCONS_00058835;TCONS_00076845;TCONS_00076737
XLOC_011003	SHLD2P3	TCONS_00075988;TCONS_00063255;TCONS_00076050;TCONS_00075313;TCONS_00060760;TCONS_00076218;TCONS_00059620;TCONS_00058283;TCONS_00061342	TCONS_00076319;TCONS_00058664
XLOC_011360	CDH23	TCONS_00060610	TCONS_00061788
XLOC_011371	ANAPC16	TCONS_00056830	TCONS_00057927;TCONS_00060201;TCONS_00056832;TCONS_00076008;TCONS_00068018
XLOC_011457	ADK	TCONS_00057932;TCONS_00076398;TCONS_00056852;TCONS_00059630;TCONS_00058852;TCONS_00058853	TCONS_00068028
XLOC_011702	TMEM254	TCONS_00059633;TCONS_00061157;TCONS_00059748	TCONS_00057943;TCONS_00059028
XLOC_011739	GHITM	TCONS_00059811	TCONS_00056905
XLOC_011800	SHLD2	TCONS_00059635;TCONS_00067224;TCONS_00061346;TCONS_00076472;TCONS_00076433	TCONS_00058524;TCONS_00061461;TCONS_00076962;TCONS_00076327;TCONS_00062936
XLOC_011835	PAPSS2	TCONS_00057950;TCONS_00063339;TCONS_00077109;TCONS_00077110	TCONS_00059033
XLOC_011863	STAMBPL1	TCONS_00059814;TCONS_00059751;TCONS_00065409	TCONS_00059637;TCONS_00067226;TCONS_00072021
XLOC_011925	MARCHF5	TCONS_00059641	TCONS_00057959
XLOC_011981	CYP2C9	TCONS_00060536;TCONS_00057962;TCONS_00057963;TCONS_00056954;TCONS_00061823;TCONS_00061348;TCONS_00075932;TCONS_00062129;TCONS_00077356;TCONS_00063820;TCONS_00061578;TCONS_00061827;TCONS_00059643;TCONS_00065061;TCONS_00065412;TCONS_00060204;TCONS_00061089;TCONS_00056968;TCONS_00056978;TCONS_00063361;TCONS_00062527;TCONS_00060880;TCONS_00056991;TCONS_00056988;TCONS_00060365;TCONS_00061837;TCONS_000…	TCONS_00060854;TCONS_00062529;TCONS_00058690;TCONS_00059269
XLOC_012064	ZDHHC16	TCONS_00060082;TCONS_00072127	TCONS_00057977;TCONS_00057024;TCONS_00068095;TCONS_00068096;TCONS_00068097;TCONS_00066851
XLOC_012068	HOGA1	TCONS_00060882;TCONS_00060083;TCONS_00062953;TCONS_00057978	TCONS_00060446
XLOC_012182	WBP1L	TCONS_00060210;TCONS_00072676;TCONS_00058547;TCONS_00059652	TCONS_00062153;TCONS_00076581
XLOC_012229	GSTO2	TCONS_00076157	TCONS_00076482;TCONS_00068160;TCONS_00061269;TCONS_00072030;TCONS_00060093;TCONS_00057065
XLOC_012291	MXI1	TCONS_00059828	TCONS_00068166
XLOC_012334	ACSL5	TCONS_00077066;TCONS_00061354;TCONS_00061471;TCONS_00060103;TCONS_00060214;TCONS_00076981;TCONS_00062579;TCONS_00072385	TCONS_00058330;TCONS_00067265;TCONS_00066613;TCONS_00068176
XLOC_012378	TCF7L2	TCONS_00058715	TCONS_00070945;TCONS_00069982
XLOC_012569	LHPP	TCONS_00058024;TCONS_00057126;TCONS_00060858	TCONS_00067796;TCONS_00060547
XLOC_012695	PPP2R2D	TCONS_00068245	TCONS_00061174
XLOC_012849	AKR1C2	TCONS_00064865;TCONS_00061884;TCONS_00062192;TCONS_00061595;TCONS_00061887;TCONS_00061100;TCONS_00057230;TCONS_00063019;TCONS_00076489;TCONS_00057229;TCONS_00057237	TCONS_00074351;TCONS_00071675;TCONS_00074350;TCONS_00071676;TCONS_00060890;TCONS_00061594;TCONS_00077519;TCONS_00071886;TCONS_00077520;TCONS_00077124;TCONS_00074344;TCONS_00057213;TCONS_00074348;TCONS_00077521;TCONS_00076616;TCONS_00076664;TCONS_00074352;TCONS_00076620;TCONS_00076666;TCONS_00077522;TCONS_00076617;TCONS_00077523;TCONS_00074346;TCONS_00076615;TCONS_00076619;TCONS_00077524;TCONS_000…
XLOC_012920	ITIH5	TCONS_00060641	TCONS_00072043
XLOC_013013	PHYH	TCONS_00060219;TCONS_00057260;TCONS_00058367;TCONS_00060783;TCONS_00077531;TCONS_00076540	TCONS_00076491
XLOC_013119	NSUN6	TCONS_00058049;TCONS_00073429;TCONS_00077455;TCONS_00062656;TCONS_00060381	TCONS_00073801
XLOC_013289	ACBD5	TCONS_00058746;TCONS_00058918	TCONS_00062226;TCONS_00058747;TCONS_00058056;TCONS_00076669
XLOC_013606	NCOA4	TCONS_00059674	TCONS_00058083
XLOC_013686	SGMS1	TCONS_00076197;TCONS_00059680	TCONS_00058929;TCONS_00058930;TCONS_00062685
XLOC_013707	A1CF	TCONS_00058105;TCONS_00057441;TCONS_00075766;TCONS_00060485;TCONS_00060560;TCONS_00058398	TCONS_00058106;TCONS_00058766
XLOC_013818	ANK3	TCONS_00067341;TCONS_00070453;TCONS_00067340;TCONS_00060898	TCONS_00071940
XLOC_014036	AIFM2	TCONS_00075919;TCONS_00076099	TCONS_00058938;TCONS_00058116;TCONS_00065946;TCONS_00066524;TCONS_00066688;TCONS_00076673;TCONS_00066525;TCONS_00060141;TCONS_00058940;TCONS_00058939;TCONS_00068397;TCONS_00061325;TCONS_00071505;TCONS_00066689
XLOC_014037	SAR1A	TCONS_00057501	TCONS_00066286;TCONS_00058769;TCONS_00071986
XLOC_014069	ASCC1	TCONS_00076001	TCONS_00058772;TCONS_00061233;TCONS_00058409;TCONS_00066290
XLOC_014077	MICU1	TCONS_00063903;TCONS_00059925;TCONS_00058131;TCONS_00057524;TCONS_00060142	TCONS_00070180;TCONS_00068412;TCONS_00058132
XLOC_014118	P4HA1	TCONS_00076044;TCONS_00075870;TCONS_00058414	TCONS_00065952;TCONS_00058141;TCONS_00061485;TCONS_00071507
XLOC_014129	ANXA7	TCONS_00062727;TCONS_00063628	TCONS_00057538;TCONS_00058143;TCONS_00060904;TCONS_00076928;TCONS_00074745
XLOC_014177	COMTD1	TCONS_00057551	TCONS_00075483;TCONS_00071805;TCONS_00067356
XLOC_014381	WAPL	TCONS_00068451	TCONS_00067629;TCONS_00061329;TCONS_00061621
XLOC_014543	FRA10AC1	TCONS_00057631;TCONS_00064513	TCONS_00064512;TCONS_00059487;TCONS_00061977
XLOC_014585	SORBS1	TCONS_00065987;TCONS_00066352;TCONS_00066374;TCONS_00075971	TCONS_00077321;TCONS_00076778
XLOC_014678	HPS1	TCONS_00077026;TCONS_00060737;TCONS_00068490;TCONS_00063704;TCONS_00058202;TCONS_00072529;TCONS_00060406;TCONS_00058457;TCONS_00058203	TCONS_00066388;TCONS_00066000;TCONS_00066806;TCONS_00077210;TCONS_00058458
XLOC_014710	NDUFB8	TCONS_00063710;TCONS_00060321;TCONS_00063935	TCONS_00057747;TCONS_00057749;TCONS_00071945;TCONS_00071826
XLOC_014718	MRPL43	TCONS_00060583	TCONS_00068502;TCONS_00068503;TCONS_00077322;TCONS_00058208;TCONS_00071827;TCONS_00073066;TCONS_00070208;TCONS_00060409;TCONS_00072075;TCONS_00067126
XLOC_014743	OGA	TCONS_00061000;TCONS_00061001	TCONS_00062003;TCONS_00061246;TCONS_00060503;TCONS_00060325;TCONS_00058632
XLOC_014779	CYP17A1	TCONS_00057760	TCONS_00063991;TCONS_00070510;TCONS_00070494;TCONS_00070496;TCONS_00070495;TCONS_00070501;TCONS_00070504;TCONS_00070514;TCONS_00058463;TCONS_00076781;TCONS_00076940;TCONS_00077089
XLOC_014784	NT5C2	TCONS_00073827	TCONS_00058633;TCONS_00059865;TCONS_00067836;TCONS_00076782
XLOC_015014	HSPA12A	TCONS_00074990;TCONS_00067035;TCONS_00073907	TCONS_00069379
XLOC_015217	TUBGCP2	TCONS_00072808	TCONS_00060592;TCONS_00064689;TCONS_00061200;TCONS_00062367;TCONS_00077144;TCONS_00057841
XLOC_015252	EPS8L2	TCONS_00078981;TCONS_00089369;TCONS_00080356;TCONS_00082775	TCONS_00083612;TCONS_00094450;TCONS_00083410;TCONS_00084501;TCONS_00079574;TCONS_00099826
XLOC_015257	PNPLA2	TCONS_00079882	TCONS_00080115
XLOC_015288	LSP1	TCONS_00096451	TCONS_00088712;TCONS_00100414
XLOC_015289	MRPL23	TCONS_00083810	TCONS_00082777;TCONS_00081757
XLOC_015302	CD81	TCONS_00086803;TCONS_00077584;TCONS_00080361;TCONS_00095157;TCONS_00102458;TCONS_00095159;TCONS_00095162;TCONS_00095163;TCONS_00082353;TCONS_00091759;TCONS_00077585;TCONS_00078998;TCONS_00092893;TCONS_00101670;TCONS_00083280;TCONS_00101791;TCONS_00083814;TCONS_00078999;TCONS_00077587;TCONS_00077588;TCONS_00077590;TCONS_00079584	TCONS_00088713;TCONS_00077592
XLOC_015325	SLC22A18	TCONS_00084406;TCONS_00080362	TCONS_00082485;TCONS_00079585;TCONS_00095728;TCONS_00079001;TCONS_00102505;TCONS_00103215;TCONS_00086032;TCONS_00086885
XLOC_015392	SMPD1	TCONS_00081408;TCONS_00081407	TCONS_00088718;TCONS_00091566
XLOC_015412	PPFIBP2	TCONS_00081861;TCONS_00100515	TCONS_00079012;TCONS_00079891
XLOC_015500	USP47	TCONS_00080129	TCONS_00090731;TCONS_00079894;TCONS_00086057
XLOC_015569	SPON1	TCONS_00080608	TCONS_00101116
XLOC_015690	LDHA	TCONS_00088390;TCONS_00081864;TCONS_00084826;TCONS_00079037;TCONS_00077684	TCONS_00090748
XLOC_015702	NAV2	TCONS_00080858;TCONS_00100534;TCONS_00085209	TCONS_00082489;TCONS_00092795
XLOC_015755	GAS2	TCONS_00097363;TCONS_00080139	TCONS_00080374
XLOC_015803	BBOX1	TCONS_00077715;TCONS_00083620	TCONS_00094843;TCONS_00094845
XLOC_015962	CD44	TCONS_00088744	TCONS_00091127;TCONS_00094496
XLOC_016033	TTC17	TCONS_00086100	TCONS_00081767;TCONS_00079054;TCONS_00080145;TCONS_00103079;TCONS_00086982
XLOC_016103	MDK	TCONS_00088553	TCONS_00089477;TCONS_00083008;TCONS_00088554;TCONS_00089788;TCONS_00088555;TCONS_00101042;TCONS_00101043
XLOC_016114	F2	TCONS_00077787;TCONS_00080627;TCONS_00080389;TCONS_00080384;TCONS_00080385;TCONS_00077788;TCONS_00080894;TCONS_00081425;TCONS_00079615;TCONS_00079915;TCONS_00083542;TCONS_00079072;TCONS_00102231;TCONS_00083627;TCONS_00083295;TCONS_00079075;TCONS_00082374;TCONS_00103477;TCONS_00083711	TCONS_00079613;TCONS_00081872;TCONS_00085244;TCONS_00085695
XLOC_016138	DDB2	TCONS_00077805	TCONS_00089481;TCONS_00094526
XLOC_016141	MADD	TCONS_00084285;TCONS_00080390	TCONS_00082259;TCONS_00097235;TCONS_00084108;TCONS_00080900;TCONS_00082685;TCONS_00077807;TCONS_00103604;TCONS_00096787;TCONS_00090782;TCONS_00095938
XLOC_016205	CTNND1	TCONS_00080161	TCONS_00077831;TCONS_00083012;TCONS_00079927;TCONS_00079621;TCONS_00090261;TCONS_00083011;TCONS_00086129;TCONS_00091928;TCONS_00096291;TCONS_00077833;TCONS_00079622;TCONS_00097080;TCONS_00079623;TCONS_00095522;TCONS_00096292;TCONS_00094529;TCONS_00083220;TCONS_00095186;TCONS_00102924;TCONS_00095337;TCONS_00084861;TCONS_00080165
XLOC_016263	TKFC	TCONS_00079108;TCONS_00082168;TCONS_00101436;TCONS_00081878;TCONS_00083715;TCONS_00085263;TCONS_00081879;TCONS_00083630;TCONS_00079110;TCONS_00081880;TCONS_00086145;TCONS_00079936;TCONS_00082798;TCONS_00087915	TCONS_00091951;TCONS_00083222;TCONS_00102926
XLOC_016338	FKBP2	TCONS_00102365	TCONS_00077892;TCONS_00083015;TCONS_00099113
XLOC_016344	CCDC88B	TCONS_00090100	TCONS_00084426
XLOC_016356	TM7SF2	TCONS_00101440;TCONS_00103480	TCONS_00079134;TCONS_00102846;TCONS_00102366;TCONS_00084016;TCONS_00102736;TCONS_00102737;TCONS_00084427;TCONS_00081666;TCONS_00081439;TCONS_00077906;TCONS_00083636;TCONS_00079942
XLOC_016370	NEAT1	TCONS_00082804;TCONS_00079146	TCONS_00097248
XLOC_016397	SF3B2	TCONS_00101678	TCONS_00079654;TCONS_00091600;TCONS_00093046;TCONS_00082809;TCONS_00079153;TCONS_00095194;TCONS_00098887;TCONS_00083225
XLOC_016496	LRP5	TCONS_00086826;TCONS_00085740	TCONS_00103155;TCONS_00081447;TCONS_00100018;TCONS_00096567
XLOC_016523	TPCN2	TCONS_00089116	TCONS_00079170;TCONS_00102854;TCONS_00089115;TCONS_00093065
XLOC_016651	PAAF1	TCONS_00093095	TCONS_00092125;TCONS_00090847;TCONS_00078015
XLOC_016684	SLCO2B1	TCONS_00079188;TCONS_00079957;TCONS_00102745;TCONS_00079187;TCONS_00081898;TCONS_00102237;TCONS_00081788;TCONS_00102938;TCONS_00086219;TCONS_00081453;TCONS_00101681;TCONS_00102747;TCONS_00101462;TCONS_00079959;TCONS_00083450;TCONS_00102146;TCONS_00080196	TCONS_00102471;TCONS_00102472;TCONS_00080659;TCONS_00092131;TCONS_00102517;TCONS_00103086;TCONS_00103172;TCONS_00101973;TCONS_00102996;TCONS_00103177;TCONS_00102995;TCONS_00079186;TCONS_00102937
XLOC_016698	MOGAT2	TCONS_00081368;TCONS_00082178;TCONS_00081456;TCONS_00101574;TCONS_00080428;TCONS_00083847	TCONS_00101682
XLOC_016701	DGAT2	TCONS_00090590;TCONS_00083452;TCONS_00081900;TCONS_00096910;TCONS_00082038;TCONS_00079198;TCONS_00103091	TCONS_00078034;TCONS_00079679;TCONS_00078035
XLOC_016947	ENSG00000284057	TCONS_00083558;TCONS_00078056;TCONS_00079209;TCONS_00086243;TCONS_00079210;TCONS_00082046;TCONS_00080199;TCONS_00079211	TCONS_00082290;TCONS_00083035;TCONS_00092838;TCONS_00089132;TCONS_00092839;TCONS_00081460
XLOC_016965	AMOTL1	TCONS_00083235	TCONS_00083234
XLOC_017154	SIK2	TCONS_00099323	TCONS_00079223
XLOC_017176	C11orf52	TCONS_00082293	TCONS_00078133;TCONS_00103625
XLOC_017224	REXO2	TCONS_00080441;TCONS_00084319	TCONS_00078182;TCONS_00092177
XLOC_017274	SIDT2	TCONS_00083462	TCONS_00089153
XLOC_017279	CEP164	TCONS_00085388	TCONS_00094262;TCONS_00100674
XLOC_017293	TMPRSS4	TCONS_00094601	TCONS_00089157
XLOC_017417	TBRG1	TCONS_00084138	TCONS_00079992
XLOC_017447	DCPS	TCONS_00086306;TCONS_00088146;TCONS_00078280	TCONS_00092236;TCONS_00079708;TCONS_00086304
XLOC_017521	APLP2	TCONS_00079262;TCONS_00078286;TCONS_00078287	TCONS_00079264;TCONS_00101739;TCONS_00080690;TCONS_00079265
XLOC_017574	ACAD8	TCONS_00080692	TCONS_00092260
XLOC_017594	SIRT3	TCONS_00081594	TCONS_00086326
XLOC_017599	IFITM3	TCONS_00087216	TCONS_00078297;TCONS_00102757
XLOC_017607	LMNTD2	TCONS_00083053	TCONS_00083572
XLOC_017612	CDHR5	TCONS_00102944;TCONS_00081482;TCONS_00101649;TCONS_00080004;TCONS_00102381;TCONS_00084142;TCONS_00102525;TCONS_00083056;TCONS_00091297	TCONS_00080003;TCONS_00082565;TCONS_00080460
XLOC_017619	SLC25A22	TCONS_00082419	TCONS_00080463;TCONS_00079288
XLOC_017624	CHID1	TCONS_00086338;TCONS_00080237;TCONS_00082070;TCONS_00082304;TCONS_00081704;TCONS_00080005;TCONS_00080006;TCONS_00092338	TCONS_00078317;TCONS_00079289;TCONS_00088856;TCONS_00097849;TCONS_00094287;TCONS_00095229;TCONS_00092336;TCONS_00092339
XLOC_017630	TOLLIP	TCONS_00078320;TCONS_00079290;TCONS_00082201	TCONS_00078321;TCONS_00084041
XLOC_017644	ENSG00000250644	TCONS_00081088;TCONS_00102439;TCONS_00083575	TCONS_00082961;TCONS_00091306;TCONS_00101373;TCONS_00078328;TCONS_00081595;TCONS_00098207;TCONS_00103545;TCONS_00094638;TCONS_00078332;TCONS_00078333;TCONS_00081485
XLOC_017647	H19	TCONS_00078338;TCONS_00082571;TCONS_00078336;TCONS_00078337	TCONS_00103492
XLOC_017651	INS-IGF2	TCONS_00082963;TCONS_00078345;TCONS_00078346;TCONS_00078343;TCONS_00078352;TCONS_00078350;TCONS_00078353;TCONS_00080009;TCONS_00088441;TCONS_00102104;TCONS_00102246;TCONS_00079732;TCONS_00102339;TCONS_00101690;TCONS_00081097	TCONS_00082576;TCONS_00101815
XLOC_017674	NAP1L4	TCONS_00084143	TCONS_00097955;TCONS_00080696;TCONS_00092353;TCONS_00081926;TCONS_00096484;TCONS_00098945;TCONS_00079298;TCONS_00078357;TCONS_00098492
XLOC_017677	CARS1	TCONS_00079300;TCONS_00081927	TCONS_00080473;TCONS_00079301;TCONS_00081598;TCONS_00081376
XLOC_017737	FHIP1B	TCONS_00081930;TCONS_00089566	TCONS_00079306;TCONS_00082583;TCONS_00089828
XLOC_017741	HPX	TCONS_00083480;TCONS_00079308;TCONS_00084338;TCONS_00078371;TCONS_00081104;TCONS_00078385;TCONS_00078378;TCONS_00080479;TCONS_00081380;TCONS_00102106;TCONS_00078394;TCONS_00080483;TCONS_00081599;TCONS_00078383;TCONS_00079311;TCONS_00082202;TCONS_00079312;TCONS_00080475;TCONS_00080243;TCONS_00078374;TCONS_00078380;TCONS_00078388;TCONS_00085435;TCONS_00079324;TCONS_00102340;TCONS_00081378;TCONS_000…	TCONS_00095234;TCONS_00089192;TCONS_00080700;TCONS_00081102;TCONS_00103105;TCONS_00093718;TCONS_00083667
XLOC_017788	DENND2B	TCONS_00080253	TCONS_00088629;TCONS_00080489;TCONS_00094334;TCONS_00094934;TCONS_00102046;TCONS_00094935;TCONS_00094649;TCONS_00081130;TCONS_00080709;TCONS_00088630;TCONS_00084990
XLOC_017859	GALNT18	TCONS_00079348;TCONS_00101622;TCONS_00083742	TCONS_00097291;TCONS_00080495;TCONS_00095239;TCONS_00089223;TCONS_00079349;TCONS_00089224
XLOC_018029	USH1C	TCONS_00092421	TCONS_00098782;TCONS_00089726;TCONS_00090950;TCONS_00091331
XLOC_018043	HPS5	TCONS_00095421;TCONS_00084234	TCONS_00081821;TCONS_00082080
XLOC_018230	CSTF3	TCONS_00078475	TCONS_00079368;TCONS_00085481;TCONS_00078477
XLOC_018424	ARFGAP2	TCONS_00079378	TCONS_00091356;TCONS_00096021;TCONS_00078525;TCONS_00082437;TCONS_00080733;TCONS_00083251;TCONS_00096381;TCONS_00082314;TCONS_00090157;TCONS_00089247;TCONS_00083250;TCONS_00095811;TCONS_00082438
XLOC_018432	CELF1	TCONS_00080274;TCONS_00093287	TCONS_00095436;TCONS_00098328
XLOC_018442	MTCH2	TCONS_00082097	TCONS_00078538;TCONS_00082096
XLOC_018449	FNBP4	TCONS_00079772	TCONS_00094024;TCONS_00100477;TCONS_00100359;TCONS_00084691;TCONS_00093288
XLOC_018498	TNKS1BP1	TCONS_00079389	TCONS_00079774;TCONS_00082444
XLOC_018501	SLC43A3	TCONS_00084792;TCONS_00102303;TCONS_00102821;TCONS_00081511	TCONS_00102899;TCONS_00084239;TCONS_00080514;TCONS_00083085;TCONS_00079394;TCONS_00079776
XLOC_018530	GLYAT	TCONS_00103112;TCONS_00078565;TCONS_00078564;TCONS_00101822;TCONS_00101693;TCONS_00079781;TCONS_00101585;TCONS_00102169	TCONS_00084699
XLOC_018606	CYB561A3	TCONS_00079409	TCONS_00102953;TCONS_00079410;TCONS_00092498;TCONS_00102485;TCONS_00095255;TCONS_00082104
XLOC_018608	SYT7	TCONS_00084360;TCONS_00080050;TCONS_00102773;TCONS_00079412;TCONS_00102956	TCONS_00097861
XLOC_018617	AHNAK	TCONS_00079420	TCONS_00079791;TCONS_00088925;TCONS_00089260
XLOC_018620	TUT1	TCONS_00079794	TCONS_00078601;TCONS_00099561;TCONS_00078600;TCONS_00082453
XLOC_018628	HNRNPUL2-BSCL2	TCONS_00079798	TCONS_00091669;TCONS_00078609;TCONS_00091374;TCONS_00100366;TCONS_00092519;TCONS_00079433;TCONS_00091536;TCONS_00088930;TCONS_00085041;TCONS_00103263;TCONS_00089840;TCONS_00082622
XLOC_018631	NXF1	TCONS_00079436;TCONS_00102490;TCONS_00082113	TCONS_00079434
XLOC_018634	WDR74	TCONS_00078617	TCONS_00094696;TCONS_00090656;TCONS_00099563
XLOC_018647	-	TCONS_00083591	TCONS_00102710
XLOC_018679	MACROD1	TCONS_00084367;TCONS_00082748;TCONS_00090445	TCONS_00090658;TCONS_00091537;TCONS_00084069
XLOC_018693	BAD	TCONS_00078636	TCONS_00078637
XLOC_018730	LTBP3	TCONS_00091387;TCONS_00101529	TCONS_00094391;TCONS_00089844;TCONS_00082753;TCONS_00097513;TCONS_00086859;TCONS_00083099;TCONS_00098542;TCONS_00092563
XLOC_018764	YIF1A	TCONS_00102116	TCONS_00086469;TCONS_00082458;TCONS_00088942;TCONS_00078681;TCONS_00092574;TCONS_00079814
XLOC_018785	PC	TCONS_00079469;TCONS_00079470;TCONS_00078693;TCONS_00079823;TCONS_00080075;TCONS_00083380;TCONS_00082637;TCONS_00082331;TCONS_00080312	TCONS_00083504;TCONS_00102213
XLOC_018949	NUMA1	TCONS_00088953	TCONS_00086487;TCONS_00097198;TCONS_00088954;TCONS_00091003;TCONS_00090186;TCONS_00092871
XLOC_018959	STARD10	TCONS_00081541;TCONS_00079493;TCONS_00085561;TCONS_00081271;TCONS_00101541;TCONS_00078755;TCONS_00083981;TCONS_00092629	TCONS_00089302;TCONS_00091403;TCONS_00103063;TCONS_00102657;TCONS_00097051;TCONS_00098297;TCONS_00081966;TCONS_00090462;TCONS_00081274;TCONS_00095138;TCONS_00097872;TCONS_00095267;TCONS_00099211
XLOC_019209	CCDC90B	TCONS_00093387	TCONS_00092667
XLOC_019274	PICALM	TCONS_00083511	TCONS_00082650;TCONS_00097202;TCONS_00089630;TCONS_00082652;TCONS_00078790
XLOC_019312	RAB38	TCONS_00088966	TCONS_00079511;TCONS_00079848;TCONS_00095837
XLOC_019362	SMCO4	TCONS_00078798;TCONS_00079849;TCONS_00101967;TCONS_00101633	TCONS_00081289;TCONS_00078799;TCONS_00079512
XLOC_019613	POU2AF1	TCONS_00084387	TCONS_00103404
XLOC_019624	PPP2R1B	TCONS_00084388;TCONS_00084389;TCONS_00086559;TCONS_00084391;TCONS_00087457;TCONS_00087456;TCONS_00078842	TCONS_00097126;TCONS_00080092
XLOC_019740	APOA5	TCONS_00102791;TCONS_00084179;TCONS_00078874;TCONS_00081750;TCONS_00082233;TCONS_00081552;TCONS_00101760;TCONS_00082345;TCONS_00082139	TCONS_00092729;TCONS_00092730;TCONS_00092731
XLOC_019851	SLC37A4	TCONS_00085118;TCONS_00102073;TCONS_00080101;TCONS_00079872;TCONS_00102792	TCONS_00079544;TCONS_00089637;TCONS_00086790;TCONS_00080583;TCONS_00081975;TCONS_00083608;TCONS_00103276;TCONS_00099028
XLOC_019891	MIR100HG	TCONS_00099455	TCONS_00088990
XLOC_019921	HSPA8	TCONS_00078956;TCONS_00091700	TCONS_00079557;TCONS_00078955;TCONS_00084092;TCONS_00091452;TCONS_00078961;TCONS_00081979
XLOC_019966	RPUSD4	TCONS_00082350	TCONS_00079561;TCONS_00091455;TCONS_00082990;TCONS_00091454
XLOC_019967	SRPRA	TCONS_00084758	TCONS_00091456;TCONS_00079565
XLOC_020082	THYN1	TCONS_00078977	TCONS_00079570;TCONS_00089763
XLOC_020168	WNT5B	TCONS_00105272	TCONS_00121002;TCONS_00125822
XLOC_020175	ADIPOR2	TCONS_00117390	TCONS_00129304
XLOC_020241	TSPAN9	TCONS_00105279;TCONS_00103693;TCONS_00108080;TCONS_00111007;TCONS_00110065;TCONS_00111964;TCONS_00109410;TCONS_00111519	TCONS_00106510
XLOC_020302	CD9	TCONS_00114052;TCONS_00105784	TCONS_00103703
XLOC_020311	LTBR	TCONS_00105282	TCONS_00124106;TCONS_00108698;TCONS_00116876;TCONS_00105785;TCONS_00117409;TCONS_00129032;TCONS_00116452;TCONS_00113651;TCONS_00105786
XLOC_020326	PTMS	TCONS_00128380;TCONS_00103725;TCONS_00122438;TCONS_00111972;TCONS_00107967	TCONS_00119015
XLOC_020339	PTPN6	TCONS_00107459	TCONS_00105293;TCONS_00115975;TCONS_00122935
XLOC_020341	C1S	TCONS_00103741;TCONS_00107970;TCONS_00105301;TCONS_00105303;TCONS_00128239;TCONS_00128633;TCONS_00108239;TCONS_00103742;TCONS_00107971;TCONS_00103743;TCONS_00127881;TCONS_00106073;TCONS_00109828;TCONS_00108701;TCONS_00109315;TCONS_00128550;TCONS_00128706	TCONS_00105295;TCONS_00109558;TCONS_00122850
XLOC_020348	CLSTN3	TCONS_00105797;TCONS_00111024	TCONS_00105314;TCONS_00129193;TCONS_00122160;TCONS_00121665
XLOC_020538	CDKN1B	TCONS_00107038	TCONS_00103797;TCONS_00112889
XLOC_020572	ATF7IP	TCONS_00109415	TCONS_00106293;TCONS_00106731
XLOC_020604	DERA	TCONS_00106083;TCONS_00129382	TCONS_00115264;TCONS_00103808
XLOC_020611	MGST1	TCONS_00107755;TCONS_00114219;TCONS_00103810;TCONS_00105331;TCONS_00109077;TCONS_00127856;TCONS_00128018;TCONS_00103815	TCONS_00127855;TCONS_00112679
XLOC_020764	ENSG00000257062	TCONS_00103836;TCONS_00112047;TCONS_00106295;TCONS_00106520;TCONS_00106296;TCONS_00105334;TCONS_00107537;TCONS_00113681;TCONS_00110309;TCONS_00109838;TCONS_00127882;TCONS_00110312;TCONS_00103848;TCONS_00110176;TCONS_00103861;TCONS_00105336;TCONS_00107540;TCONS_00110320;TCONS_00107758;TCONS_00110182;TCONS_00129097;TCONS_00103863;TCONS_00128244;TCONS_00128922;TCONS_00111585;TCONS_00111586;TCONS_001…	TCONS_00103862
XLOC_020938	PPFIBP1	TCONS_00103940	TCONS_00120442
XLOC_021343	DNAJC22	TCONS_00110185;TCONS_00105360	TCONS_00117598;TCONS_00129623
XLOC_021359	TMBIM6	TCONS_00103981;TCONS_00103978;TCONS_00108348;TCONS_00109143;TCONS_00105361	TCONS_00128980
XLOC_021370	GPD1	TCONS_00106306;TCONS_00107985;TCONS_00129039;TCONS_00129204;TCONS_00103986;TCONS_00107464;TCONS_00108929	TCONS_00103990;TCONS_00125398
XLOC_021427	KRT7	TCONS_00127037;TCONS_00105380;TCONS_00114575;TCONS_00114577	TCONS_00128925;TCONS_00122960
XLOC_021430	KRT18	TCONS_00104041;TCONS_00104031;TCONS_00122635	TCONS_00106102;TCONS_00104033;TCONS_00122864
XLOC_021431	EIF4B	TCONS_00105382;TCONS_00122866	TCONS_00124223;TCONS_00109769;TCONS_00105383;TCONS_00129558;TCONS_00123893;TCONS_00128023;TCONS_00123894
XLOC_021446	PRR13	TCONS_00122639	TCONS_00104057;TCONS_00122472;TCONS_00106549;TCONS_00108471;TCONS_00115649;TCONS_00122471;TCONS_00104058;TCONS_00116470;TCONS_00117644;TCONS_00127183;TCONS_00128115;TCONS_00105390;TCONS_00109637;TCONS_00108361;TCONS_00117648;TCONS_00122390;TCONS_00109848;TCONS_00107679;TCONS_00117650;TCONS_00128928;TCONS_00117651;TCONS_00110725;TCONS_00108820;TCONS_00107118;TCONS_00109636;TCONS_00115307;TCONS_001…
XLOC_021481	BLOC1S1	TCONS_00104083;TCONS_00104084;TCONS_00105396;TCONS_00107130;TCONS_00108475;TCONS_00107129	TCONS_00105395;TCONS_00115655;TCONS_00104082;TCONS_00120166;TCONS_00120167
XLOC_021485	TMEM198B	TCONS_00121782	TCONS_00124663
XLOC_021491	SUOX	TCONS_00105399;TCONS_00107997;TCONS_00126662;TCONS_00121785;TCONS_00129208	TCONS_00105401;TCONS_00105854
XLOC_021524	HSD17B6	TCONS_00106113;TCONS_00107685;TCONS_00105416;TCONS_00106561;TCONS_00106114;TCONS_00104121;TCONS_00105417;TCONS_00105420;TCONS_00105418;TCONS_00109211;TCONS_00109574;TCONS_00107775;TCONS_00108115;TCONS_00105863;TCONS_00108114;TCONS_00107686;TCONS_00128186;TCONS_00105864;TCONS_00109575;TCONS_00128253;TCONS_00107565;TCONS_00109424;TCONS_00109576;TCONS_00114438;TCONS_00121260;TCONS_00113730;TCONS_001…	TCONS_00109573;TCONS_00105419
XLOC_021535	SHMT2	TCONS_00121556;TCONS_00109688;TCONS_00105869;TCONS_00111644	TCONS_00104141;TCONS_00128688;TCONS_00109084;TCONS_00129277
XLOC_021549	INHBE	TCONS_00106567;TCONS_00105439;TCONS_00127768;TCONS_00109149	TCONS_00128428
XLOC_021800	LGR5	TCONS_00114962	TCONS_00117762;TCONS_00116306;TCONS_00123376;TCONS_00117764
XLOC_022165	SLC25A3	TCONS_00104267	TCONS_00105891;TCONS_00129586;TCONS_00104269
XLOC_022182	NR1H4	TCONS_00105478;TCONS_00106142;TCONS_00112744;TCONS_00107583;TCONS_00105480;TCONS_00107786;TCONS_00109582;TCONS_00111175	TCONS_00128064
XLOC_022209	CHPT1	TCONS_00105896	TCONS_00109347;TCONS_00128116
XLOC_022358	USP30	TCONS_00105492	TCONS_00105491;TCONS_00117857;TCONS_00129163;TCONS_00126696
XLOC_022362	ACACB	TCONS_00105493;TCONS_00107200;TCONS_00108389;TCONS_00115369;TCONS_00107202;TCONS_00107789;TCONS_00128574	TCONS_00125279
XLOC_022395	TCTN1	TCONS_00106154	TCONS_00121101;TCONS_00107589
XLOC_022447	ALDH2	TCONS_00107793;TCONS_00112277;TCONS_00105505;TCONS_00105506;TCONS_00105912;TCONS_00105913;TCONS_00105507;TCONS_00104365;TCONS_00108144;TCONS_00109784;TCONS_00109354;TCONS_00126454;TCONS_00107590;TCONS_00108014;TCONS_00127684;TCONS_00129219;TCONS_00109956;TCONS_00123112;TCONS_00122976;TCONS_00128103;TCONS_00108947;TCONS_00108627;TCONS_00110209	TCONS_00124229;TCONS_00126453;TCONS_00129062;TCONS_00125283
XLOC_022481	OAS1	TCONS_00117156	TCONS_00105515
XLOC_022490	TPCN1	TCONS_00107218	TCONS_00108150;TCONS_00107216;TCONS_00116966;TCONS_00126138
XLOC_022570	PRKAB1	TCONS_00120905;TCONS_00116688	TCONS_00105520;TCONS_00106376;TCONS_00104407
XLOC_022620	CFAP251	TCONS_00120557	TCONS_00113296;TCONS_00122088;TCONS_00126459;TCONS_00104433;TCONS_00124685;TCONS_00120235;TCONS_00114745
XLOC_022756	RAN	TCONS_00115721	TCONS_00104457;TCONS_00108403
XLOC_022783	PGAM5	TCONS_00104464;TCONS_00116490;TCONS_00108637;TCONS_00110616;TCONS_00110617;TCONS_00128069	TCONS_00108638;TCONS_00109876
XLOC_022805	SLC6A12	TCONS_00109791;TCONS_00106191;TCONS_00119246;TCONS_00127897;TCONS_00105543;TCONS_00105544;TCONS_00108023;TCONS_00128399;TCONS_00108158;TCONS_00106842	TCONS_00129481
XLOC_022806	SLC6A13	TCONS_00107489;TCONS_00114131;TCONS_00111238;TCONS_00112327;TCONS_00112328;TCONS_00111742;TCONS_00107805;TCONS_00112332;TCONS_00112335	TCONS_00129166
XLOC_022951	SCNN1A	TCONS_00104496;TCONS_00118881;TCONS_00123689;TCONS_00122264;TCONS_00116722	TCONS_00104497;TCONS_00109709
XLOC_022965	PHB2	TCONS_00106618;TCONS_00108510	TCONS_00117320;TCONS_00120584;TCONS_00104519
XLOC_022970	C1R	TCONS_00104532;TCONS_00127900;TCONS_00104524;TCONS_00107493;TCONS_00104538;TCONS_00109044;TCONS_00104537;TCONS_00110460;TCONS_00104528;TCONS_00121815;TCONS_00107606;TCONS_00109714;TCONS_00104527;TCONS_00128695;TCONS_00107713;TCONS_00111261;TCONS_00110820;TCONS_00105567;TCONS_00107809;TCONS_00128149;TCONS_00124874;TCONS_00108646;TCONS_00122746;TCONS_00109374;TCONS_00107610	TCONS_00105558;TCONS_00109969
XLOC_022976	CD163L1	TCONS_00105570;TCONS_00105572;TCONS_00105573;TCONS_00106852;TCONS_00105574;TCONS_00105575	TCONS_00111758;TCONS_00106849
XLOC_023013	A2M	TCONS_00104577;TCONS_00108647;TCONS_00110226;TCONS_00106403;TCONS_00123836;TCONS_00128890;TCONS_00129019;TCONS_00106401;TCONS_00111763;TCONS_00113345;TCONS_00104564;TCONS_00110041;TCONS_00111766;TCONS_00106865;TCONS_00107926;TCONS_00109165;TCONS_00108874;TCONS_00110823	TCONS_00107927;TCONS_00128621
XLOC_023140	DUSP16	TCONS_00108291;TCONS_00108652	TCONS_00107615
XLOC_023328	LDHB	TCONS_00106416;TCONS_00105605;TCONS_00128355;TCONS_00112406;TCONS_00128006;TCONS_00108034;TCONS_00109381;TCONS_00107619;TCONS_00106638;TCONS_00110480;TCONS_00114485;TCONS_00109533;TCONS_00106421;TCONS_00104697	TCONS_00107814;TCONS_00129337
XLOC_023492	KRAS	TCONS_00116753	TCONS_00107306
XLOC_023813	SCAF11	TCONS_00107320	TCONS_00106891;TCONS_00107321
XLOC_023880	ZNF641	TCONS_00107326	TCONS_00108660;TCONS_00109388;TCONS_00124561
XLOC_024015	KRT8	TCONS_00107335;TCONS_00115784;TCONS_00115785;TCONS_00109607	TCONS_00105654;TCONS_00117343;TCONS_00120299
XLOC_024060	ZNF385A	TCONS_00106228	TCONS_00115478
XLOC_024077	MMP19	TCONS_00128815	TCONS_00106913
XLOC_024091	STAT2	TCONS_00107355;TCONS_00105678;TCONS_00108971;TCONS_00104884	TCONS_00121478;TCONS_00107833
XLOC_024101	ATP5F1B	TCONS_00104895;TCONS_00114807	TCONS_00104898;TCONS_00128110;TCONS_00112837;TCONS_00106666;TCONS_00124341;TCONS_00128899;TCONS_00106239;TCONS_00106460
XLOC_024118	R3HDM2	TCONS_00106465	TCONS_00126021;TCONS_00118450
XLOC_024226	KICS2	TCONS_00105693	TCONS_00106469
XLOC_024454	PAWR	TCONS_00110049	TCONS_00109808
XLOC_024514	CEP290	TCONS_00110947	TCONS_00123318
XLOC_024653	HAL	TCONS_00113551;TCONS_00105709;TCONS_00127995;TCONS_00129139;TCONS_00109811;TCONS_00105014	TCONS_00128961
XLOC_024762	PAH	TCONS_00105076;TCONS_00105070;TCONS_00112579;TCONS_00112580;TCONS_00107846;TCONS_00108062;TCONS_00105726;TCONS_00106257;TCONS_00107510;TCONS_00114525;TCONS_00110145;TCONS_00109615	TCONS_00112578
XLOC_024871	SVOP	TCONS_00121221	TCONS_00126843
XLOC_025141	KDM2B	TCONS_00128850	TCONS_00122949;TCONS_00109404;TCONS_00116852
XLOC_025182	MIR8072	TCONS_00108692	TCONS_00108334
XLOC_025216	SCARB1	TCONS_00106066;TCONS_00107862;TCONS_00106704	TCONS_00105772;TCONS_00112649;TCONS_00121365;TCONS_00121366;TCONS_00129610;TCONS_00128857;TCONS_00106702;TCONS_00105773;TCONS_00125796;TCONS_00106703;TCONS_00126865;TCONS_00118767;TCONS_00105774;TCONS_00118974;TCONS_00107741
XLOC_025407	IFT88	TCONS_00131179	TCONS_00131208
XLOC_025424	SAP18	TCONS_00137196	TCONS_00129748;TCONS_00137195
XLOC_025535	GTF3A	TCONS_00132883	TCONS_00129761;TCONS_00134605;TCONS_00137647;TCONS_00138186;TCONS_00129763
XLOC_026092	ALG11	TCONS_00132927	TCONS_00134997;TCONS_00130447;TCONS_00130955
XLOC_026314	LMO7	TCONS_00131290;TCONS_00137076;TCONS_00130818;TCONS_00136918;TCONS_00138307;TCONS_00131576	TCONS_00135023;TCONS_00134138;TCONS_00135026;TCONS_00135030;TCONS_00134142
XLOC_026773	PCCA	TCONS_00139943;TCONS_00131435;TCONS_00130984;TCONS_00139410;TCONS_00132396;TCONS_00131146;TCONS_00131631;TCONS_00139922;TCONS_00129976;TCONS_00134768	TCONS_00131360;TCONS_00131475;TCONS_00130724
XLOC_026926	NAXD	TCONS_00131187;TCONS_00130362;TCONS_00131054;TCONS_00131731;TCONS_00139738;TCONS_00131993	TCONS_00134342;TCONS_00131533;TCONS_00134772;TCONS_00135110
XLOC_026936	ARHGEF7	TCONS_00137115;TCONS_00138654	TCONS_00130733;TCONS_00136952;TCONS_00137116;TCONS_00135116;TCONS_00132418;TCONS_00135742
XLOC_026983	F7	TCONS_00130594;TCONS_00129998;TCONS_00130368;TCONS_00130367;TCONS_00130956;TCONS_00130365;TCONS_00131148;TCONS_00132216	TCONS_00139740
XLOC_027076	CRYL1	TCONS_00131223;TCONS_00139563;TCONS_00139607;TCONS_00131329;TCONS_00130029;TCONS_00130028;TCONS_00132426;TCONS_00130523;TCONS_00139947	TCONS_00139174
XLOC_027115	MICU2	TCONS_00132227	TCONS_00130382;TCONS_00137032
XLOC_027194	MTIF3	TCONS_00130044	TCONS_00130998;TCONS_00135221;TCONS_00132808;TCONS_00131030;TCONS_00137324;TCONS_00134162;TCONS_00133064;TCONS_00134789;TCONS_00136297
XLOC_027264	HMGB1	TCONS_00130055	TCONS_00131490;TCONS_00137587;TCONS_00136583
XLOC_027282	N4BP2L1	TCONS_00130393;TCONS_00139401;TCONS_00139416;TCONS_00132811;TCONS_00130069;TCONS_00132666;TCONS_00130075;TCONS_00130077;TCONS_00130084	TCONS_00130394;TCONS_00130889;TCONS_00130089
XLOC_027440	ELF1	TCONS_00130760	TCONS_00131307;TCONS_00130759;TCONS_00138372
XLOC_027549	TSC22D1	TCONS_00130146	TCONS_00130148;TCONS_00133912;TCONS_00139178;TCONS_00135304
XLOC_027619	ESD	TCONS_00130487;TCONS_00131379;TCONS_00130964;TCONS_00131617;TCONS_00139582	TCONS_00130212
XLOC_027624	SUCLA2	TCONS_00137349	TCONS_00130415;TCONS_00136970
XLOC_027656	CAB39L	TCONS_00133924	TCONS_00131009
XLOC_027705	INTS6	TCONS_00132475;TCONS_00131517	TCONS_00131312
XLOC_027718	ATP7B	TCONS_00130234;TCONS_00139614;TCONS_00130540;TCONS_00131750;TCONS_00130235;TCONS_00134700;TCONS_00131102;TCONS_00131644	TCONS_00139180
XLOC_028264	GGACT	TCONS_00130290;TCONS_00131079	TCONS_00134830;TCONS_00131278
XLOC_028467	CARS2	TCONS_00130948	TCONS_00135483;TCONS_00134367;TCONS_00131319;TCONS_00134368;TCONS_00135492
XLOC_028522	GRTP1	TCONS_00130699;TCONS_00139572;TCONS_00132761	TCONS_00134283;TCONS_00130551
XLOC_028525	ADPRHL1	TCONS_00139856	TCONS_00133968;TCONS_00134325;TCONS_00138535;TCONS_00136669
XLOC_028570	ENSG00000259171	TCONS_00142786;TCONS_00140023;TCONS_00140021;TCONS_00152800;TCONS_00140020;TCONS_00155620;TCONS_00140019;TCONS_00141616;TCONS_00143808;TCONS_00143809;TCONS_00140028;TCONS_00140024;TCONS_00140029;TCONS_00140860;TCONS_00140862;TCONS_00141357;TCONS_00145466;TCONS_00140027;TCONS_00140026;TCONS_00143572;TCONS_00155478;TCONS_00155575;TCONS_00156333;TCONS_00140861;TCONS_00155621	TCONS_00147937
XLOC_028580	ARHGEF40	TCONS_00142938	TCONS_00143863;TCONS_00153842;TCONS_00152234
XLOC_028597	TOX4	TCONS_00155479	TCONS_00140866;TCONS_00156238
XLOC_028626	DHRS4L2	TCONS_00140059;TCONS_00141625;TCONS_00155538;TCONS_00144254;TCONS_00141159	TCONS_00146223;TCONS_00149992;TCONS_00152414;TCONS_00141361;TCONS_00154927;TCONS_00151451;TCONS_00151452;TCONS_00156274
XLOC_028633	CARMIL3	TCONS_00155539;TCONS_00143193;TCONS_00141163	TCONS_00149994
XLOC_028635	PCK2	TCONS_00140887;TCONS_00156240;TCONS_00155205;TCONS_00140885;TCONS_00143339;TCONS_00142232;TCONS_00140068;TCONS_00151337;TCONS_00156276;TCONS_00142857;TCONS_00141167	TCONS_00151454;TCONS_00143306;TCONS_00140884
XLOC_028636	DCAF11	TCONS_00142291;TCONS_00141494;TCONS_00143355;TCONS_00143977;TCONS_00140892;TCONS_00141171;TCONS_00155388;TCONS_00142292;TCONS_00151921;TCONS_00140078	TCONS_00140889;TCONS_00141170;TCONS_00143103
XLOC_028638	ENSG00000259529	TCONS_00141961	TCONS_00147573;TCONS_00142944;TCONS_00147230;TCONS_00141180;TCONS_00152564;TCONS_00144747;TCONS_00140082
XLOC_028946	PNN	TCONS_00145894	TCONS_00150025;TCONS_00140109
XLOC_028948	MIA2	TCONS_00141503;TCONS_00156245;TCONS_00155309;TCONS_00156614;TCONS_00150227;TCONS_00156422	TCONS_00141775;TCONS_00141634;TCONS_00153243;TCONS_00156421;TCONS_00151187
XLOC_029188	KTN1	TCONS_00142646	TCONS_00155022;TCONS_00147394;TCONS_00151998;TCONS_00147395;TCONS_00152064;TCONS_00153967;TCONS_00146631;TCONS_00150233;TCONS_00152730;TCONS_00142297
XLOC_029239	LINC01500	TCONS_00143054	TCONS_00156639
XLOC_029263	PPM1A	TCONS_00155276;TCONS_00141193	TCONS_00155208
XLOC_029340	SYNE2	TCONS_00143530;TCONS_00154674	TCONS_00151741;TCONS_00148569;TCONS_00156280;TCONS_00156281;TCONS_00150243
XLOC_029365	PLEKHG3	TCONS_00147077	TCONS_00143110;TCONS_00155099
XLOC_029568	SRSF5	TCONS_00140251;TCONS_00142303;TCONS_00144068	TCONS_00152163
XLOC_029679	ACOT2	TCONS_00140278	TCONS_00152946
XLOC_029691	COQ6	TCONS_00140284	TCONS_00150035
XLOC_029725	ZC2HC1C	TCONS_00146460;TCONS_00154443;TCONS_00152168	TCONS_00148190
XLOC_029774	CIPC	TCONS_00156134	TCONS_00140961
XLOC_029775	GSTZ1	TCONS_00140307;TCONS_00140308;TCONS_00141217;TCONS_00146150	TCONS_00143208
XLOC_029900	ZC3H14	TCONS_00141815	TCONS_00142385;TCONS_00140964;TCONS_00154868
XLOC_029904	TTC8	TCONS_00155737	TCONS_00140965
XLOC_029944	CALM1	TCONS_00140358;TCONS_00140357	TCONS_00141220
XLOC_030006	SERPINA5	TCONS_00155697;TCONS_00141533;TCONS_00155547;TCONS_00140975;TCONS_00140976;TCONS_00141668;TCONS_00142309;TCONS_00143125;TCONS_00140377;TCONS_00140978;TCONS_00145344;TCONS_00142386;TCONS_00142672;TCONS_00141670;TCONS_00155548;TCONS_00141229;TCONS_00155739;TCONS_00142247;TCONS_00143582;TCONS_00152866;TCONS_00140982;TCONS_00141534;TCONS_00141405;TCONS_00140384;TCONS_00141672;TCONS_00143773	TCONS_00153876
XLOC_030007	DICER1-AS1	TCONS_00141823	TCONS_00153432;TCONS_00151033
XLOC_030048	EML1	TCONS_00141537	TCONS_00146902
XLOC_030084	DLK1	TCONS_00153884	TCONS_00153881;TCONS_00153885
XLOC_030085	MEG3	TCONS_00150918;TCONS_00152087;TCONS_00140412;TCONS_00148201	TCONS_00156595;TCONS_00146467;TCONS_00152444;TCONS_00153892;TCONS_00153671;TCONS_00141540;TCONS_00153895
XLOC_030097	PPP2R5C	TCONS_00152445	TCONS_00140997
XLOC_030158	COA8	TCONS_00147115;TCONS_00149154	TCONS_00153673;TCONS_00142074;TCONS_00153918;TCONS_00152338;TCONS_00149762;TCONS_00142976;TCONS_00142808;TCONS_00147425;TCONS_00148644;TCONS_00147592;TCONS_00152633;TCONS_00146689;TCONS_00156254;TCONS_00143365;TCONS_00140435
XLOC_030169	ASPG	TCONS_00141007;TCONS_00140439;TCONS_00141682;TCONS_00143999;TCONS_00143883;TCONS_00141008;TCONS_00143480;TCONS_00151584;TCONS_00155316;TCONS_00142314;TCONS_00140438;TCONS_00143140;TCONS_00142684;TCONS_00141244;TCONS_00142685;TCONS_00140437;TCONS_00145113;TCONS_00155317;TCONS_00142687;TCONS_00142761;TCONS_00155515;TCONS_00141683;TCONS_00155741;TCONS_00142075;TCONS_00145118;TCONS_00145119;TCONS_001…	TCONS_00153438
XLOC_030176	INF2	TCONS_00153312;TCONS_00153314	TCONS_00146086;TCONS_00143944;TCONS_00147426;TCONS_00144840
XLOC_030199	CRIP1	TCONS_00141246;TCONS_00148322	TCONS_00140453;TCONS_00146476;TCONS_00148214;TCONS_00147120
XLOC_030247	CCNB1IP1	TCONS_00140456;TCONS_00149165;TCONS_00142813	TCONS_00144188
XLOC_030257	NDRG2	TCONS_00140470;TCONS_00141012;TCONS_00143413;TCONS_00147124;TCONS_00141552;TCONS_00143884;TCONS_00146293;TCONS_00155451;TCONS_00144189;TCONS_00155550;TCONS_00141839;TCONS_00143322;TCONS_00141840;TCONS_00150173;TCONS_00142580;TCONS_00141015;TCONS_00141013;TCONS_00141014;TCONS_00155318;TCONS_00141011;TCONS_00140459;TCONS_00140466	TCONS_00143780;TCONS_00143545;TCONS_00144078
XLOC_030261	HNRNPC	TCONS_00141426	TCONS_00143217;TCONS_00140476;TCONS_00140477;TCONS_00148667;TCONS_00143324;TCONS_00144192;TCONS_00147753;TCONS_00152751;TCONS_00156489
XLOC_030281	SLC7A7	TCONS_00143070	TCONS_00152753
XLOC_030292	ACIN1	TCONS_00143368;TCONS_00141842	TCONS_00149395;TCONS_00150061;TCONS_00145148;TCONS_00155874;TCONS_00149173;TCONS_00148690;TCONS_00149779;TCONS_00143279;TCONS_00147247;TCONS_00148027;TCONS_00154510;TCONS_00148407;TCONS_00149937;TCONS_00151263;TCONS_00155939
XLOC_030321	IPO4	TCONS_00140500	TCONS_00154977;TCONS_00148708;TCONS_00141028;TCONS_00141260;TCONS_00141030;TCONS_00156390;TCONS_00142327;TCONS_00151277;TCONS_00142818;TCONS_00156391;TCONS_00140499;TCONS_00151510;TCONS_00140501;TCONS_00154886;TCONS_00155551;TCONS_00140504;TCONS_00140503
XLOC_030327	CIDEB	TCONS_00140516;TCONS_00145984;TCONS_00142585;TCONS_00141699;TCONS_00141264;TCONS_00141034	TCONS_00140515;TCONS_00141263;TCONS_00142586
XLOC_030512	SRP54-AS1	TCONS_00155644	TCONS_00152267
XLOC_030515	PPP2R3C	TCONS_00153352	TCONS_00142257;TCONS_00141045
XLOC_030543	MBIP	TCONS_00143785	TCONS_00142699
XLOC_030571	SEC23A	TCONS_00155321	TCONS_00144010;TCONS_00141050;TCONS_00145372
XLOC_030713	RPS29	TCONS_00142522	TCONS_00142702;TCONS_00144643
XLOC_030764	PYGL	TCONS_00143489	TCONS_00142399;TCONS_00143597
XLOC_030804	CNIH1	TCONS_00146576	TCONS_00156625
XLOC_030873	PSMA3-AS1	TCONS_00150200;TCONS_00151304	TCONS_00151305;TCONS_00147339;TCONS_00149518;TCONS_00144413
XLOC_030989	MAX	TCONS_00141281	TCONS_00141066;TCONS_00140622
XLOC_031067	RDH11	TCONS_00145430	TCONS_00142143;TCONS_00148777;TCONS_00140637;TCONS_00141070
XLOC_031098	ACTN1	TCONS_00142405	TCONS_00143078;TCONS_00146775;TCONS_00141071;TCONS_00150280;TCONS_00146493;TCONS_00155942;TCONS_00147906;TCONS_00146494;TCONS_00146977
XLOC_031178	NUMB	TCONS_00155396;TCONS_00143671;TCONS_00141724;TCONS_00141723	TCONS_00150205;TCONS_00143330;TCONS_00151139;TCONS_00146984;TCONS_00143955;TCONS_00149839;TCONS_00152811;TCONS_00152031;TCONS_00145221;TCONS_00154309
XLOC_031202	ENTPD5	TCONS_00144229	TCONS_00142718;TCONS_00141584;TCONS_00144428;TCONS_00144230
XLOC_031209	ABCD4	TCONS_00141093;TCONS_00149275;TCONS_00141297	TCONS_00148426;TCONS_00152972;TCONS_00141300;TCONS_00149278;TCONS_00143603
XLOC_031228	NEK9	TCONS_00145227	TCONS_00141456;TCONS_00152468;TCONS_00141727;TCONS_00156409
XLOC_031251	ANGEL1	TCONS_00142720;TCONS_00156149	TCONS_00144684;TCONS_00141098;TCONS_00147343;TCONS_00143495;TCONS_00143740
XLOC_031368	FOXN3	TCONS_00145240	TCONS_00156606;TCONS_00143013;TCONS_00153832
XLOC_031468	LGMN	TCONS_00142263;TCONS_00151622;TCONS_00142478	TCONS_00149855;TCONS_00155187;TCONS_00141112;TCONS_00141113;TCONS_00141304
XLOC_031494	SERPINA10	TCONS_00140754;TCONS_00140750;TCONS_00141880;TCONS_00142479;TCONS_00141740;TCONS_00155600;TCONS_00142532;TCONS_00142414	TCONS_00145838
XLOC_031512	CLMN	TCONS_00144715;TCONS_00145258;TCONS_00144454;TCONS_00144717;TCONS_00144028	TCONS_00141746
XLOC_031576	SLC25A29	TCONS_00143443	TCONS_00146806;TCONS_00148822;TCONS_00143168;TCONS_00152650;TCONS_00143023;TCONS_00143024
XLOC_031676	IGHG3	TCONS_00141894;TCONS_00152368;TCONS_00140835;TCONS_00152579;TCONS_00141895;TCONS_00150097;TCONS_00141327;TCONS_00147269;TCONS_00148915;TCONS_00152490;TCONS_00141326;TCONS_00141332;TCONS_00142609;TCONS_00150826;TCONS_00141333;TCONS_00150831;TCONS_00141916;TCONS_00147818;TCONS_00142227;TCONS_00150499;TCONS_00147516;TCONS_00151418;TCONS_00141608;TCONS_00150109;TCONS_00154015;TCONS_00141342;TCONS_001…	TCONS_00141341;TCONS_00150687
XLOC_031750	NIPA2	TCONS_00159804	TCONS_00158229;TCONS_00164644;TCONS_00163522;TCONS_00159853;TCONS_00164645;TCONS_00164115;TCONS_00158609;TCONS_00164518;TCONS_00164646
XLOC_031881	KLF13	TCONS_00170782;TCONS_00170972	TCONS_00159805
XLOC_031898	LINC02256	TCONS_00156789	TCONS_00160584
XLOC_031907	SCG5	TCONS_00158628;TCONS_00159947;TCONS_00157783;TCONS_00167080	TCONS_00164669;TCONS_00163316;TCONS_00166345;TCONS_00168151;TCONS_00163528;TCONS_00164120
XLOC_032022	IVD	TCONS_00156802;TCONS_00157555;TCONS_00157929;TCONS_00170813;TCONS_00171162;TCONS_00157556;TCONS_00159807	TCONS_00163536
XLOC_032058	NUSAP1	TCONS_00159857;TCONS_00168154	TCONS_00162663;TCONS_00156814;TCONS_00167831;TCONS_00163040;TCONS_00164527;TCONS_00159114;TCONS_00171852;TCONS_00162922;TCONS_00171531;TCONS_00166361;TCONS_00163542;TCONS_00164406;TCONS_00169745
XLOC_032083	ENSG00000258461	TCONS_00158842;TCONS_00161214;TCONS_00156824;TCONS_00167096;TCONS_00157566;TCONS_00170984;TCONS_00167099	TCONS_00163546;TCONS_00159950;TCONS_00168352
XLOC_032158	SORD	TCONS_00157937;TCONS_00161225;TCONS_00170948	TCONS_00171273
XLOC_032397	CGNL1	TCONS_00160105;TCONS_00159525	TCONS_00171536;TCONS_00171626
XLOC_032412	GCOM1	TCONS_00158748;TCONS_00164175	TCONS_00158048
XLOC_032430	LIPC	TCONS_00157598;TCONS_00158796;TCONS_00161775;TCONS_00159009;TCONS_00159914;TCONS_00171091;TCONS_00156899;TCONS_00158164	TCONS_00157947
XLOC_032540	TPM1	TCONS_00166398;TCONS_00159811	TCONS_00157813;TCONS_00160636;TCONS_00163837;TCONS_00167215;TCONS_00159457;TCONS_00168269;TCONS_00167719;TCONS_00167366;TCONS_00167541;TCONS_00164541;TCONS_00168728;TCONS_00163186;TCONS_00167368;TCONS_00157603;TCONS_00163191
XLOC_032644	SMAD3	TCONS_00159394	TCONS_00159241;TCONS_00163754;TCONS_00166404
XLOC_032981	ZFAND6	TCONS_00157831	TCONS_00157015;TCONS_00170152;TCONS_00157014;TCONS_00159247;TCONS_00159966;TCONS_00157829
XLOC_032989	FAH	TCONS_00157019;TCONS_00167858;TCONS_00159874;TCONS_00158914	TCONS_00157640
XLOC_033060	UBE2Q2P2	TCONS_00160389	TCONS_00170577;TCONS_00168511;TCONS_00164838;TCONS_00165441;TCONS_00167862;TCONS_00165802;TCONS_00159071
XLOC_033137	ZNF592	TCONS_00163623	TCONS_00159248;TCONS_00171539;TCONS_00157979
XLOC_033142	SLC28A1	TCONS_00157833;TCONS_00158854;TCONS_00158715;TCONS_00158650;TCONS_00157834;TCONS_00158180;TCONS_00167118;TCONS_00159529;TCONS_00158975;TCONS_00160393;TCONS_00160693;TCONS_00165452;TCONS_00157835;TCONS_00160695;TCONS_00160696	TCONS_00167119
XLOC_033264	CRTC3	TCONS_00157652	TCONS_00164877;TCONS_00157984;TCONS_00166471
XLOC_033271	FES	TCONS_00158185;TCONS_00162712	TCONS_00159825;TCONS_00167229
XLOC_033399	LRRC28	TCONS_00157113;TCONS_00171000;TCONS_00158189;TCONS_00159637;TCONS_00160169	TCONS_00159254;TCONS_00160045
XLOC_033479	HERC2P3	TCONS_00169945	TCONS_00159738
XLOC_033529	TUBGCP5	TCONS_00161389	TCONS_00158660;TCONS_00168230
XLOC_033717	GOLGA8B	TCONS_00166491	TCONS_00158097;TCONS_00169191;TCONS_00161029;TCONS_00164982
XLOC_033844	GPR176	TCONS_00167019	TCONS_00163769;TCONS_00159989
XLOC_033884	NDUFAF1	TCONS_00157681	TCONS_00158002
XLOC_034001	GATM	TCONS_00158677;TCONS_00171233;TCONS_00159543;TCONS_00171480;TCONS_00157198	TCONS_00157203
XLOC_034108	BCL2L10	TCONS_00157219	TCONS_00171485
XLOC_034138	ONECUT1	TCONS_00170820	TCONS_00157227;TCONS_00161059;TCONS_00161060;TCONS_00170804;TCONS_00171677
XLOC_034147	WDR72	TCONS_00167163;TCONS_00168090;TCONS_00157242	TCONS_00168039
XLOC_034266	ALDH1A2	TCONS_00170860;TCONS_00158109;TCONS_00158517;TCONS_00159839	TCONS_00169514
XLOC_034305	SLTM	TCONS_00163462	TCONS_00169211;TCONS_00168694;TCONS_00165057
XLOC_034347	BNIP2	TCONS_00157717	TCONS_00164320
XLOC_034357	RORA	TCONS_00157307;TCONS_00160811	TCONS_00158685
XLOC_034532	OAZ2	TCONS_00157726;TCONS_00157881	TCONS_00157374;TCONS_00165089;TCONS_00158949
XLOC_034539	SPG21	TCONS_00158112	TCONS_00161545;TCONS_00171490;TCONS_00159408;TCONS_00158950;TCONS_00157378
XLOC_034543	RASL12	TCONS_00163477	TCONS_00163279
XLOC_034547	CLPX	TCONS_00157727	TCONS_00167254
XLOC_034811	PTPN9	TCONS_00158732	TCONS_00159286;TCONS_00158780;TCONS_00163718;TCONS_00157894;TCONS_00158127;TCONS_00167265;TCONS_00157746
XLOC_034825	ETFA	TCONS_00170940;TCONS_00158023;TCONS_00170960;TCONS_00159761;TCONS_00158216;TCONS_00159174	TCONS_00169102
XLOC_034861	TSPAN3	TCONS_00158698	TCONS_00157747;TCONS_00159687;TCONS_00163720;TCONS_00160021
XLOC_034917	ST20-MTHFS	TCONS_00157452;TCONS_00162779;TCONS_00171563	TCONS_00158129;TCONS_00168335;TCONS_00166807;TCONS_00158581
XLOC_035106	MRPL46	TCONS_00157487;TCONS_00168339	TCONS_00158733;TCONS_00158030;TCONS_00158734
XLOC_035132	AP3S2	TCONS_00162653;TCONS_00158032	TCONS_00159661;TCONS_00166312;TCONS_00167462;TCONS_00168048;TCONS_00158592
XLOC_035312	SNRPA1	TCONS_00157914;TCONS_00165218;TCONS_00159768;TCONS_00171269;TCONS_00158784	TCONS_00157915;TCONS_00160029;TCONS_00161163;TCONS_00157525;TCONS_00158596;TCONS_00159040
XLOC_035333	TM2D3	TCONS_00159298;TCONS_00171107	TCONS_00168103;TCONS_00157549;TCONS_00157548;TCONS_00158145
XLOC_035379	METRN	TCONS_00177257	TCONS_00177258
XLOC_035396	TELO2	TCONS_00187163	TCONS_00173130;TCONS_00174043;TCONS_00184262;TCONS_00178432;TCONS_00183677
XLOC_035416	NHERF2	TCONS_00172006;TCONS_00172007;TCONS_00176836;TCONS_00173569;TCONS_00172009;TCONS_00174045;TCONS_00174622;TCONS_00175894;TCONS_00172010;TCONS_00176649;TCONS_00172011;TCONS_00178443;TCONS_00180972;TCONS_00175303	TCONS_00184284;TCONS_00175893
XLOC_035422	TRAF7	TCONS_00175637	TCONS_00173138;TCONS_00184295;TCONS_00176922;TCONS_00183950;TCONS_00175636;TCONS_00179265
XLOC_035424	E4F1	TCONS_00186562	TCONS_00173140;TCONS_00192353;TCONS_00175125;TCONS_00175521;TCONS_00182282;TCONS_00188153;TCONS_00184304;TCONS_00180556
XLOC_035431	TBC1D24	TCONS_00191416	TCONS_00173141;TCONS_00188278;TCONS_00172013;TCONS_00172014;TCONS_00175227;TCONS_00177722;TCONS_00173142;TCONS_00193875;TCONS_00191173;TCONS_00188987;TCONS_00178067;TCONS_00186384
XLOC_035441	SRRM2	TCONS_00184332;TCONS_00172025;TCONS_00179276	TCONS_00182286;TCONS_00177594;TCONS_00172024;TCONS_00172026;TCONS_00189052;TCONS_00188053;TCONS_00181136;TCONS_00184336
XLOC_035466	NAA60	TCONS_00181468;TCONS_00184373;TCONS_00188279	TCONS_00185733;TCONS_00173869;TCONS_00183263;TCONS_00187323;TCONS_00181893;TCONS_00184366;TCONS_00184372;TCONS_00173148;TCONS_00174232;TCONS_00175230;TCONS_00173149
XLOC_035502	MGRN1	TCONS_00192875	TCONS_00179287;TCONS_00173875;TCONS_00182306;TCONS_00190021;TCONS_00190971;TCONS_00192817
XLOC_035540	ABAT	TCONS_00173160;TCONS_00175897;TCONS_00175129;TCONS_00180806	TCONS_00189395
XLOC_035598	ATF7IP2	TCONS_00178464;TCONS_00179303	TCONS_00188283;TCONS_00176925
XLOC_035748	PDXDC1	TCONS_00193967;TCONS_00193025	TCONS_00175130;TCONS_00174422;TCONS_00174243;TCONS_00194309;TCONS_00184450
XLOC_035763	BMERB1	TCONS_00173181;TCONS_00177142	TCONS_00177007;TCONS_00194191
XLOC_035796	NPIPA9	TCONS_00183076	TCONS_00189064;TCONS_00187347;TCONS_00186991;TCONS_00191033;TCONS_00189260
XLOC_035841	ABCC6P1	TCONS_00174067;TCONS_00173190	TCONS_00172115;TCONS_00173189
XLOC_035897	ACSM2A	TCONS_00172122;TCONS_00173194;TCONS_00174680;TCONS_00187878;TCONS_00193357;TCONS_00174685;TCONS_00172139;TCONS_00177734;TCONS_00173197;TCONS_00173207;TCONS_00173199;TCONS_00177194;TCONS_00178501;TCONS_00174072;TCONS_00178504;TCONS_00175081;TCONS_00177834;TCONS_00178106;TCONS_00172147;TCONS_00178110;TCONS_00179362;TCONS_00173606;TCONS_00174696;TCONS_00179363;TCONS_00173609	TCONS_00172121;TCONS_00193304;TCONS_00175436;TCONS_00190972
XLOC_035915	LYRM1	TCONS_00172167;TCONS_00173891;TCONS_00173890;TCONS_00174258;TCONS_00175322;TCONS_00193141;TCONS_00190973	TCONS_00173214;TCONS_00184500;TCONS_00189896;TCONS_00173215;TCONS_00183081
XLOC_035969	UQCRC2	TCONS_00176658	TCONS_00187355;TCONS_00188296;TCONS_00178970
XLOC_036116	SGF29	TCONS_00178547	TCONS_00172212
XLOC_036132	ENSG00000261067	TCONS_00182336;TCONS_00172224	TCONS_00174264;TCONS_00173239;TCONS_00176520;TCONS_00175140;TCONS_00184567
XLOC_036179	QPRT	TCONS_00175446;TCONS_00193014	TCONS_00172241
XLOC_036182	KIF22	TCONS_00174081;TCONS_00172246;TCONS_00178564	TCONS_00183458;TCONS_00183723;TCONS_00183457
XLOC_036239	STX4	TCONS_00193611	TCONS_00172285;TCONS_00187543;TCONS_00179921;TCONS_00177030
XLOC_036243	BCKDK	TCONS_00172287	TCONS_00191733
XLOC_036412	RBL2	TCONS_00184067;TCONS_00175335	TCONS_00173275
XLOC_036457	GNAO1	TCONS_00181963;TCONS_00173925;TCONS_00174098;TCONS_00181964	TCONS_00193970
XLOC_036491	CPNE2	TCONS_00193030	TCONS_00184697;TCONS_00184698;TCONS_00183118;TCONS_00189447
XLOC_036499	POLR2C	TCONS_00172385;TCONS_00193309;TCONS_00180645;TCONS_00180646	TCONS_00184708
XLOC_036554	CDH5	TCONS_00176859	TCONS_00173298
XLOC_036579	PHAF1	TCONS_00173934;TCONS_00179036;TCONS_00173306;TCONS_00173307	TCONS_00174294;TCONS_00177544;TCONS_00173305
XLOC_036610	NFATC3	TCONS_00176251;TCONS_00175561	TCONS_00173936
XLOC_036621	PRMT7	TCONS_00186058	TCONS_00174300;TCONS_00175925;TCONS_00187697;TCONS_00187698;TCONS_00184807;TCONS_00183767
XLOC_036699	DDX19B	TCONS_00175092;TCONS_00172436;TCONS_00174305	TCONS_00173323
XLOC_036707	SF3B3	TCONS_00181991	TCONS_00176254;TCONS_00188347;TCONS_00184096;TCONS_00173324;TCONS_00188877;TCONS_00194329;TCONS_00188592
XLOC_036730	HPR	TCONS_00172447;TCONS_00173334;TCONS_00173335;TCONS_00173954;TCONS_00174803;TCONS_00175153;TCONS_00178041;TCONS_00194070;TCONS_00172448;TCONS_00172454;TCONS_00173958;TCONS_00190605;TCONS_00174309;TCONS_00176012;TCONS_00172452;TCONS_00173955;TCONS_00176629;TCONS_00193032;TCONS_00173675;TCONS_00180327;TCONS_00193266;TCONS_00193462;TCONS_00180328;TCONS_00175093;TCONS_00173338;TCONS_00172462;TCONS_001…	TCONS_00193463;TCONS_00180332;TCONS_00193268
XLOC_036972	PLCG2	TCONS_00176138;TCONS_00173960	TCONS_00189637
XLOC_036977	HSD17B2	TCONS_00187582;TCONS_00187976;TCONS_00173961;TCONS_00193978;TCONS_00172496;TCONS_00172497;TCONS_00176760;TCONS_00190984;TCONS_00172509;TCONS_00179553	TCONS_00172498
XLOC_037007	NECAB2	TCONS_00173687;TCONS_00176139;TCONS_00177548;TCONS_00174317;TCONS_00193376;TCONS_00178660;TCONS_00177912	TCONS_00173350;TCONS_00194071
XLOC_037019	KLHL36	TCONS_00176761;TCONS_00179556	TCONS_00176140
XLOC_037079	MAP1LC3B	TCONS_00177124;TCONS_00180373	TCONS_00172534
XLOC_037093	BANP	TCONS_00175571	TCONS_00187379;TCONS_00189642;TCONS_00182407;TCONS_00172539
XLOC_037146	SPG7	TCONS_00175470	TCONS_00177159;TCONS_00194331;TCONS_00190346;TCONS_00174129;TCONS_00177919;TCONS_00179567
XLOC_037147	RPL13	TCONS_00172556	TCONS_00181294;TCONS_00176965;TCONS_00173689
XLOC_037150	SPATA33	TCONS_00173965;TCONS_00173690;TCONS_00172565;TCONS_00192122;TCONS_00175858	TCONS_00186453;TCONS_00179570;TCONS_00189189
XLOC_037157	TCF25	TCONS_00193619	TCONS_00182021;TCONS_00183323;TCONS_00191753;TCONS_00187727;TCONS_00189193;TCONS_00181295;TCONS_00187728;TCONS_00181642
XLOC_037177	NPRL3	TCONS_00178700	TCONS_00178698;TCONS_00187979;TCONS_00182427;TCONS_00191241;TCONS_00175578;TCONS_00182434
XLOC_037196	METTL26	TCONS_00173700	TCONS_00185063;TCONS_00188626;TCONS_00183335;TCONS_00185061;TCONS_00187587;TCONS_00190429;TCONS_00190351
XLOC_037208	LMF1	TCONS_00175939	TCONS_00173367
XLOC_037219	UNKL	TCONS_00180395	TCONS_00194038;TCONS_00185095;TCONS_00193466;TCONS_00177051;TCONS_00178259;TCONS_00179971;TCONS_00193467;TCONS_00188479;TCONS_00185096
XLOC_037234	NTHL1	TCONS_00191370;TCONS_00172614;TCONS_00191860;TCONS_00189654	TCONS_00191859;TCONS_00177368;TCONS_00183988;TCONS_00172615;TCONS_00177053
XLOC_037304	CORO7	TCONS_00193155;TCONS_00173710	TCONS_00188640;TCONS_00172632;TCONS_00173380;TCONS_00174330
XLOC_037320	ENSG00000285952	TCONS_00172639	TCONS_00187397;TCONS_00177375;TCONS_00185190;TCONS_00185191
XLOC_037367	CARHSP1	TCONS_00177669	TCONS_00192976;TCONS_00181666
XLOC_037397	EMP2	TCONS_00172652	TCONS_00172653
XLOC_037420	TXNDC11	TCONS_00176684	TCONS_00184139;TCONS_00177296
XLOC_037532	MARF1	TCONS_00175478	TCONS_00182054
XLOC_037535	MYH11	TCONS_00181681	TCONS_00174514
XLOC_037553	ABCC6	TCONS_00175946;TCONS_00177056;TCONS_00175183;TCONS_00193158;TCONS_00178281;TCONS_00175364;TCONS_00176888;TCONS_00173984	TCONS_00173403;TCONS_00193685;TCONS_00193933;TCONS_00193686;TCONS_00172688
XLOC_037674	ACSM2B	TCONS_00172724;TCONS_00178295;TCONS_00178751;TCONS_00175100;TCONS_00173418;TCONS_00174917;TCONS_00177226;TCONS_00179658;TCONS_00193336;TCONS_00177059;TCONS_00177683;TCONS_00174161;TCONS_00192770;TCONS_00178308;TCONS_00173425;TCONS_00173427;TCONS_00173754	TCONS_00193319
XLOC_037696	SMG1P3	TCONS_00175492	TCONS_00189205;TCONS_00179133;TCONS_00181781
XLOC_037793	NSMCE1	TCONS_00187124	TCONS_00172799;TCONS_00187125
XLOC_037818	SULT1A2	TCONS_00180462;TCONS_00179703;TCONS_00193237;TCONS_00174360;TCONS_00172823;TCONS_00172824;TCONS_00180463;TCONS_00193126;TCONS_00173447;TCONS_00174002;TCONS_00175192;TCONS_00174171	TCONS_00172819;TCONS_00173772;TCONS_00183998;TCONS_00174962
XLOC_037832	TUFM	TCONS_00193690	TCONS_00172836;TCONS_00180465;TCONS_00188408
XLOC_037854	SMG1P6	TCONS_00174173;TCONS_00178352;TCONS_00175498	TCONS_00174969;TCONS_00188416;TCONS_00189109;TCONS_00190156;TCONS_00181413;TCONS_00182508;TCONS_00174363;TCONS_00174971;TCONS_00177986;TCONS_00174176;TCONS_00183028;TCONS_00192620
XLOC_037885	SMG1P5	TCONS_00178363;TCONS_00175499;TCONS_00174179;TCONS_00175377	TCONS_00178368;TCONS_00174181;TCONS_00176804
XLOC_037918	VKORC1	TCONS_00175767	TCONS_00194045
XLOC_038115	AKTIP	TCONS_00175877	TCONS_00191282
XLOC_038133	CES1	TCONS_00192900;TCONS_00193291;TCONS_00176036;TCONS_00194048;TCONS_00176399;TCONS_00175779;TCONS_00192901;TCONS_00183882;TCONS_00175782;TCONS_00173801;TCONS_00173805;TCONS_00175878;TCONS_00174017	TCONS_00172930;TCONS_00194353;TCONS_00193047
XLOC_038172	KIFC3	TCONS_00175507;TCONS_00176556	TCONS_00185483;TCONS_00174382;TCONS_00193478;TCONS_00176808;TCONS_00185482;TCONS_00189736;TCONS_00193949
XLOC_038223	TK2	TCONS_00176402;TCONS_00178003;TCONS_00175201	TCONS_00174384
XLOC_038230	DYNC1LI2	TCONS_00172973	TCONS_00172974
XLOC_038251	TPPP3	TCONS_00183381	TCONS_00174385
XLOC_038263	ACD	TCONS_00172978	TCONS_00176812;TCONS_00189836;TCONS_00185532;TCONS_00175202
XLOC_038264	ENKD1	TCONS_00173819	TCONS_00192340
XLOC_038279	LCAT	TCONS_00181223;TCONS_00172989;TCONS_00174387;TCONS_00173496;TCONS_00174389;TCONS_00176815;TCONS_00174022;TCONS_00175969;TCONS_00193168;TCONS_00193324;TCONS_00172990;TCONS_00173497;TCONS_00174023;TCONS_00191397;TCONS_00180500;TCONS_00180823;TCONS_00192665;TCONS_00174388;TCONS_00174206;TCONS_00172992	TCONS_00189945;TCONS_00193479;TCONS_00183912;TCONS_00187627;TCONS_00185540;TCONS_00185541
XLOC_038289	ESRP2	TCONS_00174024;TCONS_00192903;TCONS_00193008;TCONS_00190251;TCONS_00176405;TCONS_00179800	TCONS_00176406
XLOC_038313	CHTF8	TCONS_00175204	TCONS_00175970;TCONS_00176408;TCONS_00173503;TCONS_00183046
XLOC_038350	AARS1	TCONS_00173509	TCONS_00174569;TCONS_00175882;TCONS_00173507;TCONS_00190872;TCONS_00178859
XLOC_038377	CMTR2	TCONS_00184181	TCONS_00181842
XLOC_038467	MLKL	TCONS_00178016	TCONS_00188135;TCONS_00194135
XLOC_038474	WDR59	TCONS_00176204;TCONS_00176615	TCONS_00179833;TCONS_00182913
XLOC_038491	CFDP1	TCONS_00173056;TCONS_00178876;TCONS_00187938	TCONS_00173057
XLOC_038579	CMC2	TCONS_00173072;TCONS_00193022;TCONS_00183932;TCONS_00173074;TCONS_00193342;TCONS_00174396;TCONS_00180532;TCONS_00173843	TCONS_00175217;TCONS_00187634;TCONS_00187153
XLOC_038615	MBTPS1	TCONS_00188264	TCONS_00173542
XLOC_038662	FBXO31	TCONS_00176213	TCONS_00176214
XLOC_038684	SLC7A5	TCONS_00174218;TCONS_00174398;TCONS_00193107;TCONS_00193483;TCONS_00175413	TCONS_00176431;TCONS_00183938
XLOC_038786	WDR81	TCONS_00214278;TCONS_00200677;TCONS_00195587;TCONS_00196117;TCONS_00200678;TCONS_00196118;TCONS_00200498;TCONS_00194365;TCONS_00194369;TCONS_00195591;TCONS_00195596;TCONS_00195592;TCONS_00196120;TCONS_00194364;TCONS_00195595;TCONS_00195590;TCONS_00195593;TCONS_00198618;TCONS_00196836;TCONS_00197308;TCONS_00198243;TCONS_00199094;TCONS_00199539;TCONS_00199538;TCONS_00196121;TCONS_00198339;TCONS_001…	TCONS_00196116;TCONS_00214401;TCONS_00214402
XLOC_038787	SERPINF1	TCONS_00197310;TCONS_00194378;TCONS_00218873;TCONS_00200501;TCONS_00195600;TCONS_00213415	TCONS_00219155;TCONS_00200684;TCONS_00200108;TCONS_00219636;TCONS_00219637;TCONS_00214898
XLOC_038790	DPH1	TCONS_00194390;TCONS_00199441	TCONS_00199440;TCONS_00194391
XLOC_038806	PAFAH1B1	TCONS_00205053	TCONS_00216180;TCONS_00195604;TCONS_00207868;TCONS_00208039
XLOC_038882	XAF1	TCONS_00195617	TCONS_00215100
XLOC_038903	ELP5	TCONS_00196861	TCONS_00196437
XLOC_038905	EIF5A	TCONS_00196143;TCONS_00194459	TCONS_00197849;TCONS_00205414
XLOC_038914	SNORA67	TCONS_00194466;TCONS_00203180;TCONS_00205416;TCONS_00200036;TCONS_00218745	TCONS_00208089;TCONS_00194469;TCONS_00219096;TCONS_00212062;TCONS_00212559;TCONS_00207014;TCONS_00194474;TCONS_00196864;TCONS_00202326
XLOC_038938	NDEL1	TCONS_00195642;TCONS_00213830;TCONS_00197850;TCONS_00219469;TCONS_00198141;TCONS_00202330	TCONS_00195641;TCONS_00198712;TCONS_00200168
XLOC_039028	COX10	TCONS_00199625	TCONS_00196653
XLOC_039067	TTC19	TCONS_00200170;TCONS_00198923;TCONS_00201563	TCONS_00200209
XLOC_039079	PIGL	TCONS_00204239;TCONS_00218592;TCONS_00201565;TCONS_00201233	TCONS_00197353;TCONS_00208113
XLOC_039080	UBB	TCONS_00200691;TCONS_00219141	TCONS_00196157;TCONS_00207785
XLOC_039313	TP53I13	TCONS_00216756;TCONS_00198719;TCONS_00210164	TCONS_00194559
XLOC_039380	RAB11FIP4	TCONS_00196664	TCONS_00196169
XLOC_039448	TAF15	TCONS_00217676	TCONS_00195676;TCONS_00195675;TCONS_00200523;TCONS_00208185;TCONS_00217675;TCONS_00215635
XLOC_039712	ACBD4	TCONS_00194683;TCONS_00198948;TCONS_00201647;TCONS_00194682;TCONS_00194681;TCONS_00198949;TCONS_00219107;TCONS_00196901	TCONS_00196470;TCONS_00197962;TCONS_00198947;TCONS_00199473
XLOC_039811	NPEPPS	TCONS_00218829	TCONS_00196904;TCONS_00202448;TCONS_00197437;TCONS_00201653
XLOC_039823	NFE2L1	TCONS_00195735;TCONS_00202456;TCONS_00212096	TCONS_00195732;TCONS_00195731;TCONS_00200716;TCONS_00199723;TCONS_00215128;TCONS_00195733;TCONS_00219720;TCONS_00195734;TCONS_00212097;TCONS_00211609
XLOC_039838	CALCOCO2	TCONS_00203083	TCONS_00213467;TCONS_00214931;TCONS_00219722;TCONS_00220234;TCONS_00196474;TCONS_00195738
XLOC_039864	PDK2	TCONS_00198363;TCONS_00194724	TCONS_00208357;TCONS_00198647
XLOC_039871	ACSF2	TCONS_00197455	TCONS_00199860
XLOC_039876	ABCC3	TCONS_00195750	TCONS_00197119;TCONS_00213469;TCONS_00208372;TCONS_00203287
XLOC_039885	TOB1-AS1	TCONS_00203296	TCONS_00196701
XLOC_039914	TOM1L1	TCONS_00202974;TCONS_00197866;TCONS_00196703	TCONS_00195757;TCONS_00196702;TCONS_00198170;TCONS_00220023;TCONS_00200127;TCONS_00200128;TCONS_00203747
XLOC_039922	HLF	TCONS_00198967;TCONS_00196704;TCONS_00195761;TCONS_00197971;TCONS_00201686;TCONS_00197972;TCONS_00196915	TCONS_00198171;TCONS_00218757
XLOC_040033	RPS6KB1	TCONS_00203315	TCONS_00214489;TCONS_00212341;TCONS_00196712;TCONS_00196711;TCONS_00212870;TCONS_00216363
XLOC_040415	GPRC5C	TCONS_00203088;TCONS_00197981;TCONS_00201319;TCONS_00197508;TCONS_00194831;TCONS_00196717;TCONS_00197140;TCONS_00199641;TCONS_00213475;TCONS_00195790;TCONS_00198093	TCONS_00195788;TCONS_00198376;TCONS_00196220;TCONS_00198092
XLOC_040444	TMEM94	TCONS_00214775	TCONS_00198975;TCONS_00219734;TCONS_00214546;TCONS_00211369;TCONS_00201023
XLOC_040446	LLGL2	TCONS_00218305	TCONS_00205726;TCONS_00200732;TCONS_00208518;TCONS_00199148;TCONS_00208522;TCONS_00199729;TCONS_00198515;TCONS_00197519;TCONS_00217364
XLOC_040447	MYO15B	TCONS_00205903	TCONS_00215696;TCONS_00208526;TCONS_00208529;TCONS_00214942;TCONS_00214079;TCONS_00216670
XLOC_040491	SEC14L1	TCONS_00218215	TCONS_00200543;TCONS_00200427;TCONS_00213210;TCONS_00210479;TCONS_00199731;TCONS_00203091;TCONS_00199277;TCONS_00197148;TCONS_00213782;TCONS_00220147;TCONS_00214880
XLOC_040498	SEPTIN9	TCONS_00199392;TCONS_00196934	TCONS_00195812;TCONS_00215708;TCONS_00198651;TCONS_00211658;TCONS_00207518;TCONS_00213478;TCONS_00204848;TCONS_00198982;TCONS_00218489;TCONS_00196719;TCONS_00195814;TCONS_00199153;TCONS_00201030;TCONS_00215522
XLOC_040526	AFMID	TCONS_00218915;TCONS_00218307;TCONS_00194863;TCONS_00218803;TCONS_00198845	TCONS_00194862;TCONS_00198846;TCONS_00199481;TCONS_00219575;TCONS_00218648;TCONS_00219871;TCONS_00220248
XLOC_040556	ENGASE	TCONS_00208571;TCONS_00198985	TCONS_00206268;TCONS_00200545;TCONS_00206094;TCONS_00217826;TCONS_00215403
XLOC_040574	ENDOV	TCONS_00195826	TCONS_00210505;TCONS_00212735;TCONS_00218888;TCONS_00208591
XLOC_040591	BAIAP2	TCONS_00196507;TCONS_00197541;TCONS_00218449;TCONS_00210507;TCONS_00202999;TCONS_00202572;TCONS_00195832;TCONS_00198849;TCONS_00194875;TCONS_00218130;TCONS_00196243;TCONS_00201341;TCONS_00208599;TCONS_00219270;TCONS_00213783	TCONS_00207532;TCONS_00195831;TCONS_00219491;TCONS_00204855;TCONS_00216383;TCONS_00218971
XLOC_040608	SLC25A10	TCONS_00198523	TCONS_00194879;TCONS_00200739;TCONS_00196940;TCONS_00207541;TCONS_00194882;TCONS_00218668;TCONS_00197550
XLOC_040610	GCGR	TCONS_00198525;TCONS_00194887;TCONS_00200251;TCONS_00200548;TCONS_00197553;TCONS_00202577;TCONS_00203096;TCONS_00199648;TCONS_00198184;TCONS_00195839;TCONS_00213784;TCONS_00203387	TCONS_00198386
XLOC_040615	ASPSCR1	TCONS_00198990	TCONS_00218612;TCONS_00195840;TCONS_00211687;TCONS_00215201;TCONS_00208619;TCONS_00208621;TCONS_00199156;TCONS_00208622;TCONS_00220092
XLOC_040619	GPS1	TCONS_00200176;TCONS_00196512	TCONS_00195841;TCONS_00195842;TCONS_00198185;TCONS_00205207;TCONS_00200070;TCONS_00214211;TCONS_00195843;TCONS_00206099;TCONS_00208630
XLOC_040799	CXCL16	TCONS_00214090	TCONS_00195868;TCONS_00196266
XLOC_040803	CAMTA2	TCONS_00194948	TCONS_00218764
XLOC_040816	DERL2	TCONS_00203430;TCONS_00216502	TCONS_00194958;TCONS_00202610;TCONS_00203431;TCONS_00208723;TCONS_00211004
XLOC_040826	MED31	TCONS_00194959	TCONS_00196270
XLOC_040836	SLC16A11	TCONS_00198005	TCONS_00199014;TCONS_00199500
XLOC_040838	ASGR2	TCONS_00196958;TCONS_00199401;TCONS_00194982;TCONS_00196960;TCONS_00203443;TCONS_00194979;TCONS_00196962;TCONS_00196537;TCONS_00194985;TCONS_00196272;TCONS_00215281;TCONS_00196961;TCONS_00196273;TCONS_00196539;TCONS_00203938	TCONS_00194978;TCONS_00197175;TCONS_00195877;TCONS_00199502;TCONS_00218649
XLOC_040840	ASGR1	TCONS_00194989;TCONS_00195004;TCONS_00197598;TCONS_00218546;TCONS_00198545;TCONS_00203452;TCONS_00219654;TCONS_00198097;TCONS_00197600;TCONS_00200873;TCONS_00195885;TCONS_00198762;TCONS_00195010;TCONS_00195003;TCONS_00194993;TCONS_00195007;TCONS_00200145;TCONS_00199402	TCONS_00195005;TCONS_00201367
XLOC_040851	PLSCR3	TCONS_00204027;TCONS_00195022	TCONS_00199018;TCONS_00210754;TCONS_00209959;TCONS_00209960
XLOC_040860	SAT2	TCONS_00197606;TCONS_00213376;TCONS_00195025;TCONS_00195028	TCONS_00200639;TCONS_00195031;TCONS_00199657
XLOC_040869	VAMP2	TCONS_00195040;TCONS_00195036;TCONS_00200756;TCONS_00195043;TCONS_00200757	TCONS_00195046
XLOC_040911	SCO1	TCONS_00195895	TCONS_00198099;TCONS_00219999
XLOC_040928	ELAC2	TCONS_00195897;TCONS_00198200	TCONS_00196969;TCONS_00208757;TCONS_00207206;TCONS_00200184;TCONS_00212642
XLOC_040976	NCOR1	TCONS_00195067;TCONS_00195902;TCONS_00214888	TCONS_00207959;TCONS_00214723
XLOC_041026	PEMT	TCONS_00220065;TCONS_00198767;TCONS_00218621;TCONS_00195084	TCONS_00198020;TCONS_00196294
XLOC_041035	SREBF1	TCONS_00199890;TCONS_00200644	TCONS_00199761;TCONS_00220066;TCONS_00199029;TCONS_00206114
XLOC_041043	ENSG00000279428	TCONS_00196296;TCONS_00198768;TCONS_00200273;TCONS_00202660;TCONS_00204034;TCONS_00202661;TCONS_00197883;TCONS_00202662;TCONS_00203826;TCONS_00202664;TCONS_00201074;TCONS_00218985;TCONS_00195087;TCONS_00196548	TCONS_00201805
XLOC_041146	VTN	TCONS_00195128;TCONS_00195123;TCONS_00198770;TCONS_00195125;TCONS_00218809	TCONS_00218530;TCONS_00219749;TCONS_00195129;TCONS_00195932
XLOC_041174	MYO18A	TCONS_00213494	TCONS_00199410;TCONS_00216291
XLOC_041324	ENSG00000267618	TCONS_00195947	TCONS_00196562;TCONS_00208824;TCONS_00211743;TCONS_00197204;TCONS_00208826;TCONS_00207237;TCONS_00208827;TCONS_00198685;TCONS_00207238;TCONS_00210007
XLOC_041353	CCL14	TCONS_00195159;TCONS_00197665;TCONS_00219147	TCONS_00200008;TCONS_00195160
XLOC_041468	ORMDL3	TCONS_00201417;TCONS_00198028;TCONS_00195953;TCONS_00207597	TCONS_00205755;TCONS_00211751;TCONS_00214235;TCONS_00206119;TCONS_00199042;TCONS_00207598
XLOC_041469	MED24	TCONS_00206779;TCONS_00198029	TCONS_00206765;TCONS_00197681;TCONS_00203944;TCONS_00197210;TCONS_00199044;TCONS_00200567;TCONS_00196319;TCONS_00199775;TCONS_00199043;TCONS_00208868;TCONS_00195956;TCONS_00206317;TCONS_00212268;TCONS_00214967;TCONS_00199585;TCONS_00208866;TCONS_00206805
XLOC_041498	SMARCE1	TCONS_00206900	TCONS_00195197;TCONS_00216298;TCONS_00211081;TCONS_00208877;TCONS_00203029;TCONS_00202731;TCONS_00198031;TCONS_00202221
XLOC_041514	HAP1	TCONS_00217479	TCONS_00210295
XLOC_041515	JUP	TCONS_00195960	TCONS_00195198;TCONS_00208888;TCONS_00208884;TCONS_00204461;TCONS_00196983;TCONS_00205503;TCONS_00210784;TCONS_00195961
XLOC_041524	DHX58	TCONS_00195967;TCONS_00211767	TCONS_00213391;TCONS_00201855
XLOC_041532	STAT3	TCONS_00201423	TCONS_00198688
XLOC_041651	ENSG00000291175	TCONS_00204658	TCONS_00208994
XLOC_041734	SCRN2	TCONS_00195281;TCONS_00195282	TCONS_00196000
XLOC_041752	HOXB6	TCONS_00206345	TCONS_00205774
XLOC_041776	PHB1	TCONS_00197002;TCONS_00202246	TCONS_00199323;TCONS_00219903;TCONS_00196586;TCONS_00195286
XLOC_041779	SPOP	TCONS_00219450	TCONS_00196003;TCONS_00197004;TCONS_00214609;TCONS_00196789;TCONS_00207853
XLOC_041784	SLC35B1	TCONS_00198876	TCONS_00196005;TCONS_00196004;TCONS_00207652;TCONS_00219513;TCONS_00204354;TCONS_00203554
XLOC_041932	MTMR4	TCONS_00219825;TCONS_00219826;TCONS_00197013;TCONS_00202808	TCONS_00209149;TCONS_00196797;TCONS_00198043
XLOC_042055	CYB561	TCONS_00207698	TCONS_00210581;TCONS_00196363
XLOC_042061	CCDC47	TCONS_00198883	TCONS_00198595;TCONS_00200012;TCONS_00220103;TCONS_00214646;TCONS_00216316;TCONS_00196026;TCONS_00209168;TCONS_00206955;TCONS_00198047
XLOC_042068	CD79B	TCONS_00210077	TCONS_00216712
XLOC_042084	MIR5047	TCONS_00195371;TCONS_00196373;TCONS_00197748;TCONS_00200193;TCONS_00219828	TCONS_00195370;TCONS_00199333;TCONS_00198048;TCONS_00197749;TCONS_00200473;TCONS_00211270;TCONS_00214654;TCONS_00196037;TCONS_00195373;TCONS_00209629;TCONS_00198600;TCONS_00216154
XLOC_042090	ENSG00000291117	TCONS_00205014	TCONS_00214656;TCONS_00214838;TCONS_00217553;TCONS_00212982;TCONS_00209186;TCONS_00209188;TCONS_00198424
XLOC_042111	AXIN2	TCONS_00219671;TCONS_00195376;TCONS_00218580;TCONS_00196604;TCONS_00220072;TCONS_00196040;TCONS_00195377;TCONS_00219830;TCONS_00202828;TCONS_00199066;TCONS_00195383;TCONS_00198888;TCONS_00218630;TCONS_00196374;TCONS_00196806;TCONS_00218694;TCONS_00196375;TCONS_00199802;TCONS_00197029	TCONS_00205015;TCONS_00214840;TCONS_00212986;TCONS_00219770;TCONS_00219769
XLOC_042188	FAM20A	TCONS_00198227;TCONS_00200807	TCONS_00198890
XLOC_042253	SOX9-AS1	TCONS_00215874	TCONS_00214267
XLOC_042377	ACOX1	TCONS_00195487;TCONS_00196059	TCONS_00218360;TCONS_00201507
XLOC_042382	EXOC7	TCONS_00196063	TCONS_00196062;TCONS_00199930;TCONS_00197287;TCONS_00196820;TCONS_00205373;TCONS_00196064;TCONS_00211287;TCONS_00195490
XLOC_042431	TMC6	TCONS_00196071;TCONS_00211295	TCONS_00207751
XLOC_042433	TK1	TCONS_00211298;TCONS_00198609	TCONS_00198894;TCONS_00209284;TCONS_00208014;TCONS_00217773;TCONS_00206149
XLOC_042511	SLC38A10	TCONS_00196083;TCONS_00199938;TCONS_00209322	TCONS_00198058;TCONS_00199081;TCONS_00196080;TCONS_00199344;TCONS_00199206;TCONS_00199820;TCONS_00214021;TCONS_00196081;TCONS_00199346;TCONS_00215019;TCONS_00209323
XLOC_042534	P4HB	TCONS_00203132;TCONS_00209351	TCONS_00195542;TCONS_00195544;TCONS_00199534;TCONS_00200584;TCONS_00202904;TCONS_00201167;TCONS_00197813;TCONS_00199535;TCONS_00199086;TCONS_00195548;TCONS_00195549;TCONS_00200670;TCONS_00200311;TCONS_00211307;TCONS_00198433;TCONS_00209347;TCONS_00219381;TCONS_00216649;TCONS_00219303;TCONS_00209349;TCONS_00199678;TCONS_00219520
XLOC_042539	PCYT2	TCONS_00196089;TCONS_00201518;TCONS_00197819	TCONS_00195558;TCONS_00200486;TCONS_00198791;TCONS_00219304;TCONS_00200822
XLOC_042549	CCDC57	TCONS_00197834;TCONS_00202921	TCONS_00214701
XLOC_042859	LDLRAD4	TCONS_00221503	TCONS_00224902;TCONS_00226907;TCONS_00227305
XLOC_042975	RBBP8	TCONS_00225217	TCONS_00223323;TCONS_00227171;TCONS_00225255;TCONS_00225840;TCONS_00222697
XLOC_043077	DSG3	TCONS_00224567	TCONS_00223332
XLOC_043098	RNF125	TCONS_00220847	TCONS_00220848;TCONS_00227235
XLOC_043158	ELP2	TCONS_00220709;TCONS_00225633;TCONS_00226913;TCONS_00221516;TCONS_00227005	TCONS_00223932;TCONS_00221234;TCONS_00227101;TCONS_00223250;TCONS_00220849
XLOC_043334	CTIF	TCONS_00221602;TCONS_00221586	TCONS_00223408
XLOC_043519	MALT1	TCONS_00224209	TCONS_00223583
XLOC_043570	PHLPP1	TCONS_00220855	TCONS_00223954;TCONS_00221202
XLOC_043656	SOCS6	TCONS_00226928	TCONS_00227103
XLOC_043679	CNDP2	TCONS_00220726;TCONS_00220725;TCONS_00220801	TCONS_00223960;TCONS_00220856;TCONS_00225052
XLOC_043759	NFATC1	TCONS_00221592	TCONS_00220733
XLOC_043776	THOC1	TCONS_00221872;TCONS_00221312	TCONS_00220735;TCONS_00225055;TCONS_00226727;TCONS_00226726;TCONS_00221221
XLOC_043783	ENOSF1	TCONS_00222446;TCONS_00222448;TCONS_00220480;TCONS_00222450	TCONS_00220736;TCONS_00222780
XLOC_043820	LPIN2	TCONS_00221169;TCONS_00221168;TCONS_00220491;TCONS_00226994;TCONS_00222108	TCONS_00221665
XLOC_044164	SS18	TCONS_00220870	TCONS_00227219;TCONS_00220754;TCONS_00220753
XLOC_044213	CDH2	TCONS_00221996	TCONS_00220755
XLOC_044308	RPRD1A	TCONS_00220960	TCONS_00221007;TCONS_00225693;TCONS_00225638
XLOC_044327	CELF4	TCONS_00224378	TCONS_00226602
XLOC_044415	HDHD2	TCONS_00220763	TCONS_00220764;TCONS_00225238;TCONS_00222640;TCONS_00225014;TCONS_00222522;TCONS_00222856;TCONS_00220619
XLOC_044492	MYO5B	TCONS_00220820;TCONS_00220819;TCONS_00226974;TCONS_00220822;TCONS_00227165;TCONS_00220919;TCONS_00221350;TCONS_00226865	TCONS_00220769;TCONS_00220767;TCONS_00220823;TCONS_00223525;TCONS_00223775;TCONS_00223662;TCONS_00224720;TCONS_00225291
XLOC_044701	KDSR	TCONS_00220778	TCONS_00225605
XLOC_044726	TMX3	TCONS_00222621;TCONS_00222545;TCONS_00226851;TCONS_00222169	TCONS_00221294
XLOC_044765	CYB5A	TCONS_00220683;TCONS_00221753;TCONS_00220968;TCONS_00224350;TCONS_00226888;TCONS_00221434	TCONS_00227344
XLOC_044814	SLC66A2	TCONS_00226853;TCONS_00221611;TCONS_00221466;TCONS_00221414;TCONS_00224048;TCONS_00221610;TCONS_00221251;TCONS_00227108;TCONS_00221416;TCONS_00221674;TCONS_00221641;TCONS_00221755;TCONS_00221757	TCONS_00220833;TCONS_00221436
XLOC_044849	WDR18	TCONS_00248604	TCONS_00241373;TCONS_00236127;TCONS_00227380
XLOC_044850	CNN2	TCONS_00231889	TCONS_00230779;TCONS_00237421;TCONS_00236128
XLOC_044852	ARHGAP45	TCONS_00228557	TCONS_00229908;TCONS_00229909
XLOC_044854	GPX4	TCONS_00228966	TCONS_00227384;TCONS_00231106;TCONS_00249383;TCONS_00249573;TCONS_00241009;TCONS_00246486;TCONS_00231525;TCONS_00227385
XLOC_044860	PWWP3A	TCONS_00238330	TCONS_00239221
XLOC_044892	THOP1	TCONS_00233804	TCONS_00236938;TCONS_00230401;TCONS_00230865;TCONS_00229926
XLOC_044948	KDM4B	TCONS_00249143;TCONS_00233409	TCONS_00231669
XLOC_045014	PNPLA6	TCONS_00230788;TCONS_00229760	TCONS_00228585;TCONS_00228584;TCONS_00239329;TCONS_00236307;TCONS_00243103;TCONS_00230675;TCONS_00244229;TCONS_00237329;TCONS_00246946
XLOC_045015	CAMSAP3	TCONS_00239338	TCONS_00236965;TCONS_00239339
XLOC_045018	TRAPPC5	TCONS_00236310	TCONS_00227484;TCONS_00241033;TCONS_00227485
XLOC_045025	SNAPC2	TCONS_00235987	TCONS_00228594;TCONS_00239352
XLOC_045030	CERS4	TCONS_00227493	TCONS_00232892;TCONS_00227492;TCONS_00228595;TCONS_00243104;TCONS_00228596;TCONS_00228993;TCONS_00248011;TCONS_00228995
XLOC_045040	HNRNPM	TCONS_00232531;TCONS_00229551	TCONS_00229411;TCONS_00230983;TCONS_00228598;TCONS_00247294;TCONS_00231838;TCONS_00235104;TCONS_00234226
XLOC_045105	PLPPR2	TCONS_00239426	TCONS_00241052;TCONS_00229011;TCONS_00248443;TCONS_00228615;TCONS_00228614;TCONS_00249030;TCONS_00247298
XLOC_045108	PRKCSH	TCONS_00229251	TCONS_00227560;TCONS_00249635;TCONS_00227559;TCONS_00231538;TCONS_00242143;TCONS_00230595;TCONS_00248846;TCONS_00234514;TCONS_00248406;TCONS_00230596;TCONS_00236993
XLOC_045160	GCDH	TCONS_00230487;TCONS_00227573;TCONS_00249396	TCONS_00228622;TCONS_00249296;TCONS_00230414
XLOC_045163	NFIX	TCONS_00230488	TCONS_00237767;TCONS_00236336
XLOC_045234	CYP4F3	TCONS_00228631	TCONS_00229023
XLOC_045236	CYP4F12	TCONS_00230495;TCONS_00231690;TCONS_00249738;TCONS_00227621;TCONS_00230493;TCONS_00227622;TCONS_00231845;TCONS_00230607;TCONS_00235815	TCONS_00242320
XLOC_045242	TPM4	TCONS_00244975;TCONS_00229780	TCONS_00228637;TCONS_00243118;TCONS_00229580;TCONS_00236004
XLOC_045276	MRPL34	TCONS_00227640	TCONS_00239520
XLOC_045304	PGPEP1	TCONS_00248654	TCONS_00227655
XLOC_045325	ARMC6	TCONS_00227670;TCONS_00232636;TCONS_00232544;TCONS_00248289;TCONS_00231002;TCONS_00248688;TCONS_00248537;TCONS_00232016;TCONS_00231367;TCONS_00229790;TCONS_00231124;TCONS_00230698;TCONS_00228653;TCONS_00229427	TCONS_00228649;TCONS_00228650;TCONS_00232543;TCONS_00228648;TCONS_00231698;TCONS_00233025;TCONS_00234547;TCONS_00243868;TCONS_00237951;TCONS_00239560;TCONS_00242322
XLOC_045476	ENSG00000267623	TCONS_00230031;TCONS_00248769	TCONS_00236730
XLOC_045514	ZNF507	TCONS_00229433	TCONS_00243138
XLOC_045552	GPI	TCONS_00234916	TCONS_00246591;TCONS_00233363;TCONS_00237030;TCONS_00239614;TCONS_00227698;TCONS_00246751;TCONS_00233434;TCONS_00237031;TCONS_00239058
XLOC_045564	HPN	TCONS_00227709;TCONS_00229270;TCONS_00227708;TCONS_00227710;TCONS_00232732;TCONS_00233028;TCONS_00229047;TCONS_00230897;TCONS_00231128;TCONS_00248578;TCONS_00228667;TCONS_00230898;TCONS_00233624;TCONS_00245370;TCONS_00248614	TCONS_00227713;TCONS_00229046
XLOC_045569	LSR	TCONS_00239636;TCONS_00237041	TCONS_00229596;TCONS_00237783;TCONS_00229440;TCONS_00237570;TCONS_00237040;TCONS_00237571
XLOC_045740	RAB4B-EGLN2	TCONS_00248541	TCONS_00229061;TCONS_00239720;TCONS_00241593;TCONS_00249256;TCONS_00227798;TCONS_00237066;TCONS_00243375;TCONS_00245137;TCONS_00242354;TCONS_00231018;TCONS_00245394;TCONS_00237585;TCONS_00245395;TCONS_00229062;TCONS_00231131
XLOC_045762	TMEM91	TCONS_00229066;TCONS_00227829	TCONS_00241124;TCONS_00233458
XLOC_045767	CEACAM6	TCONS_00236437	TCONS_00238212;TCONS_00236397;TCONS_00237089
XLOC_045832	IGSF23	TCONS_00244287;TCONS_00245397;TCONS_00248158	TCONS_00248918;TCONS_00248917;TCONS_00248919;TCONS_00248920;TCONS_00248921
XLOC_045838	BCL3	TCONS_00227841;TCONS_00233233;TCONS_00231262	TCONS_00238938;TCONS_00246613
XLOC_045843	APOC1	TCONS_00227856;TCONS_00248778;TCONS_00248582;TCONS_00248736;TCONS_00227859;TCONS_00248583;TCONS_00243741;TCONS_00227864;TCONS_00235569;TCONS_00227865;TCONS_00227863;TCONS_00227867;TCONS_00248452;TCONS_00230114;TCONS_00248023;TCONS_00233969;TCONS_00233970	TCONS_00227850;TCONS_00231390;TCONS_00231561;TCONS_00248855;TCONS_00227855;TCONS_00227854;TCONS_00248520;TCONS_00248450;TCONS_00227872;TCONS_00227875;TCONS_00248481;TCONS_00229074;TCONS_00231562
XLOC_045887	ARHGAP35	TCONS_00234627	TCONS_00231725
XLOC_045904	DHX34	TCONS_00238745	TCONS_00229300;TCONS_00239819;TCONS_00248095
XLOC_045928	SPHK2	TCONS_00228733;TCONS_00229634;TCONS_00229082;TCONS_00235040;TCONS_00248235	TCONS_00228732;TCONS_00229826;TCONS_00249529;TCONS_00232925
XLOC_045942	SNRNP70	TCONS_00233243	TCONS_00231399;TCONS_00230432;TCONS_00231569
XLOC_045956	RCN3	TCONS_00228739;TCONS_00227946;TCONS_00230526;TCONS_00232749;TCONS_00231572;TCONS_00243613;TCONS_00232116;TCONS_00246623	TCONS_00243612;TCONS_00248200
XLOC_045970	ATF5	TCONS_00227963;TCONS_00227962;TCONS_00229094	TCONS_00229305
XLOC_046086	CCDC106	TCONS_00228752	TCONS_00232228;TCONS_00229653;TCONS_00248926;TCONS_00249656;TCONS_00227998
XLOC_046089	EPN1	TCONS_00230164;TCONS_00248333;TCONS_00229655;TCONS_00232834;TCONS_00232491;TCONS_00237144	TCONS_00229656;TCONS_00231419;TCONS_00239977;TCONS_00228757;TCONS_00238770;TCONS_00245044;TCONS_00249173
XLOC_046093	ZNF444	TCONS_00248162	TCONS_00232688;TCONS_00230168;TCONS_00239110;TCONS_00228009
XLOC_046095	ZNF542P	TCONS_00248549;TCONS_00248524	TCONS_00229313
XLOC_046156	ZNF446	TCONS_00244682	TCONS_00228765;TCONS_00229660;TCONS_00230171;TCONS_00243407;TCONS_00242651
XLOC_046186	MED16	TCONS_00229116	TCONS_00228770;TCONS_00242007;TCONS_00243182;TCONS_00235050
XLOC_046201	PCSK4	TCONS_00242194	TCONS_00238241
XLOC_046283	DPP9	TCONS_00231052;TCONS_00248239;TCONS_00230827	TCONS_00228791;TCONS_00247698;TCONS_00233270;TCONS_00249109;TCONS_00243412;TCONS_00231956;TCONS_00240178
XLOC_046303	DUS3L	TCONS_00230735;TCONS_00228114;TCONS_00240197	TCONS_00228798;TCONS_00236525
XLOC_046305	FUT3	TCONS_00236529	TCONS_00237179
XLOC_046325	C3	TCONS_00231453;TCONS_00228132;TCONS_00248029;TCONS_00228139;TCONS_00248110;TCONS_00234026;TCONS_00228146;TCONS_00233684;TCONS_00230441;TCONS_00233692;TCONS_00234692;TCONS_00230918;TCONS_00228824;TCONS_00228827;TCONS_00230638;TCONS_00232255;TCONS_00232257;TCONS_00248205;TCONS_00248241;TCONS_00249116;TCONS_00232417;TCONS_00234028;TCONS_00233487;TCONS_00249373;TCONS_00228134;TCONS_00233485;TCONS_002…	TCONS_00231870
XLOC_046352	XAB2	TCONS_00235327	TCONS_00228835
XLOC_046437	AP1M2	TCONS_00236067	TCONS_00240289;TCONS_00237209;TCONS_00238977;TCONS_00238534
XLOC_046447	TMED1	TCONS_00230257	TCONS_00228205;TCONS_00248704
XLOC_046461	DOCK6	TCONS_00232435	TCONS_00240299;TCONS_00235353;TCONS_00243981;TCONS_00249125;TCONS_00246432;TCONS_00237387;TCONS_00244348
XLOC_046462	TMEM205	TCONS_00248464	TCONS_00231791;TCONS_00235354;TCONS_00229146;TCONS_00231289;TCONS_00228210;TCONS_00228212;TCONS_00228213
XLOC_046463	RGL3	TCONS_00229497;TCONS_00247905	TCONS_00247706;TCONS_00236072;TCONS_00247982
XLOC_046468	ACP5	TCONS_00228853	TCONS_00240304;TCONS_00228854;TCONS_00229498;TCONS_00243765;TCONS_00242881
XLOC_046509	HOOK2	TCONS_00240906	TCONS_00240998;TCONS_00236862;TCONS_00236863;TCONS_00245078;TCONS_00242995;TCONS_00241488;TCONS_00242404;TCONS_00241486;TCONS_00241487
XLOC_046522	CACNA1A	TCONS_00247055	TCONS_00247064
XLOC_046576	ILVBL	TCONS_00236083;TCONS_00243427	TCONS_00228868;TCONS_00229157;TCONS_00231478
XLOC_046598	CYP4F11	TCONS_00228870;TCONS_00230450;TCONS_00228272;TCONS_00229707;TCONS_00228871;TCONS_00232440;TCONS_00243805;TCONS_00243317	TCONS_00249441
XLOC_046612	HAUS8	TCONS_00230753	TCONS_00229709
XLOC_046675	ENSG00000267629	TCONS_00228314;TCONS_00230294;TCONS_00233392;TCONS_00230935;TCONS_00230297;TCONS_00248466;TCONS_00248467	TCONS_00248829;TCONS_00234785
XLOC_046842	C19orf12	TCONS_00228886	TCONS_00228885;TCONS_00237242;TCONS_00234101
XLOC_046934	PRODH2	TCONS_00229718;TCONS_00234811;TCONS_00230762;TCONS_00248640;TCONS_00228343	TCONS_00249447
XLOC_046937	SYNE4	TCONS_00230763	TCONS_00242424;TCONS_00249724;TCONS_00230307;TCONS_00245510;TCONS_00248505;TCONS_00245449;TCONS_00229175
XLOC_047022	LGALS4	TCONS_00230314;TCONS_00249346;TCONS_00231877	TCONS_00246320;TCONS_00249345;TCONS_00249570;TCONS_00228897;TCONS_00248641;TCONS_00237248;TCONS_00238571;TCONS_00228367;TCONS_00232509;TCONS_00234819;TCONS_00240520
XLOC_047023	FBXO17	TCONS_00231495	TCONS_00246324;TCONS_00242427;TCONS_00229178;TCONS_00229366;TCONS_00234824;TCONS_00235646
XLOC_047025	SIRT2	TCONS_00236596	TCONS_00229177;TCONS_00228372;TCONS_00240522;TCONS_00231078;TCONS_00243437;TCONS_00228898
XLOC_047032	GMFG	TCONS_00229180	TCONS_00232296
XLOC_047044	FBL	TCONS_00237500	TCONS_00228380;TCONS_00237403;TCONS_00248249;TCONS_00249555;TCONS_00231497;TCONS_00241312
XLOC_047045	FCGBP	TCONS_00238583	TCONS_00238577;TCONS_00244505
XLOC_047056	AKT2	TCONS_00244112;TCONS_00244862	TCONS_00249505;TCONS_00243528;TCONS_00229187;TCONS_00229186
XLOC_047058	C19orf47	TCONS_00232982	TCONS_00230570;TCONS_00237694;TCONS_00246673;TCONS_00238079
XLOC_047071	CYP2A7	TCONS_00228409;TCONS_00228397;TCONS_00230768;TCONS_00230943;TCONS_00230572;TCONS_00234126;TCONS_00229375;TCONS_00235066;TCONS_00228404;TCONS_00232873;TCONS_00230457;TCONS_00229191;TCONS_00228426;TCONS_00228421;TCONS_00234159;TCONS_00249455;TCONS_00229725;TCONS_00230770;TCONS_00230946;TCONS_00249462	TCONS_00230947
XLOC_047122	CEACAM1	TCONS_00228910;TCONS_00245099;TCONS_00228909	TCONS_00229200;TCONS_00230774;TCONS_00245100;TCONS_00234171;TCONS_00240565;TCONS_00228435
XLOC_047234	NAPA	TCONS_00228456	TCONS_00232877;TCONS_00244715;TCONS_00230358;TCONS_00228458;TCONS_00249073
XLOC_047250	TMEM143	TCONS_00234177;TCONS_00231513;TCONS_00231309	TCONS_00228927;TCONS_00248905
XLOC_047265	PLEKHA4	TCONS_00231648;TCONS_00230580	TCONS_00228483;TCONS_00249466;TCONS_00233327;TCONS_00230579
XLOC_047298	FUZ	TCONS_00236652	TCONS_00238613;TCONS_00243232
XLOC_047301	NUP62	TCONS_00228934;TCONS_00228935;TCONS_00247194;TCONS_00230462	TCONS_00229208;TCONS_00241720;TCONS_00242720;TCONS_00229527;TCONS_00236914;TCONS_00234413;TCONS_00229884;TCONS_00238871;TCONS_00229736;TCONS_00229388;TCONS_00246693;TCONS_00240685;TCONS_00247632
XLOC_047352	ZNF577	TCONS_00245116	TCONS_00233525;TCONS_00235070
XLOC_047418	PTPRH	TCONS_00232457	TCONS_00229892;TCONS_00237312;TCONS_00240752;TCONS_00240754;TCONS_00246340
XLOC_047419	PPP6R1	TCONS_00228946;TCONS_00228507;TCONS_00230665	TCONS_00244723;TCONS_00240970;TCONS_00238629;TCONS_00240756;TCONS_00231991;TCONS_00242455
XLOC_047428	ISOC2	TCONS_00228510;TCONS_00229743	TCONS_00249354;TCONS_00235487
XLOC_047497	ENSG00000268230	TCONS_00228527;TCONS_00228522;TCONS_00229394;TCONS_00231314;TCONS_00235072;TCONS_00229745;TCONS_00228528;TCONS_00228529;TCONS_00228523;TCONS_00229217;TCONS_00229395	TCONS_00237316
XLOC_047511	ACP1	TCONS_00249858	TCONS_00253138;TCONS_00253730;TCONS_00249859;TCONS_00253449
XLOC_047602	HPCAL1	TCONS_00254759	TCONS_00249876;TCONS_00255727;TCONS_00258185;TCONS_00268959;TCONS_00257776;TCONS_00253451
XLOC_047639	LPIN1	TCONS_00256818	TCONS_00253140;TCONS_00249882;TCONS_00256087;TCONS_00275611
XLOC_047828	HADHB	TCONS_00268997;TCONS_00252522;TCONS_00249906;TCONS_00251826;TCONS_00258487	TCONS_00249907
XLOC_047850	KHK	TCONS_00249917;TCONS_00285135;TCONS_00285487	TCONS_00254104;TCONS_00268724
XLOC_047854	CAD	TCONS_00261007	TCONS_00286136;TCONS_00256688;TCONS_00258489;TCONS_00287302
XLOC_047860	KRTCAP3	TCONS_00249927;TCONS_00258106;TCONS_00273433;TCONS_00256591	TCONS_00266758;TCONS_00269039
XLOC_047863	GCKR	TCONS_00286635;TCONS_00251840;TCONS_00258492;TCONS_00286636;TCONS_00257521;TCONS_00285461;TCONS_00281036;TCONS_00263349;TCONS_00258109;TCONS_00258343	TCONS_00261015
XLOC_047907	FOSL2	TCONS_00257781	TCONS_00251846
XLOC_048155	MAP4K3-DT	TCONS_00256863;TCONS_00256697	TCONS_00259668;TCONS_00249968
XLOC_048202	MTA3	TCONS_00276945	TCONS_00251857;TCONS_00277456;TCONS_00252930;TCONS_00282979
XLOC_048235	ABCG8	TCONS_00251860;TCONS_00257424;TCONS_00285636	TCONS_00286913;TCONS_00255510
XLOC_048244	SLC3A1	TCONS_00255257;TCONS_00274816;TCONS_00274817;TCONS_00251862;TCONS_00267762	TCONS_00256097;TCONS_00251861
XLOC_048291	PRKCE	TCONS_00261088	TCONS_00277701
XLOC_048320	EPAS1	TCONS_00251867;TCONS_00255258	TCONS_00255959
XLOC_048411	ACYP2	TCONS_00250015	TCONS_00285638
XLOC_048431	SPTBN1	TCONS_00255738	TCONS_00253753;TCONS_00287042;TCONS_00267227
XLOC_048523	ENSG00000274769	TCONS_00251881;TCONS_00285720	TCONS_00257878;TCONS_00253482;TCONS_00272339
XLOC_048580	EHBP1	TCONS_00257652;TCONS_00255102;TCONS_00253759;TCONS_00258114;TCONS_00257999;TCONS_00258534;TCONS_00265733;TCONS_00269153	TCONS_00266258;TCONS_00267120;TCONS_00254149;TCONS_00286923;TCONS_00278741
XLOC_048640	UGP2	TCONS_00277668;TCONS_00250082;TCONS_00284819;TCONS_00285028;TCONS_00255263;TCONS_00256985;TCONS_00253180;TCONS_00254844;TCONS_00255740;TCONS_00274822;TCONS_00254165;TCONS_00285245	TCONS_00251889;TCONS_00253179;TCONS_00251890;TCONS_00287446;TCONS_00254161;TCONS_00276454;TCONS_00251892
XLOC_048810	NAGK	TCONS_00250117	TCONS_00254846;TCONS_00274291;TCONS_00265751;TCONS_00287243;TCONS_00258545
XLOC_048816	ZNF638	TCONS_00258546	TCONS_00256600;TCONS_00286590;TCONS_00274027;TCONS_00250128
XLOC_049026	MAT2A	TCONS_00265000	TCONS_00251924;TCONS_00253774;TCONS_00253778
XLOC_049076	NCAL1	TCONS_00255529;TCONS_00252569;TCONS_00286934;TCONS_00255113;TCONS_00250165;TCONS_00255971;TCONS_00250163;TCONS_00254203;TCONS_00250166;TCONS_00263938;TCONS_00251935	TCONS_00271171;TCONS_00254201;TCONS_00259715;TCONS_00266278;TCONS_00265283
XLOC_049113	THNSL2	TCONS_00257601;TCONS_00285247	TCONS_00279563;TCONS_00286935;TCONS_00262050;TCONS_00256325
XLOC_049186	FAHD2A	TCONS_00251939;TCONS_00253196;TCONS_00252572;TCONS_00250191;TCONS_00285249	TCONS_00269263;TCONS_00276087
XLOC_049349	IL1R1	TCONS_00256125;TCONS_00285253;TCONS_00255117;TCONS_00253793;TCONS_00286008	TCONS_00257195
XLOC_049400	ENSG00000291125	TCONS_00254227;TCONS_00250231;TCONS_00253512;TCONS_00253200;TCONS_00255119;TCONS_00257320;TCONS_00255976;TCONS_00250229;TCONS_00259124;TCONS_00251950;TCONS_00254229;TCONS_00250240	TCONS_00250232
XLOC_049493	ENSG00000290732	TCONS_00251955	TCONS_00286826
XLOC_049578	PSD4	TCONS_00256134;TCONS_00252584;TCONS_00259762;TCONS_00258369;TCONS_00253206	TCONS_00257014
XLOC_049584	PAX8-AS1	TCONS_00266310;TCONS_00274329	TCONS_00269375;TCONS_00266309
XLOC_049599	ZNG1B	TCONS_00255849	TCONS_00250312;TCONS_00268296;TCONS_00273547;TCONS_00271265;TCONS_00257891;TCONS_00279565;TCONS_00263967
XLOC_049603	WASH2P	TCONS_00278995	TCONS_00250330;TCONS_00275836;TCONS_00269401;TCONS_00268300;TCONS_00279218;TCONS_00279401;TCONS_00265029;TCONS_00276503;TCONS_00287528;TCONS_00277713;TCONS_00254863;TCONS_00282150;TCONS_00283963;TCONS_00278215
XLOC_049683	DBI	TCONS_00253814;TCONS_00250345;TCONS_00285328	TCONS_00250346
XLOC_049702	EPB41L5	TCONS_00251983;TCONS_00258999	TCONS_00265825
XLOC_049793	PROC	TCONS_00286011;TCONS_00252599;TCONS_00250362;TCONS_00251991;TCONS_00261260;TCONS_00256335;TCONS_00255748;TCONS_00285558;TCONS_00252600;TCONS_00257536;TCONS_00258229;TCONS_00286012;TCONS_00284856	TCONS_00251988
XLOC_049961	ACMSD	TCONS_00263973;TCONS_00253527;TCONS_00250381;TCONS_00285956;TCONS_00285164;TCONS_00286279;TCONS_00250382;TCONS_00250384;TCONS_00255560;TCONS_00285259;TCONS_00285290;TCONS_00264548;TCONS_00257537;TCONS_00286731;TCONS_00285165;TCONS_00255029	TCONS_00253821
XLOC_050028	KYNU	TCONS_00252976;TCONS_00260548;TCONS_00252004	TCONS_00277481
XLOC_050386	MARCHF7	TCONS_00252008	TCONS_00252009;TCONS_00276563;TCONS_00274438;TCONS_00255135;TCONS_00273590;TCONS_00287389;TCONS_00273591
XLOC_050408	TANK	TCONS_00287186	TCONS_00267889;TCONS_00273599
XLOC_050531	NOSTRIN	TCONS_00253828	TCONS_00267895;TCONS_00267141;TCONS_00252016
XLOC_050613	RAPGEF4	TCONS_00256156;TCONS_00255282;TCONS_00255570;TCONS_00285432	TCONS_00279573;TCONS_00269587
XLOC_050768	OSBPL6	TCONS_00255752	TCONS_00287051
XLOC_050806	ITPRID2	TCONS_00254884;TCONS_00254308;TCONS_00277422	TCONS_00277576
XLOC_050927	WDR75	TCONS_00278497;TCONS_00265369	TCONS_00252627;TCONS_00276609;TCONS_00276610;TCONS_00275212
XLOC_050947	INPP1	TCONS_00253543;TCONS_00256909;TCONS_00286362;TCONS_00250519	TCONS_00252981;TCONS_00266374
XLOC_050969	MYO1B	TCONS_00254886;TCONS_00252039;TCONS_00250526;TCONS_00259863;TCONS_00257545;TCONS_00255753;TCONS_00255754;TCONS_00258027	TCONS_00269654;TCONS_00258026;TCONS_00260592;TCONS_00286282;TCONS_00258393
XLOC_051029	CCDC150	TCONS_00258028	TCONS_00279019
XLOC_051048	HSPE1-MOB4	TCONS_00278057	TCONS_00250552;TCONS_00267590;TCONS_00278261;TCONS_00269665;TCONS_00275956;TCONS_00287465;TCONS_00282511;TCONS_00250558;TCONS_00265375;TCONS_00286524
XLOC_051124	AOX1	TCONS_00252052;TCONS_00255411;TCONS_00252050;TCONS_00253254;TCONS_00256464;TCONS_00285666;TCONS_00285764;TCONS_00256465;TCONS_00256466;TCONS_00256164;TCONS_00253872;TCONS_00287677;TCONS_00281076;TCONS_00259883	TCONS_00253546
XLOC_051127	BZW1	TCONS_00278798;TCONS_00250575	TCONS_00255584
XLOC_051148	STRADB	TCONS_00252647;TCONS_00262800	TCONS_00267941;TCONS_00257611
XLOC_051465	XRCC5	TCONS_00250712;TCONS_00250713;TCONS_00262141;TCONS_00255040;TCONS_00253552;TCONS_00252657;TCONS_00255291	TCONS_00252097;TCONS_00287213;TCONS_00268365;TCONS_00257808;TCONS_00259930;TCONS_00255149
XLOC_051481	IGFBP2	TCONS_00283259	TCONS_00287214
XLOC_051502	CTDSP1	TCONS_00269719	TCONS_00273648;TCONS_00252102;TCONS_00252662;TCONS_00287399;TCONS_00286468;TCONS_00252663
XLOC_051511	CYP27A1	TCONS_00253556;TCONS_00255415;TCONS_00255764;TCONS_00258030;TCONS_00254902;TCONS_00286020	TCONS_00250739
XLOC_051676	SP140L	TCONS_00257057	TCONS_00258720;TCONS_00257347;TCONS_00276138;TCONS_00259957;TCONS_00283602;TCONS_00257550
XLOC_051713	PTMA	TCONS_00278513;TCONS_00253565;TCONS_00273102	TCONS_00275679;TCONS_00273101;TCONS_00250789;TCONS_00256477;TCONS_00267966;TCONS_00267354;TCONS_00269784;TCONS_00275231;TCONS_00265073;TCONS_00254385
XLOC_051714	COPS7B	TCONS_00252121	TCONS_00269786;TCONS_00259284;TCONS_00269787;TCONS_00252123;TCONS_00269788;TCONS_00262849
XLOC_051730	EIF4E2	TCONS_00255158	TCONS_00250794;TCONS_00253894;TCONS_00267610;TCONS_00269793;TCONS_00279827;TCONS_00250793;TCONS_00253012
XLOC_051756	UGT1A2P	TCONS_00253286;TCONS_00274899;TCONS_00252686;TCONS_00285062;TCONS_00257812;TCONS_00256873;TCONS_00250803;TCONS_00252133;TCONS_00287544;TCONS_00252134;TCONS_00256176	TCONS_00286023;TCONS_00252129;TCONS_00274900;TCONS_00287062
XLOC_051768	TRPM8	TCONS_00257230;TCONS_00258139;TCONS_00253288	TCONS_00286664
XLOC_051769	SPP2	TCONS_00250811;TCONS_00250810;TCONS_00250809;TCONS_00253014;TCONS_00255297;TCONS_00262857;TCONS_00255163;TCONS_00256177	TCONS_00286964
XLOC_051852	MLPH	TCONS_00250822;TCONS_00278820;TCONS_00274904;TCONS_00253016;TCONS_00267011;TCONS_00273668;TCONS_00264338	TCONS_00274493;TCONS_00253898;TCONS_00286599
XLOC_051915	AGXT	TCONS_00285175;TCONS_00255300;TCONS_00285510;TCONS_00264046;TCONS_00257234;TCONS_00253902;TCONS_00252699;TCONS_00285340;TCONS_00257919;TCONS_00255424;TCONS_00262879;TCONS_00250838;TCONS_00287066;TCONS_00253586;TCONS_00252151;TCONS_00250850;TCONS_00255883;TCONS_00286968;TCONS_00285342;TCONS_00277362;TCONS_00257620;TCONS_00253588;TCONS_00257554;TCONS_00285041;TCONS_00285903;TCONS_00252703;TCONS_002…	TCONS_00250840;TCONS_00250854
XLOC_051927	SEPTIN2	TCONS_00273680	TCONS_00255051;TCONS_00252156;TCONS_00252155;TCONS_00273679;TCONS_00253300;TCONS_00259011;TCONS_00267997;TCONS_00276657;TCONS_00255305
XLOC_051929	FARP2	TCONS_00252157;TCONS_00259314;TCONS_00275247;TCONS_00253593	TCONS_00269850
XLOC_051938	BOK	TCONS_00256361;TCONS_00254433;TCONS_00255429;TCONS_00252160;TCONS_00255776;TCONS_00275974;TCONS_00261527	TCONS_00266813;TCONS_00253304
XLOC_051947	D2HGDH	TCONS_00256190;TCONS_00256838;TCONS_00286090	TCONS_00258147;TCONS_00256839;TCONS_00257238;TCONS_00256840;TCONS_00284909
XLOC_051993	EIPR1	TCONS_00252720;TCONS_00255170	TCONS_00253306;TCONS_00250881;TCONS_00263606
XLOC_052029	KIDINS220	TCONS_00280849	TCONS_00274120
XLOC_052187	SDC1	TCONS_00252179;TCONS_00256365;TCONS_00253917;TCONS_00255173	TCONS_00256497;TCONS_00250920;TCONS_00265989;TCONS_00255626
XLOC_052203	HS1BP3-IT1	TCONS_00252185;TCONS_00253029;TCONS_00262909	TCONS_00265992;TCONS_00252186;TCONS_00268851;TCONS_00278832;TCONS_00286605;TCONS_00278082;TCONS_00287475
XLOC_052458	XDH	TCONS_00252240;TCONS_00256512;TCONS_00260701;TCONS_00256218	TCONS_00255893
XLOC_052704	HAAO	TCONS_00260065;TCONS_00251073;TCONS_00262356;TCONS_00251064;TCONS_00253624;TCONS_00260066;TCONS_00257560;TCONS_00251072;TCONS_00256018;TCONS_00251070;TCONS_00253334;TCONS_00251069;TCONS_00255442	TCONS_00254501
XLOC_052735	ABCG5	TCONS_00259371;TCONS_00253336;TCONS_00259372;TCONS_00258801;TCONS_00261630;TCONS_00260073;TCONS_00261631;TCONS_00260721;TCONS_00264368;TCONS_00258802;TCONS_00286989;TCONS_00252261;TCONS_00285116;TCONS_00260074;TCONS_00259375;TCONS_00285403;TCONS_00275878;TCONS_00260729	TCONS_00254504;TCONS_00254505;TCONS_00257251;TCONS_00251088;TCONS_00286675
XLOC_052807	MCFD2	TCONS_00258055	TCONS_00286608;TCONS_00256230;TCONS_00251096;TCONS_00253947;TCONS_00253342;TCONS_00262199
XLOC_052912	RTN4	TCONS_00251117	TCONS_00265475;TCONS_00256232;TCONS_00251115
XLOC_052963	FANCL	TCONS_00273746	TCONS_00256520;TCONS_00259387;TCONS_00270083;TCONS_00252271
XLOC_052984	PUS10	TCONS_00255641;TCONS_00285443	TCONS_00273750
XLOC_053039	WDPCP	TCONS_00287075;TCONS_00261666	TCONS_00284306
XLOC_053187	ENSG00000273398	TCONS_00285522	TCONS_00253045;TCONS_00287557
XLOC_053237	PCBP1-AS1	TCONS_00257093	TCONS_00270115
XLOC_053239	TIA1	TCONS_00252278	TCONS_00253350;TCONS_00255060;TCONS_00253961;TCONS_00253962;TCONS_00270117;TCONS_00261679;TCONS_00273755;TCONS_00270116
XLOC_053261	MCEE	TCONS_00285783;TCONS_00252771	TCONS_00275698
XLOC_053308	SFXN5	TCONS_00252282;TCONS_00252284;TCONS_00254946;TCONS_00252283;TCONS_00285860;TCONS_00258837;TCONS_00256239	TCONS_00268468;TCONS_00256377;TCONS_00253050;TCONS_00256240
XLOC_053486	TRABD2A	TCONS_00270159	TCONS_00266486;TCONS_00266693;TCONS_00277211;TCONS_00270160;TCONS_00267054
XLOC_053508	RETSAT	TCONS_00255653	TCONS_00260123
XLOC_053509	CAPG	TCONS_00252779	TCONS_00266695;TCONS_00274943;TCONS_00286108;TCONS_00274944;TCONS_00266488;TCONS_00274945;TCONS_00287705;TCONS_00270172;TCONS_00253645
XLOC_053549	PLGLB1	TCONS_00287423;TCONS_00253649;TCONS_00253648;TCONS_00252789;TCONS_00251231;TCONS_00251234;TCONS_00256033;TCONS_00254570;TCONS_00262220	TCONS_00256528
XLOC_053601	IGKC	TCONS_00267190;TCONS_00285410;TCONS_00284493;TCONS_00282700;TCONS_00286402;TCONS_00287156;TCONS_00255199;TCONS_00253975;TCONS_00253653;TCONS_00275710;TCONS_00287157;TCONS_00285687;TCONS_00254575;TCONS_00279153;TCONS_00257563;TCONS_00275720;TCONS_00263897;TCONS_00284776;TCONS_00279155;TCONS_00286111;TCONS_00268699;TCONS_00258068;TCONS_00255456;TCONS_00277863;TCONS_00275738	TCONS_00275999;TCONS_00268698
XLOC_053709	KANSL3	TCONS_00277522	TCONS_00253982;TCONS_00258859;TCONS_00277442;TCONS_00275750
XLOC_053727	ANKRD36B	TCONS_00283766	TCONS_00260796;TCONS_00275326;TCONS_00284692
XLOC_053787	AFF3	TCONS_00257633	TCONS_00278867
XLOC_054017	RGPD5	TCONS_00252338	TCONS_00251331
XLOC_054104	IL1B	TCONS_00252341;TCONS_00270889	TCONS_00267200
XLOC_054300	IWS1	TCONS_00263123	TCONS_00253998;TCONS_00274972;TCONS_00260816;TCONS_00251365
XLOC_054307	LIMS2	TCONS_00251367;TCONS_00253082;TCONS_00251369;TCONS_00265539;TCONS_00261776;TCONS_00255462;TCONS_00252349	TCONS_00253083;TCONS_00252348;TCONS_00262371
XLOC_054314	SAP130	TCONS_00270381	TCONS_00255213;TCONS_00252813;TCONS_00270382
XLOC_054430	NCKAP5	TCONS_00265165	TCONS_00277776
XLOC_054499	ZRANB3	TCONS_00256046	TCONS_00274716
XLOC_054602	ZEB2	TCONS_00253377;TCONS_00271826;TCONS_00256388	TCONS_00253674
XLOC_054670	MMADHC	TCONS_00264415;TCONS_00253378;TCONS_00251399	TCONS_00251400
XLOC_054867	LY75-CD302	TCONS_00251434;TCONS_00251435;TCONS_00259021	TCONS_00267468
XLOC_054883	RBMS1	TCONS_00285697	TCONS_00257388
XLOC_054985	GALNT3	TCONS_00276794	TCONS_00276793
XLOC_055177	ATP5MC3	TCONS_00254669	TCONS_00251491;TCONS_00251490;TCONS_00274984;TCONS_00284212
XLOC_055203	NFE2L2	TCONS_00273896	TCONS_00272241;TCONS_00251496;TCONS_00276810;TCONS_00287428
XLOC_055240	PRKRA	TCONS_00271877;TCONS_00257398	TCONS_00253096
XLOC_055395	TFPI	TCONS_00253395;TCONS_00251529;TCONS_00256056;TCONS_00252849;TCONS_00254682	TCONS_00273903;TCONS_00285418;TCONS_00252850;TCONS_00263231
XLOC_055428	HIBCH	TCONS_00257135;TCONS_00286620	TCONS_00253398
XLOC_055543	SF3B1	TCONS_00260923;TCONS_00257137	TCONS_00252404;TCONS_00278575;TCONS_00254039;TCONS_00260262;TCONS_00276839;TCONS_00270539;TCONS_00287569
XLOC_055716	METTL21A	TCONS_00270596	TCONS_00252866;TCONS_00278580;TCONS_00283360;TCONS_00287431;TCONS_00270597
XLOC_055734	IDH1	TCONS_00256064;TCONS_00252412;TCONS_00279594	TCONS_00251644
XLOC_055901	FN1	TCONS_00252439;TCONS_00252468;TCONS_00262379;TCONS_00265610;TCONS_00275014;TCONS_00279762;TCONS_00256679;TCONS_00254993;TCONS_00257408;TCONS_00266742;TCONS_00275032;TCONS_00256284;TCONS_00285451;TCONS_00285922	TCONS_00266167;TCONS_00255238;TCONS_00255235;TCONS_00287030;TCONS_00254812;TCONS_00266157;TCONS_00286259;TCONS_00286260;TCONS_00275029;TCONS_00275035;TCONS_00287571;TCONS_00286795;TCONS_00286624;TCONS_00254717
XLOC_055961	TMBIM1	TCONS_00256857;TCONS_00253709	TCONS_00251731;TCONS_00279102;TCONS_00252884;TCONS_00256808;TCONS_00260310;TCONS_00252885;TCONS_00253427
XLOC_055992	NHEJ1	TCONS_00255363;TCONS_00254998	TCONS_00252475;TCONS_00268180;TCONS_00281153;TCONS_00252477;TCONS_00251736;TCONS_00267720;TCONS_00252476
XLOC_056002	OBSL1	TCONS_00272843	TCONS_00278582
XLOC_056138	SP110	TCONS_00254068	TCONS_00255489;TCONS_00275418
XLOC_056202	NGEF	TCONS_00255819	TCONS_00252495;TCONS_00259613;TCONS_00276262;TCONS_00263307
XLOC_056276	RAB17	TCONS_00256079;TCONS_00261976;TCONS_00256299;TCONS_00251790;TCONS_00257288;TCONS_00264698;TCONS_00256582;TCONS_00251786;TCONS_00253439	TCONS_00263315
XLOC_056355	HDLBP	TCONS_00256860	TCONS_00252507;TCONS_00279114;TCONS_00274270;TCONS_00287095;TCONS_00255823;TCONS_00277292;TCONS_00258181;TCONS_00279120;TCONS_00267110;TCONS_00254756
XLOC_056369	THAP4	TCONS_00251814	TCONS_00270717;TCONS_00252515;TCONS_00278589;TCONS_00257775
XLOC_056398	PSMF1	TCONS_00289353;TCONS_00287737	TCONS_00288286;TCONS_00292678;TCONS_00287736;TCONS_00289002;TCONS_00289003
XLOC_056423	SNORD86	TCONS_00293375	TCONS_00288622;TCONS_00296821;TCONS_00293800;TCONS_00298095;TCONS_00296174;TCONS_00300372;TCONS_00293376;TCONS_00293796;TCONS_00297877;TCONS_00293806;TCONS_00297385;TCONS_00293807
XLOC_056471	CDC25B	TCONS_00292390	TCONS_00292180;TCONS_00288884;TCONS_00292389;TCONS_00292909;TCONS_00292055;TCONS_00292910;TCONS_00293384;TCONS_00298479;TCONS_00290400
XLOC_056903	ENTPD6	TCONS_00288891	TCONS_00289445;TCONS_00288809;TCONS_00293411;TCONS_00293410;TCONS_00300084;TCONS_00289203;TCONS_00294004;TCONS_00289018;TCONS_00294008;TCONS_00294009;TCONS_00297137;TCONS_00298891;TCONS_00291755
XLOC_056968	HM13	TCONS_00296674	TCONS_00288309;TCONS_00292118;TCONS_00288632;TCONS_00289638;TCONS_00293434;TCONS_00292064;TCONS_00287789;TCONS_00296535;TCONS_00290134;TCONS_00294061;TCONS_00294062;TCONS_00294063;TCONS_00293670;TCONS_00289205;TCONS_00294066;TCONS_00294071;TCONS_00294073;TCONS_00297966;TCONS_00298678
XLOC_056975	TPX2	TCONS_00290171	TCONS_00296192;TCONS_00294903;TCONS_00290254;TCONS_00293672;TCONS_00294078;TCONS_00293437;TCONS_00296538;TCONS_00294081;TCONS_00298150
XLOC_057056	MAP1LC3A	TCONS_00296846;TCONS_00289022;TCONS_00289712;TCONS_00298509	TCONS_00287808
XLOC_057062	ACSS2	TCONS_00288317;TCONS_00288733	TCONS_00288319;TCONS_00297929;TCONS_00290288;TCONS_00290228;TCONS_00287815
XLOC_057144	RPN2	TCONS_00288540	TCONS_00287835;TCONS_00297787;TCONS_00288819;TCONS_00294167;TCONS_00296542;TCONS_00294914;TCONS_00299126;TCONS_00294168;TCONS_00300263;TCONS_00294169;TCONS_00290137;TCONS_00296200
XLOC_057176	LBP	TCONS_00287843	TCONS_00289535;TCONS_00299825;TCONS_00299990
XLOC_057271	HNF4A	TCONS_00299674;TCONS_00289455;TCONS_00290142	TCONS_00292250;TCONS_00294211;TCONS_00297670;TCONS_00294213;TCONS_00288742;TCONS_00288349;TCONS_00289897;TCONS_00288741
XLOC_057277	TTPAL	TCONS_00288548	TCONS_00289772
XLOC_057279	PKIG	TCONS_00287877;TCONS_00289541	TCONS_00287876;TCONS_00289540;TCONS_00293693
XLOC_057398	PELATON	TCONS_00292709	TCONS_00292266
XLOC_057648	ENSG00000273154	TCONS_00292966;TCONS_00296232;TCONS_00296233;TCONS_00299900;TCONS_00291148;TCONS_00288004;TCONS_00289330;TCONS_00288567;TCONS_00289731;TCONS_00289867;TCONS_00290121;TCONS_00289553	TCONS_00289941;TCONS_00288675;TCONS_00287998;TCONS_00294378;TCONS_00288396;TCONS_00298365;TCONS_00289329;TCONS_00298177;TCONS_00294382;TCONS_00290082;TCONS_00289918
XLOC_057660	TCEA2	TCONS_00288844;TCONS_00288845	TCONS_00295178;TCONS_00298688;TCONS_00296458;TCONS_00289672;TCONS_00299714
XLOC_057690	FKBP1A	TCONS_00288765;TCONS_00299727;TCONS_00291588	TCONS_00297096;TCONS_00297330;TCONS_00289555;TCONS_00288021;TCONS_00288020;TCONS_00295807;TCONS_00289475;TCONS_00297331;TCONS_00300134
XLOC_057767	SLC23A2	TCONS_00289797;TCONS_00298642;TCONS_00296802;TCONS_00289517;TCONS_00289518;TCONS_00288044;TCONS_00288049;TCONS_00288052	TCONS_00288679
XLOC_057774	PCNA	TCONS_00289335	TCONS_00288062;TCONS_00288577
XLOC_057820	HAO1	TCONS_00300096;TCONS_00299849;TCONS_00289276;TCONS_00288073;TCONS_00289238	TCONS_00290161
XLOC_057978	SNX5	TCONS_00292635	TCONS_00289422;TCONS_00291331;TCONS_00288117;TCONS_00294529;TCONS_00299863
XLOC_058065	FOXA2	TCONS_00288584;TCONS_00299903;TCONS_00288423;TCONS_00289423;TCONS_00288424	TCONS_00289680;TCONS_00289681;TCONS_00294551
XLOC_058081	APMAP	TCONS_00290270;TCONS_00288431	TCONS_00288433;TCONS_00288684;TCONS_00288145;TCONS_00288685
XLOC_058088	ABHD12	TCONS_00293642	TCONS_00289684;TCONS_00300042;TCONS_00299644;TCONS_00299981;TCONS_00292736;TCONS_00296916;TCONS_00293732;TCONS_00288434;TCONS_00294574;TCONS_00295228
XLOC_058096	NINL	TCONS_00288867	TCONS_00291984;TCONS_00290976;TCONS_00295952;TCONS_00290977;TCONS_00292318;TCONS_00298780
XLOC_058254	EIF2S2	TCONS_00298701	TCONS_00288166;TCONS_00289905;TCONS_00299917;TCONS_00294969
XLOC_058296	EIF6	TCONS_00290200	TCONS_00294652;TCONS_00294654;TCONS_00289131;TCONS_00294655
XLOC_058309	RBM39	TCONS_00292334	TCONS_00288192;TCONS_00290483;TCONS_00294673;TCONS_00292333;TCONS_00294676;TCONS_00288456;TCONS_00294677;TCONS_00289139;TCONS_00298787;TCONS_00288976;TCONS_00300295;TCONS_00298409;TCONS_00291220;TCONS_00297986;TCONS_00294680;TCONS_00299456
XLOC_058364	TGM2	TCONS_00288477;TCONS_00290989;TCONS_00288467;TCONS_00288207	TCONS_00289692
XLOC_058474	HNF4A-AS1	TCONS_00292818;TCONS_00288702;TCONS_00289345;TCONS_00288220;TCONS_00289344;TCONS_00289811;TCONS_00289433;TCONS_00288484;TCONS_00290113;TCONS_00290112;TCONS_00288703	TCONS_00289882;TCONS_00297907;TCONS_00294717
XLOC_058517	PLTP	TCONS_00289151;TCONS_00290210;TCONS_00294736	TCONS_00288489
XLOC_058536	SLC13A3	TCONS_00288711;TCONS_00299996	TCONS_00300211;TCONS_00300141;TCONS_00292991;TCONS_00288492
XLOC_058569	SULF2	TCONS_00289740;TCONS_00289695	TCONS_00292665
XLOC_058598	STAU1	TCONS_00289386;TCONS_00289253	TCONS_00289696;TCONS_00288493;TCONS_00288497;TCONS_00288991;TCONS_00296166;TCONS_00289571;TCONS_00289254
XLOC_058784	RBBP8NL	TCONS_00296647;TCONS_00292375	TCONS_00296643
XLOC_058853	ENSG00000274333	TCONS_00301223	TCONS_00302084;TCONS_00300803;TCONS_00301505
XLOC_058930	ENSG00000278996	TCONS_00301246	TCONS_00304218
XLOC_059292	EVA1C	TCONS_00305014	TCONS_00303530
XLOC_059314	IFNAR1	TCONS_00300830	TCONS_00304025;TCONS_00302152
XLOC_059321	MIR6501	TCONS_00300946	TCONS_00303120;TCONS_00301412
XLOC_059325	ITSN1	TCONS_00303126;TCONS_00305159	TCONS_00307459
XLOC_059436	GET1	TCONS_00305892	TCONS_00301031;TCONS_00306283;TCONS_00305297;TCONS_00307369
XLOC_059508	AGPAT3	TCONS_00301482	TCONS_00304304;TCONS_00304305;TCONS_00304306;TCONS_00301141;TCONS_00300848;TCONS_00307209;TCONS_00301142
XLOC_059538	COL18A1	TCONS_00301908;TCONS_00302059;TCONS_00302063;TCONS_00302004;TCONS_00301688;TCONS_00302035;TCONS_00303485	TCONS_00301682;TCONS_00305742;TCONS_00304331;TCONS_00302060;TCONS_00302225;TCONS_00301875;TCONS_00301804;TCONS_00302008
XLOC_059570	PRMT2	TCONS_00303622	TCONS_00304113;TCONS_00305398;TCONS_00305397;TCONS_00304183;TCONS_00303546;TCONS_00300966;TCONS_00305172
XLOC_059578	ENSG00000280071	TCONS_00301042;TCONS_00300627	TCONS_00305325;TCONS_00300861;TCONS_00300862;TCONS_00302379
XLOC_059969	RWDD2B	TCONS_00300890;TCONS_00302934	TCONS_00300889;TCONS_00304396;TCONS_00303555
XLOC_060026	CFAP298-TCP10L	TCONS_00301347;TCONS_00301346	TCONS_00300998;TCONS_00302447;TCONS_00305964;TCONS_00301160
XLOC_060046	GART	TCONS_00305240;TCONS_00305768	TCONS_00300897;TCONS_00303866;TCONS_00304974;TCONS_00301458;TCONS_00303891;TCONS_00301064
XLOC_060072	RCAN1	TCONS_00300717;TCONS_00301459;TCONS_00300721;TCONS_00301892;TCONS_00301641;TCONS_00300725	TCONS_00301773
XLOC_060125	HLCS	TCONS_00301004	TCONS_00301119;TCONS_00306449;TCONS_00302672;TCONS_00301550
XLOC_060145	PIGP	TCONS_00300732	TCONS_00301163;TCONS_00301005;TCONS_00301858
XLOC_060274	CFAP410	TCONS_00302303	TCONS_00304442
XLOC_060285	ITGB2	TCONS_00302171;TCONS_00301500	TCONS_00303578
XLOC_060292	POFUT2	TCONS_00301380	TCONS_00304453;TCONS_00304200;TCONS_00304452
XLOC_060296	SLC19A1	TCONS_00301172;TCONS_00301591;TCONS_00306998	TCONS_00300921;TCONS_00304456;TCONS_00304460;TCONS_00305628;TCONS_00307237;TCONS_00307258;TCONS_00301981
XLOC_060305	LSS	TCONS_00306985	TCONS_00302098;TCONS_00306570;TCONS_00300928;TCONS_00307261;TCONS_00300927;TCONS_00307269;TCONS_00301842;TCONS_00301439;TCONS_00306464;TCONS_00301988;TCONS_00305205;TCONS_00306471
XLOC_060446	USP18	TCONS_00310296	TCONS_00307493
XLOC_060485	COMT	TCONS_00317630;TCONS_00307504;TCONS_00308855	TCONS_00318408
XLOC_060489	DGCR8	TCONS_00311517	TCONS_00308757;TCONS_00313348;TCONS_00311017;TCONS_00310240
XLOC_060490	RANBP1	TCONS_00308262	TCONS_00308047;TCONS_00307507
XLOC_060540	IGLC2	TCONS_00312565;TCONS_00312336;TCONS_00315046;TCONS_00315937;TCONS_00312625;TCONS_00318293;TCONS_00315585;TCONS_00308860;TCONS_00312660;TCONS_00318339;TCONS_00315702;TCONS_00309622;TCONS_00312662;TCONS_00309681;TCONS_00317562;TCONS_00308632;TCONS_00313975;TCONS_00315077;TCONS_00315078;TCONS_00313003;TCONS_00313004	TCONS_00312337;TCONS_00310385;TCONS_00315868;TCONS_00317078
XLOC_060591	UPB1	TCONS_00308635;TCONS_00308526;TCONS_00309349;TCONS_00310345;TCONS_00311191;TCONS_00308057;TCONS_00307549;TCONS_00308869;TCONS_00309628;TCONS_00308875;TCONS_00310588;TCONS_00308527;TCONS_00311202	TCONS_00309104
XLOC_060595	ENSG00000286070	TCONS_00310471;TCONS_00315589;TCONS_00310672;TCONS_00308060;TCONS_00310847;TCONS_00312502	TCONS_00307556;TCONS_00313488;TCONS_00317431
XLOC_060706	EWSR1	TCONS_00307573	TCONS_00308427;TCONS_00308063;TCONS_00317360;TCONS_00315630;TCONS_00308278;TCONS_00316071;TCONS_00316473;TCONS_00316396
XLOC_060741	SEC14L2	TCONS_00309530;TCONS_00310152;TCONS_00308429;TCONS_00308533;TCONS_00307579;TCONS_00310391;TCONS_00309807;TCONS_00309761	TCONS_00308886;TCONS_00308070;TCONS_00315082;TCONS_00310860
XLOC_060754	RNF185	TCONS_00310262;TCONS_00315590	TCONS_00308075;TCONS_00308535;TCONS_00308074;TCONS_00308073;TCONS_00308536;TCONS_00308892;TCONS_00308644;TCONS_00315289;TCONS_00310392
XLOC_060781	FBXO7	TCONS_00308648	TCONS_00308539;TCONS_00308077;TCONS_00308078;TCONS_00308647;TCONS_00308079;TCONS_00309357
XLOC_060851	APOL1	TCONS_00308655;TCONS_00309360;TCONS_00311238;TCONS_00315019	TCONS_00317942
XLOC_060872	MPST	TCONS_00317576;TCONS_00308666	TCONS_00308771;TCONS_00308772;TCONS_00308907;TCONS_00311912;TCONS_00308289;TCONS_00318431;TCONS_00307628
XLOC_060886	GCAT	TCONS_00307641;TCONS_00308440	TCONS_00308776
XLOC_060893	MAFF	TCONS_00318310	TCONS_00313551
XLOC_060918	APOBEC3A	TCONS_00313919	TCONS_00312390;TCONS_00316249
XLOC_060962	ADSL	TCONS_00308108;TCONS_00316251	TCONS_00308106;TCONS_00308672;TCONS_00313565;TCONS_00310608;TCONS_00310878;TCONS_00312223;TCONS_00312394;TCONS_00314529;TCONS_00310396;TCONS_00308110;TCONS_00312679;TCONS_00313566;TCONS_00315958;TCONS_00315308;TCONS_00313568;TCONS_00313048;TCONS_00314224;TCONS_00310881
XLOC_061036	PACSIN2	TCONS_00308676	TCONS_00310490
XLOC_061052	PNPLA3	TCONS_00309204;TCONS_00308929	TCONS_00308122;TCONS_00310734
XLOC_061058	PRR5-ARHGAP8	TCONS_00313596;TCONS_00317580;TCONS_00309585;TCONS_00308317;TCONS_00309453;TCONS_00312523;TCONS_00313058;TCONS_00315484	TCONS_00307692
XLOC_061062	NUP50	TCONS_00308936	TCONS_00308126;TCONS_00310308
XLOC_061088	PPARA	TCONS_00309905	TCONS_00310162
XLOC_061100	TRMU	TCONS_00312140	TCONS_00316077;TCONS_00310163;TCONS_00313622;TCONS_00313074;TCONS_00317776;TCONS_00315207;TCONS_00308134;TCONS_00313632;TCONS_00314045
XLOC_061101	GRAMD4	TCONS_00309825;TCONS_00308136;TCONS_00317449;TCONS_00318352;TCONS_00308460	TCONS_00315761;TCONS_00312631;TCONS_00317139
XLOC_061172	SELENOO	TCONS_00308788;TCONS_00316773	TCONS_00308682;TCONS_00310908;TCONS_00311290
XLOC_061265	ADA2	TCONS_00308151	TCONS_00318060
XLOC_061287	MICAL3	TCONS_00318090	TCONS_00311295
XLOC_061333	C22orf39	TCONS_00309462	TCONS_00312742;TCONS_00313679;TCONS_00313684;TCONS_00317040;TCONS_00316872;TCONS_00308160;TCONS_00309463;TCONS_00317976
XLOC_061348	ARVCF	TCONS_00310051;TCONS_00315497	TCONS_00316054
XLOC_061355	DGCR6L	TCONS_00308470	TCONS_00308795
XLOC_061408	TOP3B	TCONS_00308982	TCONS_00308695
XLOC_061439	DDT	TCONS_00307796;TCONS_00310561;TCONS_00314096	TCONS_00309834
XLOC_061450	GGT5	TCONS_00315969;TCONS_00308166;TCONS_00309122;TCONS_00316145;TCONS_00316211;TCONS_00313960;TCONS_00308698;TCONS_00308167;TCONS_00311096;TCONS_00315972;TCONS_00316026	TCONS_00315970
XLOC_061462	LRRC75B	TCONS_00310058;TCONS_00309775;TCONS_00316783;TCONS_00310320;TCONS_00309978	TCONS_00308347
XLOC_061493	TPST2	TCONS_00308477	TCONS_00313731;TCONS_00309124
XLOC_061565	XBP1	TCONS_00308175;TCONS_00307820	TCONS_00309722
XLOC_061589	NIPSNAP1	TCONS_00310644;TCONS_00308181	TCONS_00308179;TCONS_00309264;TCONS_00314909;TCONS_00315505;TCONS_00312434;TCONS_00316106;TCONS_00314567;TCONS_00317416
XLOC_061743	RBFOX2	TCONS_00311493	TCONS_00313284;TCONS_00312269;TCONS_00317623;TCONS_00308363;TCONS_00313775
XLOC_061761	APOL3	TCONS_00315915	TCONS_00308588;TCONS_00314579;TCONS_00313286
XLOC_061782	TST	TCONS_00317703;TCONS_00309734;TCONS_00311496	TCONS_00307862
XLOC_061783	TMPRSS6	TCONS_00309385;TCONS_00317782;TCONS_00309176;TCONS_00310289;TCONS_00309609;TCONS_00308601;TCONS_00308602;TCONS_00308203	TCONS_00317919;TCONS_00310685
XLOC_061785	C1QTNF6	TCONS_00310417	TCONS_00317888;TCONS_00318073
XLOC_061802	PLA2G6	TCONS_00310419;TCONS_00311384;TCONS_00314993	TCONS_00312898;TCONS_00314158;TCONS_00318165;TCONS_00311118;TCONS_00313789;TCONS_00318074;TCONS_00317202;TCONS_00311119
XLOC_061820	SUN2	TCONS_00308210;TCONS_00310965;TCONS_00309611;TCONS_00311497;TCONS_00311498	TCONS_00313810;TCONS_00307894;TCONS_00314170;TCONS_00312073
XLOC_061849	MRTFA	TCONS_00311882	TCONS_00308215;TCONS_00308504;TCONS_00314919;TCONS_00315598
XLOC_061900	DESI1	TCONS_00310976	TCONS_00307939
XLOC_061913	NDUFA6	TCONS_00317419	TCONS_00307944;TCONS_00316801;TCONS_00317762
XLOC_061915	CYP2D7	TCONS_00309502;TCONS_00311400;TCONS_00310423;TCONS_00310797;TCONS_00309282;TCONS_00307959;TCONS_00308387;TCONS_00307958;TCONS_00317763;TCONS_00310524;TCONS_00309045;TCONS_00308224;TCONS_00307956;TCONS_00307961;TCONS_00308388;TCONS_00308725;TCONS_00310568;TCONS_00308227;TCONS_00309227;TCONS_00307955;TCONS_00315927;TCONS_00310986;TCONS_00307985;TCONS_00308393;TCONS_00311545;TCONS_00308229;TCONS_003…	TCONS_00311505
XLOC_061932	RRP7BP	TCONS_00310995	TCONS_00314593;TCONS_00309401
XLOC_061934	POLDIP3	TCONS_00308236	TCONS_00310235;TCONS_00312465;TCONS_00309402;TCONS_00308235;TCONS_00314460;TCONS_00310425;TCONS_00309744;TCONS_00318034;TCONS_00308008;TCONS_00317219;TCONS_00308006;TCONS_00309138;TCONS_00312075;TCONS_00310014;TCONS_00309930;TCONS_00309929;TCONS_00308833;TCONS_00313837;TCONS_00314178;TCONS_00316175
XLOC_062025	CERK	TCONS_00312962	TCONS_00309746
XLOC_062077	TYMP	TCONS_00311758;TCONS_00308410	TCONS_00308026;TCONS_00318362;TCONS_00308409;TCONS_00315988;TCONS_00316282;TCONS_00313322;TCONS_00309973;TCONS_00316283;TCONS_00310530;TCONS_00316284;TCONS_00308518;TCONS_00310531;TCONS_00313890
XLOC_062078	CHKB-CPT1B	TCONS_00309792;TCONS_00309754	TCONS_00311430;TCONS_00316949;TCONS_00309868;TCONS_00313892;TCONS_00308519;TCONS_00310338;TCONS_00310141;TCONS_00313895
XLOC_062229	IL17RE	TCONS_00336022	TCONS_00334327;TCONS_00337893;TCONS_00336019;TCONS_00335100;TCONS_00346678
XLOC_062230	ENSG00000288550	TCONS_00322538;TCONS_00323270;TCONS_00324732;TCONS_00340536;TCONS_00343165;TCONS_00348299	TCONS_00326428;TCONS_00326026;TCONS_00320383;TCONS_00318511;TCONS_00345685;TCONS_00326524;TCONS_00327331;TCONS_00340537;TCONS_00350447;TCONS_00323816
XLOC_062251	SLC6A1	TCONS_00323272;TCONS_00349918	TCONS_00321643
XLOC_062360	BTD	TCONS_00325972;TCONS_00349919	TCONS_00348215;TCONS_00321015
XLOC_062471	RAB5A	TCONS_00323711	TCONS_00318527;TCONS_00320397;TCONS_00325407;TCONS_00323275
XLOC_062583	OXSM	TCONS_00318546	TCONS_00336084
XLOC_062598	CMC1	TCONS_00322552	TCONS_00348603;TCONS_00342862;TCONS_00324278;TCONS_00318547
XLOC_062824	XYLB	TCONS_00323195;TCONS_00348779;TCONS_00348847;TCONS_00321386	TCONS_00341887;TCONS_00334603;TCONS_00325570;TCONS_00329433;TCONS_00326862;TCONS_00328797;TCONS_00336126;TCONS_00344388
XLOC_062914	NKTR	TCONS_00327385	TCONS_00318620;TCONS_00321959;TCONS_00318622;TCONS_00318624;TCONS_00324282
XLOC_062940	ABHD5	TCONS_00321031	TCONS_00350364
XLOC_062945	TCAIM	TCONS_00321388;TCONS_00321962	TCONS_00323288;TCONS_00318630
XLOC_062950	ZNF197	TCONS_00325047	TCONS_00337368;TCONS_00345270;TCONS_00336148;TCONS_00349875
XLOC_062959	EXOSC7	TCONS_00325145	TCONS_00321033;TCONS_00318633;TCONS_00342877
XLOC_063067	RNF123	TCONS_00322247;TCONS_00321672	TCONS_00338325;TCONS_00347766
XLOC_063085	SLC38A3	TCONS_00318666;TCONS_00320454;TCONS_00325151	TCONS_00324424;TCONS_00323293;TCONS_00349950;TCONS_00349952
XLOC_063094	MAPKAPK3	TCONS_00348300;TCONS_00320460;TCONS_00325693	TCONS_00320461;TCONS_00333668;TCONS_00336228;TCONS_00349394
XLOC_063114	ABHD14A-ACY1	TCONS_00321982;TCONS_00336236;TCONS_00325052;TCONS_00348221;TCONS_00322628	TCONS_00323298;TCONS_00349818;TCONS_00329514
XLOC_063121	GLYCTK	TCONS_00318706;TCONS_00318712;TCONS_00321062;TCONS_00321060;TCONS_00321680;TCONS_00320470;TCONS_00318711;TCONS_00321679;TCONS_00321988;TCONS_00323603;TCONS_00323830	TCONS_00331691;TCONS_00341026;TCONS_00348610
XLOC_063126	NISCH	TCONS_00345287	TCONS_00321410;TCONS_00345280;TCONS_00345284;TCONS_00345285;TCONS_00337383;TCONS_00345296
XLOC_063127	STAB1	TCONS_00320473;TCONS_00348385;TCONS_00324875;TCONS_00333674;TCONS_00324176;TCONS_00342891	TCONS_00323606
XLOC_063135	ITIH1	TCONS_00321417;TCONS_00320483;TCONS_00348648;TCONS_00323608;TCONS_00328849;TCONS_00323211;TCONS_00323834;TCONS_00324755;TCONS_00348225;TCONS_00321418;TCONS_00318734;TCONS_00350407;TCONS_00348227;TCONS_00325909;TCONS_00320487;TCONS_00325155;TCONS_00323490;TCONS_00323303;TCONS_00347910;TCONS_00328114;TCONS_00325344;TCONS_00321420	TCONS_00320484
XLOC_063136	ITIH3	TCONS_00318765	TCONS_00318758;TCONS_00321072;TCONS_00323304;TCONS_00349479;TCONS_00320493;TCONS_00320507
XLOC_063515	MITF	TCONS_00334073	TCONS_00323497
XLOC_063804	NIT2	TCONS_00346175;TCONS_00350560;TCONS_00321087;TCONS_00318870	TCONS_00318869
XLOC_063821	TFG	TCONS_00321701	TCONS_00322007;TCONS_00320528;TCONS_00340182;TCONS_00336307;TCONS_00349752;TCONS_00325441;TCONS_00343938;TCONS_00340367;TCONS_00349361;TCONS_00341249
XLOC_063844	ZPLD1	TCONS_00349551	TCONS_00349424
XLOC_064039	SIDT1	TCONS_00340190	TCONS_00335197
XLOC_064051	GRAMD1C	TCONS_00321440;TCONS_00339370;TCONS_00339371;TCONS_00339372;TCONS_00330663;TCONS_00348717;TCONS_00322702	TCONS_00323214
XLOC_064118	UPK1B	TCONS_00340586	TCONS_00340584
XLOC_064136	PLA1A	TCONS_00321711;TCONS_00323323	TCONS_00325170;TCONS_00318932
XLOC_064138	NR1I2	TCONS_00323501;TCONS_00330368;TCONS_00326725;TCONS_00322301;TCONS_00324893;TCONS_00321442;TCONS_00328927;TCONS_00328928;TCONS_00324189;TCONS_00326049	TCONS_00325826
XLOC_064211	CSTA	TCONS_00318947	TCONS_00339388;TCONS_00318946
XLOC_064239	PDIA5	TCONS_00322710;TCONS_00322711	TCONS_00324761;TCONS_00339396;TCONS_00321448
XLOC_064267	KALRN	TCONS_00325915;TCONS_00324192	TCONS_00350136;TCONS_00320551
XLOC_064499	TF	TCONS_00320575;TCONS_00349977;TCONS_00321110;TCONS_00324765;TCONS_00323620;TCONS_00325451;TCONS_00327299;TCONS_00349975;TCONS_00320578;TCONS_00324314;TCONS_00326587;TCONS_00348230;TCONS_00348725;TCONS_00348726;TCONS_00321455;TCONS_00324318;TCONS_00320573;TCONS_00321111;TCONS_00322745;TCONS_00324319;TCONS_00323336;TCONS_00326969;TCONS_00331784;TCONS_00319025;TCONS_00326732;TCONS_00332456;TCONS_003…	TCONS_00319012;TCONS_00325596;TCONS_00330388;TCONS_00350325;TCONS_00343947
XLOC_064511	EPHB1	TCONS_00323623;TCONS_00349983	TCONS_00328210;TCONS_00339426;TCONS_00336381;TCONS_00349756
XLOC_064536	PCCB	TCONS_00323743;TCONS_00319040;TCONS_00322033	TCONS_00329656;TCONS_00324321
XLOC_064566	NCK1	TCONS_00341571;TCONS_00323854	TCONS_00321745;TCONS_00349047;TCONS_00347342;TCONS_00341572
XLOC_064794	SELENOT	TCONS_00325073	TCONS_00319093;TCONS_00345988
XLOC_064973	IQCJ-SCHIP1	TCONS_00333769	TCONS_00345991
XLOC_065014	NMD3	TCONS_00321752;TCONS_00321472	TCONS_00320615;TCONS_00320614
XLOC_065391	USP13	TCONS_00319212	TCONS_00322802;TCONS_00350211;TCONS_00322327
XLOC_065459	EIF4G1	TCONS_00325838	TCONS_00324916;TCONS_00320631;TCONS_00336486;TCONS_00336489;TCONS_00324622;TCONS_00343503;TCONS_00334639;TCONS_00349431;TCONS_00349433;TCONS_00322821;TCONS_00328295
XLOC_065462	CHRD	TCONS_00323359;TCONS_00335618;TCONS_00347922;TCONS_00323860;TCONS_00321151;TCONS_00328296;TCONS_00325077;TCONS_00329725;TCONS_00331841	TCONS_00327555
XLOC_065517	AHSG	TCONS_00319260;TCONS_00324475;TCONS_00348280;TCONS_00324625;TCONS_00325191;TCONS_00325927;TCONS_00327014;TCONS_00319258;TCONS_00348568;TCONS_00349051;TCONS_00349991;TCONS_00349992;TCONS_00324336;TCONS_00348513;TCONS_00319295;TCONS_00319288;TCONS_00324041;TCONS_00319292;TCONS_00321490;TCONS_00350016	TCONS_00324474;TCONS_00342179;TCONS_00323524
XLOC_065518	FETUB	TCONS_00348435;TCONS_00348992;TCONS_00319271;TCONS_00324773;TCONS_00322048;TCONS_00325844;TCONS_00350004	TCONS_00349645;TCONS_00348514
XLOC_065525	ST6GAL1	TCONS_00320656;TCONS_00320657;TCONS_00341057;TCONS_00325282	TCONS_00325195
XLOC_065667	IL1RAP	TCONS_00325933;TCONS_00328323;TCONS_00319357;TCONS_00325732;TCONS_00320663;TCONS_00319363	TCONS_00322063;TCONS_00319360;TCONS_00348954
XLOC_065678	CCDC50	TCONS_00342308;TCONS_00345161;TCONS_00329051	TCONS_00319371;TCONS_00322065;TCONS_00324346
XLOC_065734	OPA1	TCONS_00325734	TCONS_00334483
XLOC_065864	CRBN	TCONS_00331203	TCONS_00348056;TCONS_00344493;TCONS_00337606
XLOC_066070	IQSEC1	TCONS_00335281;TCONS_00336581	TCONS_00323870;TCONS_00326248;TCONS_00334274
XLOC_066165	RFTN1	TCONS_00343551	TCONS_00320690;TCONS_00349439;TCONS_00350221;TCONS_00324486
XLOC_066179	TBC1D5	TCONS_00325624	TCONS_00343447;TCONS_00348069;TCONS_00321513;TCONS_00336609
XLOC_066348	NGLY1	TCONS_00343978	TCONS_00320695;TCONS_00333220;TCONS_00336618;TCONS_00334366
XLOC_066486	LRRFIP2	TCONS_00323641;TCONS_00323640	TCONS_00333226;TCONS_00339632;TCONS_00350664;TCONS_00323380;TCONS_00325744;TCONS_00324058
XLOC_066528	CSRNP1	TCONS_00319547;TCONS_00350589;TCONS_00349328;TCONS_00322379	TCONS_00335794
XLOC_066601	HHATL	TCONS_00320710;TCONS_00343981	TCONS_00319552
XLOC_066670	CCDC12	TCONS_00346318	TCONS_00347256;TCONS_00347384;TCONS_00344531
XLOC_066689	SCAP	TCONS_00323386	TCONS_00325495;TCONS_00349893;TCONS_00336671;TCONS_00324942;TCONS_00338175;TCONS_00323648;TCONS_00320718
XLOC_066723	PLXNB1	TCONS_00327087;TCONS_00348248;TCONS_00324070	TCONS_00338502;TCONS_00322102;TCONS_00343645
XLOC_066726	PFKFB4	TCONS_00333874	TCONS_00320722;TCONS_00342574
XLOC_066754	AMT	TCONS_00348288;TCONS_00320741	TCONS_00326478;TCONS_00323886
XLOC_066762	MST1	TCONS_00321813;TCONS_00331287;TCONS_00323543;TCONS_00324082;TCONS_00349071;TCONS_00325643;TCONS_00348081;TCONS_00348897;TCONS_00320748;TCONS_00348315;TCONS_00329146;TCONS_00321535;TCONS_00348998;TCONS_00348822;TCONS_00324663	TCONS_00331939
XLOC_066787	HYAL1	TCONS_00319658;TCONS_00349336;TCONS_00325097;TCONS_00319659	TCONS_00321541;TCONS_00339645
XLOC_066818	PCBP4	TCONS_00349338;TCONS_00324087;TCONS_00348618	TCONS_00336799;TCONS_00341830;TCONS_00349596;TCONS_00335941;TCONS_00320768;TCONS_00326486;TCONS_00319668;TCONS_00322117
XLOC_066841	ENSG00000243696	TCONS_00320796;TCONS_00319683;TCONS_00331314;TCONS_00319691;TCONS_00332296;TCONS_00327100;TCONS_00319746;TCONS_00323549;TCONS_00329168;TCONS_00349853;TCONS_00330707;TCONS_00322980;TCONS_00324091;TCONS_00327107;TCONS_00327725;TCONS_00327312;TCONS_00327109;TCONS_00327727;TCONS_00328465;TCONS_00329990;TCONS_00320794;TCONS_00320798;TCONS_00322415;TCONS_00322990;TCONS_00323247;TCONS_00323410;TCONS_003…	TCONS_00348757;TCONS_00329986;TCONS_00348091;TCONS_00349693;TCONS_00349694;TCONS_00324964;TCONS_00325293;TCONS_00328478;TCONS_00321250;TCONS_00324798;TCONS_00322138;TCONS_00331323;TCONS_00327125;TCONS_00330003;TCONS_00325226;TCONS_00332574;TCONS_00328488;TCONS_00324368;TCONS_00325874;TCONS_00324683;TCONS_00325323
XLOC_066850	DCP1A	TCONS_00336821	TCONS_00319753
XLOC_066950	DNASE1L3	TCONS_00320836;TCONS_00319767;TCONS_00328498;TCONS_00340485;TCONS_00319769	TCONS_00340483
XLOC_066957	ACOX2	TCONS_00321840;TCONS_00330031;TCONS_00321842;TCONS_00348475;TCONS_00348759;TCONS_00319777;TCONS_00328503;TCONS_00324982;TCONS_00323560;TCONS_00323904;TCONS_00330038;TCONS_00324371;TCONS_00326498;TCONS_00319773;TCONS_00342211;TCONS_00321843	TCONS_00321258
XLOC_067297	FOXP1	TCONS_00336867;TCONS_00341467	TCONS_00320859;TCONS_00320858;TCONS_00333518;TCONS_00350160;TCONS_00330073;TCONS_00343683;TCONS_00320860
XLOC_067532	CGGBP1	TCONS_00348122	TCONS_00321854;TCONS_00320863;TCONS_00325236
XLOC_067599	CLDND1	TCONS_00333531	TCONS_00343560;TCONS_00320879;TCONS_00324109;TCONS_00340074;TCONS_00327816;TCONS_00325237;TCONS_00335379
XLOC_067812	ZBTB20	TCONS_00324380	TCONS_00345829;TCONS_00349706
XLOC_068030	HGD	TCONS_00328623;TCONS_00321577;TCONS_00326167;TCONS_00319984;TCONS_00323431;TCONS_00349078;TCONS_00319989;TCONS_00325242;TCONS_00321576;TCONS_00348534;TCONS_00324997;TCONS_00350301;TCONS_00319998;TCONS_00320000	TCONS_00349346
XLOC_068074	PARP9	TCONS_00329277	TCONS_00336927;TCONS_00320895;TCONS_00342458;TCONS_00323435
XLOC_068100	MYLK	TCONS_00333548;TCONS_00326406	TCONS_00334545;TCONS_00336930
XLOC_068216	MGLL	TCONS_00340092;TCONS_00321307;TCONS_00320067;TCONS_00334549;TCONS_00334380;TCONS_00335968;TCONS_00329297	TCONS_00342331
XLOC_068294	PIK3R4	TCONS_00322183	TCONS_00323696
XLOC_068319	NPHP3-ACAD11	TCONS_00320923;TCONS_00320921;TCONS_00328664;TCONS_00348640;TCONS_00325011;TCONS_00339134;TCONS_00320111;TCONS_00321312;TCONS_00324258;TCONS_00332061;TCONS_00321608	TCONS_00320113;TCONS_00327230
XLOC_068376	ENSG00000240086	TCONS_00348483;TCONS_00320117	TCONS_00338240
XLOC_068587	PLSCR1	TCONS_00342471;TCONS_00321902	TCONS_00334682
XLOC_068622	CP	TCONS_00329321;TCONS_00320938;TCONS_00327939;TCONS_00348145;TCONS_00320143;TCONS_00325015;TCONS_00327940;TCONS_00332672;TCONS_00325549;TCONS_00329322;TCONS_00328680;TCONS_00320147;TCONS_00325550;TCONS_00329324;TCONS_00321326;TCONS_00320162;TCONS_00329326	TCONS_00344032;TCONS_00349720;TCONS_00321615;TCONS_00325017;TCONS_00323796;TCONS_00349017;TCONS_00350359;TCONS_00324717
XLOC_068652	PFN2	TCONS_00321335	TCONS_00343403
XLOC_068772	CCNL1	TCONS_00340888;TCONS_00328695;TCONS_00320202	TCONS_00322196;TCONS_00339775
XLOC_068973	SLC2A2	TCONS_00320962;TCONS_00320965;TCONS_00320966;TCONS_00323703;TCONS_00322506;TCONS_00321623;TCONS_00323580;TCONS_00324149;TCONS_00324147;TCONS_00322197;TCONS_00349019;TCONS_00350170;TCONS_00323458	TCONS_00321345
XLOC_068995	PLD1	TCONS_00324266;TCONS_00326299	TCONS_00339801;TCONS_00337050
XLOC_069160	DNAJC19	TCONS_00322198;TCONS_00340908	TCONS_00320270
XLOC_069223	EHHADH	TCONS_00322200;TCONS_00348600;TCONS_00320280;TCONS_00323462;TCONS_00348411	TCONS_00341105
XLOC_069258	TRA2B	TCONS_00327267	TCONS_00320982;TCONS_00333604;TCONS_00326302;TCONS_00321630;TCONS_00334573
XLOC_069284	MASP1	TCONS_00320986;TCONS_00350111;TCONS_00323180;TCONS_00328732;TCONS_00348412;TCONS_00348485;TCONS_00326688;TCONS_00323464;TCONS_00323267;TCONS_00320988;TCONS_00321922	TCONS_00323705
XLOC_069447	CPN2	TCONS_00323708;TCONS_00320992;TCONS_00349302;TCONS_00321634	TCONS_00321635
XLOC_069449	ATP13A3	TCONS_00330635	TCONS_00344964
XLOC_069478	TNK2	TCONS_00321925	TCONS_00334041;TCONS_00337105;TCONS_00335758
XLOC_069504	NCBP2	TCONS_00323935	TCONS_00344969;TCONS_00323469;TCONS_00321003;TCONS_00322528;TCONS_00333143;TCONS_00324270;TCONS_00323470
XLOC_069524	BDH1	TCONS_00320354;TCONS_00323471;TCONS_00320357;TCONS_00348297;TCONS_00327987;TCONS_00338762;TCONS_00348173	TCONS_00349808;TCONS_00331626
XLOC_069734	TBC1D14	TCONS_00353974	TCONS_00370633;TCONS_00352831;TCONS_00351971;TCONS_00360423;TCONS_00365006
XLOC_069881	FAM200B	TCONS_00351974;TCONS_00365808	TCONS_00352290;TCONS_00366088;TCONS_00355268;TCONS_00354588;TCONS_00358044
XLOC_069882	CD38	TCONS_00354868	TCONS_00354977
XLOC_069912	LAP3	TCONS_00355126;TCONS_00352293;TCONS_00365317	TCONS_00350746
XLOC_070184	C4orf19	TCONS_00351978	TCONS_00355223;TCONS_00358066
XLOC_070210	TBC1D1	TCONS_00359889	TCONS_00361582;TCONS_00354591;TCONS_00361150
XLOC_070399	OCIAD1	TCONS_00370190;TCONS_00353566;TCONS_00370926;TCONS_00355554;TCONS_00354220	TCONS_00351988;TCONS_00370471;TCONS_00360546;TCONS_00351990;TCONS_00364676
XLOC_070428	DCUN1D4	TCONS_00355273	TCONS_00353023;TCONS_00353024;TCONS_00353567;TCONS_00368728
XLOC_070440	DANCR	TCONS_00354076	TCONS_00352308;TCONS_00353753;TCONS_00367922
XLOC_070450	FIP1L1	TCONS_00355080;TCONS_00353623	TCONS_00361620;TCONS_00361622;TCONS_00366023;TCONS_00360194;TCONS_00359136
XLOC_070588	UGT2B7	TCONS_00362528;TCONS_00352003;TCONS_00350839;TCONS_00354384;TCONS_00354823;TCONS_00352002;TCONS_00352838;TCONS_00357979;TCONS_00354300;TCONS_00364788	TCONS_00364153;TCONS_00359547;TCONS_00362526;TCONS_00363828;TCONS_00362525;TCONS_00362527;TCONS_00370518
XLOC_070685	ALB	TCONS_00369572;TCONS_00354483;TCONS_00354385;TCONS_00356511;TCONS_00352695;TCONS_00370769;TCONS_00354484;TCONS_00368963;TCONS_00352020;TCONS_00352027;TCONS_00352028;TCONS_00352535;TCONS_00350882;TCONS_00353825;TCONS_00352840;TCONS_00352841;TCONS_00354991;TCONS_00355227;TCONS_00352016;TCONS_00352018;TCONS_00352024;TCONS_00353629;TCONS_00353756;TCONS_00353978;TCONS_00354387;TCONS_00354931;TCONS_003…	TCONS_00369859
XLOC_070686	AFP	TCONS_00353919;TCONS_00371002	TCONS_00370929;TCONS_00370932;TCONS_00364161
XLOC_070687	AFM	TCONS_00354673;TCONS_00355144;TCONS_00355890;TCONS_00350934;TCONS_00356520;TCONS_00353573;TCONS_00357289;TCONS_00355891;TCONS_00356918;TCONS_00356920;TCONS_00356183;TCONS_00355893;TCONS_00357302;TCONS_00357303;TCONS_00356923;TCONS_00366277;TCONS_00357308;TCONS_00355232;TCONS_00355894;TCONS_00356924;TCONS_00369647;TCONS_00357311;TCONS_00357312	TCONS_00352337;TCONS_00354091;TCONS_00356521;TCONS_00356523;TCONS_00357292
XLOC_070698	MTHFD2L	TCONS_00350957;TCONS_00350960;TCONS_00355565;TCONS_00353832	TCONS_00350966
XLOC_070729	USO1	TCONS_00352037;TCONS_00369735;TCONS_00355289	TCONS_00353035
XLOC_070739	SHROOM3	TCONS_00350984;TCONS_00369680;TCONS_00356931	TCONS_00370242
XLOC_070829	ANXA3	TCONS_00361675;TCONS_00360602;TCONS_00367199	TCONS_00365606
XLOC_070977	NUDT9	TCONS_00352044	TCONS_00357338
XLOC_070986	PKD2	TCONS_00353837	TCONS_00361697;TCONS_00360303
XLOC_071269	RPL34	TCONS_00352356	TCONS_00351058;TCONS_00353299
XLOC_071331	LARP7	TCONS_00353923;TCONS_00355153	TCONS_00352359
XLOC_071910	FGB	TCONS_00351142;TCONS_00370246;TCONS_00352081;TCONS_00370902;TCONS_00352572;TCONS_00370050;TCONS_00369708;TCONS_00355675;TCONS_00353662;TCONS_00354942;TCONS_00357844	TCONS_00351144
XLOC_072493	ATP5ME	TCONS_00355686	TCONS_00367002;TCONS_00369579;TCONS_00351257;TCONS_00364835;TCONS_00363458;TCONS_00363457
XLOC_072499	GAK	TCONS_00354691	TCONS_00357462;TCONS_00353076;TCONS_00352110;TCONS_00370560;TCONS_00358323;TCONS_00354840;TCONS_00359570;TCONS_00361880;TCONS_00357465
XLOC_072503	DGKQ	TCONS_00355584	TCONS_00360969;TCONS_00361889;TCONS_00360387;TCONS_00361886;TCONS_00352112;TCONS_00356641
XLOC_072595	STX18	TCONS_00352590;TCONS_00356281	TCONS_00352119;TCONS_00367828;TCONS_00360985;TCONS_00353863;TCONS_00366119
XLOC_072668	ACOX3	TCONS_00353081;TCONS_00352591	TCONS_00356284;TCONS_00361961
XLOC_072711	SLC2A9	TCONS_00354882;TCONS_00354883;TCONS_00354137;TCONS_00352592;TCONS_00352122;TCONS_00365753;TCONS_00365754;TCONS_00369979;TCONS_00364214	TCONS_00363865
XLOC_072868	LCORL	TCONS_00365944	TCONS_00361991
XLOC_072955	ADGRA3	TCONS_00357501;TCONS_00352913;TCONS_00352129;TCONS_00357032;TCONS_00353090;TCONS_00352130;TCONS_00356659;TCONS_00356660;TCONS_00354949	TCONS_00355696
XLOC_072974	PPARGC1A	TCONS_00353092;TCONS_00361995;TCONS_00351315;TCONS_00356675;TCONS_00359219;TCONS_00354535	TCONS_00355700
XLOC_073032	SEPSECS	TCONS_00354006	TCONS_00355037
XLOC_073213	RBM47	TCONS_00369984	TCONS_00352137;TCONS_00365549;TCONS_00353101;TCONS_00357533
XLOC_073375	OCIAD2	TCONS_00351387;TCONS_00365133;TCONS_00353414	TCONS_00370833
XLOC_073576	UGT2B27P	TCONS_00370718;TCONS_00351427;TCONS_00352143;TCONS_00353701;TCONS_00355516	TCONS_00364224;TCONS_00364225;TCONS_00364851;TCONS_00370538
XLOC_073621	GC	TCONS_00366313;TCONS_00355457;TCONS_00351458;TCONS_00354950;TCONS_00354015;TCONS_00354787;TCONS_00369661;TCONS_00370167;TCONS_00352147;TCONS_00351459;TCONS_00353703;TCONS_00369746;TCONS_00353702;TCONS_00352606;TCONS_00353872;TCONS_00357058	TCONS_00353589
XLOC_073706	G3BP2	TCONS_00369986;TCONS_00354792	TCONS_00352150;TCONS_00352934
XLOC_073716	NAAA	TCONS_00354793;TCONS_00352151;TCONS_00354625;TCONS_00352767;TCONS_00353874;TCONS_00355714;TCONS_00351487;TCONS_00354354;TCONS_00352152	TCONS_00361261;TCONS_00352153;TCONS_00362122
XLOC_073723	SCARB2	TCONS_00357585	TCONS_00352155
XLOC_073822	SEC31A	TCONS_00364231;TCONS_00353120	TCONS_00356742;TCONS_00362146;TCONS_00365346;TCONS_00364988;TCONS_00353713;TCONS_00353592;TCONS_00359508;TCONS_00370313;TCONS_00364060;TCONS_00359602;TCONS_00353122;TCONS_00365863;TCONS_00352435;TCONS_00363885;TCONS_00360066;TCONS_00360264;TCONS_00361268
XLOC_073836	HELQ	TCONS_00370580	TCONS_00354715;TCONS_00353790
XLOC_073943	FAM13A	TCONS_00364375;TCONS_00354166;TCONS_00356129;TCONS_00353716;TCONS_00362386;TCONS_00357083;TCONS_00366142	TCONS_00352780;TCONS_00353126;TCONS_00353791;TCONS_00364238
XLOC_074150	UBE2D3	TCONS_00366676;TCONS_00352193	TCONS_00353479;TCONS_00355463;TCONS_00355728;TCONS_00352788;TCONS_00370915;TCONS_00360402
XLOC_074195	PPA2	TCONS_00351648	TCONS_00360343;TCONS_00356055
XLOC_074282	ENSG00000285330	TCONS_00352202;TCONS_00355060;TCONS_00369686;TCONS_00351668;TCONS_00354448;TCONS_00352206;TCONS_00354024;TCONS_00354275;TCONS_00351663;TCONS_00351662;TCONS_00364384;TCONS_00357933;TCONS_00356059;TCONS_00365461;TCONS_00354026	TCONS_00352201;TCONS_00353132
XLOC_074335	CAMK2D	TCONS_00370398	TCONS_00360096
XLOC_074417	C4orf3	TCONS_00370854	TCONS_00351688
XLOC_074587	ELF2	TCONS_00360113	TCONS_00355731
XLOC_074672	TBC1D9	TCONS_00352216;TCONS_00364102;TCONS_00369874;TCONS_00369527	TCONS_00354634
XLOC_074860	SH3D19	TCONS_00365879;TCONS_00362265	TCONS_00355421
XLOC_074889	FBXW7	TCONS_00354189	TCONS_00362270
XLOC_074946	FGG	TCONS_00351770;TCONS_00351788;TCONS_00353153;TCONS_00355468;TCONS_00369533;TCONS_00351784;TCONS_00351800;TCONS_00351776;TCONS_00351779;TCONS_00369877;TCONS_00352645;TCONS_00351786;TCONS_00351797;TCONS_00354195;TCONS_00369727;TCONS_00352805;TCONS_00355312;TCONS_00369588;TCONS_00351804;TCONS_00353800;TCONS_00354460;TCONS_00351828	TCONS_00352231
XLOC_075114	CBR4	TCONS_00352241;TCONS_00370219;TCONS_00351847;TCONS_00353898	TCONS_00363125
XLOC_075287	IRF2	TCONS_00370220	TCONS_00352249
XLOC_075296	CASP3	TCONS_00365467	TCONS_00366715;TCONS_00352251;TCONS_00353738;TCONS_00352652
XLOC_075302	ACSL1	TCONS_00353960;TCONS_00355744;TCONS_00352993;TCONS_00353603;TCONS_00354568;TCONS_00355473;TCONS_00369670;TCONS_00370871;TCONS_00354465;TCONS_00351875;TCONS_00357742;TCONS_00355745;TCONS_00352656;TCONS_00352259;TCONS_00364533;TCONS_00351871;TCONS_00352505;TCONS_00353740;TCONS_00353902;TCONS_00357957;TCONS_00352814;TCONS_00351872;TCONS_00370086;TCONS_00355474;TCONS_00358917	TCONS_00369614;TCONS_00352657
XLOC_075309	UFSP2	TCONS_00352508	TCONS_00354209
XLOC_075312	SORBS2	TCONS_00356433;TCONS_00360152;TCONS_00353906;TCONS_00354288;TCONS_00370586;TCONS_00353964;TCONS_00354573;TCONS_00368920;TCONS_00356104;TCONS_00356440;TCONS_00351934	TCONS_00353907;TCONS_00352997;TCONS_00359851
XLOC_075382	SDHA	TCONS_00371117;TCONS_00387932;TCONS_00393864;TCONS_00375060	TCONS_00374391;TCONS_00380729;TCONS_00376253;TCONS_00389401;TCONS_00372521;TCONS_00371121;TCONS_00371124;TCONS_00380730;TCONS_00395823;TCONS_00382162;TCONS_00374340;TCONS_00387833;TCONS_00391129;TCONS_00378186
XLOC_075878	NPR3	TCONS_00373903;TCONS_00376114	TCONS_00391708
XLOC_076036	RIMOC1	TCONS_00373505	TCONS_00373329;TCONS_00395621;TCONS_00394804
XLOC_076104	NNT	TCONS_00387577	TCONS_00386923
XLOC_076190	FST	TCONS_00373927	TCONS_00376203
XLOC_076270	SETD9	TCONS_00374855	TCONS_00386403
XLOC_076271	GPBP1	TCONS_00373929;TCONS_00373696	TCONS_00377355;TCONS_00373172;TCONS_00372555;TCONS_00386404;TCONS_00381832;TCONS_00387066;TCONS_00388430;TCONS_00378260
XLOC_076366	IPO11	TCONS_00375125	TCONS_00391718;TCONS_00373697;TCONS_00382102;TCONS_00373698;TCONS_00388297;TCONS_00373699
XLOC_076435	SREK1	TCONS_00388435;TCONS_00377016	TCONS_00394805;TCONS_00376445;TCONS_00388436;TCONS_00388437;TCONS_00384227;TCONS_00376662;TCONS_00373513
XLOC_077053	ADGRV1	TCONS_00375512;TCONS_00371461;TCONS_00372592	TCONS_00392957
XLOC_077224	PAM	TCONS_00373726	TCONS_00381068;TCONS_00383319;TCONS_00387857
XLOC_077746	UBE2B	TCONS_00379854	TCONS_00371570;TCONS_00381717;TCONS_00384441
XLOC_077790	TGFBI	TCONS_00373202;TCONS_00373366;TCONS_00377927;TCONS_00376215;TCONS_00375084	TCONS_00372615;TCONS_00383408;TCONS_00382577;TCONS_00389748
XLOC_077924	PCDHA4	TCONS_00393283;TCONS_00395027	TCONS_00385401
XLOC_077949	PCDHGA6	TCONS_00373012;TCONS_00375431;TCONS_00383979	TCONS_00388205;TCONS_00384474;TCONS_00374050;TCONS_00388206;TCONS_00383978
XLOC_077963	RNF14	TCONS_00373212	TCONS_00377941;TCONS_00372635;TCONS_00387158;TCONS_00382589;TCONS_00394930
XLOC_078098	ABLIM3	TCONS_00378902;TCONS_00372642;TCONS_00373760;TCONS_00375699;TCONS_00373376;TCONS_00375155;TCONS_00378904;TCONS_00373377;TCONS_00375008;TCONS_00373763;TCONS_00374533	TCONS_00375919;TCONS_00389935
XLOC_078151	GPX3	TCONS_00373018;TCONS_00384529	TCONS_00372648;TCONS_00371657
XLOC_078469	RARS1	TCONS_00384554	TCONS_00372665;TCONS_00371695;TCONS_00376762
XLOC_078503	GABRP	TCONS_00386595;TCONS_00380141;TCONS_00386596	TCONS_00395120
XLOC_078586	SFXN1	TCONS_00374913;TCONS_00375852;TCONS_00371718	TCONS_00381749
XLOC_078643	RGS14	TCONS_00372678	TCONS_00391609;TCONS_00394983;TCONS_00371732;TCONS_00374109;TCONS_00380465
XLOC_078650	B4GALT7	TCONS_00377519	TCONS_00389710;TCONS_00395382;TCONS_00389632;TCONS_00393904;TCONS_00395516;TCONS_00387774;TCONS_00388500;TCONS_00371737;TCONS_00392559
XLOC_078715	TRIM41	TCONS_00376357	TCONS_00373234;TCONS_00382403
XLOC_078750	SLC12A7	TCONS_00395800	TCONS_00377990;TCONS_00396039;TCONS_00377144;TCONS_00389637;TCONS_00376411
XLOC_078757	CLPTM1L	TCONS_00375530	TCONS_00374444;TCONS_00388214;TCONS_00377993;TCONS_00389940
XLOC_078842	CMBL	TCONS_00371786;TCONS_00375168;TCONS_00373580;TCONS_00372702;TCONS_00395520;TCONS_00375013;TCONS_00394471	TCONS_00394772
XLOC_079202	C1QTNF3-AMACR	TCONS_00375532;TCONS_00371825;TCONS_00374808	TCONS_00378554;TCONS_00380943;TCONS_00380825;TCONS_00395065;TCONS_00380279;TCONS_00381886;TCONS_00383125;TCONS_00378558;TCONS_00377167;TCONS_00383598
XLOC_079346	DAB2	TCONS_00371861;TCONS_00373244;TCONS_00372722;TCONS_00372723;TCONS_00394379;TCONS_00380665;TCONS_00373245;TCONS_00376416;TCONS_00377179;TCONS_00371882	TCONS_00381534;TCONS_00384705;TCONS_00372726;TCONS_00389115;TCONS_00376941;TCONS_00384712
XLOC_079368	C6	TCONS_00372727;TCONS_00374633;TCONS_00372733;TCONS_00373425;TCONS_00373427;TCONS_00376799;TCONS_00374545;TCONS_00373250;TCONS_00372737;TCONS_00372734;TCONS_00373249;TCONS_00375022;TCONS_00394938;TCONS_00379964;TCONS_00375930;TCONS_00394888;TCONS_00376800;TCONS_00378930;TCONS_00376418;TCONS_00373251;TCONS_00377568;TCONS_00394429;TCONS_00375661;TCONS_00373428;TCONS_00375789;TCONS_00377189;TCONS_003…	TCONS_00376495
XLOC_079399	SELENOP	TCONS_00372748;TCONS_00372749;TCONS_00373064;TCONS_00373598;TCONS_00371921;TCONS_00374938;TCONS_00371919;TCONS_00372745;TCONS_00372751;TCONS_00373253;TCONS_00374732;TCONS_00375025;TCONS_00372750;TCONS_00374730;TCONS_00395334;TCONS_00373809;TCONS_00374731;TCONS_00394380;TCONS_00375662;TCONS_00374458;TCONS_00373431;TCONS_00380146	TCONS_00373811
XLOC_079941	CFL1P5	TCONS_00385482	TCONS_00391941;TCONS_00377608
XLOC_080071	GTF2H2	TCONS_00375539	TCONS_00386688;TCONS_00386687;TCONS_00395531
XLOC_080280	SERINC5	TCONS_00373272	TCONS_00393531;TCONS_00376375;TCONS_00383145;TCONS_00372794;TCONS_00394635;TCONS_00374224
XLOC_080324	ACOT12	TCONS_00394362;TCONS_00394363;TCONS_00374557;TCONS_00372798;TCONS_00374229;TCONS_00380690;TCONS_00373273;TCONS_00395841;TCONS_00394681;TCONS_00374741;TCONS_00378082;TCONS_00376853;TCONS_00375803;TCONS_00380512	TCONS_00394899;TCONS_00395757
XLOC_081005	ALDH7A1	TCONS_00372271;TCONS_00394683;TCONS_00372814	TCONS_00380333
XLOC_081317	SLC23A1	TCONS_00372831;TCONS_00372832	TCONS_00376313
XLOC_081357	CD14	TCONS_00372355;TCONS_00382067;TCONS_00376515	TCONS_00391115
XLOC_081393	PCDH1	TCONS_00375340	TCONS_00382069
XLOC_081404	SPRY4	TCONS_00390071	TCONS_00373295
XLOC_081430	NR3C1	TCONS_00374667;TCONS_00372387	TCONS_00375619
XLOC_081534	CSNK1A1	TCONS_00381262	TCONS_00372842;TCONS_00373131;TCONS_00379649;TCONS_00386815
XLOC_081548	CD74	TCONS_00372409	TCONS_00389486;TCONS_00393003;TCONS_00376107;TCONS_00385942;TCONS_00388267;TCONS_00388268;TCONS_00391840
XLOC_081563	ANXA6	TCONS_00372859	TCONS_00372418;TCONS_00383809;TCONS_00372854;TCONS_00372855;TCONS_00373139;TCONS_00373864;TCONS_00379045;TCONS_00391065;TCONS_00395817;TCONS_00383816
XLOC_081574	ATOX1	TCONS_00386855	TCONS_00394531;TCONS_00372425;TCONS_00374306;TCONS_00372424;TCONS_00380345;TCONS_00395159
XLOC_081654	CLINT1	TCONS_00389233	TCONS_00372870;TCONS_00382075
XLOC_081772	LCP2	TCONS_00372875;TCONS_00389071;TCONS_00387920;TCONS_00372876	TCONS_00384067
XLOC_081917	F12	TCONS_00372895;TCONS_00373658;TCONS_00376617;TCONS_00373484;TCONS_00372487;TCONS_00372486;TCONS_00375627;TCONS_00373657;TCONS_00373305	TCONS_00372896
XLOC_081922	FAM193B	TCONS_00377303	TCONS_00372490;TCONS_00383873;TCONS_00377307;TCONS_00378805;TCONS_00377309;TCONS_00392910
XLOC_081945	PHYKPL	TCONS_00372900;TCONS_00374840;TCONS_00374333;TCONS_00389908;TCONS_00375556	TCONS_00376435
XLOC_081968	ADAMTS2	TCONS_00375726;TCONS_00387733;TCONS_00375491;TCONS_00375727	TCONS_00373877
XLOC_081981	TBC1D9B	TCONS_00373490	TCONS_00375886;TCONS_00374389;TCONS_00372903;TCONS_00378817;TCONS_00386899;TCONS_00376918;TCONS_00385224;TCONS_00392017;TCONS_00383906
XLOC_081984	RNF130	TCONS_00372504	TCONS_00383907
XLOC_082006	MGAT1	TCONS_00372911;TCONS_00372912	TCONS_00372906;TCONS_00396073;TCONS_00381918;TCONS_00374573;TCONS_00393010;TCONS_00380878;TCONS_00372910;TCONS_00383177;TCONS_00387539
XLOC_082082	NQO2	TCONS_00420070	TCONS_00409041;TCONS_00400522;TCONS_00401934;TCONS_00396081
XLOC_082086	BPHL	TCONS_00396083	TCONS_00406139;TCONS_00410781;TCONS_00398438;TCONS_00420002
XLOC_082277	SIRT5	TCONS_00414919;TCONS_00398259;TCONS_00398645;TCONS_00406170;TCONS_00420286;TCONS_00420618;TCONS_00399609;TCONS_00421503	TCONS_00400854
XLOC_082470	ACOT13	TCONS_00396139	TCONS_00409051
XLOC_082507	ENSG00000290217	TCONS_00401217	TCONS_00398443;TCONS_00421098
XLOC_082580	ZSCAN16	TCONS_00399990	TCONS_00401617;TCONS_00408239;TCONS_00421049
XLOC_082614	TRIM15	TCONS_00409708;TCONS_00401860	TCONS_00408574
XLOC_082642	DDR1	TCONS_00406905	TCONS_00414572;TCONS_00416986;TCONS_00420891;TCONS_00401400;TCONS_00415000
XLOC_082666	APOM	TCONS_00421507;TCONS_00396183	TCONS_00418714
XLOC_082675	ENSG00000244255	TCONS_00397446;TCONS_00421226;TCONS_00400631;TCONS_00399784;TCONS_00400081;TCONS_00401560;TCONS_00397463;TCONS_00401157;TCONS_00414926;TCONS_00402037;TCONS_00400380;TCONS_00399123;TCONS_00402699	TCONS_00406737;TCONS_00396196;TCONS_00397447;TCONS_00401775;TCONS_00397985;TCONS_00399864;TCONS_00400865;TCONS_00420773;TCONS_00420730;TCONS_00404172;TCONS_00420314;TCONS_00400183;TCONS_00396216;TCONS_00397464;TCONS_00397461;TCONS_00420241;TCONS_00421053
XLOC_082676	SKIC2	TCONS_00403204	TCONS_00409752;TCONS_00409751;TCONS_00414656;TCONS_00397481;TCONS_00398662;TCONS_00400871;TCONS_00399127
XLOC_082677	C4B	TCONS_00397492;TCONS_00420778;TCONS_00419653;TCONS_00401088;TCONS_00397490;TCONS_00398885;TCONS_00399616;TCONS_00420242;TCONS_00397534;TCONS_00405770	TCONS_00413839;TCONS_00409071;TCONS_00421230;TCONS_00420633;TCONS_00397506;TCONS_00402328;TCONS_00418379;TCONS_00402101
XLOC_082748	ANKS1A	TCONS_00417384;TCONS_00416018	TCONS_00409791
XLOC_082924	TOMM6	TCONS_00416997;TCONS_00402755	TCONS_00409088;TCONS_00409089;TCONS_00396354
XLOC_082951	GNMT	TCONS_00400229;TCONS_00402353;TCONS_00402043;TCONS_00396364;TCONS_00402615;TCONS_00420081;TCONS_00398680;TCONS_00401622	TCONS_00396360;TCONS_00407150;TCONS_00406928;TCONS_00419098;TCONS_00420319
XLOC_082955	KLC4	TCONS_00398306;TCONS_00398033;TCONS_00399893;TCONS_00402120;TCONS_00401566;TCONS_00398681	TCONS_00414667;TCONS_00414153
XLOC_082960	SLC22A7	TCONS_00419662;TCONS_00396385;TCONS_00400104;TCONS_00396387;TCONS_00404241;TCONS_00397637;TCONS_00398683;TCONS_00401161;TCONS_00420656;TCONS_00399900;TCONS_00419888;TCONS_00420020;TCONS_00419973;TCONS_00420712	TCONS_00420642;TCONS_00397629;TCONS_00399189;TCONS_00419622;TCONS_00406596
XLOC_082962	ABCC10	TCONS_00416672	TCONS_00407937;TCONS_00421316;TCONS_00416668;TCONS_00408779;TCONS_00419772;TCONS_00421364;TCONS_00416670;TCONS_00413595;TCONS_00417627
XLOC_082984	TMEM63B	TCONS_00397649;TCONS_00398313;TCONS_00398924;TCONS_00419829;TCONS_00401624;TCONS_00398484;TCONS_00399697;TCONS_00400916;TCONS_00401315;TCONS_00400008	TCONS_00400666;TCONS_00398485;TCONS_00416688;TCONS_00416689
XLOC_082986	SLC29A1	TCONS_00397653	TCONS_00397651;TCONS_00409306;TCONS_00398049;TCONS_00399698;TCONS_00401502;TCONS_00397652;TCONS_00409307;TCONS_00419625;TCONS_00409874;TCONS_00420714;TCONS_00409877;TCONS_00421444;TCONS_00402049;TCONS_00415458;TCONS_00396403;TCONS_00400804;TCONS_00406778;TCONS_00409878;TCONS_00416693;TCONS_00407156
XLOC_083026	MEP1A	TCONS_00416701	TCONS_00407157;TCONS_00409426
XLOC_083109	MLIP	TCONS_00400469;TCONS_00398692;TCONS_00419976;TCONS_00398693;TCONS_00400113;TCONS_00417114	TCONS_00419100;TCONS_00421061;TCONS_00420792
XLOC_083238	PTP4A1	TCONS_00399240	TCONS_00398930;TCONS_00402125;TCONS_00421236;TCONS_00416066;TCONS_00409919
XLOC_083372	MTO1	TCONS_00398067	TCONS_00401627;TCONS_00409933
XLOC_083617	PNRC1	TCONS_00399704	TCONS_00409124
XLOC_083964	DCBLD1	TCONS_00401719	TCONS_00400926;TCONS_00415361
XLOC_084036	PKIB	TCONS_00412165	TCONS_00400017;TCONS_00402232
XLOC_084073	NCOA7	TCONS_00405237	TCONS_00409980
XLOC_084199	ENPP1	TCONS_00400677;TCONS_00420253;TCONS_00400022;TCONS_00396584;TCONS_00403319;TCONS_00403840	TCONS_00420972
XLOC_084222	TBPL1	TCONS_00400678	TCONS_00421689;TCONS_00398334;TCONS_00421690
XLOC_084401	AIG1	TCONS_00396620;TCONS_00400475;TCONS_00397702;TCONS_00414474;TCONS_00396619;TCONS_00419982;TCONS_00400564;TCONS_00419806	TCONS_00420973;TCONS_00405313
XLOC_084437	LTV1	TCONS_00401330	TCONS_00410013;TCONS_00397707;TCONS_00415037
XLOC_084595	TAB2	TCONS_00416082;TCONS_00412182	TCONS_00402141
XLOC_084603	GINM1	TCONS_00405330	TCONS_00396664
XLOC_084610	PCMT1	TCONS_00396666	TCONS_00396665;TCONS_00396667;TCONS_00406962
XLOC_084679	ESR1	TCONS_00402142;TCONS_00404869;TCONS_00397715;TCONS_00400930;TCONS_00398513;TCONS_00400026;TCONS_00412718;TCONS_00412501;TCONS_00412720;TCONS_00412190	TCONS_00413736
XLOC_084782	ARID1B	TCONS_00414696	TCONS_00410052;TCONS_00398517
XLOC_084914	ACAT2	TCONS_00400028	TCONS_00409465
XLOC_084918	IGF2R	TCONS_00400476	TCONS_00414601;TCONS_00399717
XLOC_084942	ENSG00000224477	TCONS_00399929;TCONS_00398342;TCONS_00398101;TCONS_00400127;TCONS_00396740;TCONS_00401339;TCONS_00401809;TCONS_00398735;TCONS_00398957;TCONS_00397722;TCONS_00404875;TCONS_00401667;TCONS_00420797;TCONS_00398528;TCONS_00398344;TCONS_00420987;TCONS_00397728;TCONS_00403404;TCONS_00396738;TCONS_00400935;TCONS_00398343;TCONS_00419833;TCONS_00396745;TCONS_00404877;TCONS_00398105;TCONS_00401240;TCONS_004…	TCONS_00401985
XLOC_085023	CEP43	TCONS_00398108	TCONS_00413910;TCONS_00407486;TCONS_00409321;TCONS_00409322;TCONS_00416795
XLOC_085036	AFDN	TCONS_00399728;TCONS_00401050	TCONS_00406452;TCONS_00420399
XLOC_085077	ERMARD	TCONS_00397747;TCONS_00402153	TCONS_00412205
XLOC_085127	GMDS	TCONS_00396791	TCONS_00397749;TCONS_00421453;TCONS_00410107;TCONS_00407784;TCONS_00408461
XLOC_085417	DTNBP1	TCONS_00401345	TCONS_00410162;TCONS_00410163;TCONS_00410164;TCONS_00400485;TCONS_00408051;TCONS_00410689
XLOC_085622	GPLD1	TCONS_00397769	TCONS_00421005
XLOC_085636	RIPOR2	TCONS_00406154	TCONS_00420853
XLOC_085654	CMAHP	TCONS_00420674	TCONS_00412233;TCONS_00407506
XLOC_085671	SLC17A1	TCONS_00398553;TCONS_00400135;TCONS_00419907;TCONS_00397772;TCONS_00411146;TCONS_00403458;TCONS_00399736;TCONS_00420103;TCONS_00399737	TCONS_00397775
XLOC_085758	UBD	TCONS_00417205;TCONS_00407820	TCONS_00397779
XLOC_085806	BAG6	TCONS_00398979	TCONS_00410228;TCONS_00415546;TCONS_00401357;TCONS_00410237;TCONS_00409510;TCONS_00398366;TCONS_00410243;TCONS_00415209;TCONS_00410249;TCONS_00401461;TCONS_00417025;TCONS_00415676;TCONS_00412552;TCONS_00398562;TCONS_00420855
XLOC_085825	DXO	TCONS_00408926	TCONS_00410277;TCONS_00410276;TCONS_00398774;TCONS_00407256;TCONS_00416529
XLOC_085831	TNXB	TCONS_00398988;TCONS_00404530	TCONS_00397804;TCONS_00399646;TCONS_00411192;TCONS_00415063;TCONS_00418897;TCONS_00412253;TCONS_00401463;TCONS_00397805;TCONS_00411761
XLOC_085836	NOTCH4	TCONS_00399420	TCONS_00414843;TCONS_00408174;TCONS_00403967
XLOC_085857	TAPBP	TCONS_00420108	TCONS_00414714;TCONS_00414967;TCONS_00409525;TCONS_00400420;TCONS_00421704;TCONS_00400718;TCONS_00410302;TCONS_00409203;TCONS_00398379;TCONS_00407266;TCONS_00397820;TCONS_00418906;TCONS_00413764;TCONS_00408182;TCONS_00400719
XLOC_086015	GLO1	TCONS_00396978	TCONS_00396979
XLOC_086028	MOCS1	TCONS_00403001;TCONS_00396983	TCONS_00398388;TCONS_00413641;TCONS_00399654
XLOC_086037	UNC5CL	TCONS_00399444	TCONS_00420456;TCONS_00420052;TCONS_00421145;TCONS_00414718;TCONS_00397839;TCONS_00407278;TCONS_00398175;TCONS_00412272;TCONS_00421482
XLOC_086102	CUL7	TCONS_00398393	TCONS_00410365;TCONS_00399753;TCONS_00403003;TCONS_00421343;TCONS_00397846;TCONS_00410370;TCONS_00412276;TCONS_00396992;TCONS_00414324;TCONS_00419913
XLOC_086285	GCLC	TCONS_00404582;TCONS_00397864;TCONS_00420192	TCONS_00420460;TCONS_00420488
XLOC_086436	LMBRD1	TCONS_00404021;TCONS_00400051;TCONS_00402626;TCONS_00420057;TCONS_00404022	TCONS_00400506
XLOC_086555	HMGN3	TCONS_00417706;TCONS_00407589	TCONS_00397873;TCONS_00420490;TCONS_00414067;TCONS_00414068;TCONS_00407591
XLOC_086879	ATG5	TCONS_00402079	TCONS_00400746;TCONS_00398406;TCONS_00414517
XLOC_087033	FYN	TCONS_00397200;TCONS_00413196	TCONS_00412318;TCONS_00413417;TCONS_00410484
XLOC_087183	HDDC2	TCONS_00410495;TCONS_00420064	TCONS_00401142;TCONS_00411995;TCONS_00412803
XLOC_087217	PTPRK	TCONS_00403604	TCONS_00401263
XLOC_087301	EPB41L2	TCONS_00399046	TCONS_00414861;TCONS_00405625;TCONS_00407636
XLOC_087349	VNN3P	TCONS_00397266;TCONS_00405637;TCONS_00397269	TCONS_00397267
XLOC_087456	BCLAF1	TCONS_00403625	TCONS_00414003;TCONS_00412613;TCONS_00419639;TCONS_00418349
XLOC_087705	PPIL4	TCONS_00417732	TCONS_00397335;TCONS_00414408
XLOC_087803	TFB1M	TCONS_00408709	TCONS_00398842
XLOC_088096	SUN1	TCONS_00424410;TCONS_00421728;TCONS_00423182	TCONS_00427032;TCONS_00434654;TCONS_00423178;TCONS_00429751;TCONS_00424012;TCONS_00426952;TCONS_00442211;TCONS_00423180;TCONS_00435532
XLOC_088103	GPR146	TCONS_00423183;TCONS_00423184;TCONS_00427256	TCONS_00432787
XLOC_088207	CCZ1	TCONS_00423193	TCONS_00427440;TCONS_00435574;TCONS_00435573;TCONS_00444168;TCONS_00439775;TCONS_00444172;TCONS_00427792
XLOC_088249	UMAD1	TCONS_00425908	TCONS_00424018;TCONS_00448796;TCONS_00439681;TCONS_00439777;TCONS_00431858;TCONS_00448708
XLOC_088571	CCDC126	TCONS_00426082	TCONS_00433165;TCONS_00432807
XLOC_088680	CHN2	TCONS_00424420;TCONS_00424421;TCONS_00442131	TCONS_00421780
XLOC_088750	INMT-MINDY4	TCONS_00423210;TCONS_00423211	TCONS_00444192;TCONS_00442132;TCONS_00427669;TCONS_00442570;TCONS_00432818;TCONS_00433982
XLOC_089044	UBE2D4	TCONS_00427534	TCONS_00448250;TCONS_00427269;TCONS_00424028;TCONS_00446289
XLOC_089072	ZMIZ2	TCONS_00442449	TCONS_00433557;TCONS_00433851;TCONS_00437173;TCONS_00428713;TCONS_00429847;TCONS_00428272
XLOC_089075	CCM2	TCONS_00426599	TCONS_00424241;TCONS_00426178
XLOC_089261	CRCP	TCONS_00441580;TCONS_00421891;TCONS_00428733;TCONS_00448716;TCONS_00447880;TCONS_00448199;TCONS_00428738;TCONS_00426095;TCONS_00447696;TCONS_00431534	TCONS_00448760;TCONS_00421878;TCONS_00426096;TCONS_00425918;TCONS_00421912
XLOC_089297	ENSG00000284461	TCONS_00448717	TCONS_00425181;TCONS_00429869;TCONS_00441725;TCONS_00442892;TCONS_00426846;TCONS_00435734
XLOC_089441	PMS2P7	TCONS_00425677	TCONS_00447515;TCONS_00448107
XLOC_089493	ELN	TCONS_00440518;TCONS_00440531	TCONS_00440506
XLOC_089497	LAT2	TCONS_00425389	TCONS_00423241;TCONS_00433769;TCONS_00426413;TCONS_00445816
XLOC_089525	GTF2IRD2B	TCONS_00427042;TCONS_00426609	TCONS_00426851
XLOC_089563	POR	TCONS_00426969;TCONS_00427686;TCONS_00426197;TCONS_00429369;TCONS_00447378;TCONS_00425279;TCONS_00425928;TCONS_00435824	TCONS_00448017
XLOC_089583	DTX2	TCONS_00435060;TCONS_00434184	TCONS_00433217;TCONS_00423249;TCONS_00434710;TCONS_00442677;TCONS_00438668;TCONS_00434315;TCONS_00441747
XLOC_089606	DTX2P1-UPK3BP1-PMS2P11	TCONS_00423602	TCONS_00432876;TCONS_00440312;TCONS_00440620
XLOC_089677	CD36	TCONS_00423255;TCONS_00424264	TCONS_00447883;TCONS_00447884;TCONS_00448355;TCONS_00448356;TCONS_00443787;TCONS_00448957
XLOC_089905	COL1A2	TCONS_00439416	TCONS_00423263;TCONS_00432894;TCONS_00433779;TCONS_00442686;TCONS_00441291;TCONS_00432672;TCONS_00440031
XLOC_090052	AGFG2	TCONS_00444273	TCONS_00426863;TCONS_00447068
XLOC_090067	SRRT	TCONS_00440325	TCONS_00423627;TCONS_00442690;TCONS_00423278;TCONS_00442777;TCONS_00448025
XLOC_090124	FAM185A	TCONS_00423880	TCONS_00432911;TCONS_00448307
XLOC_090173	KMT2E	TCONS_00437013	TCONS_00426108
XLOC_090404	CAPZA2	TCONS_00423882;TCONS_00425493;TCONS_00447408	TCONS_00447151;TCONS_00427825;TCONS_00448691;TCONS_00422219;TCONS_00445410;TCONS_00447127
XLOC_090792	TMEM140	TCONS_00426337	TCONS_00422303
XLOC_090871	LUC7L2	TCONS_00430548;TCONS_00431093;TCONS_00424864	TCONS_00423320;TCONS_00438732;TCONS_00422316
XLOC_090885	TBXAS1	TCONS_00423321;TCONS_00447968;TCONS_00436104	TCONS_00436103;TCONS_00442702;TCONS_00442410
XLOC_090958	EPHB6	TCONS_00440634	TCONS_00438736
XLOC_090962	GSTK1	TCONS_00422330	TCONS_00428219;TCONS_00434549;TCONS_00447708
XLOC_091066	ZNF862	TCONS_00441494	TCONS_00427052
XLOC_091067	ATP6V0E2	TCONS_00423331	TCONS_00422345;TCONS_00424290;TCONS_00426534;TCONS_00440191;TCONS_00427307
XLOC_091098	GIMAP5	TCONS_00424878;TCONS_00422352;TCONS_00437403;TCONS_00447221	TCONS_00423335
XLOC_091100	TMEM176A	TCONS_00448506;TCONS_00448261	TCONS_00427309;TCONS_00426874;TCONS_00422355;TCONS_00422354;TCONS_00422358;TCONS_00448605;TCONS_00422359;TCONS_00448077
XLOC_091328	COX19	TCONS_00432974;TCONS_00427125	TCONS_00423900;TCONS_00430095;TCONS_00442787;TCONS_00441858
XLOC_091342	MICALL2	TCONS_00437871	TCONS_00424906;TCONS_00442789;TCONS_00438174
XLOC_091345	TMEM184A	TCONS_00426450;TCONS_00427406;TCONS_00427407	TCONS_00442246;TCONS_00442716
XLOC_091351	MRM2	TCONS_00423680;TCONS_00423681	TCONS_00442374;TCONS_00423682;TCONS_00424522;TCONS_00436236;TCONS_00440828;TCONS_00423902;TCONS_00423349;TCONS_00424523;TCONS_00423350;TCONS_00442503;TCONS_00436241;TCONS_00436240
XLOC_091850	HIBADH	TCONS_00422502;TCONS_00423697	TCONS_00448986
XLOC_091942	GGCT	TCONS_00441886	TCONS_00439324;TCONS_00422514;TCONS_00434234;TCONS_00446095;TCONS_00436338
XLOC_092160	INHBA	TCONS_00423375;TCONS_00425839	TCONS_00433802
XLOC_092234	TBRG4	TCONS_00433405	TCONS_00422565;TCONS_00433016;TCONS_00426034;TCONS_00441348;TCONS_00448083;TCONS_00439630;TCONS_00448512;TCONS_00434243;TCONS_00434840;TCONS_00436405;TCONS_00436408;TCONS_00423393;TCONS_00430741;TCONS_00442619
XLOC_092284	DDC	TCONS_00425325;TCONS_00424118	TCONS_00436427
XLOC_092447	GUSB	TCONS_00428475	TCONS_00424979;TCONS_00427493;TCONS_00423403;TCONS_00436452
XLOC_092614	MLXIPL	TCONS_00425526;TCONS_00429564;TCONS_00427739;TCONS_00426661;TCONS_00425959;TCONS_00426475	TCONS_00429559;TCONS_00448145;TCONS_00448090;TCONS_00426793;TCONS_00428493;TCONS_00422666;TCONS_00433034;TCONS_00447906;TCONS_00430240;TCONS_00440394
XLOC_092619	STX1A	TCONS_00446140	TCONS_00444060;TCONS_00446407;TCONS_00426051
XLOC_092699	CCL24	TCONS_00434613	TCONS_00433815;TCONS_00433047
XLOC_092920	SEMA3E	TCONS_00433440	TCONS_00447862
XLOC_092962	TP53TG1	TCONS_00422735	TCONS_00425337
XLOC_092964	ABCB4	TCONS_00430276;TCONS_00423434;TCONS_00430281;TCONS_00430283;TCONS_00430285;TCONS_00428117;TCONS_00447295;TCONS_00425226;TCONS_00448283;TCONS_00428226;TCONS_00429594;TCONS_00425534;TCONS_00429596;TCONS_00425535;TCONS_00430617	TCONS_00448742;TCONS_00425964;TCONS_00426359
XLOC_093085	SGCE	TCONS_00423747	TCONS_00425339;TCONS_00427201;TCONS_00448901;TCONS_00438526
XLOC_093192	CYP3A4	TCONS_00422840;TCONS_00424161;TCONS_00426910;TCONS_00422838;TCONS_00432246;TCONS_00430631;TCONS_00422858;TCONS_00429668;TCONS_00423465;TCONS_00425642;TCONS_00425643;TCONS_00423775;TCONS_00426668;TCONS_00423468;TCONS_00424183;TCONS_00427652;TCONS_00425351;TCONS_00423971;TCONS_00447349;TCONS_00422884;TCONS_00426827;TCONS_00448842;TCONS_00426371;TCONS_00422872;TCONS_00448845;TCONS_00429177;TCONS_004…	TCONS_00426825
XLOC_093221	ZCWPW1	TCONS_00447560	TCONS_00438992
XLOC_093229	TFR2	TCONS_00424623;TCONS_00425749;TCONS_00447176;TCONS_00427875;TCONS_00425232;TCONS_00425236;TCONS_00447008;TCONS_00447234;TCONS_00422903;TCONS_00423489;TCONS_00423497;TCONS_00448787;TCONS_00447819;TCONS_00426069;TCONS_00423494;TCONS_00447729;TCONS_00424196;TCONS_00422911;TCONS_00423498	TCONS_00422904;TCONS_00426674
XLOC_093281	RASA4B	TCONS_00448586	TCONS_00424377;TCONS_00427877;TCONS_00444100;TCONS_00427022;TCONS_00422927;TCONS_00439510;TCONS_00423505;TCONS_00426676;TCONS_00433714;TCONS_00435487;TCONS_00441637;TCONS_00424378;TCONS_00439177;TCONS_00445895;TCONS_00433078;TCONS_00437636;TCONS_00448674;TCONS_00422929;TCONS_00430658;TCONS_00439001;TCONS_00441362;TCONS_00423507;TCONS_00446433;TCONS_00426677;TCONS_00433717
XLOC_093390	ATXN7L1	TCONS_00448185	TCONS_00433085;TCONS_00432757
XLOC_093411	NAMPT	TCONS_00422946;TCONS_00423986;TCONS_00436978;TCONS_00425368;TCONS_00422962	TCONS_00423512
XLOC_093830	NDUFA5	TCONS_00425371	TCONS_00423012;TCONS_00425136;TCONS_00448854
XLOC_093965	LINC-PINT	TCONS_00436729	TCONS_00433116;TCONS_00435250
XLOC_094297	TPK1	TCONS_00423540	TCONS_00437738
XLOC_094398	ENSG00000289470	TCONS_00442872;TCONS_00447030	TCONS_00448344
XLOC_094399	TMEM176B	TCONS_00431474;TCONS_00447876	TCONS_00424403;TCONS_00440975;TCONS_00423125;TCONS_00423124;TCONS_00447498;TCONS_00436809;TCONS_00433961;TCONS_00435259;TCONS_00447574
XLOC_094418	PRKAG2	TCONS_00423553;TCONS_00424005;TCONS_00430699;TCONS_00426683;TCONS_00431481;TCONS_00442763;TCONS_00448486	TCONS_00433132
XLOC_094569	PTPRN2	TCONS_00444538	TCONS_00435518;TCONS_00433742;TCONS_00436869
XLOC_094737	PPP1R3B-DT	TCONS_00453302;TCONS_00452564;TCONS_00451343;TCONS_00452393;TCONS_00449026;TCONS_00450610	TCONS_00451449;TCONS_00464170
XLOC_094828	GATA4	TCONS_00451843;TCONS_00452111	TCONS_00451767;TCONS_00451897
XLOC_095006	INTS10	TCONS_00450623;TCONS_00452863	TCONS_00455451
XLOC_095049	BMP1	TCONS_00452571;TCONS_00451396;TCONS_00453919;TCONS_00453921;TCONS_00449115	TCONS_00449965;TCONS_00452673
XLOC_095052	SLC39A14	TCONS_00462671;TCONS_00451772;TCONS_00466589;TCONS_00452572;TCONS_00454429;TCONS_00452467;TCONS_00451226;TCONS_00450755;TCONS_00451349;TCONS_00451980;TCONS_00466797;TCONS_00449966;TCONS_00449118;TCONS_00453020;TCONS_00449967;TCONS_00449969;TCONS_00462627;TCONS_00467403	TCONS_00451454;TCONS_00451514;TCONS_00466954;TCONS_00450753;TCONS_00449968;TCONS_00450399;TCONS_00462454;TCONS_00451227
XLOC_095065	SORBS3	TCONS_00449125;TCONS_00451229;TCONS_00451981;TCONS_00451230;TCONS_00450231	TCONS_00456107;TCONS_00449977;TCONS_00466578
XLOC_095075	TNFRSF10C	TCONS_00449981	TCONS_00467116;TCONS_00467092
XLOC_095127	PPP2R2A	TCONS_00453937;TCONS_00457175	TCONS_00449985
XLOC_095216	RBPMS	TCONS_00464594;TCONS_00466935;TCONS_00452875	TCONS_00451852
XLOC_095243	UBXN8	TCONS_00449182;TCONS_00452577	TCONS_00449181
XLOC_095328	PLPBP	TCONS_00449202;TCONS_00455083	TCONS_00461615;TCONS_00466100;TCONS_00455325
XLOC_095351	TACC1	TCONS_00450512	TCONS_00457103;TCONS_00464190;TCONS_00456935;TCONS_00457104;TCONS_00452037;TCONS_00458179
XLOC_095404	POLB	TCONS_00453666	TCONS_00451240;TCONS_00450002;TCONS_00460064
XLOC_095405	VDAC3	TCONS_00450936	TCONS_00449216;TCONS_00450415;TCONS_00466777;TCONS_00461082;TCONS_00455718
XLOC_095419	HGSNAT	TCONS_00452626;TCONS_00458199	TCONS_00450416;TCONS_00461620
XLOC_095720	ENSG00000285791	TCONS_00450255;TCONS_00450643;TCONS_00450019;TCONS_00450422;TCONS_00455631;TCONS_00455488	TCONS_00450951
XLOC_096118	DECR1	TCONS_00454653;TCONS_00451716;TCONS_00450027;TCONS_00451193;TCONS_00466780;TCONS_00449297	TCONS_00467588
XLOC_096150	CIBAR1	TCONS_00461094;TCONS_00452913	TCONS_00458260
XLOC_096324	GRHL2	TCONS_00460107	TCONS_00460356
XLOC_096462	OXR1	TCONS_00450657	TCONS_00449339;TCONS_00450984
XLOC_096697	MTBP	TCONS_00461472	TCONS_00461219;TCONS_00455903;TCONS_00462640
XLOC_097107	PPP1R16A	TCONS_00456654	TCONS_00452809;TCONS_00450292;TCONS_00462420;TCONS_00461229;TCONS_00458394;TCONS_00457130;TCONS_00465999;TCONS_00449429
XLOC_097149	TDRP	TCONS_00451800	TCONS_00456660
XLOC_097156	ERICH1	TCONS_00452486;TCONS_00459158	TCONS_00455777
XLOC_097344	CTSB	TCONS_00449471;TCONS_00449472;TCONS_00451429;TCONS_00452543;TCONS_00451263;TCONS_00463356;TCONS_00451670	TCONS_00467934;TCONS_00457138;TCONS_00461899;TCONS_00451265
XLOC_097377	DLC1	TCONS_00460860	TCONS_00461662;TCONS_00464649
XLOC_097448	MTUS1	TCONS_00450086	TCONS_00450805
XLOC_097472	ASAH1	TCONS_00451557	TCONS_00450091;TCONS_00450311
XLOC_097581	REEP4	TCONS_00465788	TCONS_00461901;TCONS_00460162
XLOC_097599	BIN3	TCONS_00460163	TCONS_00449554;TCONS_00465790;TCONS_00459469;TCONS_00458427;TCONS_00451806
XLOC_097700	CLU	TCONS_00449587;TCONS_00449596;TCONS_00450106;TCONS_00450448;TCONS_00449591;TCONS_00450108;TCONS_00450107;TCONS_00450689;TCONS_00450562;TCONS_00455292;TCONS_00461357;TCONS_00466999;TCONS_00451808;TCONS_00452498	TCONS_00450110;TCONS_00449599
XLOC_097701	CCDC25	TCONS_00450111	TCONS_00450693
XLOC_097708	FBXO16	TCONS_00456461;TCONS_00459219;TCONS_00456460;TCONS_00459221;TCONS_00459224;TCONS_00453769	TCONS_00460167;TCONS_00461670
XLOC_097887	SLC20A2	TCONS_00451374	TCONS_00462481;TCONS_00450118;TCONS_00457010
XLOC_098011	TCEA1	TCONS_00457569	TCONS_00455796;TCONS_00467434;TCONS_00462762;TCONS_00449650;TCONS_00450572;TCONS_00459939
XLOC_098129	ASPH	TCONS_00450465	TCONS_00450824;TCONS_00467810;TCONS_00460194;TCONS_00463316;TCONS_00463170;TCONS_00464274;TCONS_00467643;TCONS_00463172;TCONS_00456250;TCONS_00450132;TCONS_00451078;TCONS_00450131;TCONS_00456683;TCONS_00456252;TCONS_00450576;TCONS_00467646;TCONS_00456843;TCONS_00458472;TCONS_00456253;TCONS_00450706;TCONS_00456887;TCONS_00461920;TCONS_00456685;TCONS_00467710
XLOC_098424	TPD52	TCONS_00457362	TCONS_00462652;TCONS_00456888;TCONS_00450715;TCONS_00458508;TCONS_00451377;TCONS_00464964;TCONS_00449706;TCONS_00449707;TCONS_00449710;TCONS_00456490;TCONS_00467661;TCONS_00457035;TCONS_00457840;TCONS_00450146
XLOC_098784	ANKRD46	TCONS_00451587;TCONS_00450582	TCONS_00464111
XLOC_098809	NCALD	TCONS_00450586;TCONS_00451588	TCONS_00461514;TCONS_00468017;TCONS_00464117
XLOC_099263	MTSS1	TCONS_00460989;TCONS_00452660	TCONS_00460235;TCONS_00466771;TCONS_00467319;TCONS_00450188;TCONS_00450361;TCONS_00452774;TCONS_00449897
XLOC_099424	ST3GAL1	TCONS_00449907;TCONS_00451335	TCONS_00450196;TCONS_00450365
XLOC_099465	TRAPPC9	TCONS_00450366	TCONS_00450198;TCONS_00450197;TCONS_00451635;TCONS_00456740;TCONS_00464716;TCONS_00459360;TCONS_00459361
XLOC_099570	LYNX1	TCONS_00452107	TCONS_00460264;TCONS_00460265;TCONS_00451967;TCONS_00451831
XLOC_099598	NAPRT	TCONS_00451889	TCONS_00458014;TCONS_00451389;TCONS_00456766;TCONS_00466067;TCONS_00456067;TCONS_00459556;TCONS_00467545;TCONS_00451166;TCONS_00461973;TCONS_00459372;TCONS_00449926;TCONS_00450490;TCONS_00458885;TCONS_00451167;TCONS_00456550;TCONS_00457930;TCONS_00457268;TCONS_00458642;TCONS_00457269;TCONS_00458643;TCONS_00465642;TCONS_00466832;TCONS_00467824;TCONS_00452431;TCONS_00450371;TCONS_00449928;TCONS_004…
XLOC_099621	OPLAH	TCONS_00467505	TCONS_00461981;TCONS_00467346;TCONS_00458665
XLOC_099699	KANK1	TCONS_00473902;TCONS_00489219;TCONS_00473032;TCONS_00473520	TCONS_00479203;TCONS_00477521;TCONS_00482715;TCONS_00489633;TCONS_00489056;TCONS_00470116;TCONS_00489412;TCONS_00469949
XLOC_099821	RCL1	TCONS_00468062;TCONS_00472326;TCONS_00469354;TCONS_00471578;TCONS_00471377;TCONS_00476723	TCONS_00469691;TCONS_00471709
XLOC_099867	UHRF2	TCONS_00473530	TCONS_00480028;TCONS_00472163;TCONS_00482327;TCONS_00478814
XLOC_099879	KDM4C	TCONS_00468080;TCONS_00476365	TCONS_00470454;TCONS_00469359;TCONS_00474454;TCONS_00485024;TCONS_00485027;TCONS_00489221
XLOC_099923	LURAP1L	TCONS_00468085;TCONS_00480035;TCONS_00480036	TCONS_00472930
XLOC_099997	CNTLN	TCONS_00473212;TCONS_00474811;TCONS_00489268	TCONS_00473542
XLOC_100223	DNAJA1	TCONS_00473941	TCONS_00468124;TCONS_00485180
XLOC_100267	IL11RA	TCONS_00471042;TCONS_00489415;TCONS_00488653;TCONS_00473040	TCONS_00487633;TCONS_00485181;TCONS_00470657;TCONS_00472421
XLOC_100623	ANKRD20A4P	TCONS_00488049	TCONS_00474888
XLOC_100680	ZNG1E	TCONS_00482350;TCONS_00468236;TCONS_00468238;TCONS_00476946;TCONS_00472333	TCONS_00471647
XLOC_100693	-	TCONS_00470687	TCONS_00489484
XLOC_100759	ZNG1C	TCONS_00470693	TCONS_00468270
XLOC_100800	ENSG00000285130	TCONS_00468287;TCONS_00471996;TCONS_00471921;TCONS_00471795;TCONS_00471796;TCONS_00471797;TCONS_00482742	TCONS_00471792
XLOC_100823	SMC5	TCONS_00482172	TCONS_00482623;TCONS_00471390
XLOC_100888	OSTF1	TCONS_00468315	TCONS_00480164
XLOC_100917	GCNT1	TCONS_00486808	TCONS_00482744;TCONS_00481666
XLOC_101115	CTSL	TCONS_00470143;TCONS_00483134;TCONS_00486084;TCONS_00486085;TCONS_00472427	TCONS_00468348
XLOC_101138	SECISBP2	TCONS_00473139;TCONS_00484180	TCONS_00480184;TCONS_00471247;TCONS_00472339;TCONS_00489105
XLOC_101211	WNK2	TCONS_00486453	TCONS_00480195;TCONS_00484182
XLOC_101265	AOPEP	TCONS_00474543;TCONS_00470717;TCONS_00468376;TCONS_00471474;TCONS_00469408;TCONS_00469743;TCONS_00474940;TCONS_00478211	TCONS_00489227;TCONS_00471652;TCONS_00477327;TCONS_00484412;TCONS_00477328;TCONS_00478576;TCONS_00480209;TCONS_00479279
XLOC_101350	TMOD1	TCONS_00469975;TCONS_00469411;TCONS_00473634	TCONS_00477896
XLOC_101503	SLC44A1	TCONS_00471396	TCONS_00471118
XLOC_101533	RAD23B	TCONS_00469422	TCONS_00469979;TCONS_00488475
XLOC_101560	PALM2AKAP2	TCONS_00469751;TCONS_00488284;TCONS_00471195;TCONS_00483143	TCONS_00477590;TCONS_00470493
XLOC_101616	GNG10	TCONS_00471808;TCONS_00480246;TCONS_00472585	TCONS_00469426;TCONS_00468441
XLOC_101662	SLC31A1	TCONS_00468452	TCONS_00488331
XLOC_101687	ORM2	TCONS_00471122;TCONS_00469756;TCONS_00483853;TCONS_00468462;TCONS_00475615;TCONS_00488720;TCONS_00488070;TCONS_00468471;TCONS_00469757;TCONS_00468473;TCONS_00474979;TCONS_00473147;TCONS_00471252;TCONS_00488721	TCONS_00468472
XLOC_101750	GSN	TCONS_00485740;TCONS_00468489	TCONS_00469449;TCONS_00472179;TCONS_00478400;TCONS_00471813;TCONS_00483538;TCONS_00479612;TCONS_00483365;TCONS_00487133;TCONS_00483539;TCONS_00471814;TCONS_00472344
XLOC_101825	NEK6	TCONS_00469454	TCONS_00484930;TCONS_00468497;TCONS_00486194;TCONS_00489112
XLOC_101850	RABEPK	TCONS_00470324	TCONS_00484931;TCONS_00469456;TCONS_00479618;TCONS_00488191;TCONS_00489369
XLOC_101906	GARNL3	TCONS_00489114	TCONS_00480274
XLOC_101910	SLC2A8	TCONS_00477611	TCONS_00489644;TCONS_00479085;TCONS_00480276;TCONS_00470769;TCONS_00484742
XLOC_101920	FPGS	TCONS_00468511;TCONS_00469461;TCONS_00469993;TCONS_00468515	TCONS_00480283;TCONS_00472532;TCONS_00489016
XLOC_101930	SLC25A25	TCONS_00471256;TCONS_00470169;TCONS_00471331;TCONS_00472732;TCONS_00469465;TCONS_00471598	TCONS_00469994
XLOC_101941	COQ4	TCONS_00468525	TCONS_00475950;TCONS_00468527
XLOC_101964	PHYHD1	TCONS_00472451;TCONS_00489491;TCONS_00488481;TCONS_00481265;TCONS_00487666;TCONS_00470333;TCONS_00483203;TCONS_00488378;TCONS_00483204;TCONS_00475963;TCONS_00481266;TCONS_00468540	TCONS_00489118;TCONS_00470523;TCONS_00484135;TCONS_00475013
XLOC_101971	PTPA	TCONS_00468542	TCONS_00474580;TCONS_00469480;TCONS_00478405;TCONS_00469479;TCONS_00480315;TCONS_00477467;TCONS_00482778
XLOC_102073	ADAMTS13	TCONS_00471940;TCONS_00488080;TCONS_00472593;TCONS_00475032;TCONS_00473684;TCONS_00471058;TCONS_00485753	TCONS_00471828;TCONS_00470188;TCONS_00471334;TCONS_00480352;TCONS_00489566;TCONS_00489125;TCONS_00489126
XLOC_102130	EGFL7	TCONS_00470342	TCONS_00478616;TCONS_00472199;TCONS_00480373;TCONS_00481285;TCONS_00469787
XLOC_102135	PHPT1	TCONS_00473072;TCONS_00469493;TCONS_00471834;TCONS_00470532;TCONS_00489043	TCONS_00484755;TCONS_00470344;TCONS_00471833;TCONS_00489193;TCONS_00487673;TCONS_00468614;TCONS_00485580;TCONS_00486863
XLOC_102137	C8G	TCONS_00468628;TCONS_00488485;TCONS_00489604	TCONS_00468623;TCONS_00488444
XLOC_102138	LCN12	TCONS_00488779	TCONS_00483215
XLOC_102157	ARRDC1	TCONS_00470351	TCONS_00482220;TCONS_00468645;TCONS_00485244;TCONS_00480401;TCONS_00485078;TCONS_00471841;TCONS_00488634;TCONS_00475487;TCONS_00483154;TCONS_00475052
XLOC_102318	SPATA6L	TCONS_00474139;TCONS_00472039;TCONS_00469801;TCONS_00471843;TCONS_00489606	TCONS_00474602
XLOC_102329	AK3	TCONS_00469503;TCONS_00482449	TCONS_00472204;TCONS_00478415;TCONS_00472205;TCONS_00484202
XLOC_102740	CAAP1	TCONS_00482479	TCONS_00470363
XLOC_102867	B4GALT1	TCONS_00470024	TCONS_00469516
XLOC_102939	TLN1	TCONS_00483949	TCONS_00471857;TCONS_00483394;TCONS_00470551;TCONS_00480539;TCONS_00480540
XLOC_103020	ENSG00000283886	TCONS_00488495;TCONS_00484846;TCONS_00470218	TCONS_00480569;TCONS_00488496;TCONS_00479374
XLOC_103117	ZNG1F	TCONS_00471686;TCONS_00473402	TCONS_00476822;TCONS_00481412;TCONS_00485794
XLOC_103224	ENSG00000290549	TCONS_00469844;TCONS_00469843;TCONS_00474236;TCONS_00470888;TCONS_00472705	TCONS_00489503
XLOC_103578	PRUNE2	TCONS_00478049;TCONS_00478051	TCONS_00486258;TCONS_00486263;TCONS_00477737
XLOC_103686	ENSG00000290551	TCONS_00474688;TCONS_00471521	TCONS_00489046;TCONS_00476163
XLOC_103730	HNRNPK	TCONS_00470229	TCONS_00469562;TCONS_00469559;TCONS_00470052;TCONS_00471524;TCONS_00477390;TCONS_00488869;TCONS_00485622;TCONS_00483480
XLOC_103850	SPTLC1	TCONS_00484092	TCONS_00469571;TCONS_00469013
XLOC_103869	IPPK	TCONS_00470059	TCONS_00476855;TCONS_00478517;TCONS_00480684
XLOC_103946	FANCC	TCONS_00470399;TCONS_00470929	TCONS_00472065;TCONS_00478094;TCONS_00478302
XLOC_104040	TBC1D2	TCONS_00469586;TCONS_00475246;TCONS_00488383	TCONS_00470065;TCONS_00480991;TCONS_00472386;TCONS_00482545
XLOC_104086	BAAT	TCONS_00469069;TCONS_00469591;TCONS_00469589;TCONS_00469590;TCONS_00471166;TCONS_00471354;TCONS_00471766;TCONS_00470067;TCONS_00471688;TCONS_00472909	TCONS_00471538;TCONS_00489049;TCONS_00471689
XLOC_104117	ABCA1	TCONS_00475264;TCONS_00469593	TCONS_00489257;TCONS_00476240
XLOC_104189	PTPN3	TCONS_00470242;TCONS_00471691	TCONS_00472143
XLOC_104229	PTGR1	TCONS_00469144;TCONS_00471769;TCONS_00475274;TCONS_00488320;TCONS_00469142;TCONS_00485352;TCONS_00489381;TCONS_00469596;TCONS_00469145;TCONS_00488872;TCONS_00488426;TCONS_00472144;TCONS_00472615	TCONS_00473181
XLOC_104280	ALAD	TCONS_00471547;TCONS_00469604;TCONS_00471293;TCONS_00470589;TCONS_00471433;TCONS_00471546;TCONS_00470244;TCONS_00469161	TCONS_00489441
XLOC_104294	AMBP	TCONS_00469607;TCONS_00472147;TCONS_00471222;TCONS_00471882;TCONS_00469174;TCONS_00469178;TCONS_00489146	TCONS_00489331
XLOC_104295	KIF12	TCONS_00474735;TCONS_00474739	TCONS_00472073;TCONS_00488955;TCONS_00485271
XLOC_104299	AKNA	TCONS_00489000	TCONS_00489149
XLOC_104378	PSMD5	TCONS_00489262	TCONS_00469614;TCONS_00471364
XLOC_104448	DENND1A	TCONS_00487178	TCONS_00471304;TCONS_00489154;TCONS_00478520;TCONS_00478796
XLOC_104485	PSMB7	TCONS_00470415;TCONS_00470416	TCONS_00469233;TCONS_00481574
XLOC_104569	ENSG00000257524	TCONS_00469645;TCONS_00471565;TCONS_00470094	TCONS_00469260;TCONS_00478705;TCONS_00478707;TCONS_00471895
XLOC_104585	GOLGA2	TCONS_00469921	TCONS_00470423;TCONS_00478479;TCONS_00471369;TCONS_00477418;TCONS_00482594
XLOC_104586	TRUB2	TCONS_00469271	TCONS_00476313
XLOC_104592	DYNC2I2	TCONS_00469272;TCONS_00488015;TCONS_00471183	TCONS_00478524;TCONS_00478714;TCONS_00479771;TCONS_00469273;TCONS_00487611
XLOC_104600	ENSG00000286112	TCONS_00473190	TCONS_00477422;TCONS_00469650;TCONS_00478715;TCONS_00470096;TCONS_00473111;TCONS_00469651;TCONS_00484327;TCONS_00489085
XLOC_104607	CRAT	TCONS_00471569;TCONS_00484713;TCONS_00489336;TCONS_00474411;TCONS_00470099;TCONS_00474776;TCONS_00469927;TCONS_00470611	TCONS_00469655;TCONS_00470425;TCONS_00485273
XLOC_104669	UCK1	TCONS_00488704	TCONS_00469658;TCONS_00471444
XLOC_104735	SARDH	TCONS_00471016;TCONS_00471372;TCONS_00475591;TCONS_00474787;TCONS_00472265;TCONS_00469667;TCONS_00475374;TCONS_00469668;TCONS_00469670;TCONS_00473482;TCONS_00489391;TCONS_00470436;TCONS_00471309;TCONS_00471446;TCONS_00471445;TCONS_00489004;TCONS_00489338	TCONS_00469666
XLOC_104736	VAV2	TCONS_00489053;TCONS_00470271;TCONS_00482860	TCONS_00470272;TCONS_00488303;TCONS_00486040
XLOC_104821	EXD3	TCONS_00472634	TCONS_00483825;TCONS_00477818
XLOC_105028	CA5BP1	TCONS_00503742	TCONS_00495317;TCONS_00493247;TCONS_00498456;TCONS_00502990
XLOC_105048	REPS2	TCONS_00493134	TCONS_00493274
XLOC_105134	ENSG00000288706	TCONS_00490489;TCONS_00492873;TCONS_00490490;TCONS_00491334;TCONS_00490486;TCONS_00490491;TCONS_00490484;TCONS_00491086	TCONS_00490488
XLOC_105178	GK	TCONS_00498055;TCONS_00490502;TCONS_00491782;TCONS_00491783;TCONS_00491338;TCONS_00492406	TCONS_00495392;TCONS_00500490
XLOC_105217	PRRG1	TCONS_00491094;TCONS_00501256;TCONS_00502299	TCONS_00501532;TCONS_00503782
XLOC_105270	DDX3X	TCONS_00493729	TCONS_00491097;TCONS_00503481;TCONS_00496309
XLOC_105323	ZNF674-AS1	TCONS_00495395;TCONS_00491103	TCONS_00491479
XLOC_105328	RGN	TCONS_00491348;TCONS_00492328;TCONS_00490553;TCONS_00492574;TCONS_00490557;TCONS_00503564;TCONS_00490558;TCONS_00495085	TCONS_00491104
XLOC_105341	TIMP1	TCONS_00491799	TCONS_00500071
XLOC_105357	HDAC6	TCONS_00496471;TCONS_00494182	TCONS_00492330;TCONS_00499620
XLOC_105530	FAAH2	TCONS_00491142;TCONS_00491143;TCONS_00493283	TCONS_00497203
XLOC_105845	SH3BGRL	TCONS_00492290	TCONS_00498850
XLOC_106069	ARMCX5-GPRASP2	TCONS_00492739	TCONS_00491704;TCONS_00500717;TCONS_00495448;TCONS_00491822;TCONS_00496319
XLOC_106308	WDR44	TCONS_00491509	TCONS_00491174
XLOC_106316	IL13RA1	TCONS_00492966;TCONS_00499297	TCONS_00497328;TCONS_00495998
XLOC_106323	LONRF3	TCONS_00492818	TCONS_00493224
XLOC_106326	PGRMC1	TCONS_00492741	TCONS_00503908
XLOC_106428	XPNPEP2	TCONS_00492913	TCONS_00504288
XLOC_106706	IKBKG	TCONS_00503791	TCONS_00492200;TCONS_00491197;TCONS_00493357;TCONS_00491847;TCONS_00503793;TCONS_00503794;TCONS_00491201;TCONS_00497423;TCONS_00503795;TCONS_00503444
XLOC_106756	ASMTL	TCONS_00492163;TCONS_00491205	TCONS_00491207;TCONS_00503491
XLOC_106789	ARSD	TCONS_00491213	TCONS_00492204
XLOC_106790	ARSL	TCONS_00503492;TCONS_00490814;TCONS_00490816;TCONS_00492502	TCONS_00493359
XLOC_106858	MID1	TCONS_00491857	TCONS_00492206;TCONS_00495774;TCONS_00494317;TCONS_00501891;TCONS_00497492
XLOC_106926	ASB9	TCONS_00492597;TCONS_00492598	TCONS_00493232;TCONS_00497505;TCONS_00490821
XLOC_107148	DYNLT3	TCONS_00492599	TCONS_00491223
XLOC_107371	HUWE1	TCONS_00500854	TCONS_00492836;TCONS_00495532;TCONS_00497685;TCONS_00497695
XLOC_107380	PHF8	TCONS_00494499;TCONS_00498987	TCONS_00492890;TCONS_00496957;TCONS_00491874;TCONS_00493478
XLOC_107427	SPIN3	TCONS_00503963	TCONS_00492710;TCONS_00494355;TCONS_00499957;TCONS_00492079
XLOC_107879	TSPAN6	TCONS_00492473	TCONS_00492552;TCONS_00497803
XLOC_107988	SERPINA7	TCONS_00491545;TCONS_00490986;TCONS_00491271;TCONS_00504165;TCONS_00504167	TCONS_00490988
XLOC_108007	TSC22D3	TCONS_00490994;TCONS_00490993;TCONS_00492796;TCONS_00490995;TCONS_00492476	TCONS_00492314;TCONS_00491887
XLOC_108251	AIFM1	TCONS_00492172	TCONS_00491462;TCONS_00491048;TCONS_00492562
XLOC_108274	IGSF1	TCONS_00500361;TCONS_00503437	TCONS_00499137;TCONS_00499796
XLOC_108292	RAP2C	TCONS_00492769;TCONS_00493048	TCONS_00503976;TCONS_00492676
XLOC_108432	EOLA2	TCONS_00497965	TCONS_00491056;TCONS_00495298;TCONS_00495378;TCONS_00504241;TCONS_00500248;TCONS_00494792;TCONS_00492677;TCONS_00504093;TCONS_00497966;TCONS_00491467
XLOC_108483	FLNA	TCONS_00494972	TCONS_00500175;TCONS_00495903;TCONS_00491904;TCONS_00495645;TCONS_00495644;TCONS_00500809
XLOC_108510	CMC4	TCONS_00494973	TCONS_00500014
