# Supplementary material for: Long-read transcriptome landscapes of primary and metastatic liver cancers at transcript resolution
Source: Biomark Res. 2024 Jan 8;12:4. doi: 10.1186/s40364-023-00554-w (PMC10773130; doi:10.1186/s40364-023-00554-w)
Supplement: Supplementary file 5 — Supplementary Material 5 [file 40364_2023_554_MOESM5_ESM.xlsx]

## Sheet: CRC_DET
	FDR	logfc	type	symbol
TCONS_00041418	7.36581e-05	Infinite	NNC	WASH7P
TCONS_00012714	0.036729	-Infinite	NNC	MIR6859-1
TCONS_00005922	0.0347608	Infinite	NNC	WASH7P
TCONS_00009502	0.00224717	-Infinite	Others	WASH9P
TCONS_00041687	7.74304e-10	Infinite	NNC	WASH9P
TCONS_00033859	0.000132907	-Infinite	NNC	WASH9P
TCONS_00022093	5.69314e-09	Infinite	NNC	MIR6859-2
TCONS_00011090	0.000299189	3.14013	NIC	ENSG00000291215
TCONS_00012406	0.0240695	Infinite	NNC	NOC2L
TCONS_00044250	0.0248962	-Infinite	NIC	NOC2L
TCONS_00041843	1.33874e-07	-Infinite	NNC	NOC2L
TCONS_00036631	1.06803e-11	Infinite	NNC	AGRN
TCONS_00040146	1.4072e-08	-Infinite	NNC	AGRN
TCONS_00029171	0.0482576	Infinite	NNC	ENSG00000242590
TCONS_00026898	0.000943252	-1.56273	NNC	SDF4
TCONS_00044940	0.0453145	1.411	FSM	SDF4
TCONS_00009509	0.0164547	-Infinite	NNC	UBE2J2
TCONS_00012718	0.00743284	-Infinite	FSM	ACAP3
TCONS_00032521	0.00822585	-Infinite	NIC	ACAP3
TCONS_00031494	8.1653e-05	-Infinite	NIC	PUSL1
TCONS_00035861	0.000135321	-1.21491	NIC	INTS11
TCONS_00028410	0.0001078	-3.9683	NIC	INTS11
TCONS_00026136	1.87751e-05	-Infinite	FSM	INTS11
TCONS_00010615	0.00156031	2.19453	FSM	INTS11
TCONS_00012720	4.21208e-08	4.14242	FSM	DVL1
TCONS_00029379	9.74134e-08	-3.51143	FSM	AURKAIP1
TCONS_00012957	0.0188126	2.19832	NNC	CCNL2
TCONS_00005929	0.00139223	Infinite	NIC	CCNL2
TCONS_00019768	0.0125081	-Infinite	NNC	CCNL2
TCONS_00003909	1.21591e-07	Infinite	FSM	CCNL2
TCONS_00013643	3.9553e-05	Infinite	FSM	CCNL2
TCONS_00018516	0.00383695	Infinite	NIC	CCNL2
TCONS_00007699	0.000634754	2.42882	NIC	CCNL2
TCONS_00013193	0.000903541	1.03278	NIC	CCNL2
TCONS_00014150	0.00153964	4.72386	NNC	CCNL2
TCONS_00032545	3.61712e-06	-2.26739	FSM	CCNL2
TCONS_00014788	0.00691292	1.49346	NIC	CCNL2
TCONS_00050918	0.0227395	2.54652	FSM	CCNL2
TCONS_00032547	0.0191314	2.64106	Others	RN7SL657P
TCONS_00028508	0.000138627	2.1111	NIC	VWA1
TCONS_00031503	2.8821e-06	Infinite	NNC	ATAD3B
TCONS_00031504	1.7105e-07	-4.52538	NNC	ATAD3B
TCONS_00019242	1.65228e-10	-Infinite	NIC	ATAD3B
TCONS_00031512	0.000141307	-3.95874	NIC	ATAD3A
TCONS_00005402	6.77919e-09	-4.34162	FSM	ATAD3A
TCONS_00043457	1.21752e-15	Infinite	FSM	MMP23B
TCONS_00006736	0.0235711	-Infinite	FSM	CDK11B
TCONS_00044251	0.0251679	-Infinite	NNC	CDK11B
TCONS_00008158	0.0144462	1.5761	FSM	SLC35E2B
TCONS_00012169	2.72127e-06	1.92422	FSM	NADK
TCONS_00052500	2.48449e-10	-Infinite	NNC	NADK
TCONS_00012409	4.89883e-34	Infinite	FSM	GNB1
TCONS_00030721	0.0179628	-1.1743	NIC	GNB1
TCONS_00008660	2.60149e-07	-Infinite	NNC	GNB1
TCONS_00013647	0.00636621	-Infinite	FSM	TMEM52
TCONS_00026579	0.0466979	-Infinite	NNC	PRKCZ
TCONS_00044392	4.53326e-05	-1.43269	NNC	TNFRSF14
TCONS_00031532	0.00319477	-1.17508	NIC	TNFRSF14
TCONS_00035203	0.00487303	-1.40519	NNC	ENSG00000228037
TCONS_00031543	7.78863e-09	-Infinite	NIC	PRXL2B
TCONS_00049603	1.07894e-07	-Infinite	NNC	PRXL2B
TCONS_00029024	0.0463584	3.45744	FSM	PRXL2B
TCONS_00026584	0.000910974	-2.13611	NNC	ARHGEF16
TCONS_00031006	0.000653998	-3.08516	FSM	ARHGEF16
TCONS_00012958	0.0104652	1.92145	FSM	MEGF6
TCONS_00014901	0.000306755	Infinite	FSM	TP73-AS1
TCONS_00056483	0.0213066	-Infinite	NIC	LRRC47
TCONS_00049964	6.72768e-06	-Infinite	NNC	NPHP4
TCONS_00038863	0.0373675	1.96951	FSM	KCNAB2
TCONS_00047673	0.000100234	-3.73317	NNC	RPL22
TCONS_00036376	8.09969e-08	Infinite	NNC	ICMT
TCONS_00007263	0.0266415	-2.91037	FSM	ACOT7
TCONS_00013790	0.0149839	1.3723	FSM	ACOT7
TCONS_00014011	0.0114951	1.11526	NIC	ESPN
TCONS_00005412	3.7255e-11	-Infinite	NIC	ESPN
TCONS_00043930	0.0376316	Infinite	FSM	TNFRSF25
TCONS_00012727	0.00472895	1.34894	FSM	KLHL21
TCONS_00034103	0.0222913	-1.26641	FSM	THAP3
TCONS_00018526	0.0332089	3.87831	FSM	DNAJC11
TCONS_00031577	0.00131173	-Infinite	NIC	VAMP3
TCONS_00031578	0.00101991	-Infinite	NIC	VAMP3
TCONS_00032609	0.00123066	5.2875	NNC	UTS2
TCONS_00002338	4.75589e-08	2.11872	FSM	PARK7
TCONS_00052444	0.000309806	-5.87362	NIC	PARK7
TCONS_00003947	0.010798	1.71255	FSM	ERRFI1
TCONS_00005947	0.000882173	2.12344	FSM	ERRFI1
TCONS_00026586	0.0079476	1.96	FSM	SLC45A1
TCONS_00038723	0.0296867	1.40006	NNC	RERE
TCONS_00032612	0.00221587	1.02475	NIC	RERE
TCONS_00046962	5.99723e-07	6.38547	NNC	ENO1
TCONS_00032615	0.0094375	-Infinite	NIC	ENO1
TCONS_00055451	4.0712e-09	-Infinite	NIC	ENO1
TCONS_00039854	5.00301e-05	-4.11972	NIC	ENO1
TCONS_00040296	0.00523866	-Infinite	NNC	ENO1
TCONS_00039455	1.24964e-08	4.64104	NNC	ENO1
TCONS_00053952	0.0159843	-Infinite	NNC	H6PD
TCONS_00013059	0.00504437	-Infinite	NNC	H6PD
TCONS_00013650	0.0176907	-Infinite	FSM	ENSG00000235263
TCONS_00027881	0.0206164	1.06817	FSM	TMEM201
TCONS_00046210	0.0135564	-2.09822	NNC	TMEM201
TCONS_00013535	5.24817e-06	-Infinite	FSM	PIK3CD
TCONS_00026918	0.000108269	4.13346	NIC	CLSTN1
TCONS_00028848	0.034602	-Infinite	NIC	CLSTN1
TCONS_00013206	3.86518e-07	Infinite	NIC	CLSTN1
TCONS_00026145	1.48122e-06	-Infinite	FSM	CLSTN1
TCONS_00037247	0.00123803	-Infinite	NNC	CTNNBIP1
TCONS_00032634	0.0460964	-Infinite	FSM	CTNNBIP1
TCONS_00041866	0.0326623	-Infinite	Others	UBE4B
TCONS_00019254	0.00433916	-Infinite	NIC	KIF1B
TCONS_00019781	1.4738e-05	-Infinite	Others	PEX14
TCONS_00020249	0.0272838	1.78273	NNC	PEX14
TCONS_00032642	0.00932424	-Infinite	FSM	CASZ1
TCONS_00010544	3.04476e-07	-Infinite	FSM	TARDBP
TCONS_00003973	0.00235184	2.59947	FSM	MASP2
TCONS_00003974	0.00396381	Infinite	FSM	MASP2
TCONS_00050391	0.0061106	1.93173	FSM	SRM
TCONS_00032650	0.0148421	-Infinite	FSM	EXOSC10
TCONS_00017437	6.72712e-05	-Infinite	NNC	EXOSC10
TCONS_00037994	0.0349168	1.05771	FSM	MTOR
TCONS_00026591	8.67076e-05	-Infinite	FSM	ANGPTL7
TCONS_00037256	8.6401e-12	-Infinite	Others	MTOR
TCONS_00039786	0.00546331	1.29664	NIC	FBXO44
TCONS_00005421	0.012468	-Infinite	FSM	FBXO44
TCONS_00043281	0.0176873	-Infinite	FSM	MAD2L2
TCONS_00038571	8.47881e-06	-Infinite	NIC	AGTRAP
TCONS_00047072	0.0113576	Infinite	FSM	CLCN6
TCONS_00003979	5.4175e-05	3.64199	FSM	KIAA2013
TCONS_00032655	2.68211e-18	Infinite	NNC	KIAA2013
TCONS_00032661	0.000498635	-Infinite	NNC	KIAA2013
TCONS_00046224	0.0113975	-Infinite	NNC	PLOD1
TCONS_00055530	1.14583e-06	-Infinite	NNC	PLOD1
TCONS_00010722	0.0176519	-Infinite	NIC	MFN2
TCONS_00008399	0.00293653	-Infinite	NIC	MFN2
TCONS_00015202	0.0382271	-2.83163	NIC	DHRS3
TCONS_00039461	0.0012711	-Infinite	Others	DHRS3
TCONS_00010379	0.0397595	1.07623	NIC	DHRS3
TCONS_00054048	0.00673146	-3.60033	NIC	DHRS3
TCONS_00026280	0.0385651	-3.03998	FSM	PDPN
TCONS_00028511	7.9723e-05	1.86148	FSM	KAZN
TCONS_00029787	0.0311762	-2.14277	FSM	TMEM51
TCONS_00013882	0.0188922	1.09501	FSM	TMEM51
TCONS_00027885	0.0472892	2.58365	NIC	TMEM51
TCONS_00031010	0.00878899	-1.20073	NIC	EFHD2
TCONS_00014015	0.00947784	Infinite	FSM	PLEKHM2
TCONS_00002388	0.003298	-Infinite	FSM	TMEM82
TCONS_00012869	0.00251634	1.18085	FSM	FBLIM1
TCONS_00030741	0.0178541	-Infinite	NIC	ZBTB17
TCONS_00038156	7.30074e-11	-Infinite	FSM	SRARP
TCONS_00007269	0.00184307	1.95967	FSM	EPHA2
TCONS_00026148	0.00717815	-Infinite	NIC	ARHGEF19
TCONS_00044166	0.040649	1.96658	FSM	NECAP2
TCONS_00030474	0.0368587	2.55795	FSM	NECAP2
TCONS_00027600	0.00109924	-Infinite	NNC	NBPF1
TCONS_00015621	0.00602385	1.41085	Others	NBPF1
TCONS_00014352	0.00811992	Infinite	NIC	CROCCP2
TCONS_00022103	0.00519689	-Infinite	NIC	CROCCP2
TCONS_00042288	0.0493633	1.2756	FSM	ENSG00000238142
TCONS_00026442	0.0148287	1.33521	FSM	MFAP2
TCONS_00032693	0.0097262	-Infinite	NNC	ATP13A2
TCONS_00028596	0.0276526	-Infinite	NIC	ATP13A2
TCONS_00015047	4.09558e-08	Infinite	NIC	ATP13A2
TCONS_00055708	0.00443108	-1.7516	FSM	SDHB
TCONS_00016141	7.63554e-06	-Infinite	NIC	SDHB
TCONS_00041104	0.00716371	-Infinite	NIC	PADI3
TCONS_00031133	0.0386336	-Infinite	FSM	PADI3
TCONS_00019810	0.0333786	2.79794	Others	RCC2
TCONS_00031639	0.0130004	-Infinite	NNC	ARHGEF10L
TCONS_00027310	3.80484e-09	-Infinite	NNC	ARHGEF10L
TCONS_00026600	0.0115794	2.06229	FSM	ARHGEF10L
TCONS_00047086	0.0472387	-Infinite	NIC	ARHGEF10L
TCONS_00027890	0.0367829	-Infinite	FSM	ACTL8
TCONS_00005976	0.000715599	2.57131	FSM	ALDH4A1
TCONS_00053620	0.00885517	-Infinite	NNC	UBR4
TCONS_00032704	0.00349919	-Infinite	NIC	UBR4
TCONS_00041700	0.0139962	2.55922	FSM	UBR4
TCONS_00028111	0.000180783	Infinite	NNC	UBR4
TCONS_00055463	5.62107e-05	-Infinite	FSM	EMC1
TCONS_00049505	0.0182115	-Infinite	FSM	EMC1
TCONS_00011664	0.00122668	Infinite	NNC	AKR7A3
TCONS_00009572	0.00023612	-1.47763	NIC	AKR7A3
TCONS_00026154	0.0350693	1.91478	Others	RNU6-1099P
TCONS_00005466	0.00104286	Infinite	FSM	SLC66A1
TCONS_00031645	0.00198962	-5.69529	NIC	SLC66A1
TCONS_00026934	0.014799	3.15379	FSM	CAPZB
TCONS_00013734	3.996e-10	7.07271	FSM	NBL1
TCONS_00045966	0.0495749	-2.03163	Others	TMCO4
TCONS_00004065	0.00538665	-Infinite	FSM	PLA2G2A
TCONS_00045967	0.00801361	-Infinite	NIC	PLA2G2A
TCONS_00004064	0.0059578	-1.95648	FSM	PLA2G2A
TCONS_00004069	0.033559	-Infinite	FSM	PLA2G2A
TCONS_00056043	0.00797813	-Infinite	FSM	PLA2G2A
TCONS_00053019	0.00980159	Infinite	NIC	PLA2G5
TCONS_00024666	0.00946067	2.12254	FSM	PLA2G2D
TCONS_00047681	0.0251841	Infinite	FSM	PLA2G2D
TCONS_00005469	9.59542e-07	-Infinite	FSM	PINK1
TCONS_00019821	0.0417345	-Infinite	Others	KIF17
TCONS_00030752	0.0132711	1.72249	FSM	DDOST
TCONS_00048664	0.0349666	1.02098	NIC	KIF17
TCONS_00013947	0.000452202	1.66182	NIC	HP1BP3
TCONS_00051496	0.0337308	-1.39225	NNC	HP1BP3
TCONS_00039101	0.0151171	-Infinite	NIC	HP1BP3
TCONS_00037285	2.49245e-06	2.87533	NNC	HP1BP3
TCONS_00032730	0.00674296	2.27332	NIC	HP1BP3
TCONS_00008697	0.000637396	-Infinite	NIC	EIF4G3
TCONS_00011108	0.0176947	2.23562	FSM	ECE1
TCONS_00032745	0.00512976	1.14863	NIC	ECE1
TCONS_00005471	0.0109311	1.4184	FSM	ALPL
TCONS_00048316	0.0188564	-Infinite	NIC	RAP1GAP
TCONS_00013948	0.00146639	Infinite	FSM	RAP1GAP
TCONS_00029664	0.000160305	-Infinite	NNC	HSPG2
TCONS_00027619	0.000780881	-Infinite	NIC	HSPG2
TCONS_00035235	0.0236385	-Infinite	Others	-
TCONS_00002471	0.00143654	1.92695	FSM	C1QC
TCONS_00024639	0.00146803	2.81709	NNC	ENSG00000289692
TCONS_00002472	0.000232664	1.69542	FSM	C1QC
TCONS_00055935	0.00204378	-Infinite	NNC	ENSG00000289692
TCONS_00002475	0.00018554	1.25639	FSM	C1QB
TCONS_00016033	1.10896e-05	4.26459	FSM	C1QB
TCONS_00031662	0.00530457	2.69398	NNC	EPHB2
TCONS_00036681	0.00022276	-Infinite	NNC	KDM1A
TCONS_00031316	0.007018	-1.20257	FSM	E2F2
TCONS_00002479	6.66075e-06	-7.25916	FSM	RPL11
TCONS_00002480	0.000227113	-1.06145	FSM	RPL11
TCONS_00031682	0.0227038	-Infinite	FSM	LYPLA2
TCONS_00052551	0.0306254	-3.28539	NIC	LYPLA2
TCONS_00028522	0.00352696	-1.63357	NIC	LYPLA2
TCONS_00040154	0.0174833	-1.21029	NIC	LYPLA2
TCONS_00055602	0.0206654	-2.48895	NIC	GALE
TCONS_00015536	0.0253155	-2.43612	NNC	GALE
TCONS_00006785	0.0237614	-2.85862	NIC	HMGCL
TCONS_00052076	4.26435e-06	-Infinite	NNC	HMGCL
TCONS_00022435	0.00016572	-Infinite	NIC	HMGCL
TCONS_00014689	8.4862e-09	-Infinite	NIC	HMGCL
TCONS_00004107	8.08777e-07	4.04676	FSM	HMGCL
TCONS_00010391	0.0272838	2.3077	NNC	HMGCL
TCONS_00015369	0.0317175	1.09807	NNC	FUCA1
TCONS_00037301	0.039227	-1.11291	NIC	SRSF10
TCONS_00043294	0.0137014	1.87368	NNC	SRSF10
TCONS_00017940	0.0394786	-Infinite	NNC	SRRM1
TCONS_00031142	0.00616719	Infinite	NIC	SRRM1
TCONS_00043685	0.020366	-Infinite	NIC	SRRM1
TCONS_00015207	0.000393456	2.16175	FSM	RUNX3
TCONS_00040308	0.000297301	4.73895	NIC	RSRP1
TCONS_00007280	0.019764	1.58735	NNC	RSRP1
TCONS_00013329	3.45417e-06	-Infinite	FSM	MACO1
TCONS_00012299	0.0219637	1.02524	FSM	MAN1C1
TCONS_00007096	0.0215047	-Infinite	NIC	MAN1C1
TCONS_00045756	0.0224053	2.06568	NNC	MAN1C1
TCONS_00010231	0.00746669	-Infinite	FSM	MTFR1L
TCONS_00026166	0.0187101	-1.14324	FSM	AUNIP
TCONS_00038752	0.0172836	-Infinite	FSM	TRIM63
TCONS_00043809	0.0245153	-Infinite	NNC	UBXN11
TCONS_00008446	0.000752866	1.54521	FSM	CD52
TCONS_00037310	0.00646574	-2.55966	NIC	CRYBG2
TCONS_00037314	0.0262291	-Infinite	FSM	CRYBG2
TCONS_00002507	7.09958e-08	4.06692	FSM	HMGN2
TCONS_00048520	8.33096e-06	-Infinite	NNC	HMGN2
TCONS_00028692	0.000490516	-Infinite	FSM	RPS6KA1
TCONS_00031713	0.0152703	-Infinite	NIC	RPS6KA1
TCONS_00047472	0.0439798	-1.02504	FSM	RPS6KA1
TCONS_00044744	4.11223e-07	1.36857	FSM	ARID1A
TCONS_00011828	9.09002e-06	1.01108	FSM	ZDHHC18
TCONS_00006794	0.000415628	Infinite	NNC	NR0B2
TCONS_00042666	0.0242277	-Infinite	NNC	NUDC
TCONS_00052044	0.00181251	-Infinite	NNC	NUDC
TCONS_00026958	0.00500802	-Infinite	NIC	SLC9A1
TCONS_00032804	0.00701362	1.34978	FSM	MAP3K6
TCONS_00051821	0.00316411	Infinite	FSM	FCN3
TCONS_00004136	0.0447506	3.43888	FSM	FCN3
TCONS_00005996	0.0141621	3.05216	FSM	FCN3
TCONS_00008188	0.0365892	1.47269	FSM	FGR
TCONS_00036712	0.0236467	1.82704	FSM	FAM76A
TCONS_00055649	1.02092e-05	3.10979	NNC	STX12
TCONS_00035240	0.000465007	-Infinite	Others	SCARNA1
TCONS_00006476	3.70097e-08	1.6063	FSM	PPP1R8
TCONS_00031734	5.13618e-05	-3.06583	NNC	PPP1R8
TCONS_00050303	0.00440482	-Infinite	NNC	PPP1R8
TCONS_00031072	9.68623e-05	-Infinite	NNC	RPA2
TCONS_00031736	0.0243561	-Infinite	FSM	XKR8
TCONS_00002523	0.0430391	1.30679	FSM	ATP5IF1
TCONS_00054128	0.0104869	-Infinite	FSM	MED18
TCONS_00052164	4.55804e-05	-Infinite	FSM	PHACTR4
TCONS_00007951	0.00203595	1.29328	NIC	RCC1
TCONS_00049669	6.98419e-05	-2.27318	NNC	RCC1
TCONS_00013850	5.38743e-05	1.4423	FSM	RAB42
TCONS_00007104	0.00694043	-Infinite	FSM	GMEB1
TCONS_00002530	0.00553296	2.21859	FSM	YTHDF2
TCONS_00036719	4.43935e-07	-Infinite	FSM	YTHDF2
TCONS_00024641	0.00047105	-Infinite	NIC	YTHDF2
TCONS_00031743	0.0253556	-Infinite	NIC	EPB41
TCONS_00014363	0.0394468	2.27953	FSM	TMEM200B
TCONS_00004148	0.00230959	3.24225	FSM	SRSF4
TCONS_00026966	0.00273743	-1.94431	FSM	SRSF4
TCONS_00036407	0.000409581	-Infinite	NIC	MECR
TCONS_00006000	0.000270701	1.68932	FSM	LAPTM5
TCONS_00053858	0.00965883	2.33212	NNC	LAPTM5
TCONS_00012750	0.000236031	2.26414	NNC	LAPTM5
TCONS_00042571	0.00806022	2.72549	NIC	MIR4420
TCONS_00008709	0.0144462	1.88851	FSM	SDC3
TCONS_00008712	0.0019145	-Infinite	FSM	PUM1
TCONS_00010865	0.0240184	-Infinite	NIC	PUM1
TCONS_00033878	0.0236631	-Infinite	NNC	PUM1
TCONS_00024342	0.00299367	1.69183	FSM	FABP3
TCONS_00002537	0.00109755	1.67598	FSM	SERINC2
TCONS_00015452	9.85728e-07	-Infinite	NNC	SERINC2
TCONS_00031748	0.00638992	-3.75887	NIC	SERINC2
TCONS_00050306	7.03301e-09	-Infinite	NIC	SERINC2
TCONS_00012587	0.0157028	-2.34936	FSM	TINAGL1
TCONS_00014691	0.0203773	-Infinite	NNC	PEF1
TCONS_00024672	0.00122072	-Infinite	NNC	PEF1
TCONS_00032849	0.0110121	-Infinite	NNC	COL16A1
TCONS_00027648	0.00116449	1.91279	NIC	COL16A1
TCONS_00037346	0.000333883	-Infinite	NNC	COL16A1
TCONS_00047314	0.0251027	-Infinite	NNC	COL16A1
TCONS_00056498	0.0322965	-Infinite	NNC	COL16A1
TCONS_00040317	9.16637e-05	-Infinite	NIC	SPOCD1
TCONS_00010866	7.04951e-07	3.30111	FSM	PTP4A2
TCONS_00031760	0.0184229	1.67865	FSM	KHDRBS1
TCONS_00031763	0.00748453	2.16939	NNC	TMEM39B
TCONS_00044825	0.0419179	-1.62185	NIC	TMEM39B
TCONS_00007106	0.00976344	-Infinite	FSM	TXLNA
TCONS_00002545	0.00246215	-1.2	FSM	EIF3I
TCONS_00011486	0.0297664	Infinite	FSM	EIF3I
TCONS_00042889	0.00721452	-1.91611	FSM	EIF3I
TCONS_00049392	0.0286146	-Infinite	FSM	LCK
TCONS_00044407	0.00444373	-Infinite	NNC	HDAC1
TCONS_00031772	0.000639491	-4.51595	NIC	HDAC1
TCONS_00036724	0.0107894	-1.90555	NNC	HDAC1
TCONS_00006006	0.000101951	1.69523	FSM	BSDC1
TCONS_00009604	0.010448	1.90451	FSM	BSDC1
TCONS_00050400	0.00059338	-1.2085	NIC	ZBTB8OS
TCONS_00031776	0.0338442	-Infinite	FSM	RBBP4
TCONS_00044523	0.00471329	-Infinite	NNC	RBBP4
TCONS_00053712	0.012438	-Infinite	NIC	YARS1
TCONS_00038168	0.0060949	3.15739	FSM	S100PBP
TCONS_00021187	0.00175162	1.00253	NIC	FNDC5
TCONS_00029421	0.000763983	-2.45891	FSM	TMEM54
TCONS_00032887	0.0226011	-Infinite	NNC	TMEM54
TCONS_00028610	0.00162556	-1.37788	NNC	TMEM54
TCONS_00037351	0.0156998	-Infinite	FSM	RNF19B
TCONS_00004168	0.0161932	-Infinite	FSM	AK2
TCONS_00004170	8.87541e-17	Infinite	FSM	AK2
TCONS_00008196	0.0130583	1.12444	FSM	TRIM62
TCONS_00012885	2.88093e-05	3.22225	NIC	ZNF362
TCONS_00014368	5.28828e-08	2.69179	FSM	PHC2
TCONS_00015907	0.000124412	-Infinite	NNC	PHC2
TCONS_00030500	0.048147	-2.35282	NNC	GJB4
TCONS_00043962	0.00638286	-Infinite	NNC	GJB3
TCONS_00029427	2.20351e-06	-Infinite	FSM	SFPQ
TCONS_00024347	0.00458819	4.07332	NIC	SFPQ
TCONS_00007291	0.00039764	Infinite	FSM	KIAA0319L
TCONS_00007735	0.0155004	-Infinite	FSM	KIAA0319L
TCONS_00005511	0.00940898	-Infinite	FSM	NCDN
TCONS_00054399	0.00309834	-Infinite	NNC	AGO1
TCONS_00044113	0.0384821	-Infinite	FSM	AGO3
TCONS_00014462	0.00114799	1.05027	FSM	AGO3
TCONS_00029053	0.000236397	-1.63367	NIC	ADPRS
TCONS_00014976	0.000228468	-Infinite	FSM	MAP7D1
TCONS_00013739	5.30957e-06	Infinite	FSM	MAP7D1
TCONS_00013892	2.73442e-06	Infinite	FSM	MAP7D1
TCONS_00007110	0.00164638	1.14643	NNC	THRAP3
TCONS_00053969	3.30829e-05	-Infinite	NNC	THRAP3
TCONS_00044177	0.00484912	-Infinite	NNC	THRAP3
TCONS_00014977	0.00016381	Infinite	NNC	THRAP3
TCONS_00053579	0.00455158	1.21659	FSM	SH3D21
TCONS_00015374	0.00806022	1.11303	FSM	EVA1B
TCONS_00032965	0.000885602	5.36205	NIC	STK40
TCONS_00008719	0.0165419	2.29245	Others	STK40
TCONS_00025815	0.00817436	1.70379	FSM	MRPS15
TCONS_00008720	0.00088114	1.5027	FSM	CSF3R
TCONS_00011941	0.0386938	3.64233	FSM	CSF3R
TCONS_00033886	0.0292841	2.38633	NNC	CSF3R
TCONS_00033887	0.017607	1.62139	FSM	CSF3R
TCONS_00038387	0.00761211	Infinite	FSM	MEAF6
TCONS_00039489	0.0169843	-Infinite	FSM	MEAF6
TCONS_00035919	0.0479079	2.19575	FSM	GNL2
TCONS_00042583	0.00181251	-Infinite	NIC	C1orf109
TCONS_00026304	0.000258209	-2.02579	FSM	CDCA8
TCONS_00025989	0.013852	-1.06231	FSM	CDCA8
TCONS_00002562	0.00130203	2.55545	FSM	C1orf122
TCONS_00041720	0.0262589	-1.15722	NNC	FHL3
TCONS_00054614	7.08196e-05	3.02436	NIC	FHL3
TCONS_00012440	8.45771e-12	Infinite	FSM	FHL3
TCONS_00028888	0.0290038	-1.66683	Others	RHBDL2
TCONS_00027343	0.00124096	-3.06642	FSM	MACF1
TCONS_00019331	7.76988e-05	1.2736	NIC	MACF1
TCONS_00010151	1.42003e-11	Infinite	FSM	PABPC4
TCONS_00053627	0.0341383	-1.27791	NNC	PABPC4
TCONS_00046654	0.000810694	2.02499	NNC	HEYL
TCONS_00008725	0.000209516	3.31993	NNC	HEYL
TCONS_00031819	0.00113144	-Infinite	NIC	PPIE
TCONS_00005519	0.00677712	-1.59092	NIC	PPIE
TCONS_00033006	0.0098937	-1.11992	NNC	BMP8B
TCONS_00023948	3.32309e-08	-Infinite	NNC	MFSD2A
TCONS_00025995	9.09196e-05	Infinite	NIC	CAP1
TCONS_00029850	0.00801545	-Infinite	NNC	RLF
TCONS_00029436	7.47157e-05	-Infinite	FSM	COL9A2
TCONS_00033009	0.0133685	-Infinite	NIC	COL9A2
TCONS_00011838	0.0383081	1.93427	NIC	SMAP2
TCONS_00038898	0.0245027	-Infinite	NIC	NFYC
TCONS_00009066	0.00150914	-Infinite	FSM	NFYC
TCONS_00016318	5.01126e-10	Infinite	Others	NFYC
TCONS_00007506	0.016723	-Infinite	FSM	GUCA2B
TCONS_00006018	0.000326633	-Infinite	FSM	ZMYND12
TCONS_00022654	0.0066209	1.52628	FSM	PPCS
TCONS_00055388	0.000403384	-Infinite	NIC	YBX1
TCONS_00056175	9.65492e-11	-Infinite	FSM	CLDN19
TCONS_00021197	0.00961887	-Infinite	NNC	P3H1
TCONS_00048675	0.000484239	Infinite	NIC	P3H1
TCONS_00013953	0.0020808	-Infinite	FSM	P3H1
TCONS_00007507	0.0261384	1.74932	FSM	ERMAP
TCONS_00011246	0.00218128	2.05965	NIC	ERMAP
TCONS_00030788	0.00443108	7.25812	Others	SLC2A1
TCONS_00028144	0.0296009	1.00499	FSM	SLC2A1
TCONS_00004224	0.0471094	-2.76205	FSM	EBNA1BP2
TCONS_00035930	0.0283318	-2.02978	NIC	MIR6733
TCONS_00004228	1.09357e-07	Infinite	FSM	EBNA1BP2
TCONS_00048969	9.74264e-05	-Infinite	NIC	TIE1
TCONS_00028147	0.017607	2.57678	FSM	ELOVL1
TCONS_00004233	0.000250101	1.03212	FSM	ELOVL1
TCONS_00028893	0.00669898	-2.61657	FSM	ELOVL1
TCONS_00033029	0.000185508	-Infinite	Others	HYI
TCONS_00051992	1.31517e-06	-Infinite	NIC	PTPRF
TCONS_00014294	0.00566988	1.79314	FSM	PTPRF
TCONS_00039135	0.0236467	1.56484	FSM	KDM4A-AS1
TCONS_00014978	0.0298383	-Infinite	FSM	ST3GAL3
TCONS_00011248	0.0131054	-Infinite	FSM	ST3GAL3
TCONS_00009078	0.00792462	2.90569	FSM	ATP6V0B
TCONS_00031847	1.94311e-11	Infinite	FSM	B4GALT2
TCONS_00053973	4.41641e-07	-Infinite	NNC	B4GALT2
TCONS_00005550	0.00250316	-Infinite	FSM	DMAP1
TCONS_00014194	0.0402969	-Infinite	NNC	ERI3
TCONS_00013569	1.06782e-11	Infinite	NIC	RNF220
TCONS_00026644	0.00817388	-Infinite	FSM	RNF220
TCONS_00038192	0.000787138	-Infinite	NIC	RNF220
TCONS_00026006	0.000267822	-Infinite	NIC	KIF2C
TCONS_00046870	0.0128809	-1.18195	NIC	KIF2C
TCONS_00017993	0.000367887	1.45335	FSM	RPS8
TCONS_00014054	0.022729	1.10604	FSM	PLK3
TCONS_00006022	0.00264898	1.42494	FSM	EIF2B3
TCONS_00054068	0.00022173	-4.49738	NIC	EIF2B3
TCONS_00017502	0.0113378	2.91803	FSM	HECTD3
TCONS_00007964	0.00018858	-5.34527	FSM	UROD
TCONS_00014556	0.0253414	-Infinite	FSM	MUTYH
TCONS_00055473	0.00625158	-Infinite	FSM	CCDC163
TCONS_00053495	9.85217e-08	-Infinite	NNC	PRDX1
TCONS_00049516	0.0465841	-2.29637	NNC	PRDX1
TCONS_00041300	0.0270282	1.54919	Others	AKR1A1
TCONS_00007515	3.88931e-05	-Infinite	NIC	AKR1A1
TCONS_00021215	0.0152203	2.32939	FSM	GPBP1L1
TCONS_00035936	0.0199859	1.5503	FSM	GPBP1L1
TCONS_00006503	0.0128265	-Infinite	NNC	TMEM69
TCONS_00028429	0.0491384	1.3393	FSM	IPP
TCONS_00019355	0.0122926	1.23137	NNC	MAST2
TCONS_00031874	7.29645e-05	-7.5746	NIC	TSPAN1
TCONS_00044185	2.24461e-06	-Infinite	NNC	TSPAN1
TCONS_00033052	0.0287035	-2.50838	NIC	POMGNT1
TCONS_00031027	5.6432e-06	-3.48021	NIC	UQCRH
TCONS_00022675	0.0337484	Infinite	FSM	UQCRH
TCONS_00007126	3.24671e-05	1.61441	FSM	NSUN4
TCONS_00047136	0.0141471	1.19664	NNC	FAAH
TCONS_00006030	0.00157238	-Infinite	NIC	MKNK1
TCONS_00008738	0.0366999	1.91319	FSM	MOB3C
TCONS_00033059	0.00554195	-Infinite	FSM	EFCAB14
TCONS_00017507	1.01563e-08	-Infinite	FSM	EFCAB14
TCONS_00051867	4.29543e-48	Infinite	NIC	CYP4A11
TCONS_00002636	0.0223429	-Infinite	NNC	CYP4X1
TCONS_00044971	0.000290838	-1.95117	FSM	PDZK1IP1
TCONS_00056297	0.0180552	Infinite	NNC	TRABD2B
TCONS_00013670	0.0034711	1.90748	Others	SPATA6
TCONS_00022451	0.00137258	-Infinite	NNC	AGBL4
TCONS_00048680	0.0028061	-Infinite	FSM	BEND5
TCONS_00005582	1.67293e-07	1.17536	FSM	RNF11
TCONS_00053871	0.0487911	-Infinite	NNC	EPS15
TCONS_00014480	0.0331979	-Infinite	NIC	OSBPL9
TCONS_00018032	0.00148663	2.03915	FSM	OSBPL9
TCONS_00017087	0.0459106	2.64001	Others	OSBPL9
TCONS_00050759	0.000218045	-Infinite	NNC	NRDC
TCONS_00048681	2.90527e-05	2.07661	NIC	NRDC
TCONS_00025829	0.00894128	2.1931	NIC	TUT4
TCONS_00027674	0.0200459	Infinite	NIC	TUT4
TCONS_00011701	0.00852466	1.20719	NIC	TUT4
TCONS_00004304	7.67597e-05	Infinite	FSM	ECHDC2
TCONS_00013810	0.0239927	2.45401	FSM	ECHDC2
TCONS_00004306	0.0412672	1.54993	Others	ECHDC2
TCONS_00004311	0.0311631	3.29146	FSM	ECHDC2
TCONS_00018682	0.00172494	-Infinite	NNC	ECHDC2
TCONS_00052884	4.76331e-06	-Infinite	NIC	ECHDC2
TCONS_00042588	0.0376375	Infinite	NNC	ECHDC2
TCONS_00037416	0.00332761	Infinite	NIC	ECHDC2
TCONS_00004329	0.000428863	2.47637	FSM	ECHDC2
TCONS_00014303	0.012039	2.54729	NNC	SCP2
TCONS_00051357	0.0354061	2.70351	FSM	SCP2
TCONS_00006516	0.00132671	Infinite	FSM	PODN
TCONS_00027370	0.0115827	1.25921	Others	PODN
TCONS_00031908	1.77897e-06	-Infinite	FSM	CPT2
TCONS_00053071	0.0267799	-Infinite	NIC	YIPF1
TCONS_00006836	5.29698e-06	1.22506	NIC	YIPF1
TCONS_00006837	0.000567456	1.05198	FSM	IFT25
TCONS_00026459	0.000153604	2.66653	FSM	IFT25
TCONS_00005604	0.00068391	1.11378	FSM	LRRC42
TCONS_00023389	0.00280956	-Infinite	NNC	TMEM59
TCONS_00033098	2.05456e-06	-Infinite	NNC	TMEM59
TCONS_00022452	0.00108115	Infinite	FSM	CYB5RL
TCONS_00012318	0.00353645	-Infinite	NIC	MRPL37
TCONS_00006519	0.0147515	2.60185	FSM	MRPL37
TCONS_00006840	0.0048707	-Infinite	FSM	SSBP3
TCONS_00015383	0.00313326	1.01196	FSM	SSBP3
TCONS_00030199	0.000316605	3.73503	NIC	SSBP3
TCONS_00021269	0.0404735	1.75001	Others	SSBP3
TCONS_00031912	0.000472244	-Infinite	FSM	ACOT11
TCONS_00048972	0.00715406	-Infinite	NIC	ACOT11
TCONS_00026663	0.0101977	-Infinite	NNC	ACOT11
TCONS_00006067	0.0217871	-1.36184	FSM	FAM151A
TCONS_00018042	0.0188269	2.89748	NNC	MROH7-TTC4
TCONS_00007317	0.00133591	-Infinite	FSM	DHCR24
TCONS_00008747	3.2306e-05	-Infinite	NNC	DHCR24
TCONS_00010885	0.000196101	-Infinite	FSM	DHCR24
TCONS_00043972	0.00302041	-Infinite	NIC	PCSK9
TCONS_00013114	4.80913e-07	-Infinite	NIC	PCSK9
TCONS_00053977	0.00071459	-Infinite	NNC	PCSK9
TCONS_00053980	0.00687602	-Infinite	FSM	PCSK9
TCONS_00006523	1.73601e-05	Infinite	FSM	LINC01767
TCONS_00004345	4.8276e-05	1.20519	FSM	PLPP3
TCONS_00007538	0.00169311	1.96825	FSM	PRKAA2
TCONS_00004348	0.0103875	4.86352	FSM	FYB2
TCONS_00013116	4.42494e-05	Infinite	NNC	C8A
TCONS_00008486	0.0104976	Infinite	NIC	C8A
TCONS_00004368	2.11961e-10	Infinite	FSM	C8B
TCONS_00019892	0.00437353	Infinite	NIC	C8B
TCONS_00009690	0.0206655	Infinite	NNC	C8B
TCONS_00018699	3.19518e-06	Infinite	FSM	C8B
TCONS_00004376	9.51533e-05	-Infinite	NIC	C8B
TCONS_00024644	3.77967e-06	Infinite	Others	DAB1
TCONS_00007324	0.0305631	1.01078	NNC	DAB1
TCONS_00010422	0.035301	-Infinite	FSM	LINC02777
TCONS_00014746	0.00372724	-Infinite	NIC	FGGY
TCONS_00031922	0.000626128	-Infinite	FSM	HOOK1
TCONS_00013117	6.98744e-05	-Infinite	FSM	NFIA
TCONS_00045327	0.0076614	-Infinite	NNC	PATJ
TCONS_00033126	0.00255364	-Infinite	NNC	JAK1
TCONS_00005626	0.0336112	-Infinite	FSM	AK4
TCONS_00055569	0.00342941	Infinite	NNC	LEPR
TCONS_00006093	3.92829e-08	2.31837	FSM	SERBP1
TCONS_00048690	0.034502	-Infinite	NNC	WLS
TCONS_00048120	0.00204496	-Infinite	FSM	ENSG00000285407
TCONS_00017161	0.00161171	2.9604	FSM	SRSF11
TCONS_00002845	0.008492	2.25115	FSM	SRSF11
TCONS_00014488	0.0216329	2.18207	FSM	SRSF11
TCONS_00030816	0.0434924	-Infinite	NNC	ANKRD13C
TCONS_00040499	0.00928641	1.245	FSM	HHLA3
TCONS_00043154	0.0366515	1.45509	FSM	HHLA3
TCONS_00053033	0.00489183	-Infinite	FSM	CTH
TCONS_00027013	0.0166273	-2.16463	FSM	PTGER3
TCONS_00016679	0.0168972	2.00565	FSM	ZRANB2
TCONS_00043594	0.03266	Infinite	FSM	ZRANB2
TCONS_00004440	0.000653879	1.96493	FSM	CRYZ
TCONS_00011713	0.0345993	-Infinite	NIC	CRYZ
TCONS_00006865	0.000141423	3.58577	FSM	CRYZ
TCONS_00051943	0.00674716	2.04993	NIC	CRYZ
TCONS_00052625	5.54092e-05	2.94638	NIC	CRYZ
TCONS_00024982	0.00195264	2.41644	FSM	CRYZ
TCONS_00047486	0.000105152	-Infinite	NNC	TYW3
TCONS_00002861	0.000179605	1.12623	FSM	ACADM
TCONS_00038203	0.000194894	-Infinite	NNC	ST6GALNAC5
TCONS_00044543	3.70328e-06	-1.79977	FSM	AK5
TCONS_00042305	0.0191428	-Infinite	NIC	ZZZ3
TCONS_00017553	0.0420062	3.77121	NIC	ZZZ3
TCONS_00016887	9.1169e-08	Infinite	FSM	MIGA1
TCONS_00049742	0.000236371	-Infinite	NIC	MIGA1
TCONS_00007770	0.00177633	1.52693	FSM	FUBP1
TCONS_00038034	0.000152227	-Infinite	NIC	FUBP1
TCONS_00027396	0.00914582	1.64875	FSM	DNAJB4
TCONS_00007150	0.000673879	1.55478	FSM	DNAJB4
TCONS_00054142	0.00218068	-Infinite	NIC	GIPC2
TCONS_00014637	0.00018364	1.173	ISM	IFI44L
TCONS_00008003	0.0152961	1.05327	NIC	IFI44
TCONS_00036807	0.000762653	-Infinite	NIC	IFI44
TCONS_00038913	0.000567339	2.17528	FSM	ADGRL2
TCONS_00021324	0.00229568	-Infinite	NIC	LINC01725
TCONS_00028729	0.0189958	-1.66726	FSM	SAMD13
TCONS_00055659	0.00222979	2.53664	FSM	DNASE2B
TCONS_00019908	0.00131191	2.71844	FSM	GNG5
TCONS_00011392	0.000597894	1.07345	Others	CTBS
TCONS_00010429	0.0443539	-Infinite	FSM	SSX2IP
TCONS_00046005	0.0415486	2.64115	FSM	MCOLN3
TCONS_00015083	0.000634892	-Infinite	FSM	SYDE2
TCONS_00034314	0.00405826	1.66352	FSM	CCN1
TCONS_00013120	0.0208361	-Infinite	FSM	CCN1
TCONS_00055169	0.00439272	2.895	NIC	ZNHIT6
TCONS_00036814	0.000193079	-Infinite	FSM	CLCA2
TCONS_00028733	0.00666901	-Infinite	NNC	CLCA4
TCONS_00048700	0.000924275	1.10203	NIC	SELENOF
TCONS_00026675	0.00240519	1.71177	FSM	LINC01140
TCONS_00009171	0.0155406	1.30478	FSM	PKN2
TCONS_00019912	0.0146284	Infinite	NNC	KYAT3
TCONS_00044480	0.0170715	-1.45535	FSM	GBP3
TCONS_00033170	0.00230959	2.28347	NIC	GBP2
TCONS_00018730	0.00629739	-Infinite	NNC	GBP2
TCONS_00040351	0.0483506	Infinite	NNC	GBP4
TCONS_00006119	0.0225997	1.7051	FSM	GBP5
TCONS_00037875	0.040322	-Infinite	NNC	GBP1P1
TCONS_00028741	0.00386127	-Infinite	NIC	ENSG00000288629
TCONS_00008506	0.00595117	1.15488	FSM	LRRC8C
TCONS_00005645	0.0390892	-1.59789	FSM	LRRC8D
TCONS_00006875	0.0018271	1.58253	FSM	LINC02609
TCONS_00043601	9.55453e-08	Infinite	FSM	ZNF644
TCONS_00010438	4.48482e-05	-Infinite	FSM	TGFBR3
TCONS_00042448	0.0385651	2.42415	FSM	GLMN
TCONS_00033178	2.10058e-05	1.65213	FSM	GLMN
TCONS_00010774	1.63539e-07	-5.15181	FSM	RPL5
TCONS_00004501	4.95823e-05	2.02073	FSM	TMED5
TCONS_00022801	0.0384474	-Infinite	NIC	CCDC18
TCONS_00022461	0.0465033	2.39179	NNC	CCDC18-AS1
TCONS_00049748	0.0106016	Infinite	NNC	DR1
TCONS_00048372	0.00416525	-Infinite	FSM	BCAR3
TCONS_00055488	4.94837e-06	4.49079	FSM	DNTTIP2
TCONS_00039152	0.037028	2.27752	NNC	ABCA4
TCONS_00044979	8.49696e-06	1.49448	NNC	ARHGAP29
TCONS_00013247	2.59332e-06	-Infinite	NNC	ARHGAP29
TCONS_00015227	0.000202048	-Infinite	FSM	ARHGAP29
TCONS_00010775	0.00450495	1.7402	FSM	ABCD3
TCONS_00002924	0.023072	2.35853	FSM	ABCD3
TCONS_00041930	0.0301287	-1.10268	FSM	F3
TCONS_00008760	0.0393984	2.54606	NNC	CNN3
TCONS_00012328	0.00927682	1.08462	NIC	TLCD4-RWDD3
TCONS_00029928	0.0438574	-Infinite	FSM	RWDD3
TCONS_00027402	0.00612968	1.9557	Others	TLCD4-RWDD3
TCONS_00025200	1.79986e-10	Infinite	FSM	RWDD3
TCONS_00012119	0.00103556	1.45735	FSM	PTBP2
TCONS_00016402	1.54261e-07	-Infinite	FSM	PTBP2
TCONS_00019433	0.00147643	2.802	Others	PTBP2
TCONS_00007777	0.0071103	1.54822	FSM	DPYD
TCONS_00052572	0.00732453	-Infinite	NNC	PALMD
TCONS_00005654	0.000104522	1.64894	FSM	PALMD
TCONS_00024052	0.00225361	-Infinite	NNC	PALMD
TCONS_00041341	0.00638992	1.10209	FSM	TRMT13
TCONS_00055177	0.0145165	-Infinite	NNC	DBT
TCONS_00055398	0.00416525	-2.80385	NIC	RTCA
TCONS_00038918	0.0020803	1.84758	FSM	VCAM1
TCONS_00053762	0.000350946	Infinite	NNC	VCAM1
TCONS_00053716	0.0394047	-Infinite	NNC	EXTL2
TCONS_00006559	0.000131247	1.26317	FSM	SLC30A7
TCONS_00032004	0.0181462	-1.96288	Others	SLC30A7
TCONS_00022389	0.0269238	1.61844	FSM	S1PR1
TCONS_00040646	0.00552333	-Infinite	NNC	SLC25A24P2
TCONS_00030230	0.000236967	-Infinite	NIC	HENMT1
TCONS_00015312	0.0323123	-3.02698	FSM	SARS1
TCONS_00038233	0.0022323	-Infinite	NNC	CELSR2
TCONS_00033212	0.00471395	-Infinite	NIC	PSRC1
TCONS_00033211	0.0210711	-Infinite	NIC	PSRC1
TCONS_00039159	0.0247008	-Infinite	NIC	SORT1
TCONS_00040649	1.84892e-09	-6.57178	NIC	PSMA5
TCONS_00005667	0.00736598	2.12652	FSM	SYPL2
TCONS_00046272	0.00211068	-Infinite	NIC	ATXN7L2
TCONS_00027409	0.000467212	2.32108	FSM	CYB561D1
TCONS_00006562	1.72741e-06	-Infinite	FSM	AMPD2
TCONS_00002986	0.00829755	-Infinite	FSM	GSTM1
TCONS_00014643	0.0496808	-Infinite	NNC	GSTM1
TCONS_00026691	0.0282224	-Infinite	FSM	GSTM5
TCONS_00007336	0.00013344	1.10862	FSM	GSTM3
TCONS_00033223	8.62264e-10	-Infinite	NIC	EPS8L3
TCONS_00044312	2.89757e-06	-Infinite	NIC	EPS8L3
TCONS_00027039	0.00093788	-1.25829	FSM	EPS8L3
TCONS_00014313	0.00011004	1.31413	FSM	CSF1
TCONS_00043981	0.000160424	-Infinite	NIC	STRIP1
TCONS_00026038	0.00226021	-2.26003	FSM	RBM15
TCONS_00022462	0.0352699	-Infinite	FSM	SLC16A4
TCONS_00038606	1.21729e-10	Infinite	FSM	PROK1
TCONS_00002997	0.0017522	1.80293	FSM	CD53
TCONS_00026342	0.0464584	1.54049	FSM	CD53
TCONS_00006135	0.0159521	1.1186	NIC	DRAM2
TCONS_00031365	0.000331251	-Infinite	NIC	DRAM2
TCONS_00043854	2.68287e-08	Infinite	NNC	DRAM2
TCONS_00046049	0.014674	2.54299	NNC	DRAM2
TCONS_00010781	0.0059163	1.29771	FSM	CEPT1
TCONS_00008022	1.03075e-05	1.95378	NIC	CEPT1
TCONS_00024060	0.000234519	1.51865	FSM	CEPT1
TCONS_00030865	0.0206935	-Infinite	NNC	DENND2D
TCONS_00034062	0.000683046	-Infinite	FSM	CHI3L2
TCONS_00052517	0.0170745	-Infinite	NNC	WDR77
TCONS_00033246	0.000364886	-Infinite	NNC	WDR77
TCONS_00047494	0.00909467	-2.45279	FSM	ATP5PB
TCONS_00039629	2.51327e-05	2.90487	FSM	C1orf162
TCONS_00006567	0.000117699	2.05972	FSM	C1orf162
TCONS_00028368	0.00615864	1.35349	NIC	C1orf162
TCONS_00028369	0.000900328	1.25285	NIC	C1orf162
TCONS_00008763	7.35863e-05	2.2717	FSM	ADORA3
TCONS_00027413	0.00182445	2.11554	Others	RAP1A
TCONS_00003006	0.0118406	1.11205	FSM	CAPZA1
TCONS_00007575	0.00337349	-Infinite	FSM	MOV10
TCONS_00043511	0.00100669	-Infinite	NNC	MOV10
TCONS_00026697	0.0311126	1.26289	NIC	MOV10
TCONS_00012337	0.00614492	-3.86798	NIC	MOV10
TCONS_00037900	0.046835	-Infinite	NIC	MOV10
TCONS_00032045	0.0351433	-Infinite	NIC	MOV10
TCONS_00004550	0.000418818	2.01564	FSM	RHOC
TCONS_00050598	3.88833e-07	-Infinite	NNC	ENSG00000271810
TCONS_00038931	0.000412843	1.07445	FSM	LRIG2
TCONS_00030246	0.00150302	1.55283	NNC	PHTF1
TCONS_00051558	5.51212e-06	Infinite	FSM	PTPN22
TCONS_00042606	0.00275551	-Infinite	NIC	AP4B1
TCONS_00042523	0.0419179	-Infinite	FSM	DCLRE1B
TCONS_00032052	4.36545e-09	-Infinite	FSM	HIPK1
TCONS_00039630	6.12794e-06	-Infinite	NIC	HIPK1
TCONS_00007783	4.44529e-05	3.03722	FSM	CSDE1
TCONS_00038457	0.0228236	-Infinite	FSM	CSDE1
TCONS_00028462	0.013341	-Infinite	NIC	CSDE1
TCONS_00039888	0.000119851	-Infinite	FSM	SIKE1
TCONS_00012911	0.0218538	-1.44089	FSM	ATP1A1
TCONS_00054283	6.37979e-08	-Infinite	NNC	ATP1A1
TCONS_00030573	0.0395513	-Infinite	NIC	TTF2
TCONS_00054076	0.0202994	-Infinite	NIC	TRIM45
TCONS_00041019	1.80454e-21	Infinite	FSM	VTCN1
TCONS_00040829	0.014249	-Infinite	Others	-
TCONS_00006894	1.17904e-05	1.06695	FSM	GDAP2
TCONS_00006149	0.0110568	-Infinite	NIC	GDAP2
TCONS_00029484	0.000735754	-Infinite	NNC	WARS2
TCONS_00006154	0.00386304	-Infinite	Others	HSD3B2
TCONS_00049185	0.0136982	-Infinite	Others	HSD3B2
TCONS_00055573	0.00212593	-Infinite	FSM	HSD3B1
TCONS_00006577	0.0464584	1.14621	FSM	PHGDH
TCONS_00030255	0.0160778	-Infinite	NIC	HMGCS2
TCONS_00022463	0.0370268	6.44576	NIC	HMGCS2
TCONS_00024680	9.08695e-08	-Infinite	NNC	NOTCH2
TCONS_00004605	0.000149843	1.61983	FSM	SEC22B
TCONS_00054749	0.000806977	Infinite	NNC	NBPF8
TCONS_00018145	0.00707129	Infinite	NNC	NBPF8
TCONS_00034358	0.00793056	3.94751	Others	NBPF8
TCONS_00009790	0.00018631	-Infinite	NIC	PDE4DIPP2
TCONS_00003083	0.021022	1.06651	FSM	NOTCH2NLR
TCONS_00006586	0.0242277	1.25778	FSM	LINC00623
TCONS_00015813	0.0337415	1.13362	NNC	LINC00623
TCONS_00036940	0.000576006	1.28499	FSM	SRGAP2C
TCONS_00026712	9.73268e-05	2.38386	FSM	FCGR1CP
TCONS_00033293	0.0477579	-Infinite	NNC	LINC02802
TCONS_00019998	0.0191591	-1.07651	NIC	NBPF15
TCONS_00047715	0.000178155	1.15934	FSM	SRGAP2B
TCONS_00013768	2.20806e-05	1.33107	FSM	GPR89A
TCONS_00012917	0.0122171	-Infinite	NIC	GPR89A
TCONS_00032100	0.00120882	-Infinite	NNC	GPR89A
TCONS_00032099	0.0214817	2.45611	Others	GPR89A
TCONS_00011041	0.000388961	Infinite	NIC	GPR89A
TCONS_00055191	0.00166992	2.27041	NNC	PDZK1
TCONS_00021494	0.0358718	Infinite	Others	PDZK1
TCONS_00017633	0.000319926	2.21458	FSM	RNF115
TCONS_00041760	0.000186855	1.38527	NIC	RNF115
TCONS_00055951	0.0272916	-Infinite	FSM	NUDT17
TCONS_00035479	0.0208493	-Infinite	NNC	ENSG00000289565
TCONS_00033316	6.50677e-07	-1.68989	NNC	RBM8A
TCONS_00044860	0.00355746	-2.13719	FSM	POLR3GL
TCONS_00006186	0.0201575	2.17279	FSM	TXNIP
TCONS_00006199	0.00288302	3.64783	Others	NBPF10
TCONS_00041031	1.46474e-21	Infinite	NIC	NBPF10
TCONS_00010908	0.00499838	3.50769	Others	NBPF10
TCONS_00009842	0.000205773	-Infinite	NIC	NBPF10
TCONS_00044686	0.0152231	2.07483	NIC	NBPF10
TCONS_00007830	0.0459864	-Infinite	FSM	NOTCH2NLA
TCONS_00008550	0.0123027	-Infinite	NIC	NBPF12
TCONS_00008034	2.30215e-11	Infinite	NIC	NBPF12
TCONS_00010295	0.00074512	1.86747	NIC	NBPF12
TCONS_00003158	0.0138433	2.82629	Others	NBPF12
TCONS_00041772	0.00246215	1.81595	NIC	PRKAB2
TCONS_00051954	0.0336787	-Infinite	NNC	FMO5
TCONS_00009851	0.000185009	Infinite	NIC	FMO5
TCONS_00007376	0.0055928	Infinite	Others	CCT8P1
TCONS_00056330	0.00241396	1.28728	NNC	FMO5
TCONS_00005706	0.0133708	-Infinite	NNC	CHD1L
TCONS_00005708	0.0325057	-Infinite	FSM	CHD1L
TCONS_00032106	0.0167317	-Infinite	FSM	CHD1L
TCONS_00053998	0.0395783	-Infinite	FSM	CHD1L
TCONS_00043521	0.0276751	1.05048	FSM	BCL9
TCONS_00004783	0.0244641	2.04031	FSM	ACP6
TCONS_00014230	0.0178541	Infinite	FSM	ACP6
TCONS_00012920	0.0299858	-Infinite	NIC	GPR89B
TCONS_00010592	0.0360422	-Infinite	NNC	GPR89B
TCONS_00011044	0.00135314	1.73796	NIC	GPR89B
TCONS_00012349	0.0396679	Infinite	FSM	GPR89B
TCONS_00021563	0.00330189	-Infinite	Others	ENSG00000290705
TCONS_00055207	0.0252059	2.57706	NIC	NBPF11
TCONS_00013497	0.0425966	1.3345	Others	NBPF11
TCONS_00028763	0.00371617	-Infinite	FSM	ABHD17AP1
TCONS_00040391	0.00481591	2.42913	FSM	ENSG00000227733
TCONS_00056535	6.98959e-06	3.22974	FSM	LINC01138
TCONS_00011750	0.0290033	1.08754	FSM	ENSG00000285062
TCONS_00039898	0.00697756	Infinite	NIC	NBPF14
TCONS_00006218	0.00134829	3.66562	Others	NBPF14
TCONS_00023612	0.0425842	-Infinite	NIC	NBPF14
TCONS_00007839	6.74813e-05	-Infinite	NIC	NBPF14
TCONS_00020073	0.00170217	-Infinite	Others	NBPF14
TCONS_00021600	0.000170185	-Infinite	NNC	NBPF14
TCONS_00019018	3.42305e-05	-1.9661	NNC	NBPF14
TCONS_00016211	5.32792e-07	-Infinite	NIC	NBPF14
TCONS_00003176	0.00103082	6.3695	FSM	PDE4DIP
TCONS_00047520	0.000236049	3.55113	NNC	PDE4DIP
TCONS_00043869	3.9754e-06	Infinite	NIC	NBPF9
TCONS_00019551	0.026024	2.15991	NNC	ENSG00000274265
TCONS_00012241	0.000726349	1.37225	NNC	ENSG00000215861
TCONS_00048008	0.0109823	-1.11218	NNC	ENSG00000215861
TCONS_00018245	3.77769e-05	-Infinite	NNC	ENSG00000286185
TCONS_00003211	0.000316416	1.99283	NIC	ENSG00000286185
TCONS_00041645	6.32351e-09	-Infinite	NIC	ENSG00000286185
TCONS_00011046	0.0189382	-Infinite	NIC	ENSG00000286185
TCONS_00042245	1.06782e-11	Infinite	NIC	ENSG00000286185
TCONS_00013398	6.36282e-07	Infinite	NIC	ENSG00000286185
TCONS_00006619	0.00139345	1.45417	FSM	LINC00869
TCONS_00011573	0.0312756	1.37838	FSM	ENSG00000284964
TCONS_00008562	0.00240973	1.05689	NNC	FCGR1A
TCONS_00026730	1.96939e-06	3.25413	FSM	FCGR1A
TCONS_00028192	0.0101513	-Infinite	NIC	MTMR11
TCONS_00036963	0.00845885	-Infinite	FSM	VPS45
TCONS_00038265	0.00157418	-Infinite	NIC	PLEKHO1
TCONS_00012656	0.00246215	1.76341	FSM	PLEKHO1
TCONS_00034407	2.06109e-05	-Infinite	FSM	PLEKHO1
TCONS_00030898	0.00705803	-Infinite	NIC	APH1A
TCONS_00031394	2.15777e-11	-Infinite	NIC	APH1A
TCONS_00054655	0.0116879	-Infinite	Others	APH1A
TCONS_00028193	0.000322823	Infinite	FSM	APH1A
TCONS_00039365	0.000709322	-Infinite	FSM	CIART
TCONS_00036964	0.028874	2.14265	Others	PRPF3
TCONS_00003242	0.00369599	1.53692	FSM	ECM1
TCONS_00018294	0.0104727	3.12552	Others	ADAMTSL4
TCONS_00020796	0.0137203	-Infinite	NNC	ADAMTSL4
TCONS_00051800	0.027877	1.72285	FSM	ADAMTSL4
TCONS_00004891	1.54307e-08	2.04625	FSM	ENSA
TCONS_00038487	0.00104566	-4.50212	NNC	ENSA
TCONS_00024692	0.000731131	1.2094	FSM	ENSA
TCONS_00008316	0.0146679	-2.49927	FSM	CTSS
TCONS_00053530	1.98292e-06	4.02674	FSM	CTSS
TCONS_00042093	0.00517671	-3.65742	FSM	CTSS
TCONS_00007384	0.0403443	1.50359	FSM	ARNT
TCONS_00013505	4.78508e-05	Infinite	NNC	ARNT
TCONS_00054980	0.0182413	1.33344	NNC	SETDB1
TCONS_00011757	1.26697e-05	1.47471	FSM	CERS2
TCONS_00006239	4.02679e-07	2.98101	FSM	CERS2
TCONS_00054486	2.17452e-07	1.03292	NIC	CERS2
TCONS_00045006	0.000801089	-Infinite	NNC	MINDY1
TCONS_00015403	0.00818176	-Infinite	NIC	MINDY1
TCONS_00040401	0.000205869	Infinite	Others	CDC42SE1
TCONS_00035012	0.000302938	4.91814	FSM	CDC42SE1
TCONS_00008071	0.00171621	1.85722	FSM	SCNM1
TCONS_00040854	0.00937612	-Infinite	NIC	PIP5K1A
TCONS_00044422	3.99355e-05	-Infinite	FSM	PIP5K1A
TCONS_00028771	0.00189284	1.91572	NIC	PIP5K1A
TCONS_00053452	0.00683822	-4.16276	NIC	PSMD4
TCONS_00042532	0.048433	1.40975	NNC	ZNF687
TCONS_00013609	0.00582279	-Infinite	NNC	ZNF687
TCONS_00027742	7.24904e-07	Infinite	NIC	PI4KB
TCONS_00035489	3.81549e-06	-Infinite	NNC	PI4KB
TCONS_00049345	0.0200862	1.47166	NIC	PI4KB
TCONS_00056546	0.000234413	3.07213	NIC	RFX5
TCONS_00012246	0.0148563	-Infinite	NIC	RFX5
TCONS_00013506	0.00417704	-Infinite	Others	SELENBP1
TCONS_00010489	0.00152402	-Infinite	NIC	SELENBP1
TCONS_00031097	0.0382133	-Infinite	FSM	SELENBP1
TCONS_00009310	0.00412409	Infinite	FSM	PSMB4
TCONS_00044423	1.52181e-08	-Infinite	NNC	CGN
TCONS_00012660	0.00493234	1.16761	FSM	SNX27
TCONS_00041527	0.0221826	-Infinite	NIC	MRPL9
TCONS_00040681	0.00104321	1.24171	NIC	MRPL9
TCONS_00011182	0.00293686	1.06993	FSM	TDRKH
TCONS_00004919	0.00709029	1.31314	FSM	RORC
TCONS_00014835	0.00021634	2.45531	FSM	THEM4
TCONS_00047416	0.000156191	2.42112	Others	THEM4
TCONS_00006253	0.000240213	1.43935	FSM	THEM4
TCONS_00036989	0.0305362	-Infinite	FSM	SPRR1A
TCONS_00050609	0.0351387	-Infinite	FSM	SPRR2A
TCONS_00031204	0.00520719	-Infinite	FSM	PRR9
TCONS_00031099	3.95289e-06	-Infinite	FSM	PGLYRP3
TCONS_00053890	0.00147587	-Infinite	Others	PGLYRP4
TCONS_00037637	0.000110698	-Infinite	FSM	S100A8
TCONS_00026508	0.0045321	-Infinite	FSM	S100A7
TCONS_00009898	4.91384e-05	-1.60061	FSM	S100A6
TCONS_00030283	0.00134875	-3.26377	NNC	S100A14
TCONS_00038094	5.80855e-05	-Infinite	FSM	S100A13
TCONS_00026373	6.10183e-06	-Infinite	FSM	S100A1
TCONS_00056410	1.65199e-07	-Infinite	NNC	CHTOP
TCONS_00003262	0.0495749	1.7916	FSM	SNAPIN
TCONS_00005732	0.000335236	1.36411	FSM	NPR1
TCONS_00039371	0.0153667	-Infinite	NNC	NPR1
TCONS_00019602	0.00287768	-3.86685	NNC	INTS3
TCONS_00003264	0.0188077	1.58988	FSM	INTS3
TCONS_00048180	0.00567935	Infinite	FSM	INTS3
TCONS_00005735	0.00646574	2.26846	FSM	SLC27A3
TCONS_00013276	5.10949e-06	2.97801	NNC	DENND4B
TCONS_00008810	0.0469001	1.46087	FSM	SLC39A1
TCONS_00009905	0.0255298	-1.5735	NIC	ENSG00000285641
TCONS_00050611	0.00150745	-2.75756	NIC	ENSG00000285641
TCONS_00004946	0.000505172	Infinite	FSM	TPM3
TCONS_00025070	3.87374e-08	Infinite	FSM	TPM3
TCONS_00006256	0.00381372	-2.93055	FSM	TPM3
TCONS_00022481	0.00695865	-Infinite	NIC	TPM3
TCONS_00039756	0.000490745	-Infinite	NIC	TPM3
TCONS_00004948	0.000111807	3.12091	FSM	C1orf43
TCONS_00008330	4.37237e-05	-2.92417	NIC	C1orf43
TCONS_00028203	0.0370268	-1.46647	NNC	C1orf43
TCONS_00054662	3.09127e-08	-3.62849	FSM	C1orf43
TCONS_00013909	0.0011663	1.40025	NIC	UBAP2L
TCONS_00037000	0.000359756	-Infinite	FSM	UBAP2L
TCONS_00040862	0.000325813	1.40149	NIC	UBAP2L
TCONS_00008567	0.000407418	2.07322	NIC	UBAP2L
TCONS_00027454	0.00803403	-Infinite	NIC	UBAP2L
TCONS_00056416	2.5717e-05	1.75018	NNC	UBAP2L
TCONS_00029079	2.84111e-05	-Infinite	FSM	UBAP2L
TCONS_00005741	0.0251679	1.04285	FSM	IL6R
TCONS_00003283	0.00987289	Infinite	Others	TDRD10
TCONS_00012813	0.00165129	1.1885	FSM	ADAR
TCONS_00033375	0.000510303	-Infinite	NIC	ADAR
TCONS_00013703	0.00875759	-1.16079	FSM	ADAR
TCONS_00008814	0.0246267	Infinite	FSM	ADAR
TCONS_00012814	1.50319e-05	Infinite	ISM	ADAR
TCONS_00041533	0.000283786	-Infinite	NNC	PMVK
TCONS_00054930	0.0137014	1.46613	NNC	PMVK
TCONS_00006260	6.3483e-06	1.09597	FSM	PYGO2
TCONS_00053534	0.0283931	-Infinite	NNC	PYGO2
TCONS_00051163	0.000394214	-1.41142	FSM	PYGO2
TCONS_00008818	0.00365638	1.13939	FSM	SHC1
TCONS_00030915	6.20647e-07	-Infinite	NIC	SHC1
TCONS_00047017	0.00115855	-Infinite	NIC	SHC1
TCONS_00044070	0.0324682	1.46314	NNC	SHC1
TCONS_00007196	0.037314	Infinite	NIC	ZBTB7B
TCONS_00053596	0.00969018	-Infinite	NNC	ZBTB7B
TCONS_00042155	1.01422e-19	Infinite	FSM	ADAM15
TCONS_00005746	0.0113636	Infinite	FSM	ADAM15
TCONS_00008076	0.00151423	Infinite	FSM	ADAM15
TCONS_00008574	7.85856e-06	Infinite	NIC	ADAM15
TCONS_00044427	0.000197003	-Infinite	NIC	ADAM15
TCONS_00044126	0.000372727	-Infinite	NIC	ADAM15
TCONS_00032155	1.23968e-08	Infinite	FSM	ADAM15
TCONS_00003294	0.0160746	3.0871	FSM	EFNA1
TCONS_00003292	6.94474e-07	1.73795	FSM	EFNA1
TCONS_00053247	0.00102407	1.72303	NIC	SLC50A1
TCONS_00026227	0.0121069	-Infinite	FSM	THBS3
TCONS_00041651	0.00631455	-1.61163	FSM	MTX1
TCONS_00047194	0.00513035	-Infinite	FSM	MTX1
TCONS_00052089	0.00379038	2.77277	FSM	GBAP1
TCONS_00010687	0.0335198	-Infinite	NNC	GBA1
TCONS_00046776	0.00264659	Infinite	NNC	GBA1
TCONS_00053895	0.00122386	-2.47674	FSM	ENTREP3
TCONS_00053536	0.000104574	-Infinite	NIC	SCAMP3
TCONS_00010933	0.0194885	2.81671	FSM	SCAMP3
TCONS_00052218	0.0124719	-Infinite	NNC	SCAMP3
TCONS_00033394	0.00553024	Infinite	NIC	SCAMP3
TCONS_00008333	0.034751	-1.48356	NNC	SCAMP3
TCONS_00019080	0.00114064	Infinite	NNC	CLK2
TCONS_00006265	0.0486077	Infinite	Others	CLK2
TCONS_00031040	6.67296e-09	Infinite	FSM	FDPS
TCONS_00052058	0.00999794	-Infinite	NIC	FDPS
TCONS_00054429	0.021316	-Infinite	NIC	FDPS
TCONS_00056421	1.61178e-05	-Infinite	NNC	FDPS
TCONS_00012133	0.000415661	-Infinite	NIC	FDPS
TCONS_00032158	1.24084e-07	-Infinite	NNC	FDPS
TCONS_00026746	0.0102321	1.26151	FSM	RUSC1
TCONS_00012135	0.0125015	-Infinite	NIC	RUSC1
TCONS_00017734	0.033828	-Infinite	Others	ASH1L
TCONS_00006272	9.65796e-09	Infinite	FSM	YY1AP1
TCONS_00019087	0.0029659	-Infinite	NNC	YY1AP1
TCONS_00027117	0.000202543	-1.64961	NIC	YY1AP1
TCONS_00054562	0.0140217	-Infinite	NIC	DAP3
TCONS_00032169	0.0466979	-1.01117	FSM	DAP3
TCONS_00022932	0.00474226	1.00222	NIC	DAP3
TCONS_00014941	0.0353912	2.58015	FSM	GON4L
TCONS_00038822	0.000475794	-Infinite	NNC	KHDC4
TCONS_00041050	5.88312e-11	Infinite	NNC	KHDC4
TCONS_00038645	0.0292643	1.6272	FSM	SEMA4A
TCONS_00015012	0.0295242	-Infinite	NIC	SLC25A44
TCONS_00014886	2.98864e-05	1.47799	NNC	SLC25A44
TCONS_00008581	0.00170507	1.46769	FSM	SLC25A44
TCONS_00054809	0.000588981	2.50377	Others	PMF1-BGLAP
TCONS_00044341	0.0011154	-2.59209	NIC	SMG5
TCONS_00033419	0.0126253	2.29405	NIC	SMG5
TCONS_00026751	0.000983014	-Infinite	FSM	TMEM79
TCONS_00030928	7.25766e-08	2.24301	NIC	GLMP
TCONS_00016222	0.0159694	3.24988	Others	GLMP
TCONS_00026235	1.29997e-05	-Infinite	NIC	CCT3
TCONS_00015411	0.0035807	-3.34505	FSM	CCT3
TCONS_00033958	6.96728e-06	-1.74868	NNC	CCT3
TCONS_00046910	0.000669532	-Infinite	FSM	BCAN
TCONS_00048186	4.8594e-06	-Infinite	FSM	BCAN
TCONS_00013988	0.000327519	-4.69399	NIC	ISG20L2
TCONS_00033424	0.0235711	1.95942	NNC	ISG20L2
TCONS_00031413	0.000552539	4.86758	NIC	ISG20L2
TCONS_00014841	1.29573e-05	-3.76711	NNC	MRPL24
TCONS_00033962	1.25152e-12	-Infinite	FSM	HDGF
TCONS_00015248	0.000433837	Infinite	NIC	HDGF
TCONS_00039564	4.60239e-05	Infinite	NIC	HDGF
TCONS_00041055	5.86826e-05	-Infinite	FSM	HDGF
TCONS_00015412	3.64044e-08	-Infinite	NNC	HDGF
TCONS_00029988	0.00395447	-Infinite	NNC	PRCC
TCONS_00053647	0.0320076	-2.49281	FSM	SH2D2A
TCONS_00013916	0.00569932	3.61999	NNC	PEAR1
TCONS_00047527	0.0102252	1.75498	FSM	PEAR1
TCONS_00047530	0.0105752	2.14968	FSM	PEAR1
TCONS_00008582	0.0354478	-Infinite	NNC	CD1D
TCONS_00014100	0.0430182	1.81099	FSM	CD1C
TCONS_00008584	0.000630135	1.72887	FSM	MNDA
TCONS_00040244	1.43063e-05	4.78441	NIC	IFI16
TCONS_00043201	0.00156448	-Infinite	NIC	IFI16
TCONS_00008585	0.000441716	2.57981	FSM	IFI16
TCONS_00044887	0.0493404	-Infinite	FSM	IFI16
TCONS_00040005	0.0173482	4.40512	NNC	IFI16
TCONS_00049446	0.00873961	3.6138	NNC	IFI16
TCONS_00003335	0.000170854	9.71902	FSM	APCS
TCONS_00004995	0.00317555	Infinite	FSM	CRP
TCONS_00005000	0.00437353	Infinite	FSM	CRP
TCONS_00023696	0.00430231	Infinite	NIC	CRP
TCONS_00009930	1.49813e-17	Infinite	NIC	CRP
TCONS_00005002	3.56852e-18	Infinite	FSM	CRP
TCONS_00004999	6.70922e-06	Infinite	FSM	CRP
TCONS_00005001	1.49813e-17	Infinite	NIC	CRP
TCONS_00008587	0.000444315	2.39676	FSM	SLAMF8
TCONS_00033435	0.00820193	-Infinite	NNC	TAGLN2
TCONS_00008339	0.0352998	-Infinite	FSM	IGSF9
TCONS_00007404	0.00993387	1.65445	FSM	IGSF9
TCONS_00050185	0.0055567	3.59955	FSM	SLAMF9
TCONS_00013830	0.0389159	1.95046	FSM	KCNJ10
TCONS_00006293	0.0303346	2.76032	FSM	IGSF8
TCONS_00010191	3.99355e-05	-Infinite	NIC	IGSF8
TCONS_00026758	0.0250268	-Infinite	FSM	ATP1A2
TCONS_00038650	0.000447635	-Infinite	FSM	ATP1A4
TCONS_00053782	0.00529115	-Infinite	FSM	ATP1A4
TCONS_00038284	0.00664069	-Infinite	NNC	PEA15
TCONS_00053785	0.0164656	-Infinite	NNC	PEA15
TCONS_00027136	0.0344102	Infinite	Others	ENSG00000258465
TCONS_00005009	6.17573e-07	Infinite	FSM	DCAF8
TCONS_00044491	0.0441218	-Infinite	NIC	ENSG00000258465
TCONS_00038509	0.000922769	-Infinite	NNC	ENSG00000258465
TCONS_00009942	0.0107551	-Infinite	NIC	ENSG00000258465
TCONS_00007201	0.000226217	3.5564	Others	PEX19
TCONS_00016903	0.0138265	Infinite	FSM	NCSTN
TCONS_00037034	2.30834e-05	Infinite	FSM	NCSTN
TCONS_00042536	0.00187502	2.42635	FSM	NCSTN
TCONS_00053786	1.9602e-05	-Infinite	NIC	NCSTN
TCONS_00006301	0.000348558	2.00703	FSM	CD84
TCONS_00016227	0.00295632	1.22188	FSM	CD48
TCONS_00012934	0.0296246	1.46269	FSM	SLAMF7
TCONS_00028485	0.03429	-3.21831	FSM	ITLN1
TCONS_00041792	0.0017089	-Infinite	NIC	ENSG00000270149
TCONS_00010697	0.00386101	-1.56453	FSM	USF1
TCONS_00037679	0.00757331	-Infinite	NNC	NECTIN4
TCONS_00051855	0.000308903	-Infinite	NNC	NIT1
TCONS_00029514	0.00643893	Infinite	NIC	DEDD
TCONS_00056565	0.0418346	-Infinite	NIC	DEDD
TCONS_00006305	0.00011004	1.9297	FSM	B4GALT3
TCONS_00046106	0.0173405	Infinite	FSM	B4GALT3
TCONS_00010316	5.6695e-29	Infinite	FSM	NDUFS2
TCONS_00009340	5.44202e-08	-Infinite	ISM	NDUFS2
TCONS_00042160	0.00694229	-Infinite	NIC	NDUFS2
TCONS_00034438	0.000991876	1.03651	FSM	FCER1G
TCONS_00003354	1.7531e-05	2.07497	FSM	FCER1G
TCONS_00005035	0.00739965	Infinite	FSM	APOA2
TCONS_00005766	0.0294863	-Infinite	FSM	TOMM40L
TCONS_00029312	0.0183289	1.22549	FSM	SDHC
TCONS_00013407	0.00394424	2.05685	Others	FCGR2A
TCONS_00055416	5.20885e-07	Infinite	FSM	FCGR2A
TCONS_00008088	0.000397847	2.30986	FSM	FCGR2A
TCONS_00005768	0.0172513	1.10469	FSM	FCGR2A
TCONS_00055417	5.26894e-05	2.25466	FSM	FCGR2A
TCONS_00053217	0.000163291	2.20107	NIC	FCGR3A
TCONS_00006310	0.012872	2.65363	FSM	FCGR3A
TCONS_00038109	0.0272293	1.53948	NIC	FCGR3A
TCONS_00015980	0.000872279	2.32115	FSM	FCGR3A
TCONS_00012523	0.00025911	Infinite	FSM	FCGR3A
TCONS_00031109	0.0332943	-Infinite	FSM	FCGR3B
TCONS_00005769	6.84442e-06	2.68966	FSM	FCGR2B
TCONS_00043538	0.000927052	2.44871	NNC	FCGR2B
TCONS_00014887	0.00264898	3.73086	FSM	FCGR2B
TCONS_00005771	0.00286541	1.08302	FSM	ATF6
TCONS_00054312	0.000274564	4.64036	FSM	ATF6
TCONS_00038985	0.046787	6.46292	FSM	UHMK1
TCONS_00055870	0.000884852	-Infinite	NNC	UHMK1
TCONS_00040882	6.00078e-06	-Infinite	FSM	UHMK1
TCONS_00003373	0.0182399	2.09289	FSM	UAP1
TCONS_00027474	0.00205882	-Infinite	FSM	DDR2
TCONS_00027476	0.00748515	-Infinite	FSM	DDR2
TCONS_00026764	3.67674e-05	2.55718	FSM	RGS4
TCONS_00050191	0.000326612	-Infinite	FSM	RXRG
TCONS_00003382	3.36731e-07	1.19252	FSM	MGST3
TCONS_00052333	5.86304e-07	5.53773	NIC	Y_RNA
TCONS_00013293	1.13041e-07	-Infinite	NNC	Y_RNA
TCONS_00042106	0.00349307	1.84146	NIC	Y_RNA
TCONS_00005057	0.000317433	1.09953	FSM	TMCO1
TCONS_00037043	0.0127539	-Infinite	FSM	FMO9P
TCONS_00015982	0.0131189	-Infinite	NNC	TADA1
TCONS_00053289	0.000300345	4.96746	NNC	TADA1
TCONS_00027149	0.0315812	-1.56032	FSM	GPA33
TCONS_00028972	0.00522892	-Infinite	NIC	GPA33
TCONS_00052031	1.36365e-08	2.21552	NNC	CREG1
TCONS_00005774	0.00242983	1.19974	FSM	RCSD1
TCONS_00055923	0.00363196	-Infinite	FSM	ADCY10
TCONS_00005778	0.000152343	2.42143	FSM	DCAF6
TCONS_00008600	0.00381158	-Infinite	NIC	DCAF6
TCONS_00014661	0.007043	-Infinite	NIC	DCAF6
TCONS_00048192	0.0362644	-Infinite	NNC	DCAF6
TCONS_00003388	0.000406445	2.43378	NNC	DCAF6
TCONS_00054169	0.000731131	1.33937	NNC	SFT2D2
TCONS_00005079	0.0191534	Infinite	FSM	F5
TCONS_00007015	0.00165958	1.19456	FSM	SCYL3
TCONS_00007208	1.22247e-05	Infinite	NNC	FMO3
TCONS_00051919	0.0409636	Infinite	NIC	FMO3
TCONS_00003406	0.0159846	Infinite	FSM	FMO3
TCONS_00018355	0.000191438	Infinite	NIC	FMO3
TCONS_00020858	0.00284273	Infinite	Others	FMO3
TCONS_00012143	3.1076e-05	4.55586	FSM	FMO2
TCONS_00045458	2.70817e-10	Infinite	FSM	FMO2
TCONS_00012144	0.00395041	2.3391	NIC	FMO4
TCONS_00010325	0.00794518	2.57122	NNC	FMO4
TCONS_00011315	0.0320118	-Infinite	FSM	PRRC2C
TCONS_00034460	0.0086306	1.29905	NNC	MYOCOS
TCONS_00027154	0.00497414	-Infinite	FSM	MYOC
TCONS_00011316	0.0208749	-1.60431	NIC	METTL13
TCONS_00030634	0.0201197	Infinite	Others	METTL13
TCONS_00016492	4.84997e-05	Infinite	Others	METTL13
TCONS_00047763	0.00670623	3.48862	FSM	DNM3OS
TCONS_00038516	0.000593092	1.42237	NIC	PIGC
TCONS_00027491	0.0407615	-Infinite	FSM	SUCO
TCONS_00032238	0.0314301	1.36546	FSM	SUCO
TCONS_00033467	0.00520719	2.85085	FSM	TNFSF18
TCONS_00003425	0.0341421	1.95321	FSM	PRDX6
TCONS_00052583	2.27538e-05	-Infinite	NNC	PRDX6
TCONS_00008098	0.000763983	2.47191	FSM	PRDX6
TCONS_00026241	0.00395129	Infinite	FSM	GAS5
TCONS_00030944	0.00852127	2.64062	FSM	GAS5
TCONS_00005115	3.97786e-05	Infinite	FSM	SERPINC1
TCONS_00009965	1.6607e-36	Infinite	NIC	SERPINC1
TCONS_00006337	0.0293428	-Infinite	NNC	SERPINC1
TCONS_00021699	1.62652e-48	Infinite	NNC	SERPINC1
TCONS_00008102	0.0141267	-Infinite	FSM	RABGAP1L
TCONS_00011434	0.00751971	1.04659	FSM	MRPS14
TCONS_00055120	0.0205295	-Infinite	NNC	TNN
TCONS_00023743	3.90765e-06	-Infinite	FSM	KIAA0040
TCONS_00027156	0.00055852	-Infinite	NNC	COP1
TCONS_00014420	0.0203305	-Infinite	NIC	COP1
TCONS_00055369	0.0113355	-Infinite	NNC	CRYZL2P-SEC16B
TCONS_00015988	0.0386598	-Infinite	NIC	CRYZL2P-SEC16B
TCONS_00054815	0.00107613	-Infinite	NNC	RALGPS2
TCONS_00005790	8.3116e-08	4.47052	FSM	TOR3A
TCONS_00026783	0.00947049	1.55132	NIC	TOR3A
TCONS_00015500	0.0378149	-Infinite	NIC	TOR3A
TCONS_00032249	0.00419557	-Infinite	NIC	TOR3A
TCONS_00056440	0.00109961	-1.33833	NIC	TOR3A
TCONS_00005792	0.00157092	1.21591	FSM	SOAT1
TCONS_00055424	0.0277626	-Infinite	NNC	AXDND1
TCONS_00037951	0.000911623	-Infinite	NNC	TDRD5
TCONS_00007425	1.10799e-05	-Infinite	FSM	TOR1AIP2
TCONS_00023750	0.0224152	-Infinite	NNC	TOR1AIP2
TCONS_00050200	0.000100335	2.03902	FSM	TOR1AIP2
TCONS_00013161	0.0118379	-Infinite	NNC	CEP350
TCONS_00026784	0.0045511	2.16084	NNC	QSOX1
TCONS_00008607	0.0443412	-Infinite	NIC	QSOX1
TCONS_00010327	0.0390892	2.53077	Others	QSOX1
TCONS_00030018	0.0298749	-Infinite	NIC	QSOX1
TCONS_00028793	0.00224385	-1.27796	NIC	QSOX1
TCONS_00055231	0.000415501	-Infinite	Others	-
TCONS_00006351	1.6457e-06	1.49556	FSM	GLUL
TCONS_00007426	8.65128e-05	2.42418	FSM	GLUL
TCONS_00027795	0.0278861	Infinite	NNC	GLUL
TCONS_00027796	0.00605894	-Infinite	NNC	GLUL
TCONS_00052666	2.19536e-07	1.36795	NIC	GLUL
TCONS_00039667	7.74453e-05	Infinite	NNC	NPL
TCONS_00039668	0.0064915	2.97912	NIC	NPL
TCONS_00039669	0.0453394	1.48369	NNC	NPL
TCONS_00046531	0.0357131	-1.19635	Others	LAMC2
TCONS_00006355	0.0123041	1.95188	FSM	NCF2
TCONS_00005800	0.00247884	1.03605	FSM	RGL1
TCONS_00030037	0.000262256	1.2602	FSM	SWT1
TCONS_00020896	1.59812e-05	4.62121	NIC	HMCN1
TCONS_00007650	0.011828	3.88607	FSM	PRG4
TCONS_00005807	0.000146935	Infinite	NIC	PRG4
TCONS_00042347	1.07074e-05	1.24511	NNC	TPR
TCONS_00011785	0.0281853	-Infinite	NIC	TPR
TCONS_00005810	0.00330041	2.0721	FSM	RGS18
TCONS_00039028	0.000960519	2.71846	FSM	RGS1
TCONS_00047913	0.0022788	2.91978	FSM	RGS1
TCONS_00043229	0.0293568	-Infinite	FSM	RGS13
TCONS_00047916	0.00669886	2.99528	FSM	RGS2
TCONS_00011439	0.00214257	-Infinite	NIC	UCHL5
TCONS_00033502	0.0181454	1.37194	NIC	UCHL5
TCONS_00032289	0.00391538	-Infinite	NIC	RO60
TCONS_00029622	0.0327656	-Infinite	NIC	RO60
TCONS_00005819	9.36139e-05	4.64569	FSM	CFH
TCONS_00056010	0.000139094	1.48382	FSM	CFH
TCONS_00005821	0.000335693	Infinite	FSM	CFH
TCONS_00013162	0.00140504	Infinite	FSM	CFH
TCONS_00003486	0.00692144	4.78181	FSM	CFH
TCONS_00051920	0.00217635	Infinite	FSM	CFH
TCONS_00013926	9.82439e-05	3.84391	NNC	ENSG00000289697
TCONS_00051432	0.000252543	4.15949	NNC	ENSG00000289697
TCONS_00003545	0.0057586	Infinite	FSM	CFHR3
TCONS_00053167	0.0231315	Infinite	NNC	ENSG00000289697
TCONS_00003562	9.78618e-44	Infinite	FSM	CFHR1
TCONS_00003565	9.78618e-44	Infinite	NNC	CFHR1
TCONS_00008120	0.00331148	Infinite	NIC	CFHR4
TCONS_00011608	0.00969821	-Infinite	NNC	CFHR2
TCONS_00010334	1.798e-48	Infinite	FSM	CFHR2
TCONS_00052590	1.39943e-05	3.7055	FSM	CFHR2
TCONS_00006683	0.00291966	Infinite	NNC	CFHR2
TCONS_00052123	4.29543e-48	Infinite	NNC	CFHR2
TCONS_00013413	3.80212e-44	Infinite	NNC	CFHR2
TCONS_00005848	0.0270282	1.80733	FSM	CFHR5
TCONS_00033807	6.98512e-05	-1.41271	NNC	NEK7
TCONS_00014119	0.00562852	1.92689	NIC	PTPRC
TCONS_00008860	0.00331249	-Infinite	FSM	MIR181A1HG
TCONS_00005196	0.000161547	1.31399	FSM	ZNF281
TCONS_00006687	1.5706e-05	Infinite	FSM	ENSG00000230623
TCONS_00026811	0.0410784	-Infinite	FSM	INAVA
TCONS_00026813	0.0246739	Infinite	Others	INAVA
TCONS_00043918	0.0285365	-2.30457	NNC	INAVA
TCONS_00030342	0.025051	-2.24736	FSM	TMEM9
TCONS_00037108	0.0267804	1.73442	FSM	PKP1
TCONS_00033517	0.0066209	-Infinite	NIC	ENSG00000286600
TCONS_00027172	0.023072	-1.31557	NNC	ENSG00000286600
TCONS_00029736	5.37128e-06	-1.39488	NNC	ENSG00000286600
TCONS_00021741	0.0115209	-5.38105	NNC	ENSG00000286600
TCONS_00014122	0.0149092	Infinite	NIC	RNPEP
TCONS_00032308	0.0109911	-3.41049	NIC	RNPEP
TCONS_00026095	0.0309937	-4.60377	NIC	ELF3
TCONS_00028023	0.00627675	1.27653	FSM	LGR6
TCONS_00033524	0.000108067	-2.25283	NIC	UBE2T
TCONS_00009414	0.00151522	-Infinite	FSM	PPP1R12B
TCONS_00019693	0.00495387	-Infinite	NIC	PPP1R12B
TCONS_00029737	0.00135875	1.36751	FSM	KDM5B
TCONS_00038525	0.00951492	-1.00067	FSM	ENSG00000291234
TCONS_00005208	1.17594e-05	2.65486	FSM	ADIPOR1
TCONS_00031441	0.00036217	-Infinite	NNC	ADIPOR1
TCONS_00007432	0.0108553	-Infinite	NIC	ADIPOR1
TCONS_00043885	2.27568e-05	1.63459	NIC	ADIPOR1
TCONS_00011443	2.42845e-05	1.11018	NNC	ADIPOR1
TCONS_00005209	5.1279e-07	1.11811	FSM	CYB5R1
TCONS_00015181	0.0408243	-5.41762	NNC	TMEM183A
TCONS_00027191	0.0360338	-Infinite	NNC	CHI3L1
TCONS_00014431	4.31897e-06	4.88473	NIC	CHI3L1
TCONS_00041242	0.000591446	1.64653	NNC	CHI3L1
TCONS_00056101	0.0360787	Infinite	NNC	CHI3L1
TCONS_00022498	0.000538477	2.67121	FSM	CHIT1
TCONS_00007896	0.000105484	1.18933	FSM	FMOD
TCONS_00053920	8.90198e-05	-4.81957	NNC	FMOD
TCONS_00014894	9.56698e-06	2.69663	NNC	PRELP
TCONS_00005858	0.000673879	2.52255	FSM	PRELP
TCONS_00009418	0.00211458	-Infinite	FSM	ZBED6
TCONS_00039420	9.04602e-05	2.67821	NIC	ZC3H11A
TCONS_00011072	0.0216045	-Infinite	NNC	SOX13
TCONS_00007436	1.90769e-06	2.56864	FSM	ETNK2
TCONS_00053295	6.99729e-06	2.38214	NNC	ETNK2
TCONS_00053656	0.0108584	1.3642	NNC	PLEKHA6
TCONS_00028253	0.0382271	-Infinite	NNC	PLEKHA6
TCONS_00022324	0.00482177	-Infinite	NNC	PLEKHA6
TCONS_00042267	0.00671515	3.92489	FSM	MDM4
TCONS_00055590	0.00506967	-Infinite	NNC	ENSG00000240219
TCONS_00027537	0.0492796	2.77529	FSM	NFASC
TCONS_00013301	0.00815977	-Infinite	NNC	RBBP5
TCONS_00014895	0.0139498	3.19968	FSM	CDK18
TCONS_00055591	0.00217477	-Infinite	NNC	CDK18
TCONS_00011611	0.0418995	2.47686	FSM	CDK18
TCONS_00006377	0.00888514	-Infinite	FSM	SLC45A3
TCONS_00053296	0.0392412	-Infinite	NNC	NUCKS1
TCONS_00053819	0.000284924	-Infinite	Others	RAB7B
TCONS_00039683	0.00226053	1.73888	NIC	ENSG00000285417
TCONS_00035789	0.0153613	-Infinite	FSM	ENSG00000285417
TCONS_00050217	1.07607e-05	-Infinite	FSM	AVPR1B
TCONS_00048622	0.0126386	1.51365	NNC	SRGAP2
TCONS_00043244	0.0044164	-Infinite	NNC	IKBKE
TCONS_00013168	0.000183937	1.26678	FSM	RASSF5
TCONS_00006692	0.000256802	Infinite	FSM	RASSF5
TCONS_00020957	0.00279733	3.08949	FSM	RASSF5
TCONS_00044361	0.00038778	-3.70642	NIC	EIF2D
TCONS_00045029	0.000100114	-Infinite	NIC	EIF2D
TCONS_00017799	0.00252914	2.28465	NIC	EIF2D
TCONS_00056461	0.0432418	-Infinite	FSM	DYRK3
TCONS_00011614	0.00641461	-Infinite	NNC	MAPKAPK2
TCONS_00042476	0.00119233	2.21327	FSM	IL10
TCONS_00030357	0.0236439	-4.54057	NNC	PIGR
TCONS_00031450	0.0124007	-Infinite	NIC	PIGR
TCONS_00054702	0.0270549	-Infinite	NNC	PIGR
TCONS_00007666	0.00530461	-1.30085	FSM	PFKFB2
TCONS_00010825	0.0302737	-1.89297	FSM	PFKFB2
TCONS_00014896	0.0118032	-Infinite	NIC	C4BPB
TCONS_00051444	0.00168536	Infinite	NNC	C4BPB
TCONS_00041676	2.1596e-06	-Infinite	NNC	CD55
TCONS_00043246	0.0195813	-Infinite	NNC	CD46
TCONS_00043739	0.00953772	-Infinite	NNC	CD46
TCONS_00041174	0.00474282	-3.82056	FSM	CD46
TCONS_00041952	0.0451058	1.02309	NIC	PLXNA2
TCONS_00042121	0.0109129	-Infinite	NNC	LAMB3
TCONS_00033557	0.00364837	-Infinite	NIC	LAMB3
TCONS_00003705	0.0181712	4.10204	FSM	HSD11B1
TCONS_00052193	0.0101427	3.7251	Others	ADORA2BP1
TCONS_00012944	0.0122937	1.16242	FSM	TRAF3IP3
TCONS_00011326	0.0374939	-Infinite	Others	TRAF3IP3
TCONS_00028286	0.000466114	-Infinite	NIC	ENSG00000289700
TCONS_00047619	2.65806e-06	-Infinite	FSM	SERTAD4
TCONS_00040717	2.48308e-12	-Infinite	FSM	ENSG00000287354
TCONS_00012151	1.64633e-06	1.76557	FSM	RCOR3
TCONS_00049894	0.00713891	1.12084	FSM	RCOR3
TCONS_00009435	0.0287351	1.04885	FSM	LINC00467
TCONS_00027219	0.0061667	-1.90724	NIC	NEK2
TCONS_00031116	0.0234187	1.10675	FSM	LPGAT1
TCONS_00028290	7.51486e-11	Infinite	NIC	LPGAT1
TCONS_00012688	1.39233e-06	2.03514	FSM	PPP2R5A
TCONS_00037973	0.00739122	2.39677	Others	PPP2R5A
TCONS_00003721	0.000297389	3.47078	FSM	ATF3
TCONS_00056464	0.0069301	-Infinite	NIC	ATF3
TCONS_00012393	0.00334189	-1.89265	FSM	ATF3
TCONS_00033563	6.35802e-05	1.67084	FSM	NSL1
TCONS_00016238	4.28569e-05	1.07013	NIC	ANGEL2
TCONS_00021763	0.0130583	1.743	FSM	ANGEL2
TCONS_00053701	0.0102181	-Infinite	NIC	RPS6KC1
TCONS_00054387	0.0413453	1.62316	Others	ENSG00000228255
TCONS_00047627	7.99186e-11	-Infinite	FSM	KCNK2
TCONS_00017381	0.000225243	3.09474	FSM	KCTD3
TCONS_00021770	0.0228504	1.62976	NIC	GPATCH2
TCONS_00039053	0.00212863	1.08008	FSM	TGFB2
TCONS_00003740	0.00488473	-Infinite	Others	LYPLAL1
TCONS_00018443	0.00133967	2.54059	FSM	LYPLAL1
TCONS_00040730	0.0238404	-Infinite	NNC	RAB3GAP2
TCONS_00003754	0.00857912	-Infinite	Others	ENSG00000286231
TCONS_00050731	0.00101443	Infinite	Others	MTARC2
TCONS_00051806	0.0220626	2.91132	NIC	ENSG00000286231
TCONS_00032372	0.00584614	-1.81448	FSM	MTARC1
TCONS_00003760	0.000570534	-Infinite	NNC	ENSG00000286231
TCONS_00005886	0.00212863	1.39397	FSM	HLX
TCONS_00053179	4.72714e-05	-Infinite	FSM	HLX
TCONS_00003767	0.0207874	2.20862	FSM	MIA3
TCONS_00006397	5.27343e-05	1.1013	FSM	AIDA
TCONS_00010533	0.00240631	2.28448	FSM	SUSD4
TCONS_00037777	2.965e-10	3.08825	FSM	SUSD4
TCONS_00027244	0.00925104	-Infinite	FSM	CAPN8
TCONS_00012398	0.00523027	-Infinite	NIC	CAPN2
TCONS_00028402	0.00695112	-Infinite	NIC	CAPN2
TCONS_00020995	1.68676e-10	Infinite	FSM	CAPN2
TCONS_00033597	0.0286833	-1.13949	NNC	TP53BP2
TCONS_00008883	0.000546628	1.98278	NNC	ENSG00000291068
TCONS_00015867	0.0332234	2.04237	NIC	ENSG00000290989
TCONS_00032383	0.00182245	1.37836	NNC	DEGS1
TCONS_00054034	0.0108159	-Infinite	NNC	DEGS1
TCONS_00038546	3.31442e-06	1.33061	FSM	WDR26
TCONS_00034601	0.000256303	2.45847	Others	DNAH14
TCONS_00008648	0.0449171	1.14914	FSM	SRP9
TCONS_00032388	0.000550811	1.59474	FSM	SRP9
TCONS_00003783	2.1932e-05	1.1623	FSM	EPHX1
TCONS_00020998	0.00198196	-Infinite	NNC	EPHX1
TCONS_00013417	0.00124953	-Infinite	NNC	EPHX1
TCONS_00046174	5.23676e-07	-Infinite	NNC	TMEM63A
TCONS_00043430	3.02456e-08	Infinite	NNC	TMEM63A
TCONS_00014437	0.00141556	-Infinite	Others	TMEM63A
TCONS_00030984	0.0136231	-2.038	NNC	TMEM63A
TCONS_00033613	0.000355846	3.49139	NNC	TMEM63A
TCONS_00005275	0.00110378	2.31158	FSM	PYCR2
TCONS_00036593	2.20025e-06	-Infinite	NNC	ENSG00000255835
TCONS_00048055	0.000454081	-Infinite	NNC	ENSG00000255835
TCONS_00038143	0.00986625	1.3451	NIC	MIR6741
TCONS_00033624	0.0358661	-Infinite	NNC	ENSG00000255835
TCONS_00048879	7.11638e-09	-Infinite	NIC	H3-3A
TCONS_00014000	0.000139581	Infinite	FSM	ITPKB
TCONS_00028066	0.00505542	-Infinite	NIC	ENSG00000288674
TCONS_00010833	0.0334966	-Infinite	NIC	ENSG00000288674
TCONS_00027550	0.0380201	-Infinite	NNC	ENSG00000288674
TCONS_00054589	0.000145977	-Infinite	NNC	ENSG00000288674
TCONS_00023115	0.0295553	-Infinite	NNC	COQ8A
TCONS_00021010	0.000107282	-1.22942	NNC	ENSG00000288674
TCONS_00003801	0.00186102	-1.19041	FSM	SNAP47
TCONS_00033637	0.000117699	-1.75796	NNC	JMJD4
TCONS_00053831	0.00233652	1.45981	FSM	SNAP47
TCONS_00007058	0.00858827	-1.11981	FSM	MRPL55
TCONS_00015190	9.35801e-06	-Infinite	FSM	GUK1
TCONS_00003818	0.00166336	Infinite	FSM	GUK1
TCONS_00030686	0.00300434	-1.52422	FSM	GUK1
TCONS_00029550	0.0259681	-Infinite	NNC	TRIM11
TCONS_00031118	0.0013206	2.74676	FSM	TRIM11
TCONS_00043894	6.50655e-07	-1.73616	NNC	TRIM11
TCONS_00021799	0.0066209	1.34026	FSM	RAB4A-AS1
TCONS_00005907	0.000222116	1.63794	FSM	GALNT2
TCONS_00032411	0.0179628	-Infinite	NIC	GALNT2
TCONS_00031268	0.00612968	-1.09044	NNC	GALNT2
TCONS_00016539	0.035237	1.71144	FSM	GALNT2
TCONS_00037186	0.0013951	-Infinite	NIC	COG2
TCONS_00032413	0.000303107	-Infinite	NIC	COG2
TCONS_00007914	0.00196247	4.21879	NNC	AGT
TCONS_00016961	0.0398472	1.29601	NIC	AGT
TCONS_00010045	0.0185169	Infinite	ISM	AGT
TCONS_00010538	7.44805e-08	Infinite	NNC	AGT
TCONS_00016006	0.000973104	Infinite	ISM	AGT
TCONS_00028824	5.1204e-05	-Infinite	FSM	CAPN9
TCONS_00038340	0.0335296	2.19571	FSM	ARV1
TCONS_00005910	6.18234e-05	1.03099	FSM	GNPAT
TCONS_00044761	0.0397595	-Infinite	NIC	GNPAT
TCONS_00018457	6.2125e-08	Infinite	FSM	GNPAT
TCONS_00027556	0.000641415	-Infinite	NNC	TSNAX-DISC1
TCONS_00048277	0.000314857	-Infinite	Others	NTPCR
TCONS_00048493	0.0160002	2.06646	NIC	TARBP1
TCONS_00036600	0.0483236	1.14913	NIC	TARBP1
TCONS_00007060	4.86288e-06	1.05009	FSM	IRF2BP2
TCONS_00006411	3.0469e-05	1.20241	FSM	IRF2BP2
TCONS_00055823	0.0101349	2.18362	NNC	IRF2BP2
TCONS_00049120	0.00447919	-Infinite	NNC	IRF2BP2
TCONS_00019217	0.0151945	2.97576	Others	ENSG00000282097
TCONS_00021807	0.000290308	2.52036	NNC	ARID4B
TCONS_00032424	0.000166441	2.21526	FSM	TBCE
TCONS_00026884	0.0140554	-1.5518	FSM	TBCE
TCONS_00006723	0.00709748	1.63851	FSM	TBCE
TCONS_00010540	0.0124071	2.5222	NIC	NID1
TCONS_00015124	0.027158	-Infinite	NNC	NID1
TCONS_00013185	1.54704e-06	1.23952	FSM	GPR137B
TCONS_00015037	0.000196429	2.18007	NNC	GPR137B
TCONS_00008386	0.00801494	1.43944	FSM	ERO1B
TCONS_00042168	5.70722e-05	-Infinite	FSM	EDARADD
TCONS_00003858	7.35863e-05	1.47314	FSM	LGALS8
TCONS_00038707	0.00136804	1.98177	FSM	ACTN2
TCONS_00056215	7.12302e-09	-Infinite	FSM	FH
TCONS_00010356	0.000488032	Infinite	FSM	KMO
TCONS_00005916	0.00461633	3.48601	FSM	KMO
TCONS_00040576	0.0479079	-2.7629	NNC	EXO1
TCONS_00053478	0.0177828	-Infinite	FSM	ENSG00000224525
TCONS_00027273	0.0100843	1.74345	FSM	CEP170
TCONS_00047786	0.00466154	2.44212	FSM	CEP170
TCONS_00012164	0.0149839	1.54565	NNC	SDCCAG8
TCONS_00045932	0.0465033	1.0688	NNC	COX20
TCONS_00026270	5.1583e-05	1.07377	FSM	HNRNPU
TCONS_00012710	0.00263157	1.1806	NNC	SCCPDH
TCONS_00027283	0.00113984	3.22299	NNC	ZNF731P
TCONS_00033689	0.0390892	Infinite	FSM	ENSG00000290683
TCONS_00027870	1.37032e-07	1.31837	FSM	ZNF496
TCONS_00010357	0.0291459	1.83686	Others	ZNF672
TCONS_00056036	0.00612238	-Infinite	FSM	ZNF672
TCONS_00023892	0.040113	2.11401	FSM	ZNF692
TCONS_00071534	0.00273743	1.72968	FSM	ZMYND11
TCONS_00071119	0.000141267	-Infinite	NNC	DIP2C
TCONS_00062842	0.000698262	-Infinite	NNC	DIP2C-AS1
TCONS_00068254	3.54225e-16	Infinite	NIC	LARP4B
TCONS_00076169	0.0199029	-Infinite	NIC	WDR37
TCONS_00066207	0.0283256	-Infinite	NIC	ADARB2
TCONS_00065741	0.00411203	1.2944	FSM	PFKP
TCONS_00065575	7.49794e-07	3.48754	FSM	KLF6
TCONS_00064272	0.0327686	-Infinite	NNC	KLF6
TCONS_00072293	0.00499316	-Infinite	Others	-
TCONS_00076192	0.000116638	Infinite	NNC	AKR1C6P
TCONS_00076126	0.0427648	1.9406	NNC	AKR1C6P
TCONS_00076654	0.00341562	Infinite	NNC	AKR1C1
TCONS_00074357	0.00355834	-Infinite	NIC	AKR1C2
TCONS_00077155	0.00472832	-Infinite	NIC	AKR1C3
TCONS_00057230	0.00970856	4.4257	Others	AKR1C8
TCONS_00067581	0.0045462	-Infinite	NNC	TUBAL3
TCONS_00061040	0.00319464	-Infinite	NIC	GDI2
TCONS_00058360	2.05606e-05	1.46367	FSM	GDI2
TCONS_00068271	0.0158306	-Infinite	NNC	GDI2
TCONS_00075725	0.00218556	-2.82322	NIC	GDI2
TCONS_00060416	2.57472e-07	Infinite	FSM	FBH1
TCONS_00058909	0.0176189	1.49329	FSM	IL15RA
TCONS_00072132	0.00168842	-1.13987	FSM	IL15RA
TCONS_00065688	0.0304414	-Infinite	FSM	IL2RA
TCONS_00073186	0.000820393	3.62036	Others	RBM17
TCONS_00057869	0.000775868	Infinite	FSM	PFKFB3
TCONS_00070141	0.0046012	-Infinite	NNC	ITIH5
TCONS_00056635	3.19138e-10	Infinite	FSM	ITIH2
TCONS_00059796	4.41052e-17	Infinite	NIC	ITIH2
TCONS_00076733	7.69376e-06	9.63743	NIC	ITIH2
TCONS_00056656	1.25228e-08	9.10231	FSM	ATP5F1C
TCONS_00056655	0.0110922	-1.82098	FSM	ATP5F1C
TCONS_00059167	0.000121753	-1.87358	FSM	ATP5F1C
TCONS_00071181	1.22325e-05	2.06369	NNC	GATA3
TCONS_00071454	9.49417e-10	-Infinite	Others	-
TCONS_00057883	0.00142627	3.91556	FSM	ECHDC3
TCONS_00067453	0.0208322	-Infinite	NNC	PROSER2
TCONS_00075841	0.0332234	1.05795	NNC	PROSER2-AS1
TCONS_00069993	0.0475122	-Infinite	FSM	UPF2
TCONS_00063496	0.0219583	1.16645	NNC	UPF2
TCONS_00058656	0.019138	-Infinite	NIC	DHTKD1
TCONS_00070236	0.00104566	2.4028	NIC	SEC61A2
TCONS_00066072	0.0143184	4.99219	NIC	SEC61A2
TCONS_00065102	0.0191905	-Infinite	NNC	NUDT5
TCONS_00061502	0.0463014	-1.46622	FSM	CDC123
TCONS_00072461	0.0429587	1.17674	NNC	CAMK1D
TCONS_00058366	4.74637e-07	1.78432	FSM	CCDC3
TCONS_00058829	0.0270527	3.10387	Others	OPTN
TCONS_00060929	7.49392e-10	Infinite	NIC	OPTN
TCONS_00070381	0.0152961	-Infinite	NIC	OPTN
TCONS_00066430	0.0435244	-Infinite	FSM	MCM10
TCONS_00061043	8.02731e-05	1.18102	ISM	FRMD4A
TCONS_00062055	0.0499896	2.46328	FSM	PRPF18
TCONS_00076212	0.00221587	2.63412	FSM	PRPF18
TCONS_00070885	0.000162812	1.6977	NNC	FRMD4A
TCONS_00064296	0.0439932	-1.64958	FSM	FRMD4A
TCONS_00058577	0.00200801	2.26973	FSM	FAM107B
TCONS_00058915	0.000156957	2.3757	FSM	FAM107B
TCONS_00059838	0.0159521	1.52003	FSM	CDNF
TCONS_00070724	0.00156977	-1.61011	NIC	HSPA14
TCONS_00058578	0.0466979	1.18184	FSM	NMT2
TCONS_00060725	0.01551	-Infinite	NNC	NMT2
TCONS_00061104	0.00271913	1.24939	FSM	NMT2
TCONS_00059988	0.00265431	-Infinite	NNC	FAM171A1
TCONS_00069508	0.00588012	2.00844	FSM	MINDY3
TCONS_00072399	0.0230156	1.16249	NIC	MINDY3
TCONS_00069506	0.0315795	-Infinite	NIC	MINDY3
TCONS_00074003	5.03379e-05	-Infinite	NNC	VIM
TCONS_00070847	2.8358e-05	3.38691	FSM	VIM
TCONS_00073429	0.00405047	-3.63835	NIC	NSUN6
TCONS_00060381	0.00230679	-Infinite	NIC	NSUN6
TCONS_00074600	0.0444405	-Infinite	FSM	COMMD3
TCONS_00061445	0.00542813	4.59795	Others	COMMD3-BMI1
TCONS_00056696	0.00936568	2.31518	FSM	COMMD3
TCONS_00076763	3.25943e-08	2.45601	NIC	COMMD3-BMI1
TCONS_00058265	0.0026664	2.36161	FSM	BMI1
TCONS_00066581	0.000286208	Infinite	NIC	KIAA1217
TCONS_00075562	0.00349307	1.02527	NNC	KIAA1217
TCONS_00057895	0.000304927	1.04979	FSM	THNSL1
TCONS_00072999	9.38535e-06	-Infinite	NNC	GPR158
TCONS_00060933	0.000116707	2.01655	FSM	APBB1IP
TCONS_00059085	4.52742e-05	1.20742	FSM	ABI1
TCONS_00068314	0.0232163	-Infinite	NIC	YME1L1
TCONS_00067685	0.00540389	-Infinite	NNC	MASTL
TCONS_00056724	0.000236397	1.2022	FSM	RAB18
TCONS_00077507	0.0320985	-Infinite	FSM	RAB18
TCONS_00072297	0.0244209	-1.5402	NNC	MPP7
TCONS_00066439	0.000111894	1.19874	FSM	WAC
TCONS_00065761	1.03112e-05	1.14107	NIC	WAC
TCONS_00070856	2.90958e-05	1.22817	FSM	WAC
TCONS_00072049	0.0376202	-Infinite	NIC	SVIL
TCONS_00065918	8.09642e-05	Infinite	NIC	SVIL
TCONS_00066253	7.11557e-06	-Infinite	FSM	SVIL
TCONS_00061015	0.0230646	1.49777	FSM	MAP3K8
TCONS_00060757	0.0154305	Infinite	FSM	MAP3K8
TCONS_00059090	0.00281857	2.32892	NIC	ZNF438
TCONS_00065580	0.0135564	1.17982	FSM	ZEB1-AS1
TCONS_00058062	0.00452398	3.3856	FSM	ITGB1
TCONS_00066498	0.0473027	-5.18257	FSM	ITGB1
TCONS_00058065	0.00103495	1.30673	FSM	NRP1
TCONS_00076625	0.00523658	-Infinite	FSM	NRP1
TCONS_00058836	2.62699e-05	1.79759	FSM	CREM
TCONS_00061557	0.0361714	1.26988	FSM	CREM
TCONS_00058274	2.46153e-07	1.17285	FSM	CCNY
TCONS_00060432	0.0128486	-2.88776	NNC	CCNY
TCONS_00071307	1.68427e-10	-Infinite	NNC	ANKRD30A
TCONS_00067595	0.00333645	-2.28643	NNC	ZNF248
TCONS_00066269	0.0098386	Infinite	FSM	ZNF248
TCONS_00061692	0.00154982	1.10718	FSM	ZNF25
TCONS_00058276	0.00275556	1.13266	FSM	ZNF33A
TCONS_00067938	0.000202853	1.50264	FSM	ZNF37A
TCONS_00059881	0.00158151	1.24609	NIC	ENSG00000290535
TCONS_00073624	0.0100593	-1.72974	NIC	ENSG00000279239
TCONS_00070552	0.0236166	-Infinite	FSM	LINC00839
TCONS_00073527	3.16618e-06	-Infinite	FSM	LINC00839
TCONS_00072244	0.0345324	-Infinite	NNC	ZNF33B
TCONS_00070084	0.033015	-Infinite	Others	BMS1
TCONS_00069453	0.00905543	-Infinite	Others	RET
TCONS_00072008	0.0279345	1.55401	NIC	CSGALNACT2
TCONS_00072246	0.0213153	-Infinite	NNC	RASGEF1A
TCONS_00058072	0.0134134	1.2231	FSM	HNRNPF
TCONS_00076869	0.0371918	-Infinite	NNC	HNRNPF
TCONS_00066503	5.20704e-06	-Infinite	NIC	HNRNPF
TCONS_00072895	0.00472895	-6.1779	NIC	HNRNPF
TCONS_00066504	0.00191332	1.10284	FSM	ZNF239
TCONS_00060827	0.00359716	1.6452	FSM	ZNF32
TCONS_00058076	9.36584e-05	2.49188	FSM	CXCL12
TCONS_00057383	6.8554e-06	2.79549	FSM	CXCL12
TCONS_00058279	0.0182396	2.32842	FSM	RASSF4
TCONS_00057385	0.000917573	2.25608	FSM	DEPP1
TCONS_00060977	0.00477083	1.11469	FSM	ZNF22-AS1
TCONS_00057901	0.0473027	1.43678	FSM	ALOX5
TCONS_00061650	0.00605894	3.01217	FSM	WASHC2C
TCONS_00062675	0.000390698	Infinite	NIC	AGAP4
TCONS_00057390	1.46687e-09	Infinite	FSM	AGAP4
TCONS_00072218	0.000323605	-2.57412	NIC	TIMM23
TCONS_00075917	0.00937646	1.93115	NIC	NCOA4
TCONS_00058082	4.26317e-05	Infinite	FSM	NCOA4
TCONS_00072247	0.00348719	-Infinite	NIC	NCOA4
TCONS_00076872	0.00134876	1.11218	FSM	SYT15-AS1
TCONS_00070993	0.00230959	Infinite	NNC	AGAP13P
TCONS_00074023	0.000500682	2.20732	FSM	GDF10
TCONS_00076847	4.39966e-06	1.19254	Others	SYT15B
TCONS_00063258	0.00481591	2.03742	NIC	TIMM23B-AGAP6
TCONS_00056803	1.68766e-05	Infinite	FSM	AGAP6
TCONS_00061566	0.0146893	1.53146	NIC	WASHC2A
TCONS_00058929	0.00450461	1.70664	NIC	SGMS1
TCONS_00062685	0.0025123	1.4491	NNC	SGMS1
TCONS_00064419	0.00016214	-Infinite	NNC	SGMS1
TCONS_00058103	5.56018e-05	-Infinite	FSM	A1CF
TCONS_00060560	0.00115563	-Infinite	NIC	A1CF
TCONS_00070561	0.0120616	2.5434	FSM	DKK1
TCONS_00058401	0.0136773	Infinite	FSM	MBL2
TCONS_00065586	0.00011004	-2.42521	NNC	ZWINT
TCONS_00070894	0.00231691	-Infinite	NNC	ZWINT
TCONS_00060656	0.00553296	-1.29536	FSM	CCDC6
TCONS_00070453	0.0430391	2.29671	FSM	ANK3
TCONS_00060898	5.48219e-05	1.33767	NNC	ANK3
TCONS_00076634	0.0201079	2.51692	NNC	RHOBTB1
TCONS_00058285	0.000367246	-1.96684	FSM	ARID5B
TCONS_00073083	0.00878899	2.06555	FSM	ZNF365
TCONS_00070678	0.0114778	1.36327	FSM	EGR2
TCONS_00058110	0.000177819	1.79229	FSM	EGR2
TCONS_00058402	0.00169311	1.68538	FSM	JMJD1C
TCONS_00063961	0.0135564	1.95152	NNC	ENSG00000286373
TCONS_00076148	0.0185348	-Infinite	NNC	DNAJC12
TCONS_00063984	0.0301242	-Infinite	NNC	DNAJC12
TCONS_00063090	0.00159927	-2.39899	NIC	HERC4
TCONS_00077476	0.0265333	1.39988	NNC	PBLD
TCONS_00059623	0.0180861	Infinite	NIC	HNRNPH3
TCONS_00064091	0.00478626	-2.37288	NNC	HNRNPH3
TCONS_00058115	0.00100883	1.05889	FSM	SLC25A16
TCONS_00063285	0.0415486	2.07598	FSM	CCAR1
TCONS_00066731	0.0026086	3.21374	FSM	KIFBP
TCONS_00056824	0.00116406	1.4012	FSM	SRGN
TCONS_00057917	0.000193271	-1.53492	FSM	HKDC1
TCONS_00076850	0.00509998	-Infinite	NNC	HKDC1
TCONS_00068000	0.0194361	-Infinite	NNC	HKDC1
TCONS_00066733	0.0460964	-1.04149	FSM	HK1
TCONS_00059964	0.000884852	1.18716	FSM	HK1
TCONS_00067499	0.0197852	-Infinite	NIC	HK1
TCONS_00070571	0.010448	1.65157	Others	TSPAN15
TCONS_00071413	0.000245964	-2.98162	NIC	TSPAN15
TCONS_00066523	5.71336e-05	-Infinite	NNC	NEUROG3
TCONS_00068009	0.0136724	-1.2231	NIC	MACROH2A2
TCONS_00076673	0.00016417	-3.01552	NNC	AIFM2
TCONS_00058939	0.0481144	-Infinite	NNC	TYSND1
TCONS_00075479	0.000487667	-3.93031	NIC	PPA1
TCONS_00068398	1.14533e-07	-4.09662	NIC	PPA1
TCONS_00062716	1.46475e-05	-Infinite	NNC	LRRC20
TCONS_00065807	3.71428e-09	Infinite	FSM	PALD1
TCONS_00074037	0.00281075	-Infinite	NIC	PALD1
TCONS_00061516	0.000363992	-Infinite	FSM	SGPL1
TCONS_00075654	0.0125875	1.5536	FSM	UNC5B-AS1
TCONS_00067759	0.00536505	-Infinite	FSM	SLC29A3
TCONS_00060610	5.76489e-06	2.24618	NIC	CDH23
TCONS_00057923	0.000116291	2.06276	NNC	CDH23
TCONS_00060006	1.66616e-05	-Infinite	NNC	PSAP
TCONS_00076823	0.00385969	-Infinite	NNC	PSAP
TCONS_00077131	0.00266619	-Infinite	NNC	PSAP
TCONS_00059112	0.00120661	2.5182	NNC	PSAP
TCONS_00060007	0.00035108	Infinite	NNC	PSAP
TCONS_00070682	0.0125014	-Infinite	NNC	PSAP
TCONS_00060657	0.0052384	1.08187	NNC	PSAP
TCONS_00067610	0.000300187	1.46151	NIC	PSAP
TCONS_00072194	0.000349636	7.29232	NNC	PSAP
TCONS_00066870	0.00091747	-Infinite	NIC	PSAP
TCONS_00070902	0.000198593	-Infinite	NIC	PSAP
TCONS_00076925	0.0455367	-Infinite	NNC	PSAP
TCONS_00075941	0.0371735	3.50642	NNC	PSAP
TCONS_00059687	2.32061e-50	Infinite	NNC	PSAP
TCONS_00056830	0.0127783	1.7161	FSM	ANAPC16
TCONS_00077353	0.000612085	-Infinite	NNC	ANAPC16
TCONS_00072858	0.00685818	2.19182	FSM	ANAPC16
TCONS_00059627	0.000459137	-Infinite	FSM	DDIT4
TCONS_00058129	0.00783283	1.56261	FSM	DNAJB12
TCONS_00075410	0.0308764	-3.94889	NNC	MCU
TCONS_00076100	7.74224e-05	-Infinite	NIC	PLA2G12B
TCONS_00060901	0.00221701	-Infinite	NNC	PLA2G12B
TCONS_00058138	0.00372687	Infinite	FSM	P4HA1
TCONS_00058413	0.0318996	-Infinite	FSM	P4HA1
TCONS_00058137	0.00484489	1.44193	NIC	P4HA1
TCONS_00071150	0.00198226	1.63523	NIC	P4HA1
TCONS_00075870	0.0237304	-Infinite	NNC	P4HA1
TCONS_00065952	7.3292e-05	-Infinite	Others	P4HA1
TCONS_00058141	1.75117e-07	1.01798	FSM	ECD
TCONS_00068416	6.28903e-05	-1.27991	NNC	DNAJC9
TCONS_00062727	0.0129164	Infinite	NNC	CFAP70
TCONS_00057538	1.98568e-07	1.85627	FSM	ANXA7
TCONS_00060904	0.0448978	-1.2926	NIC	ANXA7
TCONS_00063628	0.0371677	Infinite	NNC	ANXA7
TCONS_00076928	0.011215	-3.33893	NNC	ANXA7
TCONS_00063095	2.74274e-07	-Infinite	NNC	ANXA7
TCONS_00063634	0.00175927	2.96594	NIC	BMS1P4-AGAP5
TCONS_00060144	0.0332007	1.86537	Others	BMS1P4-AGAP5
TCONS_00061153	0.0297664	-Infinite	NNC	SEC24C
TCONS_00067618	0.016713	-Infinite	NIC	AP3M1
TCONS_00068028	1.79955e-06	-Infinite	FSM	ADK
TCONS_00066845	0.00116419	-Infinite	NIC	SAMD8
TCONS_00068619	0.0110922	3.22884	FSM	VDAC2
TCONS_00075483	0.00612968	-Infinite	FSM	COMTD1
TCONS_00070274	1.33256e-08	-Infinite	FSM	ENSG00000204049
TCONS_00056889	0.0347608	-1.1318	FSM	RPS24
TCONS_00070469	0.0249889	Infinite	NNC	ZMIZ1-AS1
TCONS_00066598	0.00603481	Infinite	NIC	ZMIZ1
TCONS_00072223	0.00147505	-Infinite	NIC	ZMIZ1
TCONS_00076851	0.0470901	-5.60369	NNC	PPIF
TCONS_00056894	8.82175e-06	1.89263	FSM	PPIF
TCONS_00075989	5.3547e-08	-Infinite	NNC	PPIF
TCONS_00058950	0.0123703	1.07033	FSM	ZCCHC24
TCONS_00060009	0.00252914	2.4744	FSM	NUTM2B-AS1
TCONS_00069967	3.06701e-06	-Infinite	FSM	TMEM254
TCONS_00059028	0.0322768	1.71406	NIC	TMEM254
TCONS_00059748	0.00313831	1.38639	FSM	TMEM254
TCONS_00059245	0.00030252	1.21618	FSM	PLAC9
TCONS_00057583	3.90706e-10	Infinite	FSM	MAT1A
TCONS_00057944	0.0291043	1.38659	FSM	TSPAN14
TCONS_00059893	0.00398371	1.4571	FSM	TSPAN14
TCONS_00063331	7.8259e-29	Infinite	FSM	TSPAN14
TCONS_00077083	0.00463801	-Infinite	Others	-
TCONS_00059031	0.00021634	1.20926	FSM	GHITM
TCONS_00059811	0.0389157	-1.37859	FSM	GHITM
TCONS_00076017	0.0125046	3.68579	FSM	WAPL
TCONS_00060666	3.64821e-05	1.97271	NIC	GLUD1
TCONS_00077173	8.00486e-05	-Infinite	NIC	SHLD2
TCONS_00076327	0.014674	1.84279	Others	SHLD2
TCONS_00062936	0.0111663	-Infinite	NNC	SHLD2
TCONS_00058785	0.0349168	2.0751	FSM	NUTM2A-AS1
TCONS_00071629	0.00466509	Infinite	FSM	NUTM2A-AS1
TCONS_00070057	0.0412678	-Infinite	NNC	NUTM2A-AS1
TCONS_00066605	6.92665e-07	-Infinite	NIC	MINPP1
TCONS_00077109	0.0247671	-Infinite	NIC	PAPSS2
TCONS_00070472	0.0031231	Infinite	FSM	ATAD1
TCONS_00077136	0.00787893	-2.90374	FSM	ATAD1
TCONS_00068065	0.00359812	-2.53533	NIC	STAMBPL1
TCONS_00057610	0.0290042	1.1407	FSM	ACTA2
TCONS_00059125	0.000132342	Infinite	FSM	ACTA2
TCONS_00057609	0.00252914	1.54305	FSM	ACTA2
TCONS_00065409	0.00130379	3.43877	FSM	FAS
TCONS_00058175	0.0145984	-1.2917	FSM	LIPA
TCONS_00060732	6.32212e-07	3.78894	NNC	LIPA
TCONS_00074559	0.0149825	-Infinite	NIC	LIPA
TCONS_00072971	2.80243e-05	3.63462	NNC	LIPA
TCONS_00057951	0.0130583	1.17833	FSM	IFIT2
TCONS_00056934	0.0349168	1.83295	FSM	IFIT1
TCONS_00063676	0.0309728	-Infinite	NNC	PANK1
TCONS_00074237	0.0484152	3.95221	FSM	ANKRD1
TCONS_00066848	0.00400921	-4.0254	NIC	PCGF5
TCONS_00077395	0.0144462	1.05671	FSM	HECTD2
TCONS_00060667	0.00894438	1.5387	NNC	CPEB3
TCONS_00071585	0.0025123	1.88578	NNC	MARCHF5
TCONS_00056951	0.000425405	1.99373	FSM	HHEX
TCONS_00061821	0.0314209	4.10054	Others	HHEX
TCONS_00066541	0.0368455	1.86666	NNC	MYOF
TCONS_00072256	0.0309697	Infinite	NIC	MYOF
TCONS_00072910	0.0212045	1.53744	FSM	MYOF
TCONS_00070195	7.60545e-05	-Infinite	NNC	MYOF
TCONS_00065001	0.032364	-1.06457	FSM	MYOF
TCONS_00057620	0.0259505	-Infinite	FSM	RBP4
TCONS_00057628	7.14857e-08	Infinite	NNC	RBP4
TCONS_00059856	0.0168972	-Infinite	NNC	RBP4
TCONS_00060617	0.022734	-1.29155	FSM	SLC35G1
TCONS_00071587	0.000979093	-3.75568	FSM	HELLS
TCONS_00060203	7.05657e-06	-Infinite	NNC	ENSG00000276490
TCONS_00060880	0.0169149	Infinite	NNC	ENSG00000276490
TCONS_00056988	0.00359225	3.90571	FSM	CYP2C9
TCONS_00060364	0.0394266	3.27973	NNC	CYP2C9
TCONS_00058870	4.36618e-05	Infinite	NIC	CYP2C9
TCONS_00058688	0.000103073	Infinite	NNC	CYP2C9
TCONS_00060366	0.000248953	Infinite	NNC	CYP2C9
TCONS_00057679	6.82626e-07	Infinite	FSM	CYP2C8
TCONS_00057666	0.00741895	Infinite	FSM	CYP2C8
TCONS_00057653	0.000104593	2.59583	FSM	CYP2C8
TCONS_00061710	4.03726e-10	Infinite	NNC	CYP2C8
TCONS_00076777	3.404e-05	Infinite	NNC	CYP2C8
TCONS_00072911	0.015192	-Infinite	NIC	PDLIM1
TCONS_00075971	1.09632e-08	-Infinite	NIC	SORBS1
TCONS_00058196	3.01931e-05	Infinite	NIC	ALDH18A1
TCONS_00067017	0.0202732	-Infinite	NIC	ALDH18A1
TCONS_00071635	0.00824931	-Infinite	NIC	ALDH18A1
TCONS_00060672	6.74652e-05	1.97823	FSM	TCTN3
TCONS_00072280	0.00752586	-Infinite	FSM	ZNF518A
TCONS_00062139	0.0142218	-2.67905	FSM	ZNF518A
TCONS_00067242	0.00419992	-Infinite	NIC	LCOR
TCONS_00066755	0.000385115	-Infinite	FSM	LCOR
TCONS_00067642	2.21332e-05	-1.18077	NIC	RRP12
TCONS_00057709	2.70403e-06	1.3009	FSM	EXOSC1
TCONS_00075943	7.35863e-05	-1.62456	NIC	EXOSC1
TCONS_00057710	0.0144462	1.88631	FSM	EXOSC1
TCONS_00057024	0.0157981	1.03356	FSM	ZDHHC16
TCONS_00058201	0.00011004	1.05754	FSM	MMS19
TCONS_00063133	0.000618422	-Infinite	Others	MMS19
TCONS_00070198	0.00494403	-Infinite	NIC	MMS19
TCONS_00067531	0.0156637	1.39209	NNC	ZFYVE27
TCONS_00065999	0.00484307	-Infinite	FSM	CRTAC1
TCONS_00070484	0.0479168	2.97183	NNC	LOXL4
TCONS_00059137	0.0229923	-Infinite	FSM	LOXL4
TCONS_00063135	0.0146389	Infinite	NNC	ENSG00000289758
TCONS_00070914	0.000599574	-Infinite	NIC	ENSG00000289758
TCONS_00068101	2.60782e-08	-Infinite	FSM	NKX2-3
TCONS_00075911	0.0258992	1.09883	NNC	ENTPD7
TCONS_00063971	0.000791817	Infinite	NIC	ABCC2
TCONS_00058205	0.0327586	-1.29907	FSM	ERLIN1
TCONS_00076859	0.00559323	-Infinite	NIC	SCD
TCONS_00060321	0.0396725	2.59438	NIC	SEC31B
TCONS_00065557	0.00623979	2.03236	FSM	LZTS2
TCONS_00067536	0.0304144	-Infinite	NNC	SFXN3
TCONS_00067248	0.0249827	Infinite	FSM	SFXN3
TCONS_00066948	0.00106851	-1.17112	FSM	KAZALD1
TCONS_00058541	0.00106091	1.26873	FSM	BTRC
TCONS_00076401	0.0082549	-Infinite	NNC	BTRC
TCONS_00070120	0.00510763	-Infinite	NNC	BTRC
TCONS_00061059	0.0125718	-3.40256	NIC	POLL
TCONS_00071919	8.76803e-08	-3.05136	FSM	NPM3
TCONS_00058632	0.0034711	2.06795	Others	OGA
TCONS_00067834	0.00282607	-Infinite	FSM	ARMH3
TCONS_00066702	0.0163686	1.07671	NIC	LDB1
TCONS_00060207	0.0472938	1.31192	FSM	PPRC1
TCONS_00068129	0.00199113	-Infinite	FSM	ELOVL3
TCONS_00064205	0.00475223	-Infinite	NNC	FBXL15
TCONS_00066884	2.21187e-05	-2.43115	NIC	ACTR1A
TCONS_00060210	0.0465033	-Infinite	NIC	SFXN2
TCONS_00076581	0.0152961	1.34762	Others	SFXN2
TCONS_00058463	0.011664	Infinite	NNC	PFN1P11
TCONS_00076781	0.00773168	-Infinite	NNC	PFN1P11
TCONS_00076883	0.00312386	1.49789	NNC	NT5C2
TCONS_00070711	0.000527683	2.3405	NIC	CALHM2
TCONS_00059720	4.75174e-06	Infinite	FSM	CALHM2
TCONS_00076123	0.0357122	-Infinite	Others	SH3PXD2A
TCONS_00070210	0.00455339	-Infinite	NNC	SH3PXD2A
TCONS_00060958	0.0419179	1.32182	FSM	SFR1
TCONS_00072030	0.00106851	2.57811	Others	GSTO1
TCONS_00076884	0.0458274	-Infinite	NIC	XPNPEP1
TCONS_00061544	0.0323123	-2.942	NIC	XPNPEP1
TCONS_00066886	0.00804984	-Infinite	NIC	XPNPEP1
TCONS_00058466	0.00989876	Infinite	FSM	XPNPEP1
TCONS_00077091	0.00390238	-Infinite	NIC	XPNPEP1
TCONS_00065862	0.00763444	-Infinite	NIC	ADD3
TCONS_00058001	0.000829543	3.17874	FSM	ADD3
TCONS_00059828	4.67265e-06	1.19138	FSM	MXI1
TCONS_00059757	0.00353696	-Infinite	FSM	MXI1
TCONS_00071429	1.62379e-10	Infinite	NIC	MXI1
TCONS_00058003	3.55731e-06	1.16555	FSM	PDCD4
TCONS_00070426	0.000107282	1.91117	NIC	MIR4680
TCONS_00074617	2.70727e-11	-Infinite	NIC	MIR4680
TCONS_00064608	6.59389e-06	-Infinite	FSM	BBIP1
TCONS_00060461	0.0207779	-Infinite	NNC	ACSL5
TCONS_00076981	0.00124096	-2.99803	NIC	ACSL5
TCONS_00070624	0.00355834	-2.56279	FSM	ACSL5
TCONS_00066612	0.0470682	-Infinite	NNC	ACSL5
TCONS_00067266	0.00458819	-3.60942	NNC	ACSL5
TCONS_00071936	5.14823e-05	-Infinite	NNC	ACSL5
TCONS_00065868	4.06012e-06	-Infinite	NNC	ACSL5
TCONS_00072916	0.0125592	-Infinite	FSM	ZDHHC6
TCONS_00062030	0.0173418	2.40148	FSM	ZDHHC6
TCONS_00072984	0.00692706	Infinite	FSM	ZDHHC6
TCONS_00065566	0.00903749	-Infinite	FSM	VTI1A
TCONS_00071111	0.0151525	1.95613	NNC	TCF7L2
TCONS_00075959	0.0098386	-1.15866	NIC	CASP7
TCONS_00071671	0.0455069	1.00055	FSM	PLEKHS1
TCONS_00074763	0.000100843	-Infinite	NIC	MIR2110
TCONS_00072082	0.00338238	-Infinite	NNC	AFAP1L2
TCONS_00062352	0.00114534	-Infinite	NNC	SHTN1
TCONS_00068546	0.00270381	-Infinite	NNC	PDZD8
TCONS_00069895	2.30895e-09	-1.8914	FSM	EMX2OS
TCONS_00069032	4.66399e-12	-Infinite	FSM	EMX2
TCONS_00069675	3.63988e-07	-1.40461	NNC	EIF3A
TCONS_00059869	0.0150095	-Infinite	NNC	EIF3A
TCONS_00072921	0.00182661	-Infinite	NNC	EIF3A
TCONS_00074917	9.85577e-07	-Infinite	NNC	SFXN4
TCONS_00060585	0.000769613	-Infinite	NIC	SFXN4
TCONS_00057809	0.000616339	-1.62713	NIC	SFXN4
TCONS_00059601	0.0368219	-2.59532	NIC	PRDX3
TCONS_00057812	0.00904402	2.16938	FSM	PRDX3
TCONS_00060463	0.000268609	1.13033	FSM	BAG3
TCONS_00060516	3.27889e-05	2.68478	FSM	MCMBP
TCONS_00065878	0.00447919	1.65764	NIC	SEC23IP
TCONS_00066615	0.0160071	-Infinite	NNC	PLPP4
TCONS_00067040	0.0115696	-1.89241	NNC	NSMCE4A
TCONS_00060112	0.00584521	Infinite	NIC	TACC2
TCONS_00077309	0.0426719	-2.06461	NIC	TACC2
TCONS_00058340	0.02955	1.08647	NIC	PLEKHA1
TCONS_00059318	0.032014	1.68775	Others	PLEKHA1
TCONS_00066672	0.00657842	-Infinite	FSM	DMBT1
TCONS_00059873	0.0307722	2.05234	NIC	IKZF5
TCONS_00060775	0.0230978	-Infinite	NNC	ACADSB
TCONS_00060690	0.00658328	1.53441	FSM	CPXM2
TCONS_00059791	1.17602e-05	-Infinite	FSM	CHST15
TCONS_00077222	0.0146487	3.27155	NNC	CHST15
TCONS_00070919	0.000383331	3.26829	NNC	CHST15
TCONS_00058642	0.00375901	1.29351	NIC	OAT
TCONS_00061065	5.66024e-05	2.26918	FSM	FAM53B
TCONS_00060776	0.00808256	-Infinite	NNC	ABRAXAS2
TCONS_00063857	0.00540949	3.11399	NIC	ZRANB1
TCONS_00058232	0.0382407	1.88553	FSM	UROS
TCONS_00068583	2.6796e-05	-Infinite	NNC	UROS
TCONS_00074508	0.0208288	-2.0576	NIC	BCCIP
TCONS_00063440	0.00289981	-Infinite	NIC	DOCK1
TCONS_00070374	4.03592e-06	1.13993	NIC	INSYN2A
TCONS_00070293	0.0126386	1.17928	NNC	DOCK1
TCONS_00067723	0.000103718	-1.35811	NNC	CLRN3
TCONS_00070636	0.032808	-Infinite	NIC	PTPRE
TCONS_00076746	0.012548	-1.45416	NNC	PTPRE
TCONS_00075427	0.0124595	-Infinite	NIC	GLRX3
TCONS_00067089	9.19761e-05	1.6968	NIC	PPP2R2D
TCONS_00057836	0.0097292	1.34834	FSM	BNIP3
TCONS_00070527	0.00512669	2.44317	NNC	BNIP3
TCONS_00069412	0.0441667	-Infinite	FSM	BNIP3
TCONS_00074653	0.0074759	-1.07374	FSM	STK32C
TCONS_00058234	0.00374661	1.73627	FSM	ADAM8
TCONS_00066055	0.00238134	3.20546	NNC	ADAM8
TCONS_00064979	0.0321658	2.22693	FSM	TUBGCP2
TCONS_00057147	0.0147872	1.32129	FSM	ZNF511
TCONS_00058564	0.00878899	1.71565	FSM	ZNF511
TCONS_00068250	0.00299367	-3.14421	NNC	ZNF511-PRAP1
TCONS_00058349	0.000225279	-3.49477	NNC	ZNF511-PRAP1
TCONS_00060468	0.000319918	-1.00818	NNC	ZNF511-PRAP1
TCONS_00058727	0.000438673	-4.34576	NIC	ZNF511-PRAP1
TCONS_00060635	4.88234e-05	Infinite	NNC	ZNF511-PRAP1
TCONS_00076907	0.00458453	1.9134	NNC	ZNF511-PRAP1
TCONS_00060184	0.00153897	-1.77048	NNC	ECHS1
TCONS_00061381	0.00337808	3.36689	NNC	ECHS1
TCONS_00076168	5.6953e-06	-Infinite	NIC	ECHS1
TCONS_00058241	0.00584614	Infinite	NNC	ECHS1
TCONS_00071015	0.0117757	-1.11303	FSM	MTG1
TCONS_00058897	9.98725e-08	Infinite	NNC	CYP2E1
TCONS_00058568	0.0268288	Infinite	NNC	CYP2E1
TCONS_00059661	0.00130808	Infinite	FSM	CYP2E1
TCONS_00060471	5.1656e-06	Infinite	Others	CYP2E1
TCONS_00057161	0.00723843	4.32245	FSM	CYP2E1
TCONS_00061318	1.2268e-16	Infinite	NNC	CYP2E1
TCONS_00057173	2.95e-09	Infinite	FSM	CYP2E1
TCONS_00079273	0.0404735	2.84044	FSM	BET1L
TCONS_00083209	2.47731e-05	Infinite	FSM	RIC8A
TCONS_00095054	2.84446e-06	-Infinite	NIC	RIC8A
TCONS_00079275	0.0029592	1.19379	FSM	SIRT3
TCONS_00081594	3.43234e-06	-Infinite	NIC	SIRT3
TCONS_00088522	0.000181653	-Infinite	FSM	PSMD13
TCONS_00099824	0.0459497	Infinite	NNC	PGGHG
TCONS_00088523	5.2298e-08	-Infinite	NIC	PKP3
TCONS_00088364	0.00124994	2.03939	FSM	PKP3
TCONS_00089766	7.79805e-07	-Infinite	NIC	PKP3
TCONS_00101027	1.65562e-06	-Infinite	NNC	PKP3
TCONS_00078299	0.0219981	-Infinite	Others	SIGIRR
TCONS_00078301	0.0272838	-1.27622	FSM	SIGIRR
TCONS_00080457	0.0102464	1.03174	FSM	SIGIRR
TCONS_00092921	5.23484e-07	-Infinite	Others	PTDSS2
TCONS_00079724	0.0145168	1.51752	FSM	RNH1
TCONS_00094628	0.000137081	-Infinite	NIC	RNH1
TCONS_00078304	0.0267753	-1.39885	FSM	RNH1
TCONS_00083052	0.0168972	2.02833	FSM	RNH1
TCONS_00079281	4.40086e-05	-Infinite	FSM	RNH1
TCONS_00094629	5.16952e-10	-Infinite	NNC	RNH1
TCONS_00078305	0.000227389	2.03715	FSM	RNH1
TCONS_00098600	0.00725633	-Infinite	NIC	HRAS
TCONS_00084221	0.000345959	-1.47695	FSM	HRAS
TCONS_00095055	0.0413193	-Infinite	FSM	LRRC56
TCONS_00079880	0.000204507	-2.8998	NIC	RASSF7
TCONS_00091554	0.0134614	-Infinite	NNC	RASSF7
TCONS_00077552	0.00843863	-Infinite	FSM	RASSF7
TCONS_00080459	0.000637396	Infinite	NIC	IRF7
TCONS_00087702	0.00328327	-Infinite	Others	IRF7
TCONS_00082566	0.0164415	-1.57518	NNC	CDHR5
TCONS_00080003	0.0101695	-Infinite	FSM	CDHR5
TCONS_00102944	0.00728335	-1.70214	NIC	CDHR5
TCONS_00081482	0.000570211	-Infinite	NNC	CDHR5
TCONS_00102945	0.0116087	-Infinite	NIC	CDHR5
TCONS_00083876	0.00695797	-Infinite	NNC	CDHR5
TCONS_00092325	0.00299367	-2.116	NIC	DEAF1
TCONS_00082567	1.22725e-07	1.51424	FSM	DEAF1
TCONS_00102022	0.0034225	1.79327	FSM	TMEM80
TCONS_00088704	0.00717815	1.84322	FSM	TMEM80
TCONS_00080113	2.24635e-11	Infinite	FSM	EPS8L2
TCONS_00084501	0.00843542	-Infinite	NNC	EPS8L2
TCONS_00094803	0.00530989	Infinite	NIC	EPS8L2
TCONS_00088526	0.021416	2.0984	FSM	TALDO1
TCONS_00103411	0.00252914	-1.92028	NNC	RPLP2
TCONS_00097210	0.00598758	-2.85445	NIC	RPLP2
TCONS_00080818	0.0245845	1.04494	FSM	RPLP2
TCONS_00089769	0.0397132	-2.45913	NNC	PNPLA2
TCONS_00089408	0.00355748	-Infinite	FSM	CRACR2B
TCONS_00077569	0.00057106	-Infinite	FSM	CD151
TCONS_00083699	1.72951e-05	Infinite	FSM	CD151
TCONS_00079581	0.000192114	1.51785	FSM	TSPAN4
TCONS_00091747	0.000718372	-Infinite	NIC	TSPAN4
TCONS_00099243	0.0363075	-1.67814	FSM	TSPAN4
TCONS_00080005	5.27979e-06	Infinite	NIC	CHID1
TCONS_00078988	0.0105055	Infinite	FSM	AP2A2
TCONS_00080597	0.00355506	-Infinite	NIC	AP2A2
TCONS_00092787	0.0426672	1.64851	NIC	AP2A2
TCONS_00079290	0.0218428	-Infinite	NNC	TOLLIP
TCONS_00092342	0.00650495	1.35701	FSM	DUSP8
TCONS_00091306	0.00186258	1.6074	NIC	ENSG00000250644
TCONS_00101373	0.000431406	-Infinite	NNC	ENSG00000250644
TCONS_00078328	0.0350327	Infinite	Others	ENSG00000250644
TCONS_00098207	9.60858e-06	-Infinite	NNC	ENSG00000250644
TCONS_00103545	0.0217453	2.35988	NIC	ENSG00000250644
TCONS_00078332	0.0309937	1.57676	FSM	CTSD
TCONS_00078333	8.65861e-06	1.22513	FSM	CTSD
TCONS_00081485	0.0151443	-4.93025	FSM	CTSD
TCONS_00099723	0.00228846	-Infinite	Others	-
TCONS_00100414	4.32253e-07	3.14917	NIC	LSP1
TCONS_00089772	0.000210293	-Infinite	FSM	LSP1
TCONS_00092892	0.00304429	-Infinite	NIC	LSP1
TCONS_00078336	0.00658328	2.61381	FSM	H19
TCONS_00082963	0.0443599	-Infinite	FSM	IGF2
TCONS_00095162	0.00690244	-Infinite	Others	CD81
TCONS_00077585	7.30397e-09	9.75765	FSM	CD81
TCONS_00092893	0.0344834	1.49115	FSM	CD81
TCONS_00077587	0.0202734	2.93284	FSM	CD81
TCONS_00090719	0.00825353	-Infinite	NNC	CD81
TCONS_00077588	5.32024e-05	1.65405	FSM	CD81
TCONS_00088713	0.0299673	-Infinite	FSM	TSSC4
TCONS_00077592	9.26965e-06	-1.1006	FSM	TSSC4
TCONS_00089773	0.0209968	-1.89823	NIC	KCNQ1
TCONS_00091762	0.0181966	-Infinite	NIC	KCNQ1
TCONS_00101227	0.0192675	2.90774	FSM	CDKN1C
TCONS_00077593	0.000973199	5.12567	FSM	SLC22A18
TCONS_00079585	0.0279415	-Infinite	NNC	SLC22A18
TCONS_00095728	0.0018003	-1.88147	FSM	SLC22A18
TCONS_00102190	0.00781812	-Infinite	NNC	SLC22A18
TCONS_00102505	0.0351615	3.98677	NIC	SLC22A18
TCONS_00084981	0.00947757	Infinite	FSM	NAP1L4
TCONS_00092353	0.0263214	-4.68108	NIC	NAP1L4
TCONS_00084642	0.012039	1.69387	NNC	NAP1L4
TCONS_00081926	0.0243483	-3.01429	NNC	NAP1L4
TCONS_00095408	2.48865e-05	-Infinite	NIC	NAP1L4
TCONS_00079298	0.00016732	Infinite	FSM	NAP1L4
TCONS_00078357	0.00237171	3.07492	FSM	NAP1L4
TCONS_00080473	0.0401011	-Infinite	FSM	CARS1
TCONS_00102442	8.32133e-06	-Infinite	FSM	MRGPRE
TCONS_00079586	0.0369885	-Infinite	FSM	PGAP2
TCONS_00079005	7.23472e-05	-Infinite	FSM	STIM1
[truncated: 10,747 more rows]

## Sheet: BRCA_DET
	FDR	logfc	type	symbol
TCONS_00042424	0.0243852	Infinite	NNC	WASH9P
TCONS_00030702	0.00162377	Infinite	NNC	MIR6859-2
TCONS_00041687	1.86986e-46	Infinite	NNC	WASH9P
TCONS_00017412	0.0021216	Infinite	NNC	WASH9P
TCONS_00022093	5.66418e-07	Infinite	NNC	MIR6859-2
TCONS_00047055	0.0357525	2.56572	Others	ENSG00000228463
TCONS_00035194	0.0133986	2.60515	NNC	ENSG00000272438
TCONS_00035195	0.0091549	3.83968	NNC	ENSG00000272438
TCONS_00055315	0.0185007	2.14953	NNC	NOC2L
TCONS_00009505	0.00207371	-Infinite	NIC	NOC2L
TCONS_00025785	0.00118955	4.84513	Others	NOC2L
TCONS_00032503	2.24976e-05	2.72183	FSM	HES4
TCONS_00028089	5.44999e-05	4.23612	FSM	HES4
TCONS_00051471	0.0211292	2.30778	Others	ISG15
TCONS_00036631	0.00146391	Infinite	NNC	AGRN
TCONS_00029171	0.0378496	4.85982	NNC	ENSG00000242590
TCONS_00043773	0.000173179	Infinite	FSM	C1orf159
TCONS_00009506	0.0172882	Infinite	NIC	C1orf159
TCONS_00032504	0.00362266	1.94649	FSM	C1orf159
TCONS_00048655	0.0144063	1.90534	NNC	C1orf159
TCONS_00035384	0.0141113	Infinite	NNC	C1orf159
TCONS_00044940	0.0091549	3.37089	FSM	SDF4
TCONS_00017841	0.000942663	Infinite	NIC	SCNN1D
TCONS_00056480	1.30059e-07	Infinite	NNC	ACAP3
TCONS_00032522	2.59542e-05	Infinite	FSM	ACAP3
TCONS_00012058	0.0038376	1.11868	FSM	PUSL1
TCONS_00023196	0.00329737	Infinite	FSM	INTS11
TCONS_00003905	0.0156743	2.32134	Others	INTS11
TCONS_00026136	0.000330541	4.96705	FSM	INTS11
TCONS_00026899	0.0207912	-1.41544	FSM	MXRA8
TCONS_00015358	0.00060161	1.9257	FSM	AURKAIP1
TCONS_00012957	7.33649e-05	4.65902	NNC	CCNL2
TCONS_00019768	0.0110617	Infinite	NNC	CCNL2
TCONS_00044627	0.0461764	Infinite	FSM	CCNL2
TCONS_00014150	0.0228026	-Infinite	NNC	CCNL2
TCONS_00050917	0.0100911	3.55342	NIC	CCNL2
TCONS_00050918	0.030413	4.14797	FSM	CCNL2
TCONS_00049500	0.00813412	-Infinite	NIC	CCNL2
TCONS_00002308	0.0115748	1.78114	FSM	MRPL20-AS1
TCONS_00028507	4.79887e-08	Infinite	NIC	VWA1
TCONS_00031504	0.0114623	2.38326	NNC	ATAD3B
TCONS_00003913	0.00148799	2.35124	FSM	SSU72
TCONS_00026578	0.0326939	3.34442	FSM	MIB2
TCONS_00044251	0.0127587	-Infinite	NNC	CDK11B
TCONS_00043778	0.000778891	-Infinite	NNC	SLC35E2B
TCONS_00011215	0.046584	1.73825	NNC	MMP23A
TCONS_00008159	0.00942873	1.1572	FSM	CDK11A
TCONS_00016572	0.00523189	2.81228	FSM	NADK
TCONS_00019773	0.00943919	-Infinite	NIC	NADK
TCONS_00030721	0.0350018	-1.13148	NIC	GNB1
TCONS_00008660	3.75574e-05	-Infinite	NNC	GNB1
TCONS_00029652	0.0389002	1.04179	FSM	GNB1
TCONS_00026579	6.76195e-07	-Infinite	NNC	PRKCZ
TCONS_00032562	0.0106189	-Infinite	FSM	FAAP20
TCONS_00027581	0.00517148	1.04277	FSM	FAAP20
TCONS_00023209	0.000755241	1.91323	FSM	FAAP20
TCONS_00014010	0.00278743	2.91904	Others	FAAP20
TCONS_00012555	0.000164021	-Infinite	NIC	SKI
TCONS_00026580	0.00130786	-1.07316	NIC	SKI
TCONS_00007260	0.0123084	1.79285	NIC	PANK4
TCONS_00034096	0.00039844	Infinite	NIC	TNFRSF14
TCONS_00053014	0.00187109	Infinite	NIC	TNFRSF14
TCONS_00039852	0.0091549	4.34519	FSM	MMEL1
TCONS_00044770	0.0221812	Infinite	NIC	MMEL1
TCONS_00035576	0.00226469	4.25162	NNC	ENSG00000285945
TCONS_00029386	2.57142e-07	-Infinite	NNC	ENSG00000287828
TCONS_00031547	0.00590643	Infinite	NNC	ARHGEF16
TCONS_00031006	0.000640854	-Infinite	FSM	ARHGEF16
TCONS_00030445	0.0104879	1.95941	FSM	ARHGEF16
TCONS_00043779	0.00640044	2.54798	FSM	ENSG00000238260
TCONS_00031059	0.0242543	-Infinite	NNC	WRAP73
TCONS_00018521	0.00169047	3.12569	Others	WRAP73
TCONS_00011809	0.000112586	2.42269	FSM	SMIM1
TCONS_00032573	0.0493691	1.68566	FSM	CEP104
TCONS_00038351	0.0484256	2.12122	Others	-
TCONS_00005410	0.0285219	-Infinite	FSM	KCNAB2
TCONS_00021104	0.00248631	1.8791	FSM	RPL22
TCONS_00003937	0.00500104	2.37773	FSM	RPL22
TCONS_00047673	0.00192969	1.05697	NNC	RPL22
TCONS_00051781	0.00882632	2.64938	FSM	RNF207
TCONS_00036376	0.000213534	Infinite	NNC	ICMT
TCONS_00053614	0.0365762	-Infinite	NNC	ICMT
TCONS_00007263	0.00681069	-Infinite	FSM	ACOT7
TCONS_00013790	5.34599e-05	1.88585	FSM	ACOT7
TCONS_00051887	4.42361e-09	Infinite	FSM	ESPN
TCONS_00014011	0.016805	2.52416	NIC	ESPN
TCONS_00046602	0.000495216	5.06069	NIC	PLEKHG5
TCONS_00032602	0.0169952	-Infinite	FSM	PLEKHG5
TCONS_00007073	0.0362197	-3.51391	FSM	ZBTB48
TCONS_00012287	0.0154062	2.4513	NIC	ZBTB48
TCONS_00020239	0.0218682	2.91414	NNC	ZBTB48
TCONS_00017847	0.0486105	1.9487	NIC	THAP3
TCONS_00040586	0.000249575	Infinite	NNC	DNAJC11
TCONS_00032608	0.000493805	3.99153	Others	ENSG00000269978
TCONS_00031577	0.0186532	-Infinite	NIC	VAMP3
TCONS_00026143	7.05055e-05	-2.48103	FSM	TNFRSF9
TCONS_00002338	0.00910024	1.96366	FSM	PARK7
TCONS_00003947	0.0201169	1.95672	FSM	ERRFI1
TCONS_00026586	0.0467582	-Infinite	FSM	SLC45A1
TCONS_00044946	0.0326939	-Infinite	NNC	ENO1
TCONS_00003965	0.00887112	1.62483	FSM	ENO1
TCONS_00029175	2.29211e-09	-Infinite	FSM	CA6
TCONS_00039093	0.00530372	-1.76693	NIC	SLC2A5
TCONS_00037242	2.72791e-05	Infinite	NNC	GPR157
TCONS_00015617	0.0356925	-2.22037	FSM	H6PD
TCONS_00013877	0.0356925	-1.72942	FSM	SPSB1
TCONS_00038735	0.030682	-Infinite	Others	-
TCONS_00013731	0.00648187	-Infinite	FSM	PIK3CD
TCONS_00040298	0.000226664	-Infinite	NNC	CLSTN1
TCONS_00028848	0.0463715	-Infinite	NIC	CLSTN1
TCONS_00037247	0.00117305	-Infinite	NNC	CTNNBIP1
TCONS_00006747	0.0107744	-2.24647	FSM	LZIC
TCONS_00010719	0.0440837	-2.13716	FSM	UBE4B
TCONS_00016256	0.0065291	3.23029	Others	UBE4B
TCONS_00019254	0.00209281	-Infinite	NIC	KIF1B
TCONS_00012289	0.0071337	1.08404	Others	CENPS-CORT
TCONS_00032642	0.000122113	Infinite	FSM	CASZ1
TCONS_00010721	0.00171538	-1.38785	FSM	TARDBP
TCONS_00010979	0.00712935	-Infinite	NIC	TARDBP
TCONS_00010544	0.00183368	-Infinite	FSM	TARDBP
TCONS_00046215	0.00506821	Infinite	FSM	TARDBP
TCONS_00050391	1.52349e-05	Infinite	FSM	SRM
TCONS_00017437	0.00169058	-Infinite	NNC	EXOSC10
TCONS_00042559	0.0286207	-1.63689	NIC	MTOR
TCONS_00026591	0.0477521	-Infinite	FSM	ANGPTL7
TCONS_00037256	0.000164333	-Infinite	Others	MTOR
TCONS_00051482	0.0049463	4.08859	FSM	MAD2L2
TCONS_00043669	0.0050362	3.41173	NIC	ENSG00000276470
TCONS_00047072	1.11877e-05	Infinite	FSM	CLCN6
TCONS_00046224	6.75938e-07	-Infinite	NNC	PLOD1
TCONS_00055530	0.000902527	-Infinite	NNC	PLOD1
TCONS_00002372	0.0035104	2.84126	FSM	PLOD1
TCONS_00036650	0.0305096	Infinite	NIC	MIR6729
TCONS_00025961	0.0445176	-Infinite	NIC	MIIP
TCONS_00013881	2.52283e-05	-Infinite	FSM	VPS13D
TCONS_00052736	0.0207912	1.23195	NNC	DHRS3
TCONS_00055320	0.0126646	-Infinite	NNC	PRAMEF4
TCONS_00026279	0.00470946	-2.48877	FSM	PDPN
TCONS_00026280	0.00228119	-3.58461	FSM	PDPN
TCONS_00038868	8.8003e-05	-2.57626	FSM	PDPN
TCONS_00032669	0.00530372	-1.69001	FSM	TMEM51-AS1
TCONS_00037258	0.0392648	-Infinite	FSM	TMEM51-AS1
TCONS_00025965	0.0230209	-3.81433	FSM	TMEM51
TCONS_00053426	0.0292115	3.0411	Others	PLEKHM2
TCONS_00049139	0.0372555	2.45728	Others	PLEKHM2
TCONS_00005433	0.0311521	2.85917	FSM	SLC25A34
TCONS_00010725	0.0403362	4.63025	NIC	SLC25A34
TCONS_00051983	0.0128889	Infinite	NIC	SLC25A34
TCONS_00012869	0.00118196	-Infinite	FSM	FBLIM1
TCONS_00014277	0.00530241	-Infinite	NIC	FBLIM1
TCONS_00005960	0.0293052	-Infinite	FSM	ZBTB17
TCONS_00018543	0.00995138	1.93326	NIC	ZBTB17
TCONS_00030741	0.00801356	-Infinite	NIC	ZBTB17
TCONS_00007269	0.0247067	-Infinite	FSM	EPHA2
TCONS_00021120	0.0476256	2.45115	NNC	FBXO42
TCONS_00002397	0.0363946	-2.94694	FSM	NECAP2
TCONS_00018551	0.0101376	3.48543	Others	EIF1AXP1
TCONS_00024320	0.000139957	Infinite	NNC	ESPNP
TCONS_00014792	3.11464e-10	Infinite	NNC	MST1L
TCONS_00025364	0.00972345	Infinite	NNC	MST1L
TCONS_00029032	0.00102664	Infinite	NNC	CROCC
TCONS_00040593	4.53007e-05	-3.92801	NIC	MFAP2
TCONS_00016141	0.00433893	-Infinite	NIC	SDHB
TCONS_00026929	0.0449198	-2.84794	FSM	PADI2
TCONS_00051844	0.000374152	-Infinite	NNC	PADI1
TCONS_00031133	0.00413883	-Infinite	FSM	PADI3
TCONS_00012295	0.0253587	-Infinite	FSM	PADI4
TCONS_00012970	0.00882632	-2.63656	FSM	RCC2
TCONS_00044167	0.000376509	-Infinite	NNC	ARHGEF10L
TCONS_00012297	0.000220353	-Infinite	NNC	ARHGEF10L
TCONS_00026600	0.01391	-Infinite	FSM	ARHGEF10L
TCONS_00054833	0.00016566	Infinite	NNC	UBR4
TCONS_00044264	0.0476256	1.49132	NNC	UBR4
TCONS_00053620	0.00178896	-Infinite	NNC	UBR4
TCONS_00018579	0.0169036	-1.49495	NNC	UBR4
TCONS_00049505	0.0276926	-Infinite	FSM	EMC1
TCONS_00009571	0.00113217	Infinite	NIC	AKR7L
TCONS_00009572	0.0106573	2.95949	NIC	AKR7A3
TCONS_00018591	4.23922e-05	-Infinite	NIC	RNU6-1099P
TCONS_00002449	0.0256399	-Infinite	NNC	MICOS10-NBL1
TCONS_00013734	0.00183706	1.20582	FSM	NBL1
TCONS_00031650	0.0110343	-1.98077	NNC	MICOS10-NBL1
TCONS_00045967	0.000202705	Infinite	NIC	PLA2G2A
TCONS_00024666	0.000377197	-2.18089	FSM	PLA2G2D
TCONS_00005979	0.0217896	-1.23134	FSM	MUL1
TCONS_00007092	0.0426971	1.46157	FSM	CDA
TCONS_00007475	0.0376284	-2.34394	FSM	PINK1
TCONS_00042292	0.00865373	-Infinite	FSM	KIF17
TCONS_00037282	0.0010184	-Infinite	NIC	HP1BP3
TCONS_00032728	0.0140106	-3.02383	FSM	HP1BP3
TCONS_00008697	0.0345813	-Infinite	NIC	EIF4G3
TCONS_00032739	0.0355069	1.7311	Others	EIF4G3
TCONS_00032743	0.00972898	1.32556	FSM	EIF4G3
TCONS_00011108	0.0356925	4.43844	FSM	ECE1
TCONS_00007716	0.00064219	-3.96745	FSM	ECE1
TCONS_00048316	0.000521812	Infinite	NIC	RAP1GAP
TCONS_00013216	0.0290786	1.64151	NIC	RAP1GAP
TCONS_00044267	6.46976e-06	-Infinite	NIC	USP48
TCONS_00026943	0.0153497	-2.09661	NNC	HSPG2
TCONS_00026605	7.25254e-05	-Infinite	FSM	CDC42
TCONS_00036679	0.0115056	-1.66929	FSM	CDC42
TCONS_00002467	0.00250408	1.07558	FSM	CDC42
TCONS_00026606	0.0476256	-2.38497	FSM	ZBTB40
TCONS_00002469	0.00284781	-2.02142	FSM	C1QA
TCONS_00007093	0.0351776	-2.4789	FSM	C1QC
TCONS_00002471	0.0089899	-2.10028	FSM	C1QC
TCONS_00024639	0.0232915	-1.66994	NNC	ENSG00000289692
TCONS_00002472	0.0169036	-1.32081	FSM	C1QC
TCONS_00055935	0.010093	-Infinite	NNC	ENSG00000289692
TCONS_00002475	0.00095915	-1.6207	FSM	C1QB
TCONS_00036680	0.0372816	-3.82923	NIC	KDM1A
TCONS_00026611	0.0136207	-3.42382	NIC	KDM1A
TCONS_00028869	0.011847	-1.84365	FSM	ZNF436
TCONS_00051818	3.04626e-06	-Infinite	NNC	ASAP3
TCONS_00010228	0.00763304	-Infinite	NNC	ELOA
TCONS_00031683	0.0402329	4.15052	FSM	LYPLA2
TCONS_00014795	0.020026	Infinite	NIC	GALE
TCONS_00028116	0.0210315	-Infinite	NIC	GALE
TCONS_00015536	0.00378336	2.07325	NNC	GALE
TCONS_00006785	0.00170275	-Infinite	NIC	HMGCL
TCONS_00026164	0.0204428	-1.67602	NIC	SRSF10
TCONS_00031686	0.0130174	-Infinite	Others	-
TCONS_00005482	0.00789059	-1.63858	FSM	CLIC4
TCONS_00015207	0.001056	-3.61667	FSM	RUNX3
TCONS_00007096	0.000587191	-Infinite	NIC	MAN1C1
TCONS_00010077	0.00772933	-3.3582	FSM	MTFR1L
TCONS_00007485	0.00661582	-4.4191	FSM	PDIK1L
TCONS_00050464	0.000802181	Infinite	NIC	CNKSR1
TCONS_00052240	0.00342834	Infinite	FSM	ZPLD2P
TCONS_00040597	0.0231989	1.53911	FSM	UBXN11
TCONS_00055648	0.0174671	-1.28782	FSM	CD52
TCONS_00037314	0.0052901	-Infinite	FSM	CRYBG2
TCONS_00010997	0.0154874	-Infinite	NIC	DHDDS
TCONS_00007486	0.00943907	-Infinite	FSM	RPS6KA1
TCONS_00007100	8.53111e-08	-Infinite	FSM	RPS6KA1
TCONS_00004131	0.000497976	-1.21433	FSM	GPATCH3
TCONS_00006794	1.15999e-10	Infinite	NNC	NR0B2
TCONS_00052044	0.00194362	-Infinite	NNC	NUDC
TCONS_00040951	0.00170233	Infinite	NNC	KDF1
TCONS_00027633	0.025505	1.34353	FSM	SLC9A1
TCONS_00029818	0.00142746	-Infinite	FSM	SYTL1
TCONS_00039796	0.0497482	Infinite	NIC	SYTL1
TCONS_00005496	0.00708769	-1.06404	FSM	STX12
TCONS_00035240	0.0380304	-Infinite	Others	SCARNA1
TCONS_00029046	0.0129963	-Infinite	FSM	THEMIS2
TCONS_00005498	0.0294434	-Infinite	FSM	THEMIS2
TCONS_00005998	0.00274833	-1.40706	FSM	PTAFR
TCONS_00050561	0.000739317	5.9003	NNC	DNAJC8
TCONS_00040953	0.042864	-1.97247	NIC	DNAJC8
TCONS_00008191	0.00750238	-1.41026	Others	DNAJC8
TCONS_00022585	0.0202257	1.95162	FSM	SNHG3
TCONS_00007951	0.0172745	1.7985	NIC	RCC1
TCONS_00013850	0.00218359	-Infinite	FSM	RAB42
TCONS_00013556	0.00206074	2.07513	NIC	YTHDF2
TCONS_00049673	0.0178613	Infinite	NIC	EPB41
TCONS_00040955	0.00183929	-3.09957	FSM	SRSF4
TCONS_00053748	0.00079725	-4.43628	NIC	PTPRU
TCONS_00006000	0.00540985	-2.41725	FSM	LAPTM5
TCONS_00012750	0.0158694	-Infinite	NNC	LAPTM5
TCONS_00039115	0.0115844	-Infinite	NIC	LAPTM5
TCONS_00008712	0.0339005	-Infinite	FSM	PUM1
TCONS_00006001	0.0279154	-2.55529	FSM	PUM1
TCONS_00006002	0.0392648	-2.45252	FSM	SNRNP40
TCONS_00051120	0.0340159	2.07124	FSM	SNRNP40
TCONS_00044403	0.0122396	Infinite	NNC	SERINC2
TCONS_00038764	0.0426567	2.30895	Others	SERINC2
TCONS_00038768	0.0409491	4.01108	Others	-
TCONS_00013442	0.0210085	-1.84136	FSM	COL16A1
TCONS_00047310	0.0406673	-Infinite	NNC	COL16A1
TCONS_00026975	0.001569	-Infinite	NIC	COL16A1
TCONS_00027648	0.00663864	-Infinite	NIC	COL16A1
TCONS_00056498	0.0113069	-Infinite	NNC	COL16A1
TCONS_00010866	0.0475524	3.10991	FSM	PTP4A2
TCONS_00036409	0.00233127	2.83129	FSM	PTP4A2
TCONS_00040158	0.0259974	2.0184	Others	TMEM39B
TCONS_00031765	4.60962e-05	Infinite	NNC	TMEM39B
TCONS_00019842	0.00500104	2.89687	Others	TMEM234
TCONS_00002544	0.00267033	2.25363	FSM	IQCC
TCONS_00028607	0.0335102	-Infinite	FSM	TMEM234
TCONS_00011486	0.00217682	Infinite	FSM	EIF3I
TCONS_00049147	0.0440115	2.37348	FSM	EIF3I
TCONS_00029218	0.00976209	Infinite	FSM	EIF3I
TCONS_00007107	0.0231473	-2.59318	FSM	LCK
TCONS_00031772	0.0210913	-Infinite	NIC	HDAC1
TCONS_00036724	0.000416656	2.66169	NNC	HDAC1
TCONS_00012303	3.13666e-05	Infinite	NNC	HDAC1
TCONS_00014290	0.0295835	-Infinite	NIC	S100PBP
TCONS_00038168	0.0420655	2.68963	FSM	S100PBP
TCONS_00037351	0.00305278	-Infinite	FSM	RNF19B
TCONS_00004170	0.0248453	Infinite	FSM	AK2
TCONS_00029423	0.0044551	2.49222	FSM	AK2
TCONS_00018620	0.00440208	1.2414	FSM	AK2
TCONS_00015907	0.00131698	-Infinite	NNC	PHC2
TCONS_00043008	0.00174118	-Infinite	NNC	PHC2
TCONS_00053624	0.00708769	-2.11962	NNC	CSMD2
TCONS_00030500	0.000391734	-Infinite	NNC	GJB4
TCONS_00015140	0.0242271	-Infinite	FSM	GJB3
TCONS_00043962	0.000980609	Infinite	NNC	GJB3
TCONS_00005510	0.00486794	-1.40754	FSM	GJA4
TCONS_00030502	0.0265346	-1.63548	FSM	ZMYM1
TCONS_00029427	0.00213742	1.64315	FSM	SFPQ
TCONS_00030775	0.00540985	3.46052	FSM	SFPQ
TCONS_00034746	0.0294632	-Infinite	NIC	SFPQ
TCONS_00019322	0.00261466	-Infinite	NIC	ZMYM4
TCONS_00006011	0.0317485	-3.36774	FSM	KIAA0319L
TCONS_00044113	0.0391853	1.14825	FSM	AGO3
TCONS_00043299	0.00746089	3.34526	FSM	TRAPPC3
TCONS_00013892	0.00302691	Infinite	FSM	MAP7D1
TCONS_00032965	0.00137055	6.69453	NIC	STK40
TCONS_00011112	0.012281	-1.92274	Others	STK40
TCONS_00025815	0.0216742	3.35934	FSM	MRPS15
TCONS_00007111	0.00750238	2.52682	Others	MIR6732
TCONS_00006805	0.0438823	-1.61976	FSM	GNL2
TCONS_00042583	0.0156542	-Infinite	NIC	C1orf109
TCONS_00002562	6.77769e-05	3.18883	FSM	C1orf122
TCONS_00011679	0.00102749	-Infinite	NIC	SF3A3
TCONS_00011680	1.95497e-05	Infinite	Others	SF3A3
TCONS_00034082	0.00506544	-Infinite	NNC	FHL3
TCONS_00026451	0.0238494	-Infinite	FSM	FHL3
TCONS_00027660	0.0151792	-1.70831	FSM	FHL3
TCONS_00013665	0.00133844	-1.09687	FSM	RRAGC
TCONS_00027902	0.0320683	-1.27528	FSM	AKIRIN1
TCONS_00047475	0.0370646	-Infinite	NIC	MACF1
TCONS_00040169	0.0236941	-4.71143	NIC	MACF1
TCONS_00041976	0.0157909	-3.16331	NIC	MACF1
TCONS_00009059	0.000735877	-Infinite	NIC	MACF1
TCONS_00038177	1.61637e-10	Infinite	FSM	MACF1
TCONS_00031816	0.0308375	-1.02251	FSM	BMP8A
TCONS_00038781	0.00282249	-Infinite	NIC	PPIEL
TCONS_00022138	0.0214786	Infinite	FSM	PABPC4
TCONS_00046654	0.0353423	-3.10434	NNC	HEYL
TCONS_00040612	0.00278743	-Infinite	NNC	HEYL
TCONS_00005520	0.00102867	-1.25686	FSM	PPIE
TCONS_00006489	0.00307244	-2.72214	NIC	PPIE
TCONS_00034216	0.0471905	-1.9808	NNC	PPIE
TCONS_00041464	0.0165131	-2.28055	NIC	TRIT1
TCONS_00022642	0.00995405	Infinite	FSM	MFSD2A
TCONS_00012089	0.00850055	-4.7023	FSM	CAP1
TCONS_00012307	0.000611551	-1.21898	FSM	CAP1
TCONS_00007956	0.00866889	Infinite	FSM	CAP1
TCONS_00026635	0.0178377	-Infinite	NIC	ZMPSTE24
TCONS_00025996	0.0472837	1.51623	FSM	ZMPSTE24
TCONS_00045553	0.0482727	2.42834	NIC	COL9A2
TCONS_00011838	0.0208397	-Infinite	NIC	SMAP2
TCONS_00008470	0.0495376	1.35708	FSM	EXO5
TCONS_00053751	0.0119863	3.35019	FSM	EXO5
TCONS_00047688	0.0263637	-Infinite	FSM	SCMH1
TCONS_00042585	0.00851784	-1.19751	NIC	SCMH1
TCONS_00005538	0.0246893	-1.22739	FSM	PPCS
TCONS_00048675	0.000405834	-Infinite	NIC	P3H1
TCONS_00006019	0.00452188	-1.8723	FSM	P3H1
TCONS_00023343	0.0100911	-1.02085	FSM	SVBP
TCONS_00007120	0.0299205	-Infinite	FSM	ERMAP
TCONS_00014624	0.046584	-Infinite	NIC	ERMAP
TCONS_00005541	0.0160515	-2.5689	FSM	ZNF691
TCONS_00026638	0.0205601	-Infinite	FSM	ZNF691
TCONS_00028144	0.00961253	Infinite	FSM	SLC2A1
TCONS_00015066	0.0254794	2.79108	NNC	EBNA1BP2
TCONS_00054208	0.000678496	1.31478	Others	TMEM125
TCONS_00005542	0.0145798	-4.82746	NIC	TIE1
TCONS_00005545	0.00224829	-4.0162	FSM	TIE1
TCONS_00028614	0.0495883	-Infinite	FSM	ELOVL1
TCONS_00027358	0.0330175	2.61208	FSM	SZT2
TCONS_00033029	0.0324277	2.79585	Others	HYI
TCONS_00013102	0.0126169	-6.26248	FSM	PTPRF
TCONS_00030515	0.00995085	-Infinite	Others	PTPRF
TCONS_00007123	0.03022	-Infinite	FSM	KDM4A
TCONS_00005547	0.00605227	-Infinite	FSM	ST3GAL3
TCONS_00011248	0.0305281	-Infinite	FSM	ST3GAL3
TCONS_00007124	0.0444716	-Infinite	FSM	DPH2
TCONS_00007513	0.0154189	-Infinite	FSM	DPH2
TCONS_00006498	0.00661582	-2.51934	FSM	ATP6V0B
TCONS_00009078	0.0156161	3.20996	FSM	ATP6V0B
TCONS_00011497	0.0230882	Infinite	NIC	B4GALT2
TCONS_00031849	0.0268526	Infinite	FSM	CCDC24
TCONS_00033032	0.0187462	1.95746	NNC	SLC6A9
TCONS_00007963	0.0316895	5.73942	NIC	DMAP1
TCONS_00006499	0.0473611	2.88629	FSM	DMAP1
TCONS_00030791	0.0310507	2.02895	FSM	TMEM53
TCONS_00017993	0.0442956	2.17375	FSM	RPS8
TCONS_00002615	0.00952627	4.09861	FSM	RPS8
TCONS_00052422	0.0387205	-3.12928	NNC	EIF2B3
TCONS_00006023	0.0173741	-Infinite	FSM	HECTD3
TCONS_00042682	0.0414908	-Infinite	NIC	UROD
TCONS_00049516	0.0223934	-Infinite	NNC	PRDX1
TCONS_00012096	0.00119553	-Infinite	NIC	AKR1A1
TCONS_00041300	0.0100312	2.28029	Others	AKR1A1
TCONS_00015297	0.0258576	-1.00258	FSM	NASP
TCONS_00012603	0.00106922	-3.63604	NIC	NASP
TCONS_00006024	0.0351776	-1.54183	FSM	GPBP1L1
TCONS_00006026	0.00309613	-2.15388	FSM	GPBP1L1
TCONS_00024364	0.00855255	5.11457	FSM	GPBP1L1
TCONS_00006503	0.0319065	-Infinite	NNC	TMEM69
TCONS_00021896	1.19118e-05	Infinite	NNC	MAST2
TCONS_00017073	0.0163583	Infinite	NNC	MAST2
TCONS_00029234	0.0135461	2.06365	NIC	TSPAN1
TCONS_00028617	0.00865373	-Infinite	FSM	POMGNT1
TCONS_00019863	0.000520134	-Infinite	FSM	LRRC41
TCONS_00027668	0.0092236	3.12911	Others	LRRC41
TCONS_00022675	1.21779e-06	Infinite	FSM	UQCRH
TCONS_00047136	0.00896628	4.09374	NNC	FAAH
TCONS_00006030	0.0369094	-Infinite	NIC	MKNK1
TCONS_00044780	0.0330175	1.25096	NIC	ATPAF1
TCONS_00006034	0.021115	-2.82322	FSM	EFCAB14
TCONS_00017507	0.000595852	-Infinite	FSM	EFCAB14
TCONS_00042183	0.0289792	4.28967	Others	CYP4Z2P
TCONS_00007978	2.99224e-06	Infinite	FSM	CYP4A22
TCONS_00043833	0.000749421	1.45864	NIC	STIL
TCONS_00031895	0.000515988	-Infinite	FSM	CMPK1
TCONS_00011512	0.0330175	-1.79225	NNC	RNF11
TCONS_00039875	0.0219607	-Infinite	NIC	TTC39A
TCONS_00038787	0.0270718	-Infinite	FSM	TTC39A
TCONS_00049524	0.0355156	-Infinite	NNC	EPS15
TCONS_00052618	0.0223126	-2.11144	NIC	EPS15
TCONS_00021907	0.01221	-Infinite	Others	OSBPL9
TCONS_00038905	0.015097	-1.54964	NIC	OSBPL9
TCONS_00007986	0.00588414	-3.20178	FSM	OSBPL9
TCONS_00030535	0.0479456	-Infinite	FSM	OSBPL9
TCONS_00021911	0.00966783	3.60232	NNC	OSBPL9
TCONS_00028902	0.0315549	-Infinite	NNC	NRDC
TCONS_00030198	0.020207	Infinite	NNC	RAB3B
TCONS_00039141	0.0108558	Infinite	FSM	ORC1
TCONS_00027004	0.0490815	4.26746	NIC	TUT4
TCONS_00039142	0.005238	-Infinite	FSM	TUT4
TCONS_00026660	0.0016659	-1.98209	FSM	GPX7
TCONS_00042588	0.000872959	Infinite	NNC	ECHDC2
TCONS_00005593	0.0315764	-Infinite	FSM	SCP2
TCONS_00047823	1.18382e-05	Infinite	NNC	SCP2
TCONS_00006516	0.00168325	-Infinite	FSM	PODN
TCONS_00027369	0.000232864	-Infinite	NNC	PODN
TCONS_00028357	0.00411097	-1.4453	FSM	PODN
TCONS_00027370	0.00180672	-1.27019	Others	PODN
TCONS_00054070	0.0277667	-2.28446	NIC	SLC1A7
TCONS_00014988	0.0173741	-2.43442	FSM	CPT2
TCONS_00004331	0.0379912	1.11809	FSM	CZIB
TCONS_00002701	0.000269133	-Infinite	FSM	DIO1
TCONS_00006518	0.0152457	-2.67203	FSM	LRRC42
TCONS_00053674	0.0383518	-4.77842	NIC	LRRC42
TCONS_00006838	0.00278264	Infinite	FSM	TMEM59
TCONS_00033098	3.93508e-05	-Infinite	NNC	TMEM59
TCONS_00030199	0.00160468	-Infinite	NIC	SSBP3
TCONS_00006067	0.0117363	-Infinite	FSM	FAM151A
TCONS_00018042	0.00152756	-Infinite	NNC	MROH7-TTC4
TCONS_00023975	0.0341399	3.68706	FSM	TTC4
TCONS_00027676	0.0299371	2.99986	NIC	TTC22
TCONS_00038422	0.0124637	-Infinite	NIC	DHCR24
TCONS_00053977	0.046584	-Infinite	NNC	PCSK9
TCONS_00006523	1.11263e-06	Infinite	FSM	LINC01767
TCONS_00004345	0.0018609	-1.51672	FSM	PLPP3
TCONS_00005615	0.0139488	Infinite	FSM	C8A
TCONS_00005614	0.000926277	Infinite	FSM	C8A
TCONS_00055273	4.3426e-17	Infinite	NNC	C8A
TCONS_00008229	0.0410938	-2.12153	NIC	DAB1
TCONS_00025656	0.00285302	-Infinite	NIC	FGGY
TCONS_00005618	0.00108364	-Infinite	FSM	FGGY
TCONS_00017099	0.0267886	-Infinite	NNC	FGGY
TCONS_00012207	0.0484813	-Infinite	NIC	CYP2J2
TCONS_00045326	0.0229304	-Infinite	NNC	PATJ
TCONS_00010162	0.000208672	-3.83536	FSM	KANK4
TCONS_00044300	0.00010014	-4.69819	NIC	DOCK7
TCONS_00040190	0.00908695	-3.57591	NNC	ATG4C
TCONS_00008491	0.0130174	-2.95077	FSM	ATG4C
TCONS_00002798	0.0383518	-3.30927	FSM	PGM1
TCONS_00006088	0.0143276	-3.04642	FSM	JAK1
TCONS_00013357	0.0352662	1.28503	NIC	AK4
TCONS_00007998	0.0360456	Infinite	NIC	LEPR
TCONS_00022384	2.52986e-07	Infinite	NNC	LEPR
TCONS_00005635	0.0153497	-4.18094	FSM	PDE4B
TCONS_00011024	0.0134417	-Infinite	FSM	DYNLT5
TCONS_00043501	0.0189403	-Infinite	FSM	MIER1
TCONS_00031945	0.00813619	-2.44436	NNC	MIER1
TCONS_00036800	0.00477311	-1.26101	FSM	IL12RB2
TCONS_00004423	0.0253406	-2.16171	FSM	SERBP1
TCONS_00044972	0.0100911	-1.58901	NNC	SERBP1
TCONS_00024002	0.0434613	Infinite	FSM	CTH
TCONS_00011713	0.0193816	1.41408	NIC	CRYZ
TCONS_00047486	0.00295108	-Infinite	NNC	TYW3
TCONS_00038202	0.0161451	-Infinite	FSM	ACADM
TCONS_00052458	0.0297686	Infinite	NNC	ACADM
TCONS_00014571	0.0241618	-Infinite	NNC	ZZZ3
TCONS_00033143	0.0215633	-3.07363	NIC	USP33
TCONS_00051133	0.000971842	Infinite	NIC	FUBP1
TCONS_00038034	0.0229569	-Infinite	NIC	FUBP1
TCONS_00026672	0.0341779	-3.62374	NIC	DNAJB4
TCONS_00007150	0.0230809	-1.64266	FSM	DNAJB4
TCONS_00006544	0.043189	-1.44565	FSM	GIPC2
TCONS_00054142	0.0289825	Infinite	NIC	GIPC2
TCONS_00018081	0.00799275	-Infinite	NIC	IFI44
TCONS_00007330	0.00042445	-2.17458	FSM	ADGRL4
TCONS_00006547	0.0142178	-Infinite	FSM	PRKACB
TCONS_00035981	0.0305281	-1.29677	FSM	GNG5
TCONS_00004460	0.0430676	1.76533	FSM	GNG5
TCONS_00018720	0.00191494	-Infinite	NNC	CTBS
TCONS_00012209	0.0102716	-2.49016	NNC	CTBS
TCONS_00053274	0.0311845	-Infinite	NNC	CTBS
TCONS_00008240	0.0284016	-Infinite	NNC	BCL10
TCONS_00014574	0.0457151	1.12514	NNC	DDAH1
TCONS_00010652	0.0308375	-1.98833	NNC	DDAH1
TCONS_00013120	0.0382542	-Infinite	FSM	CCN1
TCONS_00002890	0.00722089	-8.45526	FSM	CCN1
TCONS_00036472	0.0036026	-Infinite	Others	ZNHIT6
TCONS_00028733	0.000493706	-Infinite	NNC	CLCA4
TCONS_00004470	0.00798564	-3.98907	FSM	SELENOF
TCONS_00026675	0.00290658	-2.10577	FSM	LINC01140
TCONS_00056182	0.00478858	Infinite	NNC	KYAT3
TCONS_00052514	0.0220146	3.56005	NNC	KYAT3
TCONS_00010432	0.0089899	-2.49649	FSM	KYAT3
TCONS_00006113	0.0094893	-1.36299	NIC	GBP3
TCONS_00044305	0.00275783	-Infinite	NIC	GBP3
TCONS_00004477	0.0447031	-1.67675	FSM	GBP1
TCONS_00033170	0.0349055	-2.64927	NIC	GBP2
TCONS_00037471	0.0335102	-1.14732	NNC	GBP2
TCONS_00027018	0.029358	-1.23415	NNC	GBP2
TCONS_00055723	2.30524e-05	-Infinite	NNC	ENSG00000289582
TCONS_00018729	0.0204822	Infinite	NIC	GBP2
TCONS_00040351	0.0492569	3.43836	NNC	GBP4
TCONS_00008754	0.000395253	-Infinite	NNC	GBP4
TCONS_00036847	0.0346662	-4.43409	FSM	GBP6
TCONS_00037875	0.0198776	-Infinite	NNC	GBP1P1
TCONS_00008506	0.000240285	-1.33616	FSM	LRRC8C
TCONS_00041332	0.0370646	-Infinite	NIC	ZNF326
TCONS_00008756	0.0048035	-2.58469	FSM	TGFBR3
TCONS_00053036	0.00792374	-Infinite	NNC	RPAP2
TCONS_00049172	0.0153497	2.67906	NNC	RPAP2
TCONS_00002915	0.0343454	2.15212	FSM	RPL5
TCONS_00006121	0.0489346	-1.08907	FSM	DIPK1A
TCONS_00014750	0.000562542	Infinite	NNC	BCAR3-AS1
TCONS_00014312	0.0139584	2.30135	NIC	BCAR3-AS1
TCONS_00031994	0.00535709	-1.98165	NIC	SLC44A3
TCONS_00006126	0.0180556	-1.74343	FSM	CNN3
TCONS_00012119	0.0337848	-1.2536	FSM	PTBP2
TCONS_00016402	0.000110625	-1.60647	FSM	PTBP2
TCONS_00007777	0.000252619	-5.08215	FSM	DPYD
TCONS_00055491	0.00279979	-Infinite	NNC	DPYD
TCONS_00056184	0.00686684	-1.3415	NNC	DPYD
TCONS_00013582	0.0440837	-1.8609	FSM	SNX7
TCONS_00042516	0.0372417	Infinite	NIC	ENSG00000283761
TCONS_00020560	0.0175593	-Infinite	FSM	TRMT13
TCONS_00008514	0.00242355	-Infinite	NNC	VCAM1
TCONS_00008515	0.00446324	-1.21279	NNC	VCAM1
TCONS_00044981	9.23863e-05	5.28707	NNC	DPH5
TCONS_00007567	0.00665704	-2.2326	FSM	S1PR1
TCONS_00022389	0.000761063	-1.74387	FSM	S1PR1
TCONS_00027027	0.000631321	-Infinite	FSM	COL11A1
TCONS_00040355	0.0322347	-Infinite	NNC	COL11A1
TCONS_00054145	0.00356687	-Infinite	NNC	AMY2B
TCONS_00028629	0.00146517	2.54097	Others	HENMT1
TCONS_00052466	0.029799	-1.68668	NNC	STXBP3
TCONS_00032013	0.015393	Infinite	NIC	GPSM2
TCONS_00006133	0.00776161	-Infinite	FSM	CLCC1
TCONS_00029937	0.0102731	4.11584	FSM	ELAPOR1
TCONS_00015312	0.00355998	-4.00549	FSM	SARS1
TCONS_00037519	0.000246101	Infinite	NNC	PSRC1
TCONS_00043035	0.0161057	Infinite	Others	PSRC1
TCONS_00046272	0.00102154	Infinite	NIC	ATXN7L2
TCONS_00026688	0.0467318	-2.75522	FSM	CYB561D1
TCONS_00002982	0.00137289	-Infinite	NNC	GSTM2
TCONS_00018115	0.0372956	Infinite	FSM	GSTM2
TCONS_00012636	0.00623706	-2.25662	FSM	CSF1
TCONS_00005671	0.0412112	-5.25998	FSM	STRIP1
TCONS_00026038	0.0108383	-2.7488	FSM	RBM15
TCONS_00010895	0.0054454	-Infinite	FSM	SLC16A4
TCONS_00006134	0.00121943	-3.13209	FSM	KCNA3
TCONS_00002997	0.00102867	-2.54566	FSM	CD53
TCONS_00027410	0.000552204	-2.7475	Others	CD53
TCONS_00038053	0.0385332	-1.37424	NIC	DRAM2
TCONS_00010781	0.0392648	-1.21295	FSM	CEPT1
TCONS_00006138	0.0484913	-1.67209	FSM	DENND2D
TCONS_00038801	0.0341779	-2.42987	NNC	DENND2D
TCONS_00033239	0.0105795	-Infinite	NIC	DENND2D
TCONS_00004546	0.00060201	2.44077	NIC	OVGP1
TCONS_00047494	0.0107744	-1.04999	FSM	ATP5PB
TCONS_00024647	0.0110715	-Infinite	NIC	DDX20
TCONS_00034063	0.0453154	-2.83269	FSM	CTTNBP2NL
TCONS_00026347	0.0459687	-Infinite	FSM	WNT2B
TCONS_00003006	0.0348249	-2.62036	FSM	CAPZA1
TCONS_00036903	0.00961253	-1.93945	NNC	CAPZA1
TCONS_00005678	2.27611e-05	Infinite	FSM	MOV10
TCONS_00026697	0.0289421	-Infinite	NIC	MOV10
TCONS_00050598	0.0214529	-4.17296	NNC	ENSG00000271810
TCONS_00028632	0.0161451	-3.57349	FSM	RHOC
TCONS_00056518	0.046584	-1.46563	NIC	ENSG00000271810
TCONS_00055342	0.0301716	-Infinite	FSM	SLC16A1
TCONS_00030246	0.0248132	-3.14571	NNC	PHTF1
TCONS_00010896	0.0210085	-1.0271	FSM	RSBN1
TCONS_00009772	0.000120165	-Infinite	FSM	PTPN22
TCONS_00042606	0.00135933	-Infinite	NIC	AP4B1
TCONS_00032052	0.0017217	-Infinite	FSM	HIPK1
TCONS_00012639	0.0350018	-7.44561	FSM	HIPK1
TCONS_00039630	5.42848e-05	-Infinite	NIC	HIPK1
TCONS_00003013	0.00678285	-1.80698	FSM	OLFML3
TCONS_00039731	0.00495824	-Infinite	FSM	AMPD1
TCONS_00006143	0.000450283	-1.52968	FSM	CSDE1
TCONS_00028462	0.00956467	-Infinite	NIC	CSDE1
TCONS_00039888	0.0346703	1.14238	FSM	SIKE1
TCONS_00023518	0.0190667	1.57194	FSM	SIKE1
TCONS_00027043	0.00691206	-1.92637	FSM	TSPAN2
TCONS_00037901	0.0454546	-Infinite	NNC	ATP1A1
TCONS_00054283	0.000200547	-Infinite	NNC	ATP1A1
TCONS_00010166	0.0190629	-1.91617	FSM	CD58
TCONS_00003017	0.005374	-1.09125	FSM	CD2
TCONS_00042235	0.0375409	-Infinite	NNC	CD2
TCONS_00015315	0.0140931	-1.71889	FSM	PTGFRN
TCONS_00012912	0.0195916	-2.26304	NNC	WDR3
TCONS_00050134	0.00520278	-Infinite	FSM	TBX15
TCONS_00055729	5.97657e-05	-3.88124	Others	TBX15
TCONS_00003025	0.0236941	1.41699	FSM	WARS2-AS1
TCONS_00052357	0.000450654	3.59557	NNC	PHGDH
TCONS_00022463	0.00535333	Infinite	NIC	HMGCS2
TCONS_00024680	0.00165182	-Infinite	NNC	NOTCH2
TCONS_00019981	0.00261289	-2.07321	NNC	SEC22B
TCONS_00050138	0.0433159	-Infinite	NNC	SEC22B
TCONS_00016070	0.0259508	1.15394	NNC	NBPF8
TCONS_00009790	0.0111163	-Infinite	NIC	PDE4DIPP2
TCONS_00047712	0.0161113	Infinite	NNC	PDE4DIPP2
TCONS_00021975	0.00153681	-Infinite	NNC	NBPF26
TCONS_00053150	0.00142736	-Infinite	NNC	NBPF26
TCONS_00044859	0.000114174	-Infinite	NIC	NBPF26
TCONS_00008541	0.000378946	Infinite	NNC	NBPF26
TCONS_00006586	0.0153477	-1.20634	FSM	LINC00623
TCONS_00055672	0.0123674	Infinite	FSM	LINC00623
TCONS_00026712	0.000737022	-3.28915	FSM	FCGR1CP
TCONS_00033292	0.0108157	-Infinite	NNC	LINC02802
TCONS_00035305	0.031535	2.05325	Others	-
TCONS_00017632	0.0117292	-Infinite	NNC	NBPF25P
TCONS_00043710	0.028561	-3.66292	NIC	GPR89A
TCONS_00006182	0.0156343	-Infinite	NNC	PDZK1
TCONS_00021493	0.000662463	Infinite	FSM	PDZK1
TCONS_00021494	0.0206754	Infinite	Others	PDZK1
TCONS_00047003	0.0403477	-2.68513	NNC	RNF115
TCONS_00014084	0.00096683	-1.14632	NIC	POLR3C
TCONS_00044123	0.00239945	-4.81465	NIC	POLR3C
TCONS_00047722	0.00110009	-Infinite	NIC	ITGA10
TCONS_00047390	0.017086	-3.20336	FSM	ITGA10
TCONS_00013264	0.0426567	-1.38948	FSM	RBM8A
TCONS_00012804	7.82321e-05	-1.22396	FSM	LIX1L
TCONS_00004723	0.00588974	-2.94968	FSM	TXNIP
TCONS_00041031	3.27014e-09	Infinite	NIC	NBPF10
TCONS_00021508	0.00428221	-1.47886	NNC	NBPF10
TCONS_00008782	0.0160462	-2.60951	NIC	NBPF10
TCONS_00011154	0.0245825	-Infinite	Others	NBPF10
TCONS_00035481	0.0186532	1.24537	Others	ENSG00000290578
TCONS_00014316	0.00177403	-Infinite	NNC	NBPF12
TCONS_00054153	7.80108e-05	-Infinite	NIC	NBPF12
TCONS_00008034	5.12861e-12	Infinite	NIC	NBPF12
TCONS_00013601	0.0476781	-Infinite	NIC	NBPF12
TCONS_00011409	0.0407373	2.56574	NIC	FMO5
TCONS_00013268	0.00314374	-Infinite	NIC	FMO5
TCONS_00018947	0.000242481	Infinite	Others	CCT8P1
TCONS_00048163	0.0193185	-Infinite	FSM	CHD1L
TCONS_00006213	0.00288693	-2.16039	FSM	GJA5
TCONS_00027727	0.0301899	-Infinite	NNC	GJA5
TCONS_00012920	0.012282	-Infinite	NIC	GPR89B
TCONS_00004787	0.000692367	-Infinite	FSM	PDZK1P1
TCONS_00050417	0.000250074	-Infinite	NNC	NBPF11
TCONS_00028763	0.00948972	-Infinite	FSM	ABHD17AP1
TCONS_00040391	0.0124873	-1.00157	FSM	ENSG00000227733
TCONS_00012505	0.00520438	-1.41676	NIC	NBPF14
TCONS_00021581	0.00332159	-2.65731	NNC	NBPF14
TCONS_00023612	0.0477108	-Infinite	NIC	NBPF14
TCONS_00010916	5.68769e-05	Infinite	Others	NBPF14
TCONS_00007839	9.5511e-06	-Infinite	NIC	NBPF14
TCONS_00051293	0.0435243	-Infinite	NNC	NBPF14
TCONS_00006962	0.00279257	-Infinite	Others	NBPF14
TCONS_00003176	0.00187025	Infinite	FSM	PDE4DIP
TCONS_00005713	0.00850055	-Infinite	FSM	PDE4DIP
TCONS_00043989	0.00581555	-Infinite	NNC	PDE4DIP
TCONS_00005715	0.0124216	-1.48881	FSM	PDE4DIP
TCONS_00054906	0.0177697	Infinite	NNC	NBPF9
TCONS_00020089	0.0454703	-1.89842	Others	NBPF9
TCONS_00011171	0.0321233	-Infinite	Others	NBPF9
TCONS_00012241	0.00449329	-1.6204	NNC	ENSG00000215861
TCONS_00048008	0.0270504	-Infinite	NNC	ENSG00000215861
TCONS_00056152	0.00413849	-Infinite	NIC	ENSG00000286185
TCONS_00014091	0.00218411	-Infinite	NIC	ENSG00000286185
TCONS_00041645	2.78182e-06	-Infinite	NIC	ENSG00000286185
TCONS_00016455	0.0134409	-Infinite	NIC	ENSG00000286185
TCONS_00042245	0.00652724	Infinite	NIC	ENSG00000286185
TCONS_00013398	7.07278e-20	Infinite	NIC	ENSG00000286185
TCONS_00008562	3.2718e-05	-3.1814	NNC	FCGR1A
TCONS_00027098	0.0214472	-1.32492	FSM	MTMR11
TCONS_00043637	0.0196015	-Infinite	NIC	OTUD7B
TCONS_00046904	0.0258608	-1.20283	FSM	VPS45
TCONS_00038265	0.0437634	-Infinite	NIC	PLEKHO1
TCONS_00039999	0.000289017	-1.08777	FSM	PLEKHO1
TCONS_00031394	0.000943751	-Infinite	NIC	APH1A
TCONS_00039643	7.12587e-06	-1.96711	NNC	C1orf54
TCONS_00034409	0.0233095	-Infinite	FSM	CIART
TCONS_00005720	0.00955642	-5.37529	FSM	PRPF3
TCONS_00024650	0.0280444	-Infinite	Others	PRPF3
TCONS_00022011	0.00314681	-Infinite	NNC	PRPF3
TCONS_00042530	0.0386392	-Infinite	NNC	PRPF3
TCONS_00017279	0.0063184	1.82224	NNC	PRPF3
TCONS_00036967	0.017046	2.75224	NNC	PRPF3
TCONS_00018289	0.0214472	4.08862	NIC	PRPF3
TCONS_00032117	0.000970389	-Infinite	NIC	TARS2
TCONS_00006232	0.00156812	-1.65733	FSM	MCL1
TCONS_00033345	0.0459359	3.79712	FSM	MCL1
TCONS_00030900	0.007545	4.55368	FSM	ENSA
TCONS_00042093	0.0015565	-Infinite	FSM	CTSS
TCONS_00038812	0.00530372	-2.05821	FSM	CTSK
TCONS_00043640	3.67927e-06	-3.5903	FSM	CTSK
TCONS_00033351	1.99366e-06	-6.39473	FSM	CTSK
TCONS_00009890	0.0406365	4.30428	Others	ARNT
TCONS_00013505	0.017086	-Infinite	NNC	ARNT
TCONS_00027954	0.00984486	-1.9705	FSM	SETDB1
TCONS_00008069	0.0422389	-Infinite	FSM	SETDB1
TCONS_00040229	0.00432906	-Infinite	NIC	SETDB1
TCONS_00012245	0.0331829	-4.75206	NIC	CERS2
TCONS_00043872	0.00176689	-4.1381	NIC	CERS2
TCONS_00054486	0.0474134	-1.45687	NIC	CERS2
TCONS_00046906	0.026671	Infinite	NIC	PRUNE1
TCONS_00029977	0.00256311	-2.20492	NIC	PRUNE1
TCONS_00040401	0.0491436	Infinite	Others	CDC42SE1
TCONS_00011175	0.0087159	-1.30056	FSM	CDC42SE1
TCONS_00041783	4.96025e-05	3.20497	NIC	CDC42SE1
TCONS_00008071	0.0100312	1.7981	FSM	SCNM1
TCONS_00012363	0.00090003	-Infinite	NIC	PSMD4
TCONS_00053452	0.0245786	-Infinite	NIC	PSMD4
TCONS_00022909	0.00355998	3.01069	FSM	PSMD4
TCONS_00027103	0.0103029	Infinite	FSM	PI4KB
TCONS_00037623	0.000457225	-Infinite	NIC	PI4KB
TCONS_00047741	0.0113548	Infinite	NIC	PI4KB
TCONS_00040403	0.0221335	-3.59272	NIC	PI4KB
TCONS_00051962	0.0310437	-Infinite	NIC	PI4KB
TCONS_00011177	0.0246596	-Infinite	NIC	RFX5
TCONS_00015102	0.00387707	3.87353	NIC	SELENBP1
TCONS_00004908	0.0208128	2.33073	FSM	SELENBP1
TCONS_00031097	0.0336599	-Infinite	FSM	SELENBP1
TCONS_00031098	0.0376919	-Infinite	NIC	SELENBP1
TCONS_00011421	0.000578191	4.02343	FSM	SELENBP1
TCONS_00016459	0.0143276	3.07098	FSM	PSMB4
TCONS_00009310	0.0013974	Infinite	FSM	PSMB4
TCONS_00041527	0.00348269	-Infinite	NIC	MRPL9
TCONS_00039550	0.0389965	2.12156	NIC	MRPL9
TCONS_00033363	0.024061	1.49066	FSM	C2CD4D
TCONS_00053890	0.023568	-Infinite	Others	PGLYRP4
TCONS_00033940	4.23012e-05	-Infinite	FSM	S100A4
TCONS_00006977	0.0017801	-2.02962	FSM	S100A4
TCONS_00039187	0.031199	-Infinite	NNC	S100A4
TCONS_00055511	0.00348592	-1.80417	NNC	S100A16
TCONS_00026514	0.0442956	-2.19931	FSM	S100A13
TCONS_00027451	0.0159956	-Infinite	FSM	CHTOP
TCONS_00027957	0.0245474	1.52613	NIC	CHTOP
TCONS_00003262	0.0189578	1.86883	FSM	SNAPIN
TCONS_00038632	0.00144435	-2.76232	FSM	SNAPIN
TCONS_00039551	0.0103339	-1.38911	NNC	ILF2
TCONS_00039825	0.00247961	-Infinite	FSM	INTS3
TCONS_00027453	0.00507763	-Infinite	FSM	INTS3
TCONS_00019602	0.0331829	-4.02053	NNC	INTS3
TCONS_00048180	7.83873e-13	Infinite	FSM	INTS3
TCONS_00013275	0.00495826	-Infinite	NIC	DENND4B
TCONS_00013276	0.0260706	2.98426	NNC	DENND4B
TCONS_00008328	0.0449198	-3.6001	FSM	SLC39A1
TCONS_00004939	0.0147549	-1.29727	FSM	SLC39A1
TCONS_00046487	0.0474134	-1.55109	FSM	CREB3L4
TCONS_00003270	0.00486794	-1.06592	FSM	RPS27
TCONS_00025070	0.000601849	Infinite	FSM	TPM3
TCONS_00007392	0.0345001	-2.667	FSM	C1orf43
TCONS_00052030	0.0228355	-3.12026	NIC	C1orf43
TCONS_00031207	0.0413919	-Infinite	NNC	UBAP2L
TCONS_00029079	0.00910126	-Infinite	FSM	UBAP2L
TCONS_00038962	0.0146143	4.1364	Others	UBAP2L
TCONS_00016104	0.0412881	2.27297	FSM	HAX1
TCONS_00032143	0.0195916	-1.31407	FSM	ATP8B2
TCONS_00013861	0.0284598	-Infinite	FSM	IL6R
TCONS_00053159	0.00731464	-3.15266	FSM	IL6R
TCONS_00014711	0.0487188	-1.09715	NIC	SHE
TCONS_00013703	0.00185129	-Infinite	FSM	ADAR
TCONS_00038100	0.0222485	-1.97846	NNC	ADAR
TCONS_00013277	0.0104445	-Infinite	FSM	ADAR
TCONS_00008815	0.0181951	-1.69632	FSM	KCNN3
TCONS_00024542	1.59864e-13	Infinite	NNC	PMVK
TCONS_00055032	0.046584	-1.9136	NNC	PMVK
TCONS_00041533	0.0295027	-Infinite	NNC	PMVK
TCONS_00006259	0.0055179	-2.75869	FSM	PBXIP1
TCONS_00007859	0.0388168	8.69245	NIC	SHC1
TCONS_00028477	0.0181133	-1.12642	NIC	SHC1
TCONS_00043643	0.0422569	2.74409	NNC	SHC1
TCONS_00054013	0.0284694	-4.47138	NIC	ZBTB7B
TCONS_00055216	0.0308375	1.74836	FSM	DCST1-AS1
TCONS_00032155	7.22075e-22	Infinite	FSM	ADAM15
TCONS_00040540	0.0284757	Infinite	NNC	EFNA4
TCONS_00051074	0.00143813	Infinite	NNC	SLC50A1
TCONS_00029983	0.000692496	Infinite	FSM	SLC50A1
TCONS_00022274	0.00922069	2.87016	NIC	ENSG00000273088
TCONS_00040541	0.00984907	2.15471	NNC	TRIM46
TCONS_00026519	0.0407572	Infinite	FSM	MUC1
TCONS_00026227	0.00118944	-Infinite	FSM	THBS3
TCONS_00047424	0.00250408	3.62705	FSM	THBS3
TCONS_00054667	0.0171586	-Infinite	FSM	GBAP1
TCONS_00017728	0.0198261	3.93278	NNC	GBAP1
TCONS_00033389	0.0377314	-Infinite	NNC	GBA1
TCONS_00053536	0.000561195	-Infinite	NIC	SCAMP3
TCONS_00052090	1.28769e-06	3.5135	Others	SCAMP3
TCONS_00052218	0.0106222	-Infinite	NNC	SCAMP3
TCONS_00039760	0.0198254	1.88069	NNC	SCAMP3
TCONS_00019080	7.70926e-05	Infinite	NNC	CLK2
TCONS_00017731	0.0043191	4.274	FSM	CLK2
TCONS_00019607	0.00286737	1.86241	FSM	HCN3
TCONS_00009916	0.02078	Infinite	Others	PKLR
TCONS_00014772	0.000185434	Infinite	NNC	FDPS
TCONS_00003301	0.0105333	3.98204	FSM	FDPS
TCONS_00050701	0.038952	3.56519	Others	FDPS
TCONS_00020820	0.012144	Infinite	NNC	FDPS
TCONS_00044570	0.00234442	Infinite	ISM	RUSC1
TCONS_00012135	0.0149957	-Infinite	NIC	RUSC1
TCONS_00026747	0.0490383	Infinite	NIC	RUSC1
TCONS_00007399	0.00231353	-Infinite	NIC	ASH1L
TCONS_00003311	0.000767414	-Infinite	NIC	MSTO1
TCONS_00054803	0.00986935	-Infinite	NIC	MSTO1
TCONS_00027757	0.0132965	-1.97272	NIC	YY1AP1
TCONS_00026228	0.0344994	Infinite	NIC	YY1AP1
TCONS_00053896	0.00069693	-1.53671	NIC	YY1AP1
TCONS_00054562	0.0296497	-Infinite	NIC	DAP3
TCONS_00015329	0.019801	-1.6524	NIC	DAP3
TCONS_00032169	0.0102106	-1.97859	FSM	DAP3
TCONS_00041839	3.35163e-07	-Infinite	NIC	DAP3
TCONS_00024857	0.0256022	2.75651	FSM	DAP3
TCONS_00021663	0.0345001	2.19372	Others	GON4L
TCONS_00026748	0.0008515	-2.77318	FSM	SYT11
TCONS_00022276	7.71962e-08	Infinite	NIC	KHDC4
TCONS_00011426	0.0164865	-Infinite	FSM	ARHGEF2
TCONS_00047198	0.0236941	-3.19025	NIC	LAMTOR2
TCONS_00006633	0.0125737	-1.2519	FSM	LAMTOR2
TCONS_00028777	0.00449329	-Infinite	FSM	RAB25
TCONS_00033765	0.00365891	2.12507	FSM	RAB25
TCONS_00046497	0.000104979	Infinite	FSM	RAB25
TCONS_00003317	0.0358652	-1.03899	FSM	LMNA
TCONS_00027978	0.016805	-3.98812	FSM	SEMA4A
TCONS_00037017	0.0147602	-Infinite	NNC	SEMA4A
TCONS_00032179	0.0348249	-Infinite	NNC	SLC25A44
TCONS_00031218	0.00926739	-Infinite	NNC	SLC25A44
TCONS_00006989	0.0261364	1.98184	FSM	SMG5
TCONS_00006988	0.00124113	Infinite	FSM	SMG5
TCONS_00044795	0.00888294	-2.13144	NNC	SMG5
TCONS_00044341	0.00368321	-3.52379	NIC	SMG5
TCONS_00033419	0.0114674	-Infinite	NIC	SMG5
TCONS_00027768	0.0436769	-4.04589	NIC	SMG5
TCONS_00026751	0.00925412	-Infinite	FSM	TMEM79
TCONS_00054686	0.0383518	-2.01678	FSM	GLMP
TCONS_00046095	0.0438823	-5.49668	FSM	GLMP
TCONS_00006281	0.0270742	-3.5941	NIC	GLMP
TCONS_00006282	0.033675	-1.14654	FSM	GLMP
TCONS_00015411	0.0017933	-Infinite	FSM	CCT3
TCONS_00046097	0.0295797	-Infinite	NNC	CCT3
TCONS_00033421	0.0124975	1.38162	FSM	IQGAP3
TCONS_00025274	0.00734974	Infinite	FSM	NAXE
TCONS_00006285	0.029942	-1.56683	FSM	GPATCH4
TCONS_00031413	0.00642545	-Infinite	NIC	ISG20L2
TCONS_00027979	0.0494821	-2.72518	NNC	METTL25B
TCONS_00040695	0.0155303	2.74026	NNC	MRPL24
TCONS_00013285	0.0220167	-Infinite	NNC	HDGF
TCONS_00019095	0.00784106	-2.95061	NNC	HDGF
TCONS_00033962	1.14955e-08	-Infinite	FSM	HDGF
TCONS_00015248	0.0146263	Infinite	NIC	HDGF
TCONS_00041055	0.00153681	-Infinite	FSM	HDGF
TCONS_00015412	4.62712e-05	-Infinite	NNC	HDGF
TCONS_00026754	0.00483608	-4.21718	FSM	KIRREL1
TCONS_00014100	0.000914335	-2.30798	FSM	CD1C
TCONS_00040244	0.0167099	-Infinite	NIC	IFI16
TCONS_00043201	0.0212907	-Infinite	NIC	IFI16
TCONS_00033433	0.00755025	-1.22281	FSM	AIM2
TCONS_00026757	0.00253974	-4.22925	FSM	ACKR1
TCONS_00004995	9.13993e-10	Infinite	FSM	CRP
TCONS_00005002	4.57927e-07	Infinite	FSM	CRP
TCONS_00005001	0.0179499	Infinite	NIC	CRP
TCONS_00010808	0.00114589	1.18725	FSM	DUSP23
TCONS_00032186	0.0281943	2.6108	Others	DUSP23
TCONS_00041789	0.0299759	-Infinite	Others	FCRL6
TCONS_00033435	0.00171067	1.80515	NNC	TAGLN2
TCONS_00053405	0.0373401	2.35543	NNC	IGSF9
TCONS_00041057	0.00417331	3.39249	NIC	IGSF8
TCONS_00006293	0.0299865	-Infinite	FSM	IGSF8
TCONS_00010191	0.000113826	-Infinite	NIC	IGSF8
TCONS_00008083	0.000563627	-3.07103	FSM	PEA15
TCONS_00010500	0.00288011	-Infinite	NIC	ENSG00000258465
TCONS_00010693	0.000773696	-4.48703	NIC	ENSG00000258465
TCONS_00007406	0.0340159	-3.35662	FSM	DCAF8
TCONS_00013831	0.00485622	-Infinite	NIC	ENSG00000258465
TCONS_00017738	0.0058637	5.17341	NNC	ENSG00000258465
TCONS_00041059	0.0109524	-1.27403	NIC	ENSG00000258465
TCONS_00008341	0.00121006	-4.01038	NNC	ENSG00000258465
TCONS_00056564	0.0479871	-7.75427	NIC	COPA
TCONS_00008831	0.0292115	-5.02239	FSM	COPA
TCONS_00014322	0.0322252	-1.46199	NIC	NCSTN
TCONS_00039212	0.0266656	-Infinite	FSM	SLAMF6
TCONS_00006301	0.000496897	-Infinite	FSM	CD84
TCONS_00039767	0.000541347	-Infinite	Others	CD84
TCONS_00053650	0.0105203	-1.00423	FSM	SLAMF1
TCONS_00051601	0.0450895	-Infinite	FSM	SLAMF1
TCONS_00016227	0.00239945	-1.18647	FSM	CD48
TCONS_00012934	0.00227915	-Infinite	FSM	SLAMF7
TCONS_00046923	0.0109022	-1.61747	FSM	LY9
TCONS_00053787	0.0255309	1.06055	NIC	LY9
TCONS_00028485	0.000377924	Infinite	FSM	ITLN1
TCONS_00024552	0.01815	2.20468	FSM	TSTD1
TCONS_00010697	0.000403536	-Infinite	FSM	USF1
TCONS_00019107	0.0220217	2.63553	FSM	USF1
TCONS_00006304	0.0387205	-1.12362	FSM	ARHGAP30
TCONS_00035326	0.0413794	2.92814	FSM	KLHDC9
TCONS_00029991	0.00533729	3.05799	FSM	UFC1
TCONS_00006306	0.0385332	-2.53546	FSM	B4GALT3
TCONS_00008836	0.00288693	-1.2774	FSM	ADAMTS4
TCONS_00027471	0.00735986	-Infinite	FSM	NDUFS2
TCONS_00042160	0.00368737	-Infinite	NIC	NDUFS2
TCONS_00005030	2.87686e-20	Infinite	FSM	APOA2
TCONS_00005035	0.0157035	Infinite	FSM	APOA2
TCONS_00029993	0.0096121	-Infinite	FSM	SDHC
TCONS_00008088	0.0412243	-1.85688	FSM	FCGR2A
TCONS_00030621	8.79355e-05	-Infinite	NNC	FCGR2A
TCONS_00005768	0.0243134	-1.07676	FSM	FCGR2A
TCONS_00032201	0.00110061	5.42793	NNC	FCGR2A
TCONS_00006310	0.0222485	-Infinite	FSM	FCGR3A
TCONS_00015980	0.0045529	-3.43064	FSM	FCGR3A
TCONS_00007416	0.0152247	-Infinite	FSM	FCGR3A
TCONS_00012523	3.02475e-05	-Infinite	FSM	FCGR3A
TCONS_00043538	0.011632	-1.38782	NNC	FCGR2B
TCONS_00035052	1.59115e-06	-2.0845	FSM	OLFML2B
TCONS_00008837	9.91148e-06	-3.78716	FSM	OLFML2B
TCONS_00026537	0.00143293	-Infinite	NNC	OLFML2B
TCONS_00033451	0.000263994	-Infinite	NNC	OLFML2B
TCONS_00041227	1.27322e-05	-Infinite	FSM	OLFML2B
TCONS_00013154	0.0469201	-Infinite	Others	NOS1AP
TCONS_00053681	0.0484913	-2.81876	Others	NOS1AP
TCONS_00020843	0.00682298	-1.39758	FSM	NOS1AP
TCONS_00049826	0.030613	-1.2355	FSM	C1orf226
TCONS_00005772	0.0286207	-2.70019	FSM	UHMK1
TCONS_00040882	0.0402557	-Infinite	FSM	UHMK1
TCONS_00005773	0.0389002	-1.12749	FSM	UAP1
TCONS_00018344	0.0463715	-1.50538	NNC	UAP1
TCONS_00008597	7.51617e-06	-2.15577	FSM	DDR2
TCONS_00026764	0.000928829	-1.25975	FSM	RGS4
TCONS_00005051	0.0314322	-1.29173	FSM	RGS5
TCONS_00032208	0.0229569	1.03742	FSM	NUF2
TCONS_00006313	0.005238	-2.55602	FSM	ALDH9A1
TCONS_00013293	3.33632e-05	-Infinite	NNC	Y_RNA
TCONS_00027987	0.00955642	-3.05336	NIC	POGK
TCONS_00030319	2.4631e-14	Infinite	NIC	GPA33
TCONS_00005774	0.000872321	-1.03553	FSM	RCSD1
TCONS_00053792	9.65032e-05	-2.06247	NNC	RCSD1
TCONS_00014104	0.0414822	-1.72219	FSM	MPZL1
TCONS_00026770	0.0027093	-1.15087	FSM	MPZL1
TCONS_00005777	0.0305281	-1.95577	FSM	DCAF6
TCONS_00026773	0.00784475	-3.17409	NIC	DCAF6
TCONS_00048192	2.04611e-05	-Infinite	NNC	DCAF6
TCONS_00030938	0.00327634	-1.53335	FSM	GPR161
TCONS_00006656	0.00566549	-2.1955	FSM	SFT2D2
TCONS_00007004	0.000163819	-4.32787	FSM	DPT
TCONS_00027990	0.0233272	-1.44957	FSM	BLZF1
TCONS_00025081	0.000217602	Infinite	NNC	F5
TCONS_00019125	0.0347663	Infinite	NNC	F5
TCONS_00010197	0.00239493	-Infinite	NIC	SELP
TCONS_00039216	0.000276576	-2.49576	FSM	SELE
TCONS_00041065	0.0397962	-1.17901	NNC	SCYL3
TCONS_00006329	0.0216742	-1.79902	FSM	KIFAP3
TCONS_00055984	0.012864	-Infinite	NIC	GORAB
TCONS_00047898	4.3994e-05	-Infinite	FSM	PRRX1
TCONS_00032227	2.57962e-06	-4.3516	FSM	PRRX1
TCONS_00007208	0.0162665	-Infinite	NNC	FMO3
TCONS_00053163	0.040157	-Infinite	NIC	FMO3
TCONS_00014892	3.32315e-05	Infinite	NIC	FMO3
TCONS_00009365	0.000193075	Infinite	NNC	FMO3
TCONS_00011315	0.0480438	1.61222	FSM	PRRC2C
TCONS_00034460	5.28151e-07	3.68364	NNC	MYOCOS
TCONS_00027154	0.00422168	-Infinite	FSM	MYOC
TCONS_00044219	0.0208954	-Infinite	NNC	METTL13
TCONS_00016492	2.24084e-06	Infinite	Others	METTL13
TCONS_00047763	0.00473063	-Infinite	FSM	DNM3OS
TCONS_00016233	0.000405094	-Infinite	NIC	PIGC
TCONS_00040893	0.0197109	-Infinite	NIC	SUCO
TCONS_00042633	0.0262148	-Infinite	FSM	TNFSF4
TCONS_00019647	0.035442	Infinite	Others	PRDX6
TCONS_00005115	0.021801	Infinite	FSM	SERPINC1
TCONS_00008841	2.80543e-10	Infinite	NIC	SERPINC1
TCONS_00021699	1.53808e-48	Infinite	NNC	SERPINC1
TCONS_00043540	0.00170259	-Infinite	NIC	RABGAP1L
TCONS_00012264	0.0044184	-Infinite	FSM	KIAA0040
TCONS_00008843	0.029358	-3.1039	FSM	KIAA0040
TCONS_00039220	0.0252118	-1.67137	FSM	KIAA0040
TCONS_00055627	0.0369278	4.05583	FSM	COP1
TCONS_00043649	0.0236938	-1.60164	NNC	COP1
TCONS_00031434	0.0450007	-Infinite	Others	CRYZL2P
TCONS_00041662	0.000540678	2.04983	Others	-
TCONS_00010520	0.00460639	-1.72403	FSM	ANGPTL1
TCONS_00032250	0.0428832	-Infinite	NIC	TOR3A
TCONS_00032248	6.76973e-05	-Infinite	NNC	TOR3A
TCONS_00048608	0.00389107	-Infinite	NNC	SOAT1
TCONS_00055424	0.000559865	-Infinite	NNC	AXDND1
TCONS_00027495	5.42195e-07	Infinite	NNC	FAM163A
TCONS_00019658	0.0269235	-Infinite	NIC	CEP350
TCONS_00007212	0.0376611	-Infinite	FSM	QSOX1
TCONS_00028390	0.000138956	-Infinite	NIC	QSOX1
TCONS_00030018	0.049345	-Infinite	NIC	QSOX1
TCONS_00055231	0.00596577	-Infinite	Others	-
TCONS_00028239	0.0175649	-1.20169	NNC	STX6
TCONS_00005796	0.0303835	-1.42549	FSM	MR1
TCONS_00027999	0.00253974	-1.31403	FSM	MR1
TCONS_00008848	0.00461305	-1.82822	NNC	GLUL
TCONS_00042838	0.00585276	-5.6446	NNC	GLUL
TCONS_00027796	6.26434e-06	-Infinite	NNC	GLUL
TCONS_00052666	0.0167099	-1.47601	NIC	GLUL
TCONS_00008849	0.0152637	-1.2668	FSM	RGS16
TCONS_00040258	0.000127808	-Infinite	NIC	NPL
TCONS_00008107	0.0392955	1.77014	NIC	NPL
TCONS_00040551	0.00555504	-2.79888	NIC	DHX9
TCONS_00014526	0.0188574	-1.51816	NIC	DHX9
TCONS_00043726	0.0312786	-1.81445	NIC	DHX9
TCONS_00013923	0.00440208	-1.75852	FSM	LAMC1
TCONS_00041397	0.000846437	-Infinite	NNC	LAMC2
TCONS_00018375	2.10486e-06	-Infinite	Others	LAMC2
TCONS_00006355	0.00365628	-1.31127	FSM	NCF2
TCONS_00048741	0.0444765	-Infinite	FSM	COLGALT2
TCONS_00027162	0.0257316	-3.01505	FSM	EDEM3
TCONS_00016501	0.0115056	2.40083	NNC	Y_RNA
TCONS_00011201	0.029942	-1.33027	FSM	IVNS1ABP
TCONS_00006357	0.0457151	-3.15682	FSM	IVNS1ABP
TCONS_00019169	0.0117106	-2.65891	NNC	IVNS1ABP
TCONS_00039022	1.51189e-09	Infinite	Others	-
TCONS_00009382	0.000414563	-Infinite	NIC	HMCN1
TCONS_00005807	0.000424553	-Infinite	NIC	PRG4
TCONS_00042347	0.0122096	-3.35531	NNC	TPR
TCONS_00047913	0.00926179	-4.38762	FSM	RGS1
TCONS_00047916	0.0428397	1.2122	FSM	RGS2
TCONS_00007220	0.007455	-Infinite	FSM	RO60
TCONS_00030339	0.0391622	-Infinite	Others	-
TCONS_00012683	0.00171538	-Infinite	FSM	CFH
TCONS_00013162	0.0465276	-Infinite	FSM	CFH
TCONS_00053050	0.0351673	-Infinite	NNC	ENSG00000289697
TCONS_00018392	0.0258356	1.16322	FSM	CFH
TCONS_00051432	0.00251611	-3.72058	NNC	ENSG00000289697
TCONS_00006673	3.17703e-06	Infinite	Others	ENSG00000289697
TCONS_00003545	0.00539561	Infinite	FSM	CFHR3
TCONS_00003563	0.00187482	-Infinite	FSM	CFHR1
TCONS_00003565	1.45914e-72	Infinite	NNC	CFHR1
TCONS_00052590	0.00364549	3.71344	FSM	CFHR2
TCONS_00005845	0.00196215	Infinite	FSM	CFHR2
TCONS_00013413	1.56138e-56	Infinite	NNC	CFHR2
TCONS_00032292	0.00257687	-1.93874	FSM	PTPRC
TCONS_00014119	4.65736e-05	-1.71449	NIC	PTPRC
TCONS_00006687	0.00253035	Infinite	FSM	ENSG00000230623
TCONS_00042637	0.0308375	-1.71799	FSM	DDX59
TCONS_00026811	0.00115295	-Infinite	FSM	INAVA
TCONS_00019180	0.0451729	3.35939	FSM	TMEM9
TCONS_00026821	0.013698	-5.12143	FSM	PKP1
TCONS_00037108	0.000745251	-2.72128	FSM	PKP1
TCONS_00048047	0.00857341	Infinite	FSM	TNNT2
TCONS_00026095	0.00882632	-7.4372	NIC	ELF3
TCONS_00029628	0.0412881	1.938	FSM	ELF3
TCONS_00037117	0.0269451	Infinite	NNC	ELF3
TCONS_00050535	0.0290244	1.51267	NNC	ELF3
TCONS_00044434	0.0184075	1.26652	NNC	GPR37L1
TCONS_00006364	0.00506243	-Infinite	FSM	PTPN7
TCONS_00043945	0.00600962	-Infinite	FSM	PTPN7
TCONS_00056212	0.0495929	1.45407	FSM	UBE2T
TCONS_00038689	0.00608078	1.6512	FSM	PCAT6
TCONS_00008370	0.00591789	Infinite	FSM	ADIPOR1
TCONS_00031441	3.56041e-06	-Infinite	NNC	ADIPOR1
TCONS_00006368	1.96289e-05	-Infinite	FSM	CHI3L1
TCONS_00041079	0.0394239	-Infinite	NIC	CHI3L1
TCONS_00022498	0.0389875	-Infinite	FSM	CHIT1
TCONS_00053920	0.0129392	-7.74483	NNC	FMOD
TCONS_00014894	0.0129392	-Infinite	NNC	PRELP
TCONS_00027532	0.01013	-2.95459	FSM	LAX1
TCONS_00009418	0.0325399	-5.86948	FSM	ZBED6
TCONS_00038318	0.0218806	3.12847	NNC	ZC3H11A
TCONS_00023081	0.040157	1.49424	FSM	SNRPE
TCONS_00053295	0.0420601	-Infinite	NNC	ETNK2
TCONS_00053124	0.0358652	1.64302	NNC	GOLT1A
TCONS_00053656	0.0174671	2.6162	NNC	PLEKHA6
TCONS_00022324	0.0471035	-Infinite	NNC	PLEKHA6
TCONS_00054106	0.0469953	-1.03884	FSM	PIK3C2B
TCONS_00008635	0.0272132	-Infinite	FSM	MDM4
TCONS_00027534	0.00286569	Infinite	FSM	NFASC
TCONS_00012845	0.00779209	-2.69427	FSM	DSTYK
TCONS_00027204	0.00161955	-1.96461	NIC	LEMD1
TCONS_00014531	0.0239403	-1.76982	FSM	MFSD4A
TCONS_00053819	0.016806	-Infinite	Others	RAB7B
TCONS_00006379	0.00695629	-1.18669	FSM	RAB7B
TCONS_00050217	0.00010335	-Infinite	FSM	AVPR1B
TCONS_00012686	0.00429983	-5.10051	NIC	SRGAP2
TCONS_00040905	1.73164e-06	-Infinite	NIC	SRGAP2
TCONS_00040273	0.0440731	Infinite	NIC	SRGAP2
TCONS_00028808	0.0147461	-Infinite	FSM	IKBKE
TCONS_00043244	0.00215904	Infinite	NNC	IKBKE
TCONS_00045906	0.0160274	-Infinite	NNC	IKBKE
TCONS_00014124	0.0134695	-1.33318	NIC	RASSF5
TCONS_00015183	0.005374	-2.73167	NNC	MAPKAPK2
TCONS_00013632	0.0152637	-Infinite	NNC	MAPKAPK2
TCONS_00054580	0.00904586	-1.15638	NNC	MAPKAPK2
TCONS_00006381	0.0362457	-Infinite	FSM	IL10
TCONS_00007900	0.00600353	-1.80596	FSM	FCMR
TCONS_00030357	0.0335813	1.8448	NNC	PIGR
TCONS_00007666	0.0467801	1.28935	FSM	PFKFB2
TCONS_00054441	0.0450887	-Infinite	NNC	C4BPA
TCONS_00028042	0.0227119	-1.91444	FSM	CD55
TCONS_00053823	0.00103778	-Infinite	FSM	CR1L
TCONS_00026252	0.011847	-1.25413	FSM	CD34
TCONS_00008876	0.00200106	-2.94748	FSM	CD34
TCONS_00028284	0.0117774	-Infinite	FSM	LAMB3
TCONS_00031457	0.000529474	-Infinite	NIC	MIR4260
TCONS_00012944	0.00118563	-Infinite	FSM	TRAF3IP3
TCONS_00015119	0.0272132	-3.59512	NNC	ENSG00000289700
TCONS_00028286	0.016197	-Infinite	NIC	ENSG00000289700
TCONS_00044607	0.00490017	-1.26049	NNC	UTP25
TCONS_00045030	0.00548858	2.05794	FSM	NEK2
TCONS_00051102	0.0055179	1.10471	FSM	NEK2-DT
TCONS_00012848	0.00695629	-6.20626	NIC	LPGAT1
TCONS_00033563	0.00448609	3.06404	FSM	NSL1
TCONS_00037761	0.0184498	-3.17454	FSM	ANGEL2
TCONS_00016238	0.0312786	-1.86436	NIC	ANGEL2
TCONS_00053176	0.00210385	-Infinite	NIC	RPS6KC1
TCONS_00014604	0.00648656	-2.26558	FSM	PTPN14
TCONS_00036351	0.047187	-Infinite	FSM	CENPF
TCONS_00028057	0.0266681	-Infinite	NNC	KCTD3
TCONS_00054251	0.0130872	2.762	NNC	USH2A
TCONS_00003740	0.0292481	-Infinite	Others	LYPLAL1
TCONS_00037769	0.0254673	-3.81262	FSM	EPRS1
TCONS_00041953	0.00808034	-3.24806	NIC	BPNT1
TCONS_00052859	0.0289681	-Infinite	NNC	IARS2
TCONS_00040730	0.00651944	-Infinite	NNC	RAB3GAP2
TCONS_00046833	0.0245629	1.80966	FSM	RAB3GAP2
TCONS_00003756	0.00214605	-Infinite	FSM	MTARC2
TCONS_00050731	7.1231e-08	Infinite	Others	MTARC2
TCONS_00005885	0.0365762	-Infinite	NNC	ENSG00000286231
TCONS_00010349	0.0314322	-3.27477	FSM	MIA3
TCONS_00046570	0.0385332	-1.6028	NNC	MIA3
TCONS_00003767	0.0174671	2.18767	FSM	MIA3
TCONS_00054709	0.00691206	-Infinite	NIC	AIDA
TCONS_00043746	0.029799	-Infinite	FSM	BROX
TCONS_00039248	0.0297605	-Infinite	NIC	TLR5
TCONS_00037979	5.09507e-05	-Infinite	FSM	CAPN2
TCONS_00012398	9.35193e-05	-Infinite	NIC	CAPN2
TCONS_00020995	2.85967e-06	Infinite	FSM	CAPN2
TCONS_00023822	0.0495883	1.17057	NNC	ENSG00000291068
TCONS_00015867	0.00391813	2.24243	NIC	ENSG00000290989
TCONS_00003778	0.01221	1.16403	FSM	FBXO28
TCONS_00024907	0.00691955	-Infinite	FSM	FBXO28
TCONS_00042847	0.0426391	-Infinite	NIC	NVL
TCONS_00028306	0.0200577	-3.35679	FSM	WDR26
TCONS_00026879	0.00882632	-Infinite	FSM	CNIH3
TCONS_00044617	0.0272132	-2.47523	NIC	CNIH3
TCONS_00043659	0.00294229	Infinite	NNC	ENAH
TCONS_00033608	0.0196491	-Infinite	NIC	ENAH
TCONS_00042273	0.000388554	6.9396	NNC	SRP9
TCONS_00043752	0.000180767	-Infinite	NNC	EPHX1
TCONS_00055438	0.0028811	Infinite	NNC	EPHX1
TCONS_00043429	0.01815	-1.07893	NIC	TMEM63A
TCONS_00028309	0.0143222	-2.00154	NNC	TMEM63A
TCONS_00044727	0.00442671	Infinite	NNC	TMEM63A
TCONS_00033612	0.0135473	-2.90312	NNC	TMEM63A
TCONS_00053415	0.0152106	Infinite	NNC	TMEM63A
TCONS_00040738	0.0258608	1.42992	NNC	ENSG00000255835
TCONS_00048055	0.0329496	-Infinite	NNC	ENSG00000255835
TCONS_00005276	0.0495883	-1.23679	FSM	SDE2
TCONS_00014000	0.00236843	-Infinite	FSM	ITPKB
TCONS_00017815	0.00623706	-Infinite	FSM	CDC42BPA
TCONS_00011628	0.0165131	-Infinite	FSM	SNAP47
TCONS_00053831	0.0107744	-Infinite	FSM	SNAP47
TCONS_00009474	0.000387107	3.30405	Others	ARF1
TCONS_00039062	4.52595e-06	Infinite	NNC	ARF1
TCONS_00013045	0.0358652	1.3716	NIC	MRPL55
TCONS_00034605	0.0117088	-3.32953	FSM	GUK1
TCONS_00032399	0.00458341	3.40597	Others	GUK1
TCONS_00047642	0.014419	Infinite	Others	IBA57
TCONS_00031118	0.000842704	3.0105	FSM	TRIM11
TCONS_00008887	0.036432	2.05231	NNC	RAB4A-AS1
TCONS_00039265	0.0154405	2.2797	FSM	ACTA1
TCONS_00010039	0.0256022	-1.16986	FSM	NUP133
TCONS_00016004	0.0374547	-1.46117	FSM	ABCB10
TCONS_00013638	0.0105306	Infinite	NNC	GALNT2
TCONS_00026883	2.62693e-05	2.03319	Others	ENSG00000282564
TCONS_00009482	7.63094e-05	-Infinite	Others	COG2
TCONS_00012163	0.0489138	-Infinite	FSM	COG2
TCONS_00010538	6.06988e-09	Infinite	NNC	AGT
TCONS_00010963	0.0389875	Infinite	NNC	AGT
TCONS_00028824	8.41985e-05	Infinite	FSM	CAPN9
TCONS_00044104	0.0410482	-3.58821	NIC	TTC13
TCONS_00038340	0.0037618	2.25014	FSM	ARV1
TCONS_00044761	0.000461653	-Infinite	NIC	GNPAT
TCONS_00011337	0.023684	-Infinite	NNC	GNPAT
TCONS_00018457	1.06833e-10	Infinite	FSM	GNPAT
TCONS_00028667	0.0334188	-Infinite	NIC	SIPA1L2
TCONS_00048277	0.0449198	-Infinite	Others	NTPCR
TCONS_00050259	0.00112276	-Infinite	NNC	PCNX2
TCONS_00010354	0.0253406	1.509	FSM	COA6
TCONS_00042130	0.00764682	-3.34923	NNC	TARBP1
TCONS_00055822	0.0160147	Infinite	NIC	TARBP1
TCONS_00035548	0.0408991	-1.02657	NIC	TARBP1
TCONS_00030993	0.0272132	-Infinite	NNC	IRF2BP2
TCONS_00007061	0.0286207	-3.97705	NNC	IRF2BP2
TCONS_00049120	0.023568	-Infinite	NNC	IRF2BP2
TCONS_00051979	0.0107105	Infinite	NNC	LINC01348
TCONS_00040454	0.0489346	-1.35283	NNC	ARID4B
TCONS_00005324	0.00581555	1.25296	FSM	ARID4B
TCONS_00024660	0.0346662	-3.22407	FSM	GGPS1
TCONS_00043559	0.0308341	5.04017	NIC	ENSG00000285053
TCONS_00027270	0.00239945	-3.53276	FSM	GNG4
TCONS_00006418	0.000626682	-3.40707	FSM	NID1
TCONS_00010540	0.000749944	-Infinite	NIC	NID1
TCONS_00043758	0.000814549	-Infinite	NNC	LGALS8
TCONS_00015873	9.21138e-05	-Infinite	FSM	LGALS8
TCONS_00041098	0.0326939	-1.42429	FSM	HEATR1
TCONS_00014728	0.000555578	Infinite	Others	-
TCONS_00027559	0.0077233	-Infinite	FSM	CHRM3
TCONS_00055444	0.0448034	1.54178	NNC	EXO1
TCONS_00038854	0.0221335	-1.04355	FSM	MAP1LC3C
TCONS_00008657	0.00801356	-Infinite	FSM	SDCCAG8
TCONS_00015352	0.0266681	-2.5029	NIC	SDCCAG8
TCONS_00039069	0.00207562	-Infinite	NIC	SDCCAG8
TCONS_00007068	0.00608078	-1.12574	FSM	ADSS2
TCONS_00010543	0.00389107	-1.32399	FSM	HNRNPU
TCONS_00028330	0.00769443	-1.13271	NIC	HNRNPU
TCONS_00049935	0.0108319	2.00089	FSM	EFCAB2
TCONS_00052440	0.0121159	1.20372	NIC	TFB2M
TCONS_00053480	0.0254673	-Infinite	NNC	SCCPDH
TCONS_00017402	0.00336886	3.10065	NNC	LINC01341
TCONS_00046184	0.00527086	-Infinite	NNC	ZNF731P
TCONS_00027870	0.00550151	-Infinite	FSM	ZNF496
TCONS_00005387	0.0239902	-Infinite	FSM	ZNF496
TCONS_00023892	0.005374	3.30917	FSM	ZNF692
TCONS_00068254	0.00875625	Infinite	NIC	LARP4B
TCONS_00062843	0.0430676	1.4421	FSM	PFKP
TCONS_00072041	0.00234745	-5.63615	NIC	PITRM1
TCONS_00067579	0.0208492	-Infinite	NNC	ENSG00000287023
TCONS_00071972	0.000287645	-Infinite	NNC	ENSG00000287023
TCONS_00061594	0.015752	Infinite	NNC	AKR1C2
TCONS_00077155	0.0427892	-Infinite	NIC	AKR1C3
TCONS_00057230	0.0358754	4.59162	Others	AKR1C8
TCONS_00061202	1.4443e-05	Infinite	NNC	AKR1C4
TCONS_00067581	2.60966e-05	Infinite	NNC	TUBAL3
TCONS_00067867	0.0247975	-Infinite	NIC	TASOR2
TCONS_00061040	2.32849e-05	-Infinite	NIC	GDI2
TCONS_00068271	0.0303246	-Infinite	NNC	GDI2
TCONS_00075725	0.00325289	-Infinite	NIC	GDI2
TCONS_00071973	0.0341779	-Infinite	NIC	IL15RA
TCONS_00064287	0.00665244	-Infinite	FSM	IL15RA
TCONS_00059075	0.0083398	-1.30007	FSM	IL2RA
TCONS_00058496	0.00112881	-1.1861	FSM	PFKFB3
TCONS_00057869	0.00629599	-Infinite	FSM	PFKFB3
TCONS_00060641	0.00661582	-2.67461	FSM	ITIH5
TCONS_00076733	0.00171045	8.76612	NIC	ITIH2
TCONS_00056656	0.00990497	7.53794	FSM	ATP5F1C
TCONS_00056655	0.015097	-1.42243	FSM	ATP5F1C
TCONS_00059167	0.0319058	1.48186	FSM	ATP5F1C
TCONS_00061441	0.00268336	-Infinite	NIC	CELF2
TCONS_00060697	0.000459551	-Infinite	FSM	ECHDC3
TCONS_00061442	0.00172832	1.0174	NNC	PROSER2
TCONS_00076266	0.00674035	-Infinite	NNC	SEC61A2
TCONS_00072882	0.00791841	Infinite	NIC	NUDT5
TCONS_00062634	0.00201518	Infinite	NIC	NUDT5
TCONS_00067886	0.0135224	-Infinite	NIC	CDC123
TCONS_00070791	0.00102112	-3.67263	Others	BTBD7P1
TCONS_00062055	0.0140931	3.04171	FSM	PRPF18
TCONS_00070885	0.000314737	-3.11198	NNC	FRMD4A
TCONS_00064296	0.0401678	-Infinite	FSM	FRMD4A
TCONS_00068744	0.0177598	-Infinite	Others	FAM107B
TCONS_00077125	0.00251793	-Infinite	NIC	NMT2
TCONS_00065577	0.014177	Infinite	NNC	FAM171A1
TCONS_00070649	0.0499752	-Infinite	NIC	FAM171A1
TCONS_00066222	0.000194242	-1.83294	FSM	ITGA8
TCONS_00061044	0.0394317	-1.92724	FSM	MINDY3
TCONS_00075168	0.00137012	-Infinite	NNC	MINDY3
TCONS_00058832	0.0422569	-3.99615	FSM	PTER
TCONS_00056671	9.83034e-05	-1.39894	FSM	VIM
TCONS_00057888	0.00855048	-2.21452	FSM	MRC1
TCONS_00075844	0.00500104	3.53355	NNC	ENSG00000240291
TCONS_00059004	1.0446e-05	-2.24562	FSM	PLXDC2
TCONS_00076668	0.00288472	-Infinite	Others	PLXDC2
TCONS_00061445	0.0149181	Infinite	Others	COMMD3-BMI1
TCONS_00070386	0.0245139	-Infinite	NIC	COMMD3-BMI1
TCONS_00072107	0.00855009	-2.08924	NIC	COMMD3-BMI1
TCONS_00066581	0.00121259	-5.90101	NIC	KIAA1217
TCONS_00066224	0.0442956	-1.46159	FSM	PRTFDC1
TCONS_00072999	0.0358116	-Infinite	NNC	GPR158
TCONS_00059085	0.00238117	-3.92827	FSM	ABI1
TCONS_00075462	0.00106816	-Infinite	NIC	ABI1
TCONS_00058918	0.0183417	-Infinite	FSM	ACBD5
TCONS_00077507	0.0313936	-Infinite	FSM	RAB18
TCONS_00070306	0.0315606	Infinite	NNC	MKX
TCONS_00065761	0.0130667	-Infinite	NIC	WAC
TCONS_00077161	0.00329833	3.47501	Others	-
TCONS_00066253	0.00373558	-Infinite	FSM	SVIL
TCONS_00066256	1.98232e-05	-2.14699	FSM	JCAD
TCONS_00059010	0.000340364	-1.65995	FSM	ZEB1
TCONS_00071603	0.046584	-2.08543	FSM	ARHGAP12
TCONS_00068335	0.00343207	-Infinite	Others	-
TCONS_00068339	0.0182441	-Infinite	FSM	ITGB1
TCONS_00066498	0.0116413	-Infinite	FSM	ITGB1
TCONS_00065927	0.00533857	-1.7414	FSM	ITGB1
TCONS_00058065	0.00657253	-1.71096	FSM	NRP1
TCONS_00066265	0.000797108	-Infinite	NIC	NRP1
TCONS_00059094	0.0399478	-2.3085	NIC	NRP1
TCONS_00076625	0.00924255	-Infinite	FSM	NRP1
TCONS_00076737	0.0266681	-1.81361	NIC	CREM
TCONS_00061557	0.00280789	-1.09583	FSM	CREM
TCONS_00076048	0.0133819	-Infinite	FSM	CREM
TCONS_00060194	0.0159778	-5.98943	NNC	CCNY
TCONS_00073225	2.03022e-05	-Infinite	NNC	ANKRD30A
TCONS_00071265	8.20905e-05	-Infinite	NNC	ANKRD30A
TCONS_00069837	0.046584	-2.90579	FSM	ENSG00000291065
TCONS_00073527	0.0123049	-Infinite	FSM	LINC00839
TCONS_00059011	0.0111656	-2.04977	NNC	BMS1
TCONS_00060935	0.00305322	-2.03332	FSM	CSGALNACT2
TCONS_00067597	0.0140011	-Infinite	NIC	RASGEF1A
TCONS_00066503	0.00585376	-Infinite	NIC	HNRNPF
TCONS_00068356	0.00693034	5.56459	NIC	HNRNPF
TCONS_00072895	0.0189459	-7.29268	NIC	HNRNPF
TCONS_00076870	0.0444993	-Infinite	NNC	HNRNPF
TCONS_00067600	0.0325032	-Infinite	FSM	ZNF239
TCONS_00065936	0.0173566	3.60721	FSM	ZNF239
TCONS_00058075	0.0104613	-2.85914	FSM	CXCL12
TCONS_00057383	0.00309613	-2.13685	FSM	CXCL12
TCONS_00070857	0.000238609	-Infinite	NNC	RASSF4
TCONS_00056773	0.0263979	-1.26995	FSM	ZNF22
TCONS_00070248	0.003093	-2.40091	NIC	WASHC2C
TCONS_00071713	0.000660114	-Infinite	NNC	WASHC2C
TCONS_00057390	1.953e-05	Infinite	FSM	AGAP4
TCONS_00077278	0.0191601	-Infinite	Others	PARGP1
TCONS_00072247	0.025864	-Infinite	NIC	NCOA4
TCONS_00058079	0.00413849	-Infinite	NIC	NCOA4
TCONS_00071143	9.31316e-05	-Infinite	NIC	NCOA4
TCONS_00058083	0.00391813	-3.63819	FSM	NCOA4
TCONS_00071980	0.00831588	Infinite	NNC	GPRIN2
TCONS_00074023	0.0120615	-3.62557	FSM	GDF10
TCONS_00057905	0.0182224	Infinite	FSM	GDF2
TCONS_00063255	0.00190492	-Infinite	NNC	SHLD2P3
TCONS_00059620	0.0221117	-Infinite	NIC	SHLD2P3
TCONS_00062679	0.00016182	-Infinite	NIC	ENSG00000289143
TCONS_00060129	0.0413035	Infinite	Others	ENSG00000289143
TCONS_00058666	0.0449198	-Infinite	NIC	MAPK8
TCONS_00060650	9.38379e-05	-1.8783	FSM	VSTM4
TCONS_00076247	0.000538547	-Infinite	NNC	PARG
TCONS_00056803	1.77135e-09	Infinite	FSM	AGAP6
TCONS_00076197	0.017167	-Infinite	NNC	SGMS1
TCONS_00073467	0.00548201	-1.13351	Others	CSTF2T
TCONS_00065585	0.00581396	1.62616	NNC	LINC02672
TCONS_00072301	0.00568952	4.17214	FSM	ZWINT
TCONS_00058668	0.0314322	-1.52905	FSM	TFAM
TCONS_00067340	0.0471905	-4.08046	NIC	ANK3
TCONS_00060898	0.00822356	-3.53279	NNC	ANK3
TCONS_00076635	0.0133071	-Infinite	NNC	RHOBTB1
TCONS_00073083	0.0292115	-1.05455	FSM	ZNF365
TCONS_00058936	0.0357743	-Infinite	FSM	EGR2
TCONS_00070678	0.00195799	-1.08806	FSM	EGR2
TCONS_00058110	0.00389107	-1.34931	FSM	EGR2
TCONS_00061568	0.016238	-2.55355	NNC	NRBF2
TCONS_00061532	0.0326213	-Infinite	NIC	JMJD1C
TCONS_00059430	5.93013e-06	-Infinite	NNC	CTNNA3
TCONS_00071959	0.000616443	-4.70968	NIC	SIRT1
TCONS_00060298	0.00150739	Infinite	NNC	HERC4
TCONS_00059110	0.00282736	-2.05762	FSM	HERC4
TCONS_00063090	0.035177	-1.64254	NIC	HERC4
TCONS_00077476	0.00018356	Infinite	NNC	PBLD
TCONS_00060832	0.00669858	3.88949	NIC	PBLD
TCONS_00057910	0.000559163	-1.08601	FSM	HNRNPH3
TCONS_00065790	0.0453705	-Infinite	NIC	HNRNPH3
TCONS_00067985	0.0111591	-Infinite	NNC	HNRNPH3
TCONS_00068894	0.0322252	2.62861	Others	HNRNPH3
TCONS_00069858	0.0223595	-1.33897	FSM	RUFY2
TCONS_00062711	0.0305281	-Infinite	NNC	RUFY2
TCONS_00058517	0.0127955	-3.12635	FSM	DDX50
TCONS_00066730	0.0187562	-1.77878	FSM	KIFBP
TCONS_00066731	0.0315837	2.65777	FSM	KIFBP
TCONS_00056824	0.00596577	-1.03793	FSM	SRGN
TCONS_00057916	0.0457151	-1.51049	FSM	SUPV3L1
TCONS_00061255	0.0300831	-Infinite	NIC	SUPV3L1
TCONS_00065795	7.33997e-05	-Infinite	Others	HKDC1
TCONS_00059964	0.0219048	-1.47331	FSM	HK1
TCONS_00067499	0.00226469	-4.59918	NIC	HK1
TCONS_00065945	0.000926301	-Infinite	FSM	TACR2
TCONS_00066127	8.70124e-06	-Infinite	NNC	TSPAN15
TCONS_00070751	0.00573016	Infinite	FSM	TSPAN15
TCONS_00068009	0.0267444	2.77779	NIC	MACROH2A2
TCONS_00068405	0.0425616	Infinite	NNC	NODAL
TCONS_00065807	0.00519736	Infinite	FSM	PALD1
TCONS_00074038	0.0151578	-1.86877	NNC	PALD1
TCONS_00068012	0.0258608	-1.04697	NNC	PALD1
TCONS_00064754	0.00370952	-2.65119	FSM	SGPL1
TCONS_00073063	0.000168229	-1.61656	FSM	UNC5B
TCONS_00068914	0.0043715	-Infinite	NNC	UNC5B
TCONS_00060610	0.00949765	-1.1588	NIC	CDH23
TCONS_00057923	0.00581555	-1.22572	NNC	CDH23
TCONS_00076899	0.0461587	-1.53548	NNC	CDH23
TCONS_00068690	0.046584	-3.65552	NIC	VSIR
TCONS_00060835	0.0281836	Infinite	NNC	PSAP
TCONS_00076823	0.0188327	-Infinite	NNC	PSAP
TCONS_00077131	0.000844588	-Infinite	NNC	PSAP
TCONS_00070682	0.0053952	-Infinite	NNC	PSAP
TCONS_00070320	0.00397169	-Infinite	NNC	PSAP
TCONS_00067610	0.00259514	-1.10808	NIC	PSAP
TCONS_00065588	6.26071e-06	-Infinite	NNC	PSAP
TCONS_00072194	0.00619039	-Infinite	NNC	PSAP
TCONS_00066870	0.000307026	-Infinite	NIC	PSAP
TCONS_00070902	0.0319419	-Infinite	NIC	PSAP
TCONS_00075941	0.00170917	-Infinite	NNC	PSAP
TCONS_00071416	6.35062e-05	-1.62785	FSM	CHST3
TCONS_00076001	5.91498e-06	Infinite	NNC	ASCC1
TCONS_00057924	0.00486794	-1.78007	NIC	ANAPC16
TCONS_00056835	0.0376239	1.37501	FSM	DDIT4
TCONS_00070180	0.0325399	-Infinite	NNC	MICU1
TCONS_00058132	0.0169958	-3.4624	FSM	MICU1
TCONS_00071876	1.58446e-06	Infinite	NIC	OIT3
TCONS_00072965	0.00465697	-Infinite	NIC	P4HA1
TCONS_00062288	0.00119585	-Infinite	NNC	P4HA1
TCONS_00058414	0.0296552	-Infinite	NNC	P4HA1
TCONS_00065952	0.00310494	-Infinite	Others	P4HA1
TCONS_00061485	0.0493691	1.40255	NNC	ECD
TCONS_00062727	0.0322314	Infinite	NNC	CFAP70
TCONS_00076928	0.00015657	-5.98933	NNC	ANXA7
TCONS_00074745	0.00433374	-Infinite	NNC	ANXA7
TCONS_00063095	3.53066e-05	-Infinite	NNC	ANXA7
TCONS_00066794	2.85741e-05	-Infinite	FSM	PPP3CB
TCONS_00067614	0.0335102	-1.02431	NNC	PPP3CB
TCONS_00071685	0.0238223	1.3329	NNC	USP54
TCONS_00060765	0.0280475	-Infinite	FSM	SEC24C
TCONS_00068022	0.0373401	-Infinite	NNC	SEC24C
TCONS_00061153	0.00149684	-Infinite	NNC	SEC24C
TCONS_00071561	0.0024526	-2.8699	NIC	FUT11
TCONS_00060436	0.0183783	-1.75574	FSM	ZSWIM8
TCONS_00072015	0.00604048	Infinite	FSM	ZSWIM8
TCONS_00066795	0.0132249	-Infinite	NNC	ENSG00000272916
TCONS_00063965	0.000568363	-2.14372	FSM	PLAU
TCONS_00058521	0.0114373	-1.21599	FSM	VCL
TCONS_00076398	0.0418647	-1.06715	NIC	ADK
TCONS_00056852	0.0262703	-1.64359	FSM	ADK
TCONS_00059630	0.0141695	-3.39962	NNC	ADK
TCONS_00068619	0.000289017	3.42164	FSM	VDAC2
TCONS_00075483	0.00280949	2.09702	FSM	COMTD1
TCONS_00071805	0.00331321	4.49415	NIC	COMTD1
TCONS_00067356	7.1186e-05	3.31384	FSM	COMTD1
TCONS_00077017	0.0314322	-2.3484	Others	LRMDA
TCONS_00070692	0.0219865	-Infinite	Others	-
TCONS_00075370	0.030107	Infinite	NNC	DLG5
TCONS_00077391	0.0247511	2.35276	NNC	DLG5-AS1
TCONS_00066598	0.00224336	-Infinite	NIC	ZMIZ1
TCONS_00072223	0.000685216	-Infinite	NIC	ZMIZ1
TCONS_00061157	0.0100911	-Infinite	FSM	TMEM254
TCONS_00057943	0.0266912	2.13719	FSM	TMEM254
TCONS_00059245	0.000481727	-1.3854	FSM	PLAC9
TCONS_00057583	2.00118e-06	Infinite	FSM	MAT1A
TCONS_00057580	0.000489009	Infinite	FSM	MAT1A
TCONS_00056900	0.029358	-1.85839	FSM	PRXL2A
TCONS_00073563	0.0164974	2.72949	NIC	PRXL2A
TCONS_00071574	0.000999748	-Infinite	NNC	TSPAN14
TCONS_00066601	1.41989e-05	-Infinite	FSM	CDHR1
TCONS_00065821	0.00405492	-2.11382	FSM	CCSER2
TCONS_00076017	0.0261364	3.84892	FSM	WAPL
TCONS_00067629	0.00467712	-2.72338	FSM	WAPL
TCONS_00061461	0.0175649	-1.27642	FSM	SHLD2
TCONS_00059635	0.0308375	-Infinite	NNC	SHLD2
TCONS_00077108	0.0437634	-Infinite	NNC	SHLD2
TCONS_00076962	0.00253974	-Infinite	NNC	SHLD2
TCONS_00076853	0.0401253	Infinite	NIC	SHLD2
TCONS_00076327	4.88992e-06	1.78414	Others	SHLD2
TCONS_00075954	0.023448	-1.19599	FSM	NUTM2A
TCONS_00061622	0.00167862	-Infinite	FSM	NUTM2A-AS1
TCONS_00057949	0.0444744	-5.46887	FSM	MINPP1
TCONS_00066605	0.0207425	-Infinite	NIC	MINPP1
TCONS_00058860	0.0424592	1.91942	FSM	MINPP1
TCONS_00059033	0.0457151	-1.45632	FSM	PAPSS2
TCONS_00063987	0.03023	-2.09867	FSM	ATAD1
TCONS_00068455	0.040157	-Infinite	ISM	ATAD1
TCONS_00066333	0.00165684	-Infinite	Others	ACTA2
TCONS_00074236	0.00769443	-1.29085	NIC	ACTA2
TCONS_00058173	7.9724e-05	-Infinite	FSM	ACTA2
TCONS_00075774	0.00306703	-Infinite	NNC	LIPA
TCONS_00058176	0.00674035	-5.9224	NNC	LIPA
TCONS_00057953	0.00188918	-2.9459	FSM	IFIT3
TCONS_00076134	0.00797958	2.48616	NIC	PANK1
TCONS_00059034	0.00256178	-1.28985	FSM	PCGF5
TCONS_00064793	0.0341469	-Infinite	NNC	PCGF5
TCONS_00056937	0.0100331	1.53445	FSM	PCGF5
TCONS_00060667	0.00185909	-1.59131	NNC	CPEB3
TCONS_00059641	0.00411972	-Infinite	NNC	MARCHF5
TCONS_00059934	0.0283419	-1.79885	FSM	IDE
TCONS_00068461	0.046584	-Infinite	NNC	IDE
TCONS_00058867	0.0150082	-3.33256	FSM	EXOC6
TCONS_00066541	0.00717743	-1.4859	NNC	MYOF
TCONS_00070194	0.000737535	-3.81643	FSM	MYOF
TCONS_00071630	0.0401375	-1.00997	NIC	MYOF
TCONS_00067377	0.0333472	-4.18888	FSM	MYOF
TCONS_00074053	0.0314322	-2.38876	FSM	SLC35G1
TCONS_00058187	0.0136207	-2.54868	FSM	NOC3L
TCONS_00060203	0.01221	-Infinite	NNC	ENSG00000276490
TCONS_00061348	0.00075337	Infinite	NNC	ENSG00000276490
TCONS_00063820	0.0100312	-Infinite	Others	CYP2C18
TCONS_00061578	0.0216365	Infinite	Others	ENSG00000276490
TCONS_00061827	0.00567219	Infinite	Others	ENSG00000276490
TCONS_00062133	0.00726915	-Infinite	FSM	CYP2C19
TCONS_00056968	0.0381732	1.85296	FSM	CYP2C19
TCONS_00076038	1.45056e-05	Infinite	NNC	CYP2C9
TCONS_00058869	1.56138e-56	Infinite	NNC	CYP2C9
TCONS_00076400	0.0236872	Infinite	Others	CYP2C9
TCONS_00060366	8.25104e-12	Infinite	NNC	CYP2C9
TCONS_00062024	8.25104e-12	Infinite	NNC	CYP2C9
TCONS_00061710	4.05071e-23	Infinite	NNC	CYP2C8
TCONS_00059510	0.023568	2.2106	FSM	PDLIM1
TCONS_00069552	0.00276803	-2.73005	NIC	ALDH18A1
TCONS_00070970	0.00122891	-4.04895	NIC	ALDH18A1
TCONS_00071635	0.00537203	-Infinite	NIC	ALDH18A1
TCONS_00070602	0.00712832	-1.80239	FSM	ENTPD1
TCONS_00059038	0.0272132	-1.1811	FSM	ENTPD1
TCONS_00077138	0.0480438	-2.29397	NNC	ENTPD1-AS1
TCONS_00060319	0.0149047	-Infinite	FSM	ENTPD1-AS1
TCONS_00058200	0.0272132	-Infinite	FSM	PIK3AP1
TCONS_00067242	0.0388555	-Infinite	NIC	LCOR
TCONS_00066755	0.0101258	-Infinite	FSM	LCOR
TCONS_00059136	0.0284839	-1.43201	FSM	ARHGAP19
TCONS_00067642	0.00467712	-1.45453	NIC	RRP12
TCONS_00065833	0.0133206	-Infinite	FSM	PGAM1
TCONS_00057709	0.0207912	1.0105	FSM	EXOSC1
TCONS_00057977	0.0493691	-2.67409	FSM	ZDHHC16
TCONS_00060082	0.00603987	-1.43367	FSM	ZDHHC16
TCONS_00066805	0.000376509	-Infinite	NNC	MMS19
TCONS_00066881	0.0183315	-Infinite	NIC	MMS19
TCONS_00060882	0.0432422	Infinite	NIC	ENSG00000249967
TCONS_00060083	0.00641182	2.57586	FSM	HOGA1
TCONS_00072312	0.0387205	-1.92204	FSM	MORN4
TCONS_00077026	0.000293282	Infinite	NNC	ENSG00000289758
TCONS_00063135	0.00952541	Infinite	NNC	ENSG00000289758
TCONS_00057721	0.0162146	Infinite	FSM	GOT1
TCONS_00059041	0.000289017	-1.19243	FSM	ENTPD7
TCONS_00063971	0.00157857	Infinite	NIC	ABCC2
TCONS_00059945	0.0212303	-2.88422	FSM	DNMBP
TCONS_00058207	0.024022	-Infinite	FSM	ERLIN1
TCONS_00060915	0.012864	-1.23303	FSM	CHUK
TCONS_00060169	0.0275089	-2.49581	FSM	CWF19L1
TCONS_00076881	0.040157	-1.08883	NIC	CWF19L1
TCONS_00067395	0.00282637	Infinite	FSM	NDUFB8
TCONS_00060409	0.0296061	2.34061	FSM	MRPL43
TCONS_00068108	0.029358	-2.7222	FSM	TWNK
TCONS_00075600	0.0287334	4.29742	NIC	LZTS2
TCONS_00072764	0.00436702	-Infinite	NNC	LZTS2
TCONS_00072797	0.0104132	2.16914	FSM	PDZD7
TCONS_00071102	0.00161179	-Infinite	NIC	SFXN3
TCONS_00068115	0.00965275	4.26477	NNC	TLX1
TCONS_00058541	0.011847	-1.36976	FSM	BTRC
TCONS_00063713	0.0144513	3.97389	FSM	POLL
TCONS_00060503	0.0343454	-2.15392	FSM	OGA
TCONS_00072701	0.00113695	-1.801	NNC	OGA
TCONS_00061000	0.0335102	-2.1683	FSM	OGA
TCONS_00058211	0.0351776	-1.92774	FSM	ARMH3
TCONS_00058542	0.0256017	-2.86941	NIC	NOLC1
TCONS_00067699	0.00175385	-Infinite	FSM	NFKB2
TCONS_00064205	0.00455696	1.64956	NNC	FBXL15
TCONS_00065856	0.00387565	1.97596	NIC	MFSD13A
TCONS_00075116	0.0281972	2.15305	NNC	MFSD13A
TCONS_00066177	0.00610869	-Infinite	NNC	SUFU
TCONS_00059293	0.0112202	-Infinite	FSM	SUFU
TCONS_00057997	0.0405363	-1.07016	FSM	WBP1L
TCONS_00058548	0.0280475	-1.97467	FSM	BORCS7
TCONS_00059865	0.029799	-Infinite	FSM	NT5C2
TCONS_00067836	0.0136999	-2.19277	NIC	NT5C2
TCONS_00076833	0.0136999	-1.85228	NNC	NT5C2
TCONS_00072091	0.0308375	-1.03733	FSM	PDCD11
TCONS_00060171	0.0372816	-Infinite	FSM	CALHM2
TCONS_00065723	0.0256413	-Infinite	NNC	CALHM2
TCONS_00072534	0.0292115	-2.10605	NIC	CALHM2
TCONS_00070711	0.0276765	-2.6962	NIC	CALHM2
TCONS_00070831	0.0249024	-3.20832	NNC	CALHM2
TCONS_00075122	0.0440837	-Infinite	NNC	NEURL1
TCONS_00076123	0.0123512	-Infinite	Others	SH3PXD2A
TCONS_00070210	0.0456912	-Infinite	NNC	SH3PXD2A
TCONS_00068156	0.00529253	-1.67948	FSM	SH3PXD2A-AS1
TCONS_00070712	0.0173741	-1.09489	FSM	STN1
TCONS_00066018	0.0433338	-Infinite	FSM	COL17A1
TCONS_00060958	0.0238223	-1.20262	FSM	SFR1
TCONS_00060712	0.00740612	-1.42047	FSM	GSTO1
TCONS_00076157	0.00110992	-Infinite	NNC	GSTO1
TCONS_00067662	0.0441022	-Infinite	NNC	XPNPEP1
TCONS_00066028	0.00437084	-Infinite	NIC	XPNPEP1
TCONS_00066030	8.38526e-05	-Infinite	FSM	XPNPEP1
TCONS_00077091	0.0146556	-Infinite	NIC	XPNPEP1
TCONS_00058001	0.000691261	-1.22656	FSM	ADD3
TCONS_00073740	2.93726e-05	Infinite	FSM	ADD3
TCONS_00065427	0.00717946	-3.93626	NNC	SMC3
TCONS_00058552	0.0015565	-2.13197	FSM	PDCD4
TCONS_00058003	0.00464569	-1.51971	FSM	PDCD4
TCONS_00072230	0.000465735	-7.18384	NIC	MIR4680
TCONS_00070426	0.000514808	-1.8033	NIC	MIR4680
TCONS_00064835	0.00151081	-1.83545	Others	PDCD4
TCONS_00074617	8.02294e-08	-Infinite	NIC	MIR4680
TCONS_00061032	0.0136712	-Infinite	NIC	MIR4680
TCONS_00069980	0.0181003	-Infinite	NIC	MIR4680
TCONS_00073989	0.00978971	1.59704	FSM	BBIP1
TCONS_00064608	0.0284307	-1.02594	FSM	BBIP1
TCONS_00058005	0.00363462	-3.26832	FSM	SHOC2
TCONS_00058004	0.040461	-Infinite	FSM	SHOC2
TCONS_00072385	0.000298452	Infinite	NNC	ACSL5
TCONS_00063732	0.0169099	Infinite	FSM	ZDHHC6
TCONS_00069982	0.000825061	-1.43345	FSM	TCF7L2
TCONS_00060371	0.0158694	Infinite	NIC	HABP2
TCONS_00075958	0.000882213	Infinite	NIC	HABP2
TCONS_00059061	0.0164236	-1.66097	FSM	CASP7
TCONS_00065871	3.32532e-05	-Infinite	NIC	CASP7
TCONS_00068539	0.00522298	-Infinite	FSM	CCDC186
TCONS_00072498	0.000413804	-Infinite	NNC	VWA2
TCONS_00071167	0.00988329	-Infinite	FSM	AFAP1L2
TCONS_00071166	0.00404724	-Infinite	NNC	AFAP1L2
TCONS_00072539	0.00146028	-Infinite	NNC	AFAP1L2
TCONS_00060846	0.0261556	-Infinite	FSM	AFAP1L2
TCONS_00064240	0.0119908	-Infinite	FSM	FHIP2A
TCONS_00073067	0.00298972	-Infinite	Others	PNLIPRP1
TCONS_00074955	1.56525e-05	-Infinite	FSM	SLC18A2
TCONS_00060511	0.0148345	-1.07326	FSM	PDZD8
TCONS_00068548	0.0412881	-3.30108	FSM	RAB11FIP2
TCONS_00077488	0.0482737	-Infinite	NNC	FAM204A
TCONS_00059869	0.0156961	-Infinite	NNC	EIF3A
TCONS_00072921	0.000495609	-Infinite	NNC	EIF3A
TCONS_00077071	0.0333465	-Infinite	NIC	DENND10
TCONS_00058017	0.0063184	-1.97859	NIC	DENND10
TCONS_00058890	0.000458034	-1.09083	FSM	GRK5
TCONS_00058228	0.000380421	-2.6961	FSM	TIAL1
TCONS_00068638	0.0189578	-1.8286	NIC	BAG3
TCONS_00066820	0.0111656	-1.37996	FSM	MCMBP
TCONS_00058559	0.000981795	-2.88257	FSM	SEC23IP
TCONS_00071593	0.0228355	-2.53713	NNC	PLPP4
TCONS_00066615	0.0107198	-Infinite	NNC	PLPP4
TCONS_00067560	0.00513705	-2.64192	FSM	PLPP4
TCONS_00072608	0.00234764	-1.51918	NIC	PLPP4
TCONS_00059871	0.0110992	-2.23415	FSM	ATE1
TCONS_00073770	0.0295819	-Infinite	NIC	TACC2
TCONS_00062176	0.031963	-1.72217	NIC	TACC2
TCONS_00058340	0.0118445	-1.69168	NIC	PLEKHA1
TCONS_00058893	0.00604248	1.42275	FSM	PLEKHA1
TCONS_00058720	2.96071e-05	-2.83775	FSM	HTRA1
TCONS_00060716	8.34784e-07	-2.62122	FSM	HTRA1
TCONS_00068221	3.94736e-06	Infinite	NIC	DMBT1
TCONS_00071693	0.0407794	Infinite	FSM	CUZD1
TCONS_00069905	0.029799	1.61121	FSM	FAM24B
TCONS_00060690	0.000266868	-2.35789	FSM	CPXM2
TCONS_00067675	2.84602e-05	-1.98989	NNC	CPXM2
TCONS_00059791	0.0493691	-3.2148	FSM	CHST15
TCONS_00059952	0.0348249	-2.96894	FSM	CHST15
TCONS_00058483	3.53465e-05	Infinite	FSM	OAT
TCONS_00057825	0.00955642	-2.27784	FSM	OAT
TCONS_00061358	0.000224088	Infinite	NNC	LHPP
TCONS_00060547	0.0448451	1.49184	Others	LHPP
TCONS_00060888	0.00391813	-2.23517	NIC	ZRANB1
TCONS_00066422	0.0412881	-Infinite	NIC	CTBP2
TCONS_00061638	0.0432511	-Infinite	NIC	CTBP2
TCONS_00060287	0.0133233	-2.54076	FSM	EDRF1
TCONS_00068693	2.6983e-06	-4.78024	FSM	ADAM12
TCONS_00066193	0.0084482	-2.88553	FSM	DOCK1
TCONS_00059834	0.00290658	-2.64308	FSM	DOCK1
TCONS_00063440	0.00317164	-Infinite	NIC	DOCK1
TCONS_00062992	0.0355031	4.45407	NNC	DOCK1
TCONS_00057831	1.29352e-05	Infinite	FSM	CLRN3
TCONS_00061408	0.0208954	-1.26587	NNC	PTPRE
TCONS_00059068	0.000317847	-1.02174	FSM	PTPRE
TCONS_00074513	0.000301432	-Infinite	NNC	PPP2R2D
TCONS_00066778	0.00828905	-3.35584	NIC	LRRC27
TCONS_00060592	0.00012252	-Infinite	NNC	TUBGCP2
TCONS_00068250	0.024061	-2.78091	NNC	ZNF511-PRAP1
TCONS_00058349	0.0305281	-3.56094	NNC	ZNF511-PRAP1
TCONS_00060635	1.60079e-05	Infinite	NNC	ZNF511-PRAP1
TCONS_00076907	3.0434e-07	Infinite	NNC	ZNF511-PRAP1
TCONS_00058489	0.000760346	Infinite	NNC	FUOM
TCONS_00058983	0.00161953	Infinite	NNC	ECHS1
TCONS_00076308	0.0035071	-Infinite	NNC	ECHS1
TCONS_00076168	0.00224592	-Infinite	NIC	ECHS1
TCONS_00057154	0.000458006	-Infinite	FSM	MTG1
TCONS_00057152	1.48334e-06	Infinite	FSM	MTG1
TCONS_00060471	0.00311137	6.73803	Others	CYP2E1
TCONS_00057161	0.0111888	5.68641	FSM	CYP2E1
TCONS_00061318	7.75608e-22	Infinite	NNC	CYP2E1
TCONS_00057173	2.22286e-05	Infinite	FSM	CYP2E1
TCONS_00089820	0.00740612	-1.55417	NNC	BET1L
TCONS_00079878	0.0493226	-4.12823	NIC	RIC8A
TCONS_00096875	0.0451149	-2.47858	NIC	RIC8A
TCONS_00081983	0.00294917	-1.22559	NIC	RIC8A
TCONS_00081594	0.000490366	-Infinite	NIC	SIRT3
TCONS_00089360	0.00212113	-Infinite	FSM	PSMD13
TCONS_00077544	0.0335102	-1.61642	FSM	PSMD13
TCONS_00098658	0.00677932	5.27359	NIC	PSMD13
TCONS_00088522	0.000607857	Infinite	FSM	PSMD13
TCONS_00082769	0.0164788	2.26759	FSM	PGGHG
TCONS_00093850	6.00159e-09	Infinite	NIC	PGGHG
TCONS_00102757	0.00562731	-Infinite	NNC	IFITM3
TCONS_00088364	0.0385335	1.8949	FSM	PKP3
TCONS_00101027	0.0159231	-Infinite	NNC	PKP3
TCONS_00078299	0.00958371	3.72899	Others	SIGIRR
TCONS_00089821	0.0276831	Infinite	NIC	SIGIRR
TCONS_00098007	0.0120312	3.36452	FSM	ANO9
TCONS_00091091	0.00137865	4.24049	FSM	PTDSS2
TCONS_00079721	0.0333361	-Infinite	NIC	RNH1
TCONS_00092314	0.0204129	-Infinite	NNC	RNH1
TCONS_00079720	0.00926575	-Infinite	NIC	RNH1
TCONS_00094629	0.0238494	-Infinite	NNC	RNH1
TCONS_00098600	0.0102666	-Infinite	NIC	HRAS
TCONS_00092317	0.00562831	3.28876	Others	HRAS
TCONS_00084252	0.0203374	3.13987	FSM	LMNTD2-AS1
TCONS_00086876	0.0270505	1.91368	NIC	RASSF7
TCONS_00091729	0.000741496	2.8672	NIC	PHRF1
TCONS_00078307	0.036193	Infinite	FSM	IRF7
TCONS_00098206	0.00275985	Infinite	FSM	IRF7
TCONS_00102759	0.00548765	-Infinite	FSM	IRF7
TCONS_00098110	0.00619603	Infinite	NNC	IRF7
TCONS_00101955	0.0312786	2.14852	NNC	DEAF1
TCONS_00092325	0.0330175	-1.43877	NIC	DEAF1
TCONS_00077559	0.00342089	4.81726	FSM	EPS8L2
TCONS_00099826	0.000590302	4.14227	Others	EPS8L2
TCONS_00080817	0.0106908	2.60294	FSM	RPLP2
TCONS_00094804	0.0131957	2.8986	NNC	PNPLA2
TCONS_00091744	0.0281369	3.33131	FSM	CRACR2B
TCONS_00079581	0.0468346	-Infinite	FSM	TSPAN4
TCONS_00080821	0.0292115	-2.48363	NNC	TSPAN4
TCONS_00091748	1.59983e-05	-Infinite	FSM	TSPAN4
TCONS_00079289	0.0192804	-Infinite	FSM	CHID1
TCONS_00094287	0.0248132	-6.16294	NIC	CHID1
TCONS_00092336	0.00813619	-2.53912	NIC	CHID1
TCONS_00081704	0.00599677	-Infinite	NIC	CHID1
TCONS_00087965	0.0268713	2.95478	FSM	CHID1
TCONS_00092339	0.0279154	-2.22035	NIC	CHID1
TCONS_00079884	0.000786296	Infinite	FSM	AP2A2
TCONS_00101348	0.000108648	Infinite	NNC	AP2A2
TCONS_00102726	0.00234793	-2.01655	FSM	AP2A2
TCONS_00102457	0.0101829	-Infinite	NIC	AP2A2
TCONS_00092787	0.0136155	-1.09345	NIC	AP2A2
TCONS_00092343	0.000939449	-Infinite	NNC	DUSP8
TCONS_00097135	0.00740612	-Infinite	Others	-
TCONS_00081086	0.00150272	Infinite	FSM	ENSG00000231487
TCONS_00079888	0.0471905	-2.3473	NNC	FAM99A
TCONS_00099723	0.0226101	-Infinite	Others	-
TCONS_00077582	0.0086598	-2.50257	FSM	LSP1
TCONS_00099731	8.9946e-06	-Infinite	NNC	LSP1
TCONS_00078349	0.0353423	-3.97244	FSM	IGF2
TCONS_00088441	7.29289e-05	-Infinite	FSM	IGF2
TCONS_00101151	0.0388235	4.55672	NIC	TH
TCONS_00082353	3.93157e-06	-Infinite	NNC	CD81
TCONS_00077585	0.00610809	Infinite	FSM	CD81
TCONS_00092893	0.0177594	-1.21927	FSM	CD81
TCONS_00092351	0.0118907	Infinite	FSM	SLC22A18AS
TCONS_00102505	0.0487188	3.34477	NIC	SLC22A18
TCONS_00093534	0.0064021	Infinite	FSM	SLC22A18
TCONS_00086885	0.0001793	5.08652	FSM	SLC22A18
TCONS_00084229	1.43227e-06	Infinite	NIC	NAP1L4
TCONS_00092353	0.0192979	-Infinite	NIC	NAP1L4
TCONS_00081926	0.00789059	-4.32422	NNC	NAP1L4
TCONS_00096484	0.00266992	-1.29955	NIC	NAP1L4
TCONS_00095408	0.00432365	-Infinite	NIC	NAP1L4
TCONS_00092369	0.0010705	-Infinite	NIC	ZNF195
TCONS_00092373	0.0258608	-Infinite	FSM	NUP98
TCONS_00103362	0.048908	-Infinite	NIC	PGAP2
TCONS_00079004	0.0331829	-3.97514	FSM	STIM1
TCONS_00079005	0.000127783	-Infinite	FSM	STIM1
TCONS_00103413	0.0491602	1.10567	NIC	MIR4687
TCONS_00095304	0.00165382	-Infinite	FSM	OR51E1
TCONS_00086613	0.00109318	-Infinite	FSM	TRIM22
TCONS_00082583	0.00925783	-Infinite	FSM	FHIP1B
TCONS_00089190	0.0313936	-Infinite	NNC	FHIP1B
TCONS_00079010	0.0378066	-2.95757	FSM	SMPD1
TCONS_00081408	0.0262048	-Infinite	NIC	SMPD1
TCONS_00088718	0.0456735	-Infinite	FSM	SMPD1
TCONS_00080700	0.00184652	-6.74917	FSM	APBB1
TCONS_00078385	3.12853e-05	Infinite	Others	HPX
TCONS_00088870	0.0011733	Infinite	FSM	TRIM3
TCONS_00082871	0.00173374	-Infinite	NIC	TRIM3
TCONS_00091524	0.000206805	-Infinite	FSM	ARFIP2
TCONS_00079329	0.00140094	-1.20775	FSM	RRP8
TCONS_00077608	0.0091549	-2.64489	FSM	ILK
TCONS_00082677	0.0214431	-Infinite	NNC	ILK
TCONS_00079332	0.0123512	-2.16059	FSM	TPP1
TCONS_00083583	0.00210601	-1.63488	FSM	ENSG00000291143
TCONS_00080603	0.000708469	-2.4465	FSM	OLFML1
TCONS_00083757	0.012864	-1.11428	FSM	OLFML1
TCONS_00081861	0.00328887	-Infinite	NIC	PPFIBP2
TCONS_00081991	0.000123542	1.02145	FSM	RPL27A
TCONS_00094934	0.0015565	-2.07484	NNC	DENND2B
TCONS_00098277	0.0105792	-1.39735	FSM	DENND2B
TCONS_00083212	0.0225741	-Infinite	FSM	AKIP1
TCONS_00079335	0.0498154	-1.73742	FSM	TMEM9B
TCONS_00092398	0.0281972	-1.83821	FSM	NRIP3
TCONS_00089985	0.000370893	-2.45851	FSM	DENND5A
TCONS_00080491	0.0333405	-Infinite	FSM	TMEM41B
TCONS_00079594	0.0405363	-1.4171	FSM	IPO7
TCONS_00081567	0.00669711	-2.67021	FSM	ZNF143
TCONS_00097687	0.045661	-Infinite	FSM	ZNF143
TCONS_00092791	0.000616443	-Infinite	NIC	WEE1
TCONS_00083213	0.00978971	-4.7477	FSM	WEE1
TCONS_00086615	0.0215633	-1.85034	FSM	SWAP70
TCONS_00089011	0.00525962	-Infinite	FSM	SWAP70
TCONS_00080126	0.00190315	-1.45961	FSM	SWAP70
TCONS_00103049	0.00848226	-Infinite	NIC	SBF2
TCONS_00096215	0.0195092	-1.91162	NNC	AMPD3
TCONS_00079893	0.00320642	-1.44509	FSM	CTR9
TCONS_00079343	2.53163e-05	Infinite	FSM	EIF4G2
TCONS_00079342	0.026331	-Infinite	FSM	EIF4G2
TCONS_00089576	0.00588671	-Infinite	NIC	EIF4G2
TCONS_00079346	0.00477311	-2.95341	FSM	EIF4G2
TCONS_00102895	0.0120163	-Infinite	NIC	EIF4G2
TCONS_00081137	0.0291133	-3.06015	NIC	EIF4G2
TCONS_00078416	0.0192769	6.11512	FSM	EIF4G2
TCONS_00101410	0.0455351	Infinite	FSM	ZBED5-AS1
TCONS_00089224	0.01583	-Infinite	NNC	GALNT18
TCONS_00080129	0.00927179	-4.23182	FSM	USP47
TCONS_00090629	0.00104466	-3.67958	NIC	DKK3
TCONS_00082782	0.00855048	-4.19096	NIC	MICAL2
TCONS_00097569	0.0216771	-Infinite	FSM	MICAL2
TCONS_00103597	0.00740612	-1.04298	NNC	MICAL2
TCONS_00089885	0.00389107	-1.34301	NNC	PARVA
TCONS_00086918	0.00379477	-7.11174	FSM	TEAD1
TCONS_00080608	0.0157909	-6.18639	FSM	SPON1
TCONS_00088388	0.0133233	-1.77407	FSM	SPON1
TCONS_00079353	0.0110343	-3.41852	FSM	COPB1
TCONS_00080496	0.0121357	-4.28602	NIC	COPB1
TCONS_00092407	0.00769443	-1.17103	Others	COPB1
TCONS_00081502	0.0316885	-1.32399	FSM	PSMA1
TCONS_00102730	1.76633e-09	-Infinite	NNC	CALCB
TCONS_00102951	0.0248862	-Infinite	NIC	SOX6
TCONS_00091119	0.00191546	-2.67323	FSM	C11orf58
TCONS_00102325	0.0152637	-4.5917	NIC	C11orf58
TCONS_00078443	0.0169137	Infinite	FSM	RPS13
TCONS_00078444	0.0263524	Infinite	FSM	RPS13
TCONS_00092416	0.000613707	Infinite	NIC	SNORD14A
TCONS_00103142	0.0143276	-3.55805	NIC	NUCB2
TCONS_00096083	0.0409267	Infinite	NIC	NUCB2
TCONS_00095060	0.0273647	-4.17323	NIC	NUCB2
TCONS_00095508	0.0362197	-3.00076	NIC	NUCB2
TCONS_00091818	0.0076455	-Infinite	NIC	NUCB2
TCONS_00100077	0.0241263	5.02858	FSM	ABCC8
TCONS_00100756	0.0166944	-Infinite	Others	ABCC8
TCONS_00087970	4.28142e-16	Infinite	NIC	SAA2-SAA4
TCONS_00078455	0.0210022	-1.31665	FSM	SAA2
TCONS_00077673	0.021103	-Infinite	FSM	SAA1
TCONS_00077672	0.0124617	1.32312	FSM	SAA1
TCONS_00081503	0.00428005	-3.36753	FSM	HPS5
TCONS_00095737	0.0283004	-Infinite	NIC	GTF2H1
TCONS_00088390	0.0201169	-1.92391	FSM	LDHA
TCONS_00084826	0.00601088	4.05011	NIC	LDHA
TCONS_00078459	0.00527185	-Infinite	FSM	TSG101
TCONS_00091529	0.049532	-Infinite	NIC	TSG101
TCONS_00089591	0.019801	-1.08421	NNC	TSG101
TCONS_00082081	0.0295027	-Infinite	NIC	TSG101
TCONS_00102051	0.00686684	-2.30271	FSM	UEVLD
TCONS_00080500	0.0115748	-1.61577	FSM	SPTY2D1
TCONS_00089445	0.0119586	2.28945	FSM	ZDHHC13
TCONS_00080858	0.00310064	-Infinite	NNC	NAV2
TCONS_00096258	0.000399099	-Infinite	FSM	ARL14EP
TCONS_00094972	0.0238399	-Infinite	NNC	MPPED2
TCONS_00092434	0.000737022	-Infinite	FSM	WT1
TCONS_00088394	0.000654573	-Infinite	FSM	WT1-AS
TCONS_00091834	0.0162368	-3.89051	NIC	EIF3M
TCONS_00091838	0.0194642	-Infinite	NNC	PRRG4
TCONS_00079370	0.0182451	-1.02613	FSM	CD59
TCONS_00094674	0.003415	-1.92871	FSM	CD59
TCONS_00081866	0.0438823	-Infinite	FSM	CAPRIN1
TCONS_00080876	0.00207562	-2.0906	FSM	CAPRIN1
TCONS_00101765	0.0420144	-Infinite	NIC	CAPRIN1
TCONS_00079045	0.0144122	-2.12451	FSM	CAPRIN1
TCONS_00079046	0.0262703	-2.38491	FSM	NAT10
TCONS_00091849	0.0247394	2.78502	NIC	EHF
TCONS_00079374	0.00997047	-1.4761	FSM	APIP
TCONS_00096085	0.0414804	-2.67713	NIC	PDHX
TCONS_00091852	0.0315837	-2.89486	FSM	CD44
TCONS_00091854	0.000535383	-3.78542	NIC	CD44
TCONS_00096455	0.039417	-Infinite	NIC	CD44
TCONS_00096456	0.0141695	-2.05574	FSM	CD44
TCONS_00090762	0.00301013	-3.80862	NIC	CD44
TCONS_00080619	0.0345001	-1.11981	FSM	TRIM44
TCONS_00080620	0.0416456	-4.55585	FSM	LDLRAD3
TCONS_00091859	0.0144821	-Infinite	FSM	LDLRAD3
TCONS_00080379	0.0390668	-1.51744	FSM	IFTAP
TCONS_00098798	2.9017e-05	-Infinite	Others	-
TCONS_00079053	0.029564	-6.48236	FSM	API5
TCONS_00103079	0.0428949	-Infinite	NNC	TTC17
TCONS_00080380	0.0382977	2.30144	FSM	HSD17B12
TCONS_00079057	0.0115748	-2.1279	NIC	ALKBH3
TCONS_00091879	0.003415	-1.32872	FSM	EXT2
TCONS_00079058	0.000680068	-1.00862	FSM	EXT2
TCONS_00089893	0.00236508	-1.44028	ISM	EXT2
TCONS_00086816	0.00853265	-Infinite	FSM	CD82
TCONS_00102700	0.0387205	-Infinite	Others	-
TCONS_00088552	0.0467801	-1.94182	NNC	SLC35C1
TCONS_00079062	0.0350018	-1.60724	FSM	CRY2
TCONS_00101711	0.0276534	-Infinite	NIC	CRY2
TCONS_00084106	0.0194816	-2.41362	NNC	CRY2
TCONS_00098284	0.0182237	-Infinite	NIC	PHF21A
TCONS_00090250	0.00334581	3.31651	FSM	CREB3L1
TCONS_00083292	0.0137707	-Infinite	NIC	DGKZ
TCONS_00088554	0.00297281	4.07204	Others	MDK
TCONS_00101043	0.0256078	-Infinite	FSM	MDK
TCONS_00081941	0.00399921	-4.23316	FSM	AMBRA1
TCONS_00079068	0.030682	-2.56145	FSM	ATG13
TCONS_00096786	0.00161114	-Infinite	NIC	ATG13
TCONS_00102703	3.03218e-08	Infinite	NNC	ARHGAP1
TCONS_00079377	0.0201169	-2.95235	FSM	ARHGAP1
TCONS_00082374	0.00530372	4.50117	NNC	F2
TCONS_00103477	5.50305e-11	Infinite	NNC	F2
TCONS_00082375	0.0353423	3.74593	NNC	F2
TCONS_00099400	0.00365763	-Infinite	NIC	CKAP5
TCONS_00088755	0.0178613	1.30646	FSM	CSTPP1
TCONS_00083250	0.000317823	-Infinite	NIC	ARFGAP2
TCONS_00095122	0.0220601	-Infinite	NIC	PACSIN3
TCONS_00080506	0.039392	-5.31795	NNC	ACP2
TCONS_00080508	0.00305279	-4.77746	NNC	ACP2
TCONS_00097297	0.0111656	-5.21338	NIC	ACP2
TCONS_00089068	0.0467868	-Infinite	NIC	NR1H3
TCONS_00077809	0.00151277	Infinite	FSM	NR1H3
TCONS_00091587	0.029963	-Infinite	FSM	MADD
TCONS_00096787	0.012864	-Infinite	NIC	MADD
TCONS_00095938	0.000107327	-Infinite	NIC	MADD
TCONS_00080902	0.000163837	Infinite	FSM	MADD
TCONS_00079923	0.0277246	-Infinite	NIC	SLC39A13
TCONS_00089069	0.00373558	-Infinite	NIC	SLC39A13
TCONS_00102840	0.0437375	-Infinite	NIC	SLC39A13
TCONS_00096287	0.0147698	-Infinite	NIC	SLC39A13
TCONS_00100250	0.00691206	-1.24965	Others	SLC39A13
TCONS_00095436	0.0480438	-2.38575	FSM	CELF1
TCONS_00078536	0.0194816	-3.13232	FSM	KBTBD4
TCONS_00086999	0.000415335	Infinite	FSM	NDUFS3
TCONS_00092466	0.0037618	2.17162	FSM	C1QTNF4
TCONS_00100477	0.0196904	-3.79049	NIC	FNBP4
TCONS_00102706	0.0395437	2.04288	NNC	FNBP4
TCONS_00093290	0.0415767	-Infinite	NNC	FNBP4
TCONS_00095940	0.0221335	-1.13509	FSM	LRRC55
TCONS_00079387	0.0035349	-1.01103	FSM	APLNR
TCONS_00079774	0.00997047	-2.80352	FSM	TNKS1BP1
TCONS_00097298	0.0340259	-Infinite	FSM	TNKS1BP1
TCONS_00079389	0.0136207	-2.21756	NIC	TNKS1BP1
TCONS_00079390	0.0102716	-1.51872	FSM	SSRP1
TCONS_00102765	0.00972898	-Infinite	NNC	SLC43A3
TCONS_00085027	0.0317766	Infinite	NIC	SLC43A3
TCONS_00079394	0.00604164	-Infinite	FSM	SLC43A3
TCONS_00092481	0.0196017	-Infinite	NIC	SLC43A1
TCONS_00079083	0.000184079	-4.98208	NIC	SERPING1
TCONS_00084007	1.47639e-07	-Infinite	FSM	SERPING1
TCONS_00082500	0.00502911	-Infinite	NIC	SERPING1
TCONS_00083629	0.0308375	-4.12289	NIC	SERPING1
TCONS_00079087	0.0135473	-2.39026	FSM	CLP1
TCONS_00079622	0.0100312	2.94633	FSM	SELENOH
TCONS_00081663	0.000303642	-Infinite	FSM	CTNND1
TCONS_00079089	0.0152637	-1.70463	FSM	CTNND1
TCONS_00094529	0.0478717	-Infinite	FSM	CTNND1
TCONS_00083220	0.0192932	-Infinite	NIC	CTNND1
TCONS_00088761	0.0141625	-Infinite	NIC	CTNND1
TCONS_00085700	0.00199097	-Infinite	NIC	CTNND1
TCONS_00079400	0.00152179	-2.87924	FSM	LPXN
TCONS_00082689	0.0140106	-1.18161	FSM	ZFP91
TCONS_00101603	0.00281747	-Infinite	NNC	GLYATL1
TCONS_00080167	0.0292399	Infinite	FSM	GLYATL1
TCONS_00096627	0.0129067	-Infinite	FSM	FAM111A-DT
TCONS_00082448	0.00154483	-2.65547	Others	MPEG1
TCONS_00091942	0.00194843	Infinite	NIC	STX3
TCONS_00095895	0.000940815	-Infinite	NIC	MS4A6A
TCONS_00084482	0.000101888	-Infinite	FSM	MS4A6A
TCONS_00097045	0.00526763	-1.7202	NIC	MS4A6A
TCONS_00079404	0.0130882	-1.72691	FSM	MS4A6A
TCONS_00084009	0.0401927	-1.32123	FSM	MS4A4A
TCONS_00080399	0.00322962	-1.21906	FSM	MS4A7
TCONS_00084418	0.0119998	Infinite	FSM	MS4A7
TCONS_00085703	4.36443e-06	-Infinite	FSM	MS4A1
TCONS_00085704	0.00213157	-2.63567	FSM	MS4A1
TCONS_00100590	0.0303835	-Infinite	Others	MS4A8
TCONS_00078577	0.00503521	-1.23833	FSM	PRPF19
TCONS_00079103	0.00124852	-2.22488	FSM	TMEM109
TCONS_00084063	0.000225768	-1.89233	FSM	SLC15A3
TCONS_00079104	0.00141311	-Infinite	FSM	CD6
TCONS_00080638	0.00704373	-1.28879	FSM	CD5
TCONS_00090977	0.000374325	-Infinite	NIC	DDB1
TCONS_00079408	0.03023	-8.26066	FSM	DDB1
TCONS_00081432	0.00565872	-Infinite	NIC	TKFC
TCONS_00101436	0.0399141	-Infinite	NIC	TKFC
TCONS_00086145	0.000121064	3.16119	Others	TKFC
TCONS_00087915	0.0383518	2.59175	FSM	TKFC
TCONS_00085035	0.00280735	Infinite	NNC	CYB561A3
TCONS_00092498	3.11796e-06	-2.12146	FSM	CYB561A3
TCONS_00094535	0.00353464	2.86968	FSM	TMEM138
TCONS_00092500	0.000535117	-Infinite	NIC	CPSF7
TCONS_00084286	0.00137673	-Infinite	FSM	MYRF
TCONS_00080525	0.0328518	3.81091	FSM	FTH1
TCONS_00086856	0.00327634	5.75174	FSM	FTH1
TCONS_00078588	0.0116826	2.24828	FSM	FTH1
TCONS_00083589	0.000842631	7.08913	NNC	FTH1
TCONS_00096758	0.0392648	4.75231	FSM	FTH1
TCONS_00090794	2.47181e-06	Infinite	FSM	ASRGL1
TCONS_00079791	0.00500104	-1.68653	FSM	AHNAK
TCONS_00099561	0.000658086	-1.93865	NNC	ENSG00000255508
TCONS_00079794	0.0348249	-2.14405	NNC	ENSG00000255508
TCONS_00097114	1.288e-05	Infinite	NNC	EML3
TCONS_00097863	1.20853e-05	-Infinite	NNC	EML3
TCONS_00097652	0.000818324	-Infinite	FSM	EML3
TCONS_00079426	0.0224767	-2.81877	FSM	GANAB
TCONS_00079431	0.0326939	-3.45151	FSM	GANAB
TCONS_00096635	0.0138574	-Infinite	FSM	GANAB
TCONS_00091536	0.00471475	Infinite	NIC	HNRNPUL2-BSCL2
TCONS_00085041	0.0079331	2.80191	FSM	BSCL2
TCONS_00091961	0.00134889	-2.17646	FSM	TTC9C
TCONS_00084241	0.0489346	-2.72985	FSM	ZBTB3
TCONS_00093307	0.0400336	2.3565	FSM	TMEM223
TCONS_00090556	0.000315507	Infinite	Others	MIR6748
TCONS_00077862	0.03023	1.2287	FSM	TMEM179B
TCONS_00085510	0.000137492	Infinite	NIC	NXF1
TCONS_00081732	2.99856e-07	-Infinite	NIC	NXF1
TCONS_00092532	0.0112969	-Infinite	NNC	STX5
TCONS_00083094	0.0291794	-Infinite	NNC	STX5
TCONS_00094038	0.0364373	-Infinite	FSM	SNHG1
TCONS_00103369	0.000309264	-Infinite	NIC	SLC3A2
[truncated: 9,211 more rows]

## Sheet: OV_DET
	FDR	logfc	type	symbol
TCONS_00014141	0.0126241	2.21744	NNC	WASH7P
TCONS_00046582	0.00100934	Infinite	NNC	WASH7P
TCONS_00035851	1.24232e-06	-Infinite	NNC	WASH9P
TCONS_00009502	2.21526e-12	Infinite	Others	WASH9P
TCONS_00022093	0.0080896	2.19307	NNC	MIR6859-2
TCONS_00011090	0.0258352	1.18133	NIC	ENSG00000291215
TCONS_00038560	6.80806e-08	-Infinite	FSM	ENSG00000288531
TCONS_00031056	5.89844e-05	-Infinite	NIC	NOC2L
TCONS_00044250	7.4277e-06	-Infinite	NIC	NOC2L
TCONS_00031488	0.000272864	Infinite	NNC	KLHL17
TCONS_00028089	0.00558157	1.13169	FSM	HES4
TCONS_00025954	0.0223225	-Infinite	NNC	AGRN
TCONS_00049592	0.0243539	-4.42286	NIC	AGRN
TCONS_00036631	1.25699e-20	Infinite	NNC	AGRN
TCONS_00039281	8.8984e-09	-Infinite	NNC	AGRN
TCONS_00006425	0.0322106	Infinite	FSM	AGRN
TCONS_00029171	0.0489424	1.33935	NNC	ENSG00000242590
TCONS_00055529	0.00431252	Infinite	Others	LINC01342
TCONS_00010362	0.00141956	-Infinite	FSM	SDF4
TCONS_00032513	6.09601e-05	-1.72649	FSM	UBE2J2
TCONS_00032518	0.0209592	-1.33734	FSM	UBE2J2
TCONS_00009509	0.0198206	-Infinite	NNC	UBE2J2
TCONS_00040292	0.000471929	-1.69714	FSM	UBE2J2
TCONS_00032521	0.0428332	-Infinite	NIC	ACAP3
TCONS_00032522	0.000713225	1.92308	FSM	ACAP3
TCONS_00031494	0.000184647	-Infinite	NIC	PUSL1
TCONS_00035861	0.00105309	1.90119	NIC	INTS11
TCONS_00028410	7.43093e-07	2.07888	NIC	INTS11
TCONS_00026136	0.0292178	Infinite	FSM	INTS11
TCONS_00013193	0.0422877	Infinite	NIC	CCNL2
TCONS_00013645	0.00173987	-Infinite	NIC	CCNL2
TCONS_00032545	0.00209995	1.83539	FSM	CCNL2
TCONS_00014788	1.19086e-11	Infinite	NIC	CCNL2
TCONS_00050918	0.00636962	Infinite	FSM	CCNL2
TCONS_00021092	2.08364e-09	Infinite	NIC	CCNL2
TCONS_00053488	0.00265936	Infinite	NNC	CCNL2
TCONS_00012059	0.0166677	-Infinite	FSM	MRPL20-AS1
TCONS_00031498	0.0127856	-Infinite	FSM	MRPL20-AS1
TCONS_00037990	0.000170618	-Infinite	FSM	ANKRD65
TCONS_00014609	0.00370448	-1.02973	FSM	VWA1
TCONS_00028508	9.61795e-05	-3.44549	NIC	VWA1
TCONS_00014272	0.00441559	-2.05834	FSM	ATAD3B
TCONS_00012553	0.0284312	-1.31427	FSM	ATAD3A
TCONS_00031512	0.000565687	-1.90495	NIC	ATAD3A
TCONS_00005402	2.90355e-09	2.60569	FSM	ATAD3A
TCONS_00014273	0.000830645	-Infinite	FSM	MIB2
TCONS_00008912	0.00011245	Infinite	FSM	MIB2
TCONS_00031523	0.0102182	1.82614	FSM	MIB2
TCONS_00044766	0.000530196	-Infinite	NNC	CDK11B
TCONS_00012167	0.0209592	-1.78759	FSM	SLC35E2B
TCONS_00043778	0.00481907	-Infinite	NNC	SLC35E2B
TCONS_00032552	0.0210198	Infinite	NIC	CDK11A
TCONS_00014348	0.00954612	1.63026	FSM	CDK11A
TCONS_00007259	0.0219557	-Infinite	NIC	NADK
TCONS_00052500	0.00530759	-Infinite	NNC	NADK
TCONS_00044024	0.023477	-Infinite	NIC	NADK
TCONS_00015359	1.48906e-06	-1.67013	FSM	GNB1
TCONS_00015878	0.000464986	-Infinite	FSM	GNB1
TCONS_00013647	0.00155164	-Infinite	FSM	TMEM52
TCONS_00042283	0.0338879	-Infinite	FSM	TMEM52
TCONS_00028841	0.00348948	-Infinite	FSM	TMEM52
TCONS_00012554	2.18144e-07	-1.81684	FSM	PRKCZ
TCONS_00031530	0.039355	-Infinite	FSM	PRKCZ
TCONS_00049595	0.00125093	6.20785	NIC	PRKCZ
TCONS_00032562	1.37356e-49	Infinite	FSM	FAAP20
TCONS_00040583	0.0151058	-1.77075	NIC	MORN1
TCONS_00010211	0.00290574	-1.33943	FSM	RER1
TCONS_00002319	0.00238476	-Infinite	NIC	TNFRSF14
TCONS_00019243	0.0126161	Infinite	NIC	TNFRSF14
TCONS_00005405	5.52761e-05	-Infinite	FSM	PRXL2B
TCONS_00049601	0.00626598	-Infinite	Others	PRXL2B
TCONS_00049603	1.55579e-06	-Infinite	NNC	PRXL2B
TCONS_00044770	0.0167596	Infinite	NIC	MMEL1
TCONS_00029386	1.21864e-05	-Infinite	NNC	ENSG00000287828
TCONS_00014952	0.000532092	-1.81807	FSM	ARHGEF16
TCONS_00031006	5.60122e-06	-Infinite	FSM	ARHGEF16
TCONS_00038721	0.000327378	-Infinite	FSM	TP73-AS3
TCONS_00014901	1.24631e-06	Infinite	FSM	TP73-AS1
TCONS_00051813	0.0216674	1.62889	FSM	TP73-AS1
TCONS_00011809	6.07935e-06	-1.05664	FSM	SMIM1
TCONS_00029388	0.0245917	1.12195	FSM	LRRC47
TCONS_00056483	0.00372644	-Infinite	NIC	LRRC47
TCONS_00038349	2.72762e-10	-Infinite	Others	-
TCONS_00046594	0.0406519	-Infinite	NNC	NPHP4
TCONS_00047673	0.00193741	-3.18237	NNC	RPL22
TCONS_00015730	0.00427237	-Infinite	Others	RNF207
TCONS_00013648	0.00637191	-3.5438	FSM	ICMT
TCONS_00036376	0.00445342	-Infinite	NNC	ICMT
TCONS_00031060	0.0459809	-2.33791	FSM	ICMT
TCONS_00037228	0.0065423	2.27841	NIC	ICMT
TCONS_00007263	0.0234152	-Infinite	FSM	ACOT7
TCONS_00031567	0.00564913	-2.54953	NIC	ESPN
TCONS_00014011	0.00555722	-Infinite	NIC	ESPN
TCONS_00041264	0.00935181	-Infinite	NIC	ZBTB48
TCONS_00019248	0.00417376	4.77839	FSM	ZBTB48
TCONS_00020238	0.0404731	1.12341	NIC	ZBTB48
TCONS_00018526	0.0473923	1.6158	FSM	DNAJC11
TCONS_00031577	0.00638051	-Infinite	NIC	VAMP3
TCONS_00002337	2.47953e-06	-1.20184	FSM	PARK7
TCONS_00052444	6.83116e-05	-3.93346	NIC	PARK7
TCONS_00008162	0.0411113	-Infinite	FSM	ERRFI1
TCONS_00005947	0.0103499	-1.79523	FSM	ERRFI1
TCONS_00047675	0.00121513	-1.99318	FSM	RERE
TCONS_00032612	0.010898	-1.00015	NIC	RERE
TCONS_00028592	0.0140909	-1.19053	NIC	RERE
TCONS_00039854	0.0390721	-2.12422	NIC	ENO1
TCONS_00003965	0.00174801	-2.16908	FSM	ENO1
TCONS_00040296	0.000834506	-Infinite	NNC	ENO1
TCONS_00046610	0.0171978	-Infinite	NNC	GPR157
TCONS_00013059	0.0105035	-Infinite	NNC	H6PD
TCONS_00038735	0.00685853	-Infinite	Others	-
TCONS_00013650	0.00253309	-Infinite	FSM	ENSG00000235263
TCONS_00031583	0.000388956	-Infinite	NIC	TMEM201
TCONS_00027881	0.00158385	-1.60516	FSM	TMEM201
TCONS_00013535	0.000142347	-Infinite	FSM	PIK3CD
TCONS_00027592	0.00220267	-2.14872	FSM	CLSTN1
TCONS_00013206	2.77839e-09	-7.25923	NIC	CLSTN1
TCONS_00037247	1.39793e-09	-Infinite	NNC	CTNNBIP1
TCONS_00015881	0.0161979	-1.7156	FSM	CTNNBIP1
TCONS_00032634	0.00847787	-Infinite	FSM	CTNNBIP1
TCONS_00041866	0.000258867	-Infinite	Others	UBE4B
TCONS_00013537	0.00475868	-4.63801	NIC	KIF1B
TCONS_00019254	2.49938e-06	-Infinite	NIC	KIF1B
TCONS_00019781	0.0157204	-Infinite	Others	PEX14
TCONS_00002367	0.00509416	1.71468	FSM	TARDBP
TCONS_00010979	0.0172177	-Infinite	NIC	TARDBP
TCONS_00037994	0.0170331	2.16393	FSM	MTOR
TCONS_00021111	0.0333071	-Infinite	NNC	MTOR
TCONS_00026591	4.22614e-07	-Infinite	FSM	ANGPTL7
TCONS_00037256	0.00347475	-Infinite	Others	MTOR
TCONS_00054260	0.0387113	-Infinite	NIC	FBXO44
TCONS_00007460	0.000930061	-Infinite	FSM	FBXO44
TCONS_00011813	0.00668166	Infinite	NNC	FBXO44
TCONS_00044511	0.000412103	-Infinite	NNC	FBXO44
TCONS_00024635	6.2687e-05	-Infinite	NIC	FBXO44
TCONS_00022352	0.0171547	-1.16914	FSM	AGTRAP
TCONS_00038571	2.04803e-05	-Infinite	NIC	AGTRAP
TCONS_00047072	0.00468846	Infinite	FSM	CLCN6
TCONS_00047957	0.02408	-Infinite	FSM	NPPB
TCONS_00003979	3.20144e-09	-2.56901	FSM	KIAA2013
TCONS_00046224	0.00841763	-Infinite	NNC	PLOD1
TCONS_00053572	0.0130611	1.4348	NIC	PLOD1
TCONS_00035220	1.79317e-08	-Infinite	NIC	MFN2
TCONS_00010722	2.02442e-05	-Infinite	NIC	MFN2
TCONS_00008402	0.0242051	-Infinite	FSM	MFN2
TCONS_00008937	0.0266386	Infinite	FSM	MFN2
TCONS_00007932	0.00415782	2.09015	FSM	MFN2
TCONS_00025961	6.47485e-05	-Infinite	NIC	MIIP
TCONS_00031597	0.00177043	-Infinite	FSM	TNFRSF1B
TCONS_00022353	9.6527e-05	2.9761	NNC	TNFRSF1B
TCONS_00008940	0.0310841	-1.13882	Others	VPS13D
TCONS_00015202	0.0160917	-1.27145	NIC	DHRS3
TCONS_00003984	0.0330416	-1.43562	FSM	DHRS3
TCONS_00039461	0.02204	-Infinite	Others	DHRS3
TCONS_00054048	0.000205274	-Infinite	NIC	DHRS3
TCONS_00055320	0.00125197	-Infinite	NNC	PRAMEF4
TCONS_00038868	0.00611187	1.61722	FSM	PDPN
TCONS_00019265	4.30749e-05	-3.50965	FSM	PRDM2
TCONS_00028511	4.58554e-05	-2.50202	FSM	KAZN
TCONS_00008941	0.00613806	1.14867	FSM	KAZN
TCONS_00013882	0.00270308	-1.50282	FSM	TMEM51
TCONS_00026596	0.0244172	-Infinite	FSM	FBLIM1
TCONS_00005960	1.81754e-06	Infinite	FSM	ZBTB17
TCONS_00038156	6.25113e-07	-Infinite	FSM	SRARP
TCONS_00007269	0.000102961	-1.7026	FSM	EPHA2
TCONS_00043674	0.0320126	-Infinite	NNC	SZRD1
TCONS_00017444	0.0498309	1.61648	NNC	CROCCP3
TCONS_00027600	0.042096	-Infinite	NNC	NBPF1
TCONS_00014792	0.0297585	Infinite	NNC	MST1L
TCONS_00035605	1.85336e-72	Infinite	NNC	CROCC
TCONS_00015047	0.00154371	-Infinite	NIC	ATP13A2
TCONS_00012743	0.000873207	-Infinite	FSM	ATP13A2
TCONS_00012969	0.00095893	-1.56695	FSM	ATP13A2
TCONS_00016141	6.24847e-10	-Infinite	NIC	SDHB
TCONS_00032699	0.0303639	-Infinite	FSM	SDHB
TCONS_00031133	0.00334533	-Infinite	FSM	PADI3
TCONS_00039858	0.00641265	1.81304	NIC	RCC2
TCONS_00013945	0.000172189	-1.92599	FSM	RCC2
TCONS_00043676	0.000426552	-Infinite	NNC	ARHGEF10L
TCONS_00047084	0.033183	-Infinite	NNC	ARHGEF10L
TCONS_00027310	1.01246e-05	-Infinite	NNC	ARHGEF10L
TCONS_00027890	0.0499367	-Infinite	FSM	ACTL8
TCONS_00005976	0.00559802	-2.31456	FSM	ALDH4A1
TCONS_00004045	0.00073662	Infinite	Others	UBR4
TCONS_00049505	2.78482e-05	-Infinite	FSM	EMC1
TCONS_00043130	0.00989868	-Infinite	NIC	MRTO4
TCONS_00009572	0.00581621	Infinite	NIC	AKR7A3
TCONS_00018591	0.0161099	-Infinite	NIC	RNU6-1099P
TCONS_00005466	6.39201e-06	-Infinite	FSM	SLC66A1
TCONS_00031645	0.000985273	1.80691	NIC	SLC66A1
TCONS_00030476	0.00186896	-Infinite	FSM	SLC66A1
TCONS_00027607	0.0338014	-4.4786	FSM	CAPZB
TCONS_00002449	1.14931e-08	-Infinite	NNC	MICOS10-NBL1
TCONS_00026285	1.78713e-08	-Infinite	NIC	MICOS10-NBL1
TCONS_00013734	0.000554222	1.22497	FSM	NBL1
TCONS_00053019	0.00106299	1.04617	NIC	PLA2G5
TCONS_00044168	0.000221131	-Infinite	FSM	PLA2G2F
TCONS_00055883	0.0104963	-Infinite	NNC	MUL1
TCONS_00002453	0.0173364	-1.15193	FSM	CDA
TCONS_00005469	2.2316e-08	5.22989	FSM	PINK1
TCONS_00037282	2.76721e-19	Infinite	NIC	HP1BP3
TCONS_00039101	1.62848e-05	-Infinite	NIC	HP1BP3
TCONS_00017471	0.0318575	3.8917	NIC	EIF4G3
TCONS_00032739	0.000407614	-Infinite	Others	EIF4G3
TCONS_00032744	0.0437833	-Infinite	NIC	ECE1
TCONS_00041916	0.0358807	Infinite	NIC	ECE1
TCONS_00005471	0.00159828	-2.14145	FSM	ALPL
TCONS_00017473	0.0258322	-Infinite	Others	ALPL
TCONS_00032752	0.0377002	2.39958	NIC	USP48
TCONS_00029664	5.29454e-05	1.48795	NNC	HSPG2
TCONS_00039106	0.0161226	2.85288	NNC	HSPG2
TCONS_00026605	0.0124246	-Infinite	FSM	CDC42
TCONS_00036679	0.0082086	1.03165	FSM	CDC42
TCONS_00035235	7.97581e-07	-Infinite	Others	-
TCONS_00041591	7.19712e-05	2.86099	NIC	ENSG00000289692
TCONS_00031658	0.0228726	-2.7716	FSM	EPHB2
TCONS_00012580	0.000386322	-1.86362	FSM	KDM1A
TCONS_00036681	0.000887633	5.05022	NNC	KDM1A
TCONS_00051818	2.73423e-06	-Infinite	NNC	ASAP3
TCONS_00005986	0.042415	-Infinite	FSM	ASAP3
TCONS_00002477	4.56064e-07	-1.49596	FSM	RPL11
TCONS_00002479	3.28367e-09	1.04051	FSM	RPL11
TCONS_00002480	0.000348882	1.01418	FSM	RPL11
TCONS_00010228	0.000155583	-Infinite	NNC	ELOA
TCONS_00026613	0.000346732	Infinite	FSM	LYPLA2
TCONS_00028522	0.00298703	1.87725	NIC	LYPLA2
TCONS_00031683	0.0378728	-Infinite	FSM	LYPLA2
TCONS_00028600	9.6454e-06	Infinite	NIC	GALE
TCONS_00014795	0.0206717	1.76543	NIC	GALE
TCONS_00028116	0.0390137	-Infinite	NIC	GALE
TCONS_00006785	0.00209362	-Infinite	NIC	HMGCL
TCONS_00014689	0.000399682	-Infinite	NIC	HMGCL
TCONS_00015369	0.000161122	-2.00158	NNC	FUCA1
TCONS_00027317	0.00916076	-Infinite	NNC	PNRC2
TCONS_00004114	0.0331904	2.04791	FSM	SRSF10
TCONS_00031686	0.0289787	-Infinite	Others	-
TCONS_00032790	0.0311267	Infinite	NIC	IL22RA1
TCONS_00010862	0.00541618	-3.3795	FSM	IFNLR1
TCONS_00042769	0.0164434	2.80863	NIC	IFNLR1
TCONS_00036685	0.0219346	-4.74226	FSM	GRHL3
TCONS_00036686	0.00377756	-Infinite	NIC	GRHL3
TCONS_00026290	0.00910333	-Infinite	FSM	NIPAL3
TCONS_00029201	0.00782247	-Infinite	NIC	SRRM1
TCONS_00007482	0.000545804	-1.52081	FSM	SRRM1
TCONS_00043905	0.0317776	-Infinite	NNC	SRRM1
TCONS_00043685	5.47945e-07	Infinite	NIC	SRRM1
TCONS_00050462	0.00651087	-Infinite	FSM	TMEM50A
TCONS_00007484	0.015404	2.10827	FSM	LDLRAP1
TCONS_00002499	0.0197571	Infinite	FSM	MAN1C1
TCONS_00005489	0.00475868	-1.25408	FSM	MTFR1L
TCONS_00010231	0.0369915	-2.87216	FSM	MTFR1L
TCONS_00019314	0.026974	1.77416	FSM	MTFR1L
TCONS_00038752	0.00156652	-Infinite	FSM	TRIM63
TCONS_00007485	0.0102247	-1.41713	FSM	PDIK1L
TCONS_00052241	0.00236963	-1.95261	FSM	ZPLD2P
TCONS_00026957	0.00713273	-Infinite	NIC	UBXN11
TCONS_00055648	0.0427019	-1.30523	FSM	CD52
TCONS_00055548	0.0382099	-1.02413	NIC	CRYBG2
TCONS_00046861	2.20096e-05	-Infinite	FSM	DHDDS
TCONS_00006470	0.000125712	3.32134	FSM	HMGN2
TCONS_00010558	0.000279687	-2.15384	FSM	HMGN2
TCONS_00002507	9.73147e-05	1.44245	FSM	HMGN2
TCONS_00048520	7.76395e-10	-Infinite	NNC	HMGN2
TCONS_00012585	1.25789e-05	-1.34683	FSM	RPS6KA1
TCONS_00044744	0.000440502	-1.48104	FSM	ARID1A
TCONS_00010998	0.00197615	1.39483	NIC	ZDHHC18
TCONS_00004133	0.000180637	Infinite	FSM	NR0B2
TCONS_00052044	0.0399464	-4.84338	NNC	NUDC
TCONS_00007281	8.4719e-07	-2.44423	FSM	KDF1
TCONS_00014180	3.40028e-06	-Infinite	NNC	KDF1
TCONS_00010393	0.00103342	-Infinite	NNC	KDF1
TCONS_00026958	1.03722e-05	-Infinite	NIC	SLC9A1
TCONS_00012586	0.00788099	-3.49301	FSM	WDTC1
TCONS_00031724	0.00345343	-1.80521	FSM	TMEM222
TCONS_00029818	0.0373668	-Infinite	FSM	SYTL1
TCONS_00051821	0.00106829	-Infinite	FSM	FCN3
TCONS_00004136	0.00958957	1.12032	FSM	FCN3
TCONS_00047289	0.000250036	-3.66623	NNC	IFI6
TCONS_00038878	0.0374399	-1.62872	FSM	PPP1R8
TCONS_00010080	0.00684707	-1.91616	FSM	THEMIS2
TCONS_00030148	8.49587e-06	-Infinite	NIC	RPA2
TCONS_00026294	0.0185558	-1.23047	FSM	SMPDL3B
TCONS_00005499	0.00144916	-1.37448	FSM	XKR8
TCONS_00004142	0.000374702	-1.41229	FSM	DNAJC8
TCONS_00038879	0.00939556	-Infinite	NNC	SESN2
TCONS_00054128	0.0227288	-Infinite	FSM	MED18
TCONS_00013084	0.0318029	-Infinite	NIC	PHACTR4
TCONS_00035242	0.00174242	-Infinite	Others	PHACTR4
TCONS_00007951	7.4139e-05	-Infinite	NIC	RCC1
TCONS_00049669	8.31158e-05	2.13292	NNC	RCC1
TCONS_00013850	0.00384859	-1.12251	FSM	RAB42
TCONS_00049673	0.00862298	Infinite	NIC	EPB41
TCONS_00021180	0.0475904	1.72212	NIC	SRSF4
TCONS_00040955	0.000982178	3.07225	FSM	SRSF4
TCONS_00036407	0.0117205	-1.02007	NIC	MECR
TCONS_00014040	0.0061211	-Infinite	FSM	PTPRU
TCONS_00053748	0.01384	1.06942	NIC	PTPRU
TCONS_00030150	0.00733954	-Infinite	FSM	LAPTM5
TCONS_00039115	0.00908338	-Infinite	NIC	LAPTM5
TCONS_00032825	0.00116065	1.59499	NIC	LAPTM5
TCONS_00030154	0.000537823	-Infinite	NIC	PUM1
TCONS_00012978	1.76787e-05	-2.70937	FSM	PUM1
TCONS_00051120	0.0104206	2.45586	FSM	SNRNP40
TCONS_00002537	2.66436e-05	-1.64574	FSM	SERINC2
TCONS_00031748	9.09868e-07	-Infinite	NIC	SERINC2
TCONS_00011232	0.00592754	-1.79057	NIC	SERINC2
TCONS_00038764	0.0402824	1.2208	Others	SERINC2
TCONS_00032847	0.0186102	-Infinite	NNC	ENSG00000229167
TCONS_00056495	0.00149211	3.52163	NNC	COL16A1
TCONS_00047310	0.00738402	1.68808	NNC	COL16A1
TCONS_00026975	0.00826043	1.56755	NIC	COL16A1
TCONS_00027648	0.0467362	-1.35976	NIC	COL16A1
TCONS_00047314	0.013396	-Infinite	NNC	COL16A1
TCONS_00047317	4.22544e-06	Infinite	NNC	COL16A1
TCONS_00040769	0.00247515	-Infinite	NIC	TXLNA
TCONS_00011486	0.00120494	Infinite	FSM	EIF3I
TCONS_00031772	7.17122e-07	-Infinite	NIC	HDAC1
TCONS_00014367	9.6017e-05	1.34016	NIC	BSDC1
TCONS_00028421	0.0177976	-Infinite	FSM	BSDC1
TCONS_00007733	0.010375	-Infinite	FSM	BSDC1
TCONS_00022603	8.02993e-07	-Infinite	FSM	RBBP4
TCONS_00031778	0.0459809	-2.21032	NIC	RBBP4
TCONS_00029421	0.0137159	-1.62015	FSM	TMEM54
TCONS_00004170	9.05113e-22	Infinite	FSM	AK2
TCONS_00015060	0.00128529	1.23947	FSM	AK2
TCONS_00029423	1.13124e-05	-Infinite	FSM	AK2
TCONS_00034056	0.00119823	Infinite	NIC	AZIN2
TCONS_00044653	0.00226088	-1.21909	NNC	TRIM62
TCONS_00032894	6.94238e-06	-Infinite	NNC	PHC2
TCONS_00032897	0.00105365	-1.47751	NNC	PHC2
TCONS_00044473	0.0051505	Infinite	NNC	PHC2
TCONS_00030500	1.38297e-05	-Infinite	NNC	GJB4
TCONS_00026626	0.000476218	-Infinite	FSM	GJB4
TCONS_00015140	0.00277686	-1.56704	FSM	GJB3
TCONS_00026627	0.0364426	-Infinite	FSM	GJB3
TCONS_00043962	1.30689e-05	Infinite	NNC	GJB3
TCONS_00032924	0.00663627	-Infinite	NNC	SMIM12
TCONS_00004178	0.000104221	-1.70282	FSM	TMEM35B
TCONS_00010868	0.0304277	2.11084	NIC	ENSG00000271741
TCONS_00012754	0.00229617	-Infinite	NIC	SFPQ
TCONS_00004182	0.00761252	1.26487	FSM	SFPQ
TCONS_00013221	0.000108961	-Infinite	NIC	SFPQ
TCONS_00004179	0.0440298	1.86874	FSM	SFPQ
TCONS_00004181	0.0113613	3.33429	FSM	SFPQ
TCONS_00034745	0.00611135	Infinite	NIC	SFPQ
TCONS_00034746	1.06119e-12	Infinite	NIC	SFPQ
TCONS_00024347	0.0309455	2.68588	NIC	SFPQ
TCONS_00005511	0.0220457	-1.31807	FSM	NCDN
TCONS_00047474	0.00376503	-Infinite	NNC	AGO1
TCONS_00005512	0.000245053	-Infinite	FSM	AGO3
TCONS_00014976	4.1192e-05	-3.72329	FSM	MAP7D1
TCONS_00031793	8.72213e-05	-Infinite	NIC	MAP7D1
TCONS_00050475	0.000168536	2.47756	FSM	MAP7D1
TCONS_00012759	0.00214205	-5.9179	NIC	STK40
TCONS_00014372	0.00682952	-Infinite	NNC	STK40
TCONS_00025815	8.50332e-09	Infinite	FSM	MRPS15
TCONS_00026988	0.0208482	-Infinite	FSM	CSF3R
TCONS_00038173	0.00940653	Infinite	FSM	DNALI1
TCONS_00040964	0.0298094	Infinite	NIC	GNL2
TCONS_00011113	0.000407681	-2.15541	FSM	GNL2
TCONS_00030778	0.000274307	-Infinite	NIC	C1orf109
TCONS_00007737	0.00067529	Infinite	FSM	C1orf109
TCONS_00013741	9.65879e-08	-2.38429	FSM	C1orf122
TCONS_00011679	0.00310472	1.0227	NIC	SF3A3
TCONS_00041720	0.00660287	-Infinite	NNC	FHL3
TCONS_00044041	0.0202321	1.3967	FSM	RRAGC
TCONS_00037366	0.034302	-Infinite	NIC	RHBDL2
TCONS_00047475	1.01706e-08	-Infinite	NIC	MACF1
TCONS_00027343	2.46072e-08	-Infinite	FSM	MACF1
TCONS_00040169	0.0163712	-1.56524	NIC	MACF1
TCONS_00009059	4.1161e-05	Infinite	NIC	MACF1
TCONS_00020366	8.64116e-05	-Infinite	NIC	MACF1
TCONS_00043301	9.85056e-05	2.17943	NNC	PABPC4
TCONS_00011681	0.020339	-1.44321	FSM	PABPC4
TCONS_00010151	5.13339e-11	-1.79728	FSM	PABPC4
TCONS_00053627	5.2438e-05	1.6786	NNC	PABPC4
TCONS_00037368	0.0239967	-Infinite	NIC	PABPC4
TCONS_00002569	0.0144002	-2.75852	FSM	PPIE
TCONS_00040325	0.000133734	Infinite	NIC	TRIT1
TCONS_00031023	0.00981496	1.87781	NIC	MFSD2A
TCONS_00007954	0.00243872	1.82075	NIC	MFSD2A
TCONS_00005527	0.000461228	-Infinite	FSM	CAP1
TCONS_00028347	0.00560846	-Infinite	NIC	CAP1
TCONS_00012307	3.61526e-06	2.1913	FSM	CAP1
TCONS_00029850	0.000179301	-Infinite	NNC	RLF
TCONS_00033009	0.015926	-Infinite	NIC	COL9A2
TCONS_00011838	0.045543	-Infinite	NIC	SMAP2
TCONS_00011004	0.00565036	1.44666	FSM	SMAP2
TCONS_00055653	0.0106547	-1.06771	FSM	NFYC
TCONS_00009066	6.35116e-05	-Infinite	FSM	NFYC
TCONS_00015769	0.00248231	-2.41115	FSM	CTPS1
TCONS_00038393	5.50952e-05	-Infinite	FSM	HIVEP3
TCONS_00047689	0.00411722	-6.02284	FSM	FOXJ3
TCONS_00006018	0.0380411	-2.23567	FSM	ZMYND12
TCONS_00012595	0.00255013	-1.68373	NIC	YBX1
TCONS_00031831	1.1782e-08	5.15469	FSM	YBX1
TCONS_00056175	0.0252906	-Infinite	FSM	CLDN19
TCONS_00011367	8.2875e-07	-Infinite	FSM	P3H1
TCONS_00039873	0.00579977	-Infinite	NIC	P3H1
TCONS_00050483	1.31938e-05	-1.56514	NIC	ENSG00000283580
TCONS_00009070	0.0342747	-1.19377	FSM	ZNF691
TCONS_00037377	0.00266889	-2.75535	NIC	SLC2A1
TCONS_00004223	0.000152863	-Infinite	NIC	EBNA1BP2
TCONS_00004224	0.00863545	-Infinite	FSM	EBNA1BP2
TCONS_00018638	9.73703e-15	Infinite	FSM	EBNA1BP2
TCONS_00005542	0.0354273	-1.08304	NIC	TIE1
TCONS_00010754	0.0232498	1.23127	NNC	TIE1
TCONS_00029439	0.00804815	-Infinite	FSM	ELOVL1
TCONS_00015913	0.0404652	-6.81708	Others	ELOVL1
TCONS_00004236	0.028918	-Infinite	FSM	HYI
TCONS_00034776	0.0443352	Infinite	Others	HYI
TCONS_00028713	0.00275832	-2.89666	FSM	PTPRF
TCONS_00041292	0.00736912	5.54601	FSM	ST3GAL3
TCONS_00038189	0.0465373	Infinite	FSM	DPH2
TCONS_00038899	0.0134537	-Infinite	FSM	DPH2
TCONS_00043489	0.0127527	Infinite	NNC	ATP6V0B
TCONS_00010755	0.00258352	-2.50445	FSM	CCDC24
TCONS_00031849	0.0100786	1.29948	FSM	CCDC24
TCONS_00037386	0.035084	-Infinite	NIC	SLC6A9
TCONS_00008729	0.00162628	-Infinite	FSM	SLC6A9
TCONS_00007514	0.00610993	-Infinite	FSM	DMAP1
TCONS_00007963	0.00315329	4.10891	NIC	DMAP1
TCONS_00012983	1.78004e-06	-1.91218	FSM	ERI3
TCONS_00006817	0.0249505	-1.55716	NNC	ERI3
TCONS_00029122	0.00275832	-1.54747	NIC	ERI3
TCONS_00036433	1.70208e-05	Infinite	NNC	ERI3
TCONS_00056178	0.0143251	2.03851	NNC	ERI3
TCONS_00055159	0.000702139	-Infinite	NNC	ERI3
TCONS_00014806	0.0356879	-1.79585	NNC	ERI3
TCONS_00029576	0.00583773	-2.45926	NIC	RNF220
TCONS_00026644	0.000310307	-Infinite	FSM	RNF220
TCONS_00004240	1.88823e-10	Infinite	FSM	TMEM53
TCONS_00010152	0.00191115	-3.74387	NNC	TMEM53
TCONS_00017993	0.0288471	2.42645	FSM	RPS8
TCONS_00026649	0.0440479	-1.28353	NIC	PLK3
TCONS_00008206	0.0072095	-Infinite	FSM	EIF2B3
TCONS_00014375	7.3394e-05	Infinite	NIC	EIF2B3
TCONS_00033040	0.0149758	1.71826	NIC	HECTD3
TCONS_00007964	0.00379952	-2.44429	FSM	UROD
TCONS_00040331	0.00548141	-1.32396	FSM	PRDX1
TCONS_00012096	0.000672507	Infinite	NIC	AKR1A1
TCONS_00040792	0.000371069	Infinite	NIC	AKR1A1
TCONS_00007515	0.000209261	1.0625	NIC	AKR1A1
TCONS_00015297	0.000479476	2.09576	FSM	NASP
TCONS_00012603	0.0103646	-1.17451	NIC	NASP
TCONS_00030528	0.0245917	1.50076	NIC	NASP
TCONS_00036210	0.0461831	2.27003	FSM	NASP
TCONS_00038587	0.000262386	-1.9167	NNC	TMEM69
TCONS_00006503	0.00957666	-Infinite	NNC	TMEM69
TCONS_00048099	0.0215855	-2.24695	NNC	TMEM69
TCONS_00029059	0.0319734	-1.03578	FSM	MAST2
TCONS_00042684	0.0212858	2.19321	Others	MAST2
TCONS_00042379	1.40991e-28	Infinite	NNC	MAST2
TCONS_00020399	0.000216061	3.00819	NIC	MAST2
TCONS_00029578	9.81066e-05	1.89413	NNC	MAST2
TCONS_00031026	0.00133208	-3.93061	NNC	TSPAN1
TCONS_00031874	5.90646e-06	-Infinite	NIC	TSPAN1
TCONS_00007125	0.0336702	-Infinite	NIC	TSPAN1
TCONS_00012987	0.0460822	-Infinite	FSM	POMGNT1
TCONS_00027913	0.0436511	-2.57588	FSM	RAD54L
TCONS_00034788	0.00377359	Infinite	Others	LRRC41
TCONS_00011948	0.00217288	-Infinite	NNC	LRRC41
TCONS_00014629	0.000554222	-1.49664	FSM	NSUN4
TCONS_00031882	1.09247e-08	-Infinite	NNC	FAAH
TCONS_00040987	0.0289519	1.09095	FSM	MKNK1
TCONS_00012766	0.0397832	-Infinite	FSM	ATPAF1
TCONS_00050404	0.000217886	-3.04818	FSM	EFCAB14
TCONS_00029678	0.0237528	-Infinite	NNC	EFCAB14
TCONS_00036772	0.0485272	-Infinite	FSM	CYP4B1
TCONS_00007128	0.0163712	-Infinite	NNC	CYP4X1
TCONS_00037850	0.00776366	-Infinite	FSM	CYP4Z1
TCONS_00052251	0.046777	Infinite	NNC	CYP4A22
TCONS_00013110	0.0451054	-1.79246	FSM	CMPK1
TCONS_00005582	0.000138917	-1.3564	FSM	RNF11
TCONS_00028618	0.0120094	-Infinite	FSM	TTC39A
TCONS_00049523	0.0175818	1.69093	NIC	TTC39A
TCONS_00038787	0.00177021	-Infinite	FSM	TTC39A
TCONS_00035260	0.00318038	-Infinite	FSM	TTC39A-AS1
TCONS_00052618	0.000845173	1.09296	NIC	EPS15
TCONS_00008744	0.0300913	-Infinite	FSM	NRDC
TCONS_00033076	2.12183e-06	-Infinite	NIC	NRDC
TCONS_00019880	0.00860799	1.09799	NIC	CC2D1B
TCONS_00037414	0.00626159	-Infinite	NNC	TUT4
TCONS_00004304	0.00155546	Infinite	FSM	ECHDC2
TCONS_00053069	0.000900686	-Infinite	NNC	ECHDC2
TCONS_00008221	0.000691785	Infinite	Others	ECHDC2
TCONS_00021260	0.0341099	Infinite	NNC	ECHDC2
TCONS_00021261	0.0286471	Infinite	NNC	ECHDC2
TCONS_00052884	0.00837512	Infinite	NIC	ECHDC2
TCONS_00004323	4.65995e-05	-Infinite	FSM	ECHDC2
TCONS_00005593	0.0170139	-Infinite	FSM	SCP2
TCONS_00007533	0.0060301	-Infinite	NNC	SCP2
TCONS_00007532	0.0240844	-1.15186	NIC	SCP2
TCONS_00010251	0.00148673	-Infinite	NNC	SCP2
TCONS_00028724	8.55724e-05	-3.12914	FSM	SCP2
TCONS_00006516	0.00305441	-1.0339	FSM	PODN
TCONS_00027369	0.00116958	-Infinite	NNC	PODN
TCONS_00054070	2.72313e-05	3.18892	NIC	SLC1A7
TCONS_00037417	0.00473021	-1.20942	FSM	MAGOH
TCONS_00031341	0.00293439	-Infinite	NNC	YIPF1
TCONS_00013352	0.024834	-1.99545	NIC	LRRC42
TCONS_00026662	4.92616e-05	-Infinite	NNC	LRRC42
TCONS_00006839	0.000898093	-1.09472	FSM	TMEM59
TCONS_00051680	6.88284e-07	-Infinite	NIC	TMEM59
TCONS_00023389	3.83848e-19	Infinite	NNC	TMEM59
TCONS_00033098	0.000187499	-Infinite	NNC	TMEM59
TCONS_00052455	0.000171423	-Infinite	NNC	MRPL37
TCONS_00006840	0.0116041	-6.02224	FSM	SSBP3
TCONS_00015383	0.00297834	-1.03257	FSM	SSBP3
TCONS_00031912	0.0310148	-Infinite	FSM	ACOT11
TCONS_00007317	0.00172101	-Infinite	FSM	DHCR24
TCONS_00008747	8.95068e-05	-Infinite	NNC	DHCR24
TCONS_00038422	1.83428e-09	-Infinite	NIC	DHCR24
TCONS_00053977	3.46825e-06	-Infinite	NNC	PCSK9
TCONS_00025656	0.00228143	-Infinite	NIC	FGGY
TCONS_00005618	0.000934506	1.1995	FSM	FGGY
TCONS_00017099	0.00119185	-Infinite	NNC	FGGY
TCONS_00012207	0.0178098	-Infinite	NIC	CYP2J2
TCONS_00053072	3.87333e-08	Infinite	NNC	CYP2J2
TCONS_00004393	0.0441255	-Infinite	Others	CYP2J2
TCONS_00016354	1.02986e-10	-Infinite	NNC	NFIA
TCONS_00005621	0.00925407	-2.44594	FSM	NFIA
TCONS_00033118	0.00173619	-1.71108	NIC	TM2D1
TCONS_00040804	0.00701457	-Infinite	NNC	PATJ
TCONS_00037853	0.00761252	-3.35168	FSM	PATJ
TCONS_00002810	0.0491998	-1.78677	FSM	AK4
TCONS_00005626	0.0165228	-Infinite	FSM	AK4
TCONS_00034272	0.0353288	-6.64239	FSM	LEPROT
TCONS_00028910	0.0409868	-Infinite	NNC	GNG12
TCONS_00054969	0.00449868	-Infinite	FSM	SRSF11
TCONS_00002845	0.0401304	2.17628	FSM	SRSF11
TCONS_00030816	0.00105799	-Infinite	NNC	ANKRD13C
TCONS_00052457	0.00160872	-1.31699	FSM	HHLA3
TCONS_00011713	0.000708891	-Infinite	NIC	CRYZ
TCONS_00038202	0.000145319	-Infinite	FSM	ACADM
TCONS_00052458	0.00105734	-Infinite	NNC	ACADM
TCONS_00033143	0.000393681	1.06937	NIC	USP33
TCONS_00048695	0.0255772	-Infinite	NIC	USP33
TCONS_00049742	0.000306446	-Infinite	NIC	MIGA1
TCONS_00011267	1.0696e-05	-Infinite	NIC	RNA5SP21
TCONS_00051133	0.00141107	Infinite	NIC	FUBP1
TCONS_00006107	0.00404506	-4.70767	NIC	FUBP1
TCONS_00053676	0.000253658	-Infinite	FSM	PTGFR
TCONS_00014637	0.00561464	-3.04211	ISM	IFI44L
TCONS_00031030	0.0152887	-Infinite	NIC	IFI44
TCONS_00036807	0.00292804	-4.64258	NIC	IFI44
TCONS_00026673	0.021707	-1.0056	NIC	PRKACB
TCONS_00041327	0.00311418	-1.0929	Others	ENSG00000199959
TCONS_00055659	0.0379547	1.28803	FSM	DNASE2B
TCONS_00035981	0.00259973	-5.49234	FSM	GNG5
TCONS_00010428	0.00354345	-1.18426	FSM	CTBS
TCONS_00018720	0.000178475	-Infinite	NNC	CTBS
TCONS_00015083	0.00152223	-Infinite	FSM	SYDE2
TCONS_00006110	0.0159402	-2.41633	FSM	DDAH1
TCONS_00036472	3.17851e-05	-Infinite	Others	ZNHIT6
TCONS_00046676	3.35502e-09	Infinite	NNC	COL24A1
TCONS_00050953	0.0281224	-Infinite	NNC	COL24A1
TCONS_00045625	0.00687488	-Infinite	NIC	ODF2L
TCONS_00029461	2.95724e-07	-3.95819	FSM	SELENOF
TCONS_00013004	2.73793e-05	-5.17976	FSM	SELENOF
TCONS_00008502	0.00299435	-1.16152	NIC	HS2ST1
TCONS_00048547	0.0235856	-Infinite	Others	HS2ST1
TCONS_00002897	0.0183612	-1.34091	FSM	LMO4
TCONS_00009171	0.0410048	1.64097	FSM	PKN2
TCONS_00052514	0.0376886	5.01787	NNC	KYAT3
TCONS_00044305	0.0483386	-Infinite	NIC	GBP3
TCONS_00044306	0.0413382	-Infinite	NIC	GBP3
TCONS_00055723	0.00352739	1.58479	NNC	ENSG00000289582
TCONS_00042307	8.05272e-05	-Infinite	NNC	GBP4
TCONS_00028741	0.00160567	-Infinite	NIC	ENSG00000288629
TCONS_00015084	0.0455866	-1.7579	NIC	ZNF644
TCONS_00004491	8.19509e-05	-Infinite	FSM	ZNF644
TCONS_00027693	0.000382293	-Infinite	NNC	ZNF644
TCONS_00030218	0.00182803	-Infinite	NIC	ZNF644
TCONS_00014396	0.00578887	-Infinite	NIC	TGFBR3
TCONS_00026026	0.0289787	-1.17124	FSM	EPHX4
TCONS_00033178	5.3846e-05	-Infinite	FSM	GLMN
TCONS_00002909	0.00303619	-1.33533	FSM	RPL5
TCONS_00004501	0.00985077	-1.02716	FSM	TMED5
TCONS_00014750	0.0147373	-1.59509	NNC	BCAR3-AS1
TCONS_00014922	0.00120663	-1.98439	FSM	GCLM
TCONS_00053715	0.0334301	-Infinite	NNC	ABCA4
TCONS_00013247	0.00195323	-Infinite	NNC	ARHGAP29
TCONS_00031986	0.0149564	-Infinite	FSM	ABCD3
TCONS_00041930	0.0158305	1.12477	FSM	F3
TCONS_00042073	0.0143909	-1.59556	NIC	F3
TCONS_00008760	0.00359602	-4.48805	NNC	CNN3
TCONS_00053440	0.013278	1.16082	NIC	CNN3-DT
TCONS_00056384	0.0164069	Infinite	FSM	CNN3-DT
TCONS_00012904	0.014009	2.15029	Others	TLCD4-RWDD3
TCONS_00016402	7.58436e-05	-4.34906	FSM	PTBP2
TCONS_00055491	9.8242e-06	-Infinite	NNC	DPYD
TCONS_00006557	0.0240763	1.47014	NNC	PALMD
TCONS_00042516	6.87953e-08	-1.99023	NIC	ENSG00000283761
TCONS_00036871	0.0345316	-Infinite	NNC	TRMT13
TCONS_00005658	0.0432697	-Infinite	FSM	VCAM1
TCONS_00032004	0.000629953	-1.28837	Others	SLC30A7
TCONS_00038797	0.00894802	1.32824	FSM	S1PR1-DT
TCONS_00027027	0.00884532	1.67977	FSM	COL11A1
TCONS_00048980	0.0140028	-Infinite	Others	AMY2B
TCONS_00030229	1.61853e-07	2.37224	FSM	ENSG00000238122
TCONS_00040646	9.14059e-05	-Infinite	NNC	SLC25A24P2
TCONS_00010779	0.0284312	-1.85246	NNC	PRPF38B
TCONS_00015475	0.0224882	-Infinite	Others	PRPF38B
TCONS_00032013	0.0494014	-Infinite	NIC	GPSM2
TCONS_00032012	0.00863782	-Infinite	NIC	GPSM2
TCONS_00032016	0.0281863	1.12178	NIC	GPSM2
TCONS_00038225	2.73067e-10	-Infinite	NIC	ELAPOR1
TCONS_00038228	0.00751037	-Infinite	NNC	ELAPOR1
TCONS_00015312	0.002144	-2.02403	FSM	SARS1
TCONS_00050677	1.54791e-06	-Infinite	Others	CELSR2
TCONS_00040648	0.0126167	-Infinite	FSM	PSRC1
TCONS_00043035	0.000838656	Infinite	Others	PSRC1
TCONS_00015928	0.000291207	-1.79667	NNC	PSMA5
TCONS_00040649	5.9796e-08	-1.18278	NIC	PSMA5
TCONS_00012792	2.05551e-05	2.14307	NNC	PSMA5
TCONS_00043705	0.0169933	-Infinite	NNC	CYB561D1
TCONS_00006562	1.35864e-05	Infinite	FSM	AMPD2
TCONS_00039624	0.0199274	-1.21139	FSM	GSTM4
TCONS_00049176	0.000165728	-Infinite	NNC	GSTM2
TCONS_00014313	0.0188482	-1.12555	FSM	CSF1
TCONS_00026038	1.20349e-07	-1.04781	FSM	RBM15
TCONS_00010895	0.0398465	1.16994	FSM	SLC16A4
TCONS_00004544	0.000392366	-2.40649	FSM	LAMTOR5
TCONS_00008021	0.027021	-1.71231	FSM	LAMTOR5-AS1
TCONS_00017204	0.0220218	-Infinite	NNC	CEPT1
TCONS_00047988	0.0141907	Infinite	FSM	DENND2D
TCONS_00033239	5.4078e-05	-Infinite	NIC	DENND2D
TCONS_00037522	0.020885	-Infinite	NIC	DENND2D
TCONS_00030866	0.000693926	-1.73406	NNC	WDR77
TCONS_00019966	0.0401304	1.03801	NIC	WDR77
TCONS_00047494	0.00140913	-2.38535	FSM	ATP5PB
TCONS_00039629	0.00165436	-1.14876	FSM	C1orf162
TCONS_00028369	0.0325775	-2.19536	NIC	C1orf162
TCONS_00027411	0.0116892	-Infinite	NNC	RAP1A
TCONS_00003006	0.0358219	1.10986	FSM	CAPZA1
TCONS_00007575	0.000204097	-Infinite	FSM	MOV10
TCONS_00005678	2.38627e-07	-Infinite	FSM	MOV10
TCONS_00013125	0.0103646	-Infinite	FSM	MOV10
TCONS_00037900	2.95182e-07	Infinite	NIC	MOV10
TCONS_00007165	0.00513739	2.1868	FSM	MOV10
TCONS_00050598	1.41616e-09	-Infinite	NNC	ENSG00000271810
TCONS_00056518	1.48972e-05	1.29858	NIC	ENSG00000271810
TCONS_00056388	0.000573403	-Infinite	NIC	LRIG2
TCONS_00013817	0.00225179	-Infinite	FSM	PHTF1
TCONS_00042076	0.0385688	-Infinite	FSM	PTPN22
TCONS_00039731	0.0356833	2.36503	FSM	AMPD1
TCONS_00027711	0.0126356	-2.90439	FSM	CSDE1
TCONS_00008260	7.13521e-05	-1.32332	FSM	CSDE1
TCONS_00007783	0.0302456	-1.90624	FSM	CSDE1
TCONS_00038457	0.00350791	-1.55488	FSM	CSDE1
TCONS_00042187	0.00614866	-Infinite	NIC	CSDE1
TCONS_00028462	0.000612855	-Infinite	NIC	CSDE1
TCONS_00046051	0.0154946	-Infinite	NNC	SIKE1
TCONS_00037901	0.0235137	-Infinite	NNC	ATP1A1
TCONS_00005681	1.48594e-06	-5.57266	FSM	ATP1A1
TCONS_00032056	1.11028e-07	-2.57844	NIC	ATP1A1
TCONS_00054283	1.06642e-11	-Infinite	NNC	ATP1A1
TCONS_00009220	0.00290204	-Infinite	NNC	TTF2
TCONS_00030573	0.00685818	-Infinite	NIC	TTF2
TCONS_00036925	0.00967247	-Infinite	NNC	WDR3
TCONS_00050134	2.33645e-06	-Infinite	FSM	TBX15
TCONS_00055729	2.23362e-06	1.57906	Others	TBX15
TCONS_00006151	3.00634e-06	-Infinite	Others	LINC01780
TCONS_00055186	0.0387141	-Infinite	Others	HAO2
TCONS_00006154	1.18785e-06	-Infinite	Others	HSD3B2
TCONS_00049185	0.0103646	-Infinite	Others	HSD3B2
TCONS_00052357	0.00174801	-2.22734	NNC	PHGDH
TCONS_00055851	2.64008e-08	-Infinite	Others	REG4
TCONS_00024680	0.0492789	-Infinite	NNC	NOTCH2
TCONS_00051796	0.0024588	-Infinite	NNC	NBPF8
TCONS_00017216	0.0186383	-Infinite	NNC	NBPF8
TCONS_00015811	1.94311e-05	Infinite	NNC	NBPF8
TCONS_00051727	0.00197662	-3.04193	NIC	NBPF8
TCONS_00024084	0.0353288	-Infinite	NNC	NBPF26
TCONS_00056393	5.58941e-11	-Infinite	NNC	NBPF26
TCONS_00025229	0.000120138	-Infinite	NNC	NBPF26
TCONS_00022850	0.0134195	-Infinite	NNC	NBPF26
TCONS_00008541	0.00220517	Infinite	NNC	NBPF26
TCONS_00019996	0.0193528	2.0635	NIC	NBPF15
TCONS_00019998	0.000188261	2.97262	NIC	NBPF15
TCONS_00043861	0.0101472	-Infinite	NIC	NBPF15
TCONS_00048394	3.49273e-05	Infinite	NIC	NBPF20
TCONS_00012917	0.00491328	-Infinite	NIC	GPR89A
TCONS_00032100	0.000519012	-Infinite	NNC	GPR89A
TCONS_00043710	0.000446406	-2.17208	NIC	GPR89A
TCONS_00006182	0.000354754	-Infinite	NNC	PDZK1
TCONS_00024489	0.000354389	-Infinite	NIC	PDZK1
TCONS_00046436	0.00162066	-1.70166	FSM	POLR3C
TCONS_00008779	0.0469881	-1.48107	FSM	PIAS3
TCONS_00042805	0.00320548	-Infinite	FSM	ITGA10
TCONS_00041031	5.77105e-37	Infinite	NIC	NBPF10
TCONS_00008782	0.000313787	2.66888	NIC	NBPF10
TCONS_00022471	0.0397838	Infinite	Others	NBPF10
TCONS_00009842	0.00194442	-Infinite	NIC	NBPF10
TCONS_00011154	0.00787593	-Infinite	Others	NBPF10
TCONS_00024499	0.0241192	-Infinite	NNC	NBPF10
TCONS_00019526	0.0402415	-Infinite	NIC	NBPF12
TCONS_00014316	9.45297e-05	-Infinite	NNC	NBPF12
TCONS_00018218	0.0312448	-Infinite	NIC	NBPF12
TCONS_00011554	2.69961e-07	-Infinite	NIC	NBPF12
TCONS_00052324	0.00105076	-Infinite	NNC	NBPF13P
TCONS_00041772	0.0354973	1.53171	NIC	PRKAB2
TCONS_00006204	0.000764654	-Infinite	FSM	FMO5
TCONS_00013268	1.5633e-05	-Infinite	NIC	FMO5
TCONS_00018947	0.00405213	Infinite	Others	CCT8P1
TCONS_00005706	0.0299235	-Infinite	NNC	CHD1L
TCONS_00005708	0.0480389	-Infinite	FSM	CHD1L
TCONS_00030268	0.00596804	-Infinite	NIC	ACP6
TCONS_00043632	1.04293e-05	-Infinite	NNC	GJA5
TCONS_00012920	0.00592842	-2.03384	NIC	GPR89B
TCONS_00011044	0.0477841	-Infinite	NIC	GPR89B
TCONS_00021563	0.00920529	-3.50237	Others	ENSG00000290705
TCONS_00014404	0.025464	-Infinite	NNC	NBPF11
TCONS_00050417	0.0235338	-Infinite	NNC	NBPF11
TCONS_00028763	0.000182349	-Infinite	FSM	ABHD17AP1
TCONS_00054553	0.00052502	-Infinite	Others	ENSG00000228626
TCONS_00023612	0.016646	-Infinite	NIC	NBPF14
TCONS_00007839	3.65544e-05	-Infinite	NIC	NBPF14
TCONS_00006962	0.000685142	-Infinite	Others	NBPF14
TCONS_00016211	0.00431139	-Infinite	NIC	NBPF14
TCONS_00043869	2.82116e-06	Infinite	NIC	NBPF9
TCONS_00025062	0.0177061	Infinite	NIC	NBPF9
TCONS_00040842	0.00312424	-Infinite	Others	ENSG00000286185
TCONS_00024120	0.0268447	-Infinite	NNC	ENSG00000286185
TCONS_00016453	0.00268505	-Infinite	NNC	ENSG00000286185
TCONS_00014091	0.00755129	-Infinite	NIC	ENSG00000286185
TCONS_00041645	1.27679e-09	-Infinite	NIC	ENSG00000286185
TCONS_00011885	0.0161904	-Infinite	NIC	ENSG00000286185
TCONS_00042245	0.0443366	Infinite	NIC	ENSG00000286185
TCONS_00013398	2.1294e-85	Infinite	NIC	ENSG00000286185
TCONS_00015831	0.00413659	1.62133	NIC	LINC00869
TCONS_00027097	0.00408603	-Infinite	NIC	MTMR11
TCONS_00043637	0.00806123	-Infinite	NIC	OTUD7B
TCONS_00046904	1.66887e-07	1.69765	FSM	VPS45
TCONS_00034407	3.52494e-07	Infinite	FSM	PLEKHO1
TCONS_00014405	0.00134155	1.01469	NIC	ANP32E
TCONS_00006230	8.9221e-06	-1.97069	FSM	APH1A
TCONS_00030898	2.35618e-10	Infinite	NIC	APH1A
TCONS_00031394	5.21012e-50	Infinite	NIC	APH1A
TCONS_00028193	7.83524e-12	-Infinite	FSM	APH1A
TCONS_00039643	1.03848e-05	1.16323	NNC	C1orf54
TCONS_00034408	0.00143304	1.16608	FSM	C1orf54
TCONS_00042004	0.0181001	2.33617	NIC	PRPF3
TCONS_00024650	3.27598e-05	-Infinite	Others	PRPF3
TCONS_00042530	0.00449482	1.47051	NNC	PRPF3
TCONS_00036967	0.00425807	Infinite	NNC	PRPF3
TCONS_00003240	0.000399123	3.31237	NNC	PRPF3
TCONS_00018290	0.000203849	2.99184	NNC	PRPF3
TCONS_00006623	0.0217147	-Infinite	FSM	RPRD2
TCONS_00005723	0.0425056	1.10999	FSM	TARS2
TCONS_00004888	0.0352244	2.31103	FSM	MCL1
TCONS_00038487	0.0278913	-2.74616	NNC	ENSA
TCONS_00046081	0.000119422	-3.16153	NNC	GOLPH3L
TCONS_00004894	0.000266691	-1.02209	FSM	GOLPH3L
TCONS_00010683	1.61389e-05	-Infinite	FSM	CTSS
TCONS_00010684	0.00796745	2.03662	NNC	CTSS
TCONS_00008316	1.89039e-05	-Infinite	FSM	CTSS
TCONS_00053530	6.03416e-06	-Infinite	FSM	CTSS
TCONS_00042093	0.000801127	-Infinite	FSM	CTSS
TCONS_00043640	0.000119368	1.46017	FSM	CTSK
TCONS_00037621	2.89977e-05	2.90069	NIC	ARNT
TCONS_00008320	0.0293663	-1.16905	FSM	CERS2
TCONS_00006239	1.09728e-07	-2.52913	FSM	CERS2
TCONS_00043872	9.31805e-07	-1.83729	NIC	CERS2
TCONS_00045006	5.16619e-07	3.94354	NNC	MINDY1
TCONS_00021635	0.00746092	Infinite	NNC	MINDY1
TCONS_00007190	0.02107	-1.54017	FSM	PRUNE1
TCONS_00046906	0.00884532	-1.61075	NIC	PRUNE1
TCONS_00035012	0.00160785	-2.77506	FSM	CDC42SE1
TCONS_00050516	0.00932343	-Infinite	NIC	GABPB2
TCONS_00004903	0.000162469	-1.11398	FSM	VPS72
TCONS_00042826	0.00097303	-1.09046	NIC	VPS72
TCONS_00028771	0.0474365	1.5776	NIC	PIP5K1A
TCONS_00015165	0.0343765	1.94615	NNC	PSMD4
TCONS_00008072	8.79628e-05	-Infinite	NNC	PSMD4
TCONS_00053452	3.16985e-05	-Infinite	NIC	PSMD4
TCONS_00012131	0.0314681	-Infinite	NIC	PSMD4
TCONS_00027448	0.0072157	-3.16437	NIC	ZNF687
TCONS_00044566	0.0129886	-Infinite	NNC	ZNF687
TCONS_00027103	5.45108e-08	Infinite	FSM	PI4KB
TCONS_00037623	0.0414068	-Infinite	NIC	PI4KB
TCONS_00035489	1.0588e-06	4.23287	NNC	PI4KB
TCONS_00014936	0.0164925	-Infinite	NIC	RFX5
TCONS_00054227	3.89009e-06	2.77802	NIC	RFX5
TCONS_00011760	0.0405604	-Infinite	NNC	SELENBP1
TCONS_00021636	2.84149e-07	Infinite	Others	SELENBP1
TCONS_00010489	3.9424e-10	-Infinite	NIC	SELENBP1
TCONS_00011759	0.045193	-Infinite	NNC	SELENBP1
TCONS_00031097	0.000908238	-Infinite	FSM	SELENBP1
TCONS_00009310	0.0151905	Infinite	FSM	PSMB4
TCONS_00042927	0.000629088	Infinite	FSM	CGN
TCONS_00030598	0.0192025	-Infinite	NNC	TUFT1
TCONS_00041527	0.00509303	-2.90524	NIC	MRPL9
TCONS_00040681	0.00676343	-1.36138	NIC	MRPL9
TCONS_00054920	0.0142901	2.23684	FSM	MRPL9
TCONS_00007855	2.33991e-06	Infinite	NIC	TDRKH
TCONS_00008807	0.0410048	-Infinite	FSM	TDRKH
TCONS_00027105	0.0170263	-3.55439	NNC	THEM4
TCONS_00046087	0.024799	-Infinite	NNC	S100A10
TCONS_00031204	0.000869532	-Infinite	FSM	PRR9
TCONS_00053890	2.09106e-07	-Infinite	Others	PGLYRP4
TCONS_00039187	0.00752368	-1.62072	NNC	S100A4
TCONS_00038818	0.0321253	1.54543	FSM	S100A3
TCONS_00030283	0.00250921	-1.7439	NNC	S100A14
TCONS_00046483	0.000501458	1.63416	NNC	CHTOP
TCONS_00004933	0.018656	-1.74613	FSM	ILF2
TCONS_00048180	0.011053	Infinite	FSM	INTS3
TCONS_00012365	0.0252005	1.02352	NNC	SLC27A3
TCONS_00013276	2.01733e-06	-1.21764	NNC	DENND4B
TCONS_00042829	4.47096e-05	3.15546	Others	DENND4B
TCONS_00033367	0.0111272	-Infinite	NNC	ENSG00000285779
TCONS_00039378	0.0475898	-1.52007	FSM	CREB3L4
TCONS_00009905	0.00874553	-1.13083	NIC	ENSG00000285641
TCONS_00025070	0.0116649	Infinite	FSM	TPM3
TCONS_00006256	0.00578887	-1.63542	FSM	TPM3
TCONS_00039756	0.00509567	-Infinite	NIC	TPM3
TCONS_00007392	0.0255786	-1.03422	FSM	C1orf43
TCONS_00052030	5.82969e-05	-1.13097	NIC	C1orf43
TCONS_00029713	0.0117634	-Infinite	NIC	C1orf43
TCONS_00012930	0.0478585	-Infinite	NIC	UBAP2L
TCONS_00053246	0.000760548	-Infinite	NNC	UBAP2L
TCONS_00013909	0.00109169	-1.87451	NIC	UBAP2L
TCONS_00037000	1.62513e-05	-5.52298	FSM	UBAP2L
TCONS_00046488	0.00667202	-2.3522	NIC	UBAP2L
TCONS_00007625	0.02045	-Infinite	NIC	UBAP2L
TCONS_00056416	8.49817e-06	-Infinite	NNC	UBAP2L
TCONS_00026737	0.000269787	-Infinite	NIC	UBAP2L
TCONS_00019603	0.0361851	Infinite	NNC	UBAP2L
TCONS_00030603	2.18192e-05	-Infinite	NIC	UBAP2L
TCONS_00043193	0.00417341	Infinite	FSM	UBAP2L
TCONS_00032142	0.00254558	-Infinite	Others	SNORA58B
TCONS_00044875	0.041933	-1.19354	FSM	HAX1
TCONS_00013861	0.0488057	-Infinite	FSM	IL6R
TCONS_00012813	0.00512574	-1.2127	FSM	ADAR
TCONS_00012814	0.0105952	-1.06648	ISM	ADAR
TCONS_00030287	0.0312633	-Infinite	FSM	KCNN3
TCONS_00041533	0.0172556	-Infinite	NNC	PMVK
TCONS_00053534	0.0453714	-Infinite	NNC	PYGO2
TCONS_00051163	0.000207628	2.08322	FSM	PYGO2
TCONS_00030913	0.0192564	-Infinite	NNC	SHC1
TCONS_00027111	0.00421653	2.80035	NIC	SHC1
TCONS_00008818	2.25688e-07	-2.14941	FSM	SHC1
TCONS_00039194	0.00110132	-Infinite	NNC	SHC1
TCONS_00028477	0.00804652	Infinite	NIC	SHC1
TCONS_00030915	2.57939e-16	Infinite	NIC	SHC1
TCONS_00043643	6.37766e-06	Infinite	NNC	SHC1
TCONS_00027113	0.0498309	1.00101	NIC	SHC1
TCONS_00028380	0.00384656	Infinite	FSM	FLAD1
TCONS_00010309	0.0140909	-2.32745	FSM	ZBTB7B
TCONS_00054013	0.0014231	Infinite	NIC	ZBTB7B
TCONS_00055216	0.00721713	1.53193	FSM	DCST1-AS1
TCONS_00042155	2.10338e-06	-4.27853	FSM	ADAM15
TCONS_00005746	0.00803795	Infinite	FSM	ADAM15
TCONS_00008076	9.65902e-06	-Infinite	FSM	ADAM15
TCONS_00027962	0.00178182	-Infinite	NNC	ADAM15
TCONS_00032149	0.00299284	-Infinite	NIC	ADAM15
TCONS_00044427	0.000310134	1.17052	NIC	ADAM15
TCONS_00032155	0.000130044	Infinite	FSM	ADAM15
TCONS_00003292	8.751e-07	-2.49963	FSM	EFNA1
TCONS_00003298	0.0130523	1.14205	FSM	SLC50A1
TCONS_00029983	0.00559347	-Infinite	FSM	SLC50A1
TCONS_00055679	0.0174876	1.06194	NNC	SLC50A1
TCONS_00013025	0.00444196	-1.6185	FSM	DPM3
TCONS_00039197	0.0155544	2.11952	NIC	THBS3
TCONS_00041221	0.00154511	Infinite	NIC	THBS3
TCONS_00055512	0.000151642	1.71568	NNC	GBA1
TCONS_00054673	0.038381	-Infinite	FSM	GBA1
TCONS_00007397	0.00853505	-Infinite	NIC	GBA1
TCONS_00013281	0.000228756	-1.40015	FSM	ENTREP3
TCONS_00013280	0.00481716	-2.83946	NIC	ENTREP3
TCONS_00052090	1.90514e-07	-1.92472	Others	SCAMP3
TCONS_00052218	5.34644e-05	-2.10269	NNC	SCAMP3
TCONS_00033394	1.52467e-06	-Infinite	NIC	SCAMP3
TCONS_00019080	0.00110442	1.021	NNC	CLK2
TCONS_00006265	0.014925	1.56089	Others	CLK2
TCONS_00012818	6.25364e-07	-4.25006	FSM	CLK2
TCONS_00013704	0.000851486	-Infinite	NIC	CLK2
TCONS_00010689	2.58336e-05	-Infinite	FSM	CLK2
TCONS_00030919	2.49574e-30	Infinite	FSM	CLK2
TCONS_00035031	0.00496929	1.27931	NIC	CLK2
TCONS_00031040	0.00220008	-Infinite	FSM	FDPS
TCONS_00005750	0.0278913	-1.36075	FSM	FDPS
TCONS_00005749	0.0285253	1.85054	NIC	FDPS
TCONS_00012133	0.0397785	-Infinite	NIC	FDPS
TCONS_00044570	0.00830196	-Infinite	ISM	RUSC1
TCONS_00037013	2.20353e-05	1.17188	NIC	RUSC1
TCONS_00054017	0.000537026	2.43661	NIC	MSTO1
TCONS_00037658	0.0345398	Infinite	NNC	ENSG00000246203
TCONS_00026229	1.60015e-07	-Infinite	FSM	YY1AP1
TCONS_00053537	0.00660797	-Infinite	NIC	YY1AP1
TCONS_00006272	2.45492e-09	-Infinite	FSM	YY1AP1
TCONS_00013283	0.0288629	-Infinite	NIC	YY1AP1
TCONS_00008335	0.00885792	Infinite	FSM	YY1AP1
TCONS_00027117	9.80354e-08	2.27716	NIC	YY1AP1
TCONS_00030922	4.27602e-06	Infinite	NIC	YY1AP1
TCONS_00008820	0.00459107	-Infinite	FSM	YY1AP1
TCONS_00041839	2.26712e-08	1.37968	NIC	DAP3
TCONS_00022932	0.00421289	Infinite	NIC	DAP3
TCONS_00046092	0.00210071	3.42247	NIC	GON4L
TCONS_00039762	0.000591729	-Infinite	NNC	KHDC4
TCONS_00038822	1.19216e-09	Infinite	NNC	KHDC4
TCONS_00033410	0.00899976	-Infinite	FSM	KHDC4
TCONS_00054502	0.000800996	Infinite	NIC	ARHGEF2
TCONS_00027762	0.0101617	-Infinite	NIC	ARHGEF2
TCONS_00011426	0.037388	-Infinite	FSM	ARHGEF2
TCONS_00015709	0.0259585	-Infinite	FSM	SSR2
TCONS_00006278	0.0292537	-2.13423	FSM	UBQLN4
TCONS_00046497	1.44245e-07	-1.0139	FSM	RAB25
TCONS_00011895	0.00293902	-2.26906	ISM	LMNA
TCONS_00050703	0.00209297	-Infinite	FSM	LMNA
TCONS_00037017	0.0187592	-1.43206	NNC	SEMA4A
TCONS_00031218	0.0328711	-Infinite	NNC	SLC25A44
TCONS_00006989	3.43704e-06	-1.55968	FSM	SMG5
TCONS_00006988	0.00523419	Infinite	FSM	SMG5
TCONS_00027768	0.0242382	-1.6886	NIC	SMG5
TCONS_00046095	0.0104206	-2.24666	FSM	GLMP
TCONS_00053000	0.00220145	-3.58808	NIC	GLMP
TCONS_00040409	0.00963205	-2.37874	NNC	GLMP
TCONS_00026235	3.91444e-11	-Infinite	NIC	CCT3
TCONS_00015411	1.70519e-06	-1.04377	FSM	CCT3
TCONS_00027769	1.16358e-05	-Infinite	NNC	CCT3
TCONS_00054811	0.00159828	-1.22207	FSM	NAXE
TCONS_00054810	0.00770303	-1.74505	NNC	NAXE
TCONS_00054944	0.000345398	-Infinite	FSM	GPATCH4
TCONS_00046910	0.000319639	-Infinite	FSM	BCAN
TCONS_00046911	0.00412314	-Infinite	FSM	BCAN
TCONS_00007402	0.00739067	-2.40213	FSM	ISG20L2
TCONS_00013988	1.36372e-07	Infinite	NIC	ISG20L2
TCONS_00011579	2.71417e-05	-Infinite	NNC	METTL25B
TCONS_00010312	0.00122118	-Infinite	NNC	METTL25B
TCONS_00011580	0.00174255	1.17041	FSM	METTL25B
TCONS_00015330	0.00648173	-1.92888	NIC	METTL25B
TCONS_00008337	0.0289787	-1.12297	FSM	HDGF
TCONS_00013285	0.0060381	-Infinite	NNC	HDGF
TCONS_00051965	0.00608429	-Infinite	NNC	HDGF
TCONS_00015412	6.74467e-05	-Infinite	NNC	HDGF
TCONS_00029988	0.0169787	-Infinite	NNC	PRCC
TCONS_00047539	0.00349189	-Infinite	NNC	ENSG00000286151
TCONS_00047541	1.06583e-05	-Infinite	NNC	ENSG00000286151
TCONS_00027773	0.00675604	1.71205	FSM	FCRL5
TCONS_00043202	1.90021e-07	-Infinite	NNC	IFI16
TCONS_00003335	9.98432e-07	2.35123	FSM	APCS
TCONS_00024155	0.00111864	-Infinite	Others	OR10J6P
TCONS_00010808	1.91463e-06	-2.35463	FSM	DUSP23
TCONS_00022941	0.0479852	-Infinite	NNC	DUSP23
TCONS_00033435	2.13275e-05	-Infinite	NNC	TAGLN2
TCONS_00015711	0.00625977	Infinite	Others	IGSF9
TCONS_00007404	0.00617013	-1.46483	FSM	IGSF9
TCONS_00050185	0.000435167	-Infinite	FSM	SLAMF9
TCONS_00028780	0.0177976	-2.80622	FSM	LINC01133
TCONS_00028779	0.00538416	-3.25586	FSM	LINC01133
TCONS_00010191	0.0334909	-4.17633	NIC	IGSF8
TCONS_00006295	0.00558157	-3.39474	NIC	ENSG00000258465
TCONS_00027136	0.0271286	Infinite	Others	ENSG00000258465
TCONS_00013831	0.000402615	-Infinite	NIC	ENSG00000258465
TCONS_00005009	0.000798074	1.96048	FSM	DCAF8
TCONS_00044491	0.029053	-Infinite	NIC	ENSG00000258465
TCONS_00008341	0.00644136	-2.34918	NNC	ENSG00000258465
TCONS_00056564	0.000172887	Infinite	NIC	COPA
TCONS_00008834	0.047566	-Infinite	FSM	SLAMF6
TCONS_00011059	0.00893525	1.94526	FSM	SLAMF7
TCONS_00016228	0.00652524	-1.54387	FSM	TSTD1
TCONS_00009949	0.0482637	2.84707	FSM	TSTD1
TCONS_00010697	0.0048789	-1.07259	FSM	USF1
TCONS_00051855	0.00392885	-Infinite	NNC	NIT1
TCONS_00020831	0.000522046	-Infinite	FSM	NIT1
TCONS_00027777	0.00747736	-2.90739	FSM	DEDD
TCONS_00055815	0.0322788	-Infinite	NNC	B4GALT3
TCONS_00046106	5.97031e-39	Infinite	FSM	B4GALT3
TCONS_00026761	0.000493564	3.09374	FSM	NDUFS2
TCONS_00042160	0.00182862	-Infinite	NIC	NDUFS2
TCONS_00005030	0.00182373	Infinite	FSM	APOA2
TCONS_00054024	0.00171678	-Infinite	FSM	TOMM40L
TCONS_00005766	9.00209e-05	-Infinite	FSM	TOMM40L
TCONS_00049821	0.000177809	5.38144	NNC	TOMM40L
TCONS_00029311	0.00143598	-Infinite	NNC	TOMM40L
TCONS_00042947	1.21386e-08	Infinite	FSM	TOMM40L
TCONS_00012523	0.0496232	-3.55339	FSM	FCGR3A
TCONS_00031108	0.0350203	-Infinite	FSM	FCGR3A
TCONS_00028383	0.000544241	-Infinite	FSM	FCRLA
TCONS_00035052	0.049359	1.33755	FSM	OLFML2B
TCONS_00041227	1.29993e-05	-2.2208	FSM	OLFML2B
TCONS_00027986	0.00238258	1.52436	FSM	C1orf226
TCONS_00040882	0.00025924	-Infinite	FSM	UHMK1
TCONS_00027476	0.0109887	-Infinite	FSM	DDR2
TCONS_00049828	0.0238492	Infinite	FSM	PBX1
TCONS_00029089	1.27609e-06	Infinite	FSM	MGST3
TCONS_00005053	0.00174789	3.74733	FSM	ALDH9A1
TCONS_00013293	5.83319e-12	-Infinite	NNC	Y_RNA
TCONS_00037043	0.00956534	-Infinite	FSM	FMO9P
TCONS_00030319	6.54571e-11	Infinite	NIC	GPA33
TCONS_00006318	3.31615e-05	-1.81305	FSM	CREG1
TCONS_00028573	6.91359e-05	-Infinite	FSM	MPZL1
TCONS_00005775	0.0408321	-1.1442	FSM	MPZL1
TCONS_00022489	4.38618e-06	1.83718	NIC	ADCY10
TCONS_00009359	0.000122437	-3.50056	FSM	DCAF6
TCONS_00008600	0.0131417	Infinite	NIC	DCAF6
TCONS_00016486	1.65169e-05	1.6222	NIC	DCAF6
TCONS_00026543	0.0430684	-1.82607	FSM	GPR161
TCONS_00033784	5.18864e-06	-2.48516	Others	TIPRL
TCONS_00054169	0.0310841	-1.27394	NNC	SFT2D2
TCONS_00007004	3.86746e-05	1.54191	FSM	DPT
TCONS_00022490	0.000918042	-Infinite	FSM	F5
TCONS_00005077	0.0487825	-Infinite	NNC	F5
TCONS_00025081	0.0317976	Infinite	NNC	F5
TCONS_00019125	4.42041e-07	Infinite	NNC	F5
TCONS_00010197	0.0134983	-2.06382	NIC	SELP
TCONS_00053249	0.0217416	-Infinite	NNC	C1orf112
TCONS_00035764	0.0280235	2.51904	Others	SCYL3
TCONS_00037698	0.000318222	1.53019	FSM	KIFAP3
TCONS_00005780	1.45141e-05	-1.86993	FSM	GORAB
TCONS_00055984	7.70836e-07	Infinite	NIC	GORAB
TCONS_00053163	2.0525e-06	-Infinite	NIC	FMO3
TCONS_00045458	0.0223193	-Infinite	FSM	FMO2
TCONS_00053459	0.0131251	-Infinite	NIC	FMO1
TCONS_00017310	0.0328714	-Infinite	NNC	FMO4
TCONS_00020864	0.000421442	Infinite	NNC	TOP1P1
TCONS_00011315	1.43755e-05	-3.33192	FSM	PRRC2C
TCONS_00027154	0.0323307	-Infinite	FSM	MYOC
TCONS_00011195	7.12034e-06	-Infinite	NNC	PIGC
TCONS_00027491	0.0118289	-Infinite	FSM	SUCO
TCONS_00054316	0.0195132	-1.26994	NIC	SUCO
TCONS_00030940	0.0446213	-1.61271	NNC	PRDX6-AS1
TCONS_00015845	0.0427867	-3.03206	NNC	PRDX6
TCONS_00013863	0.0235338	-1.63167	NNC	PRDX6
TCONS_00008603	0.00312305	1.36828	NIC	KLHL20
TCONS_00026242	1.21418e-06	-Infinite	FSM	GAS5
TCONS_00005115	0.0445382	Infinite	FSM	SERPINC1
TCONS_00015599	3.16261e-07	-3.53412	FSM	RC3H1
TCONS_00028655	0.00396283	-Infinite	NIC	RC3H1
TCONS_00043540	0.000143343	-Infinite	NIC	RABGAP1L
TCONS_00031044	0.00555763	-Infinite	NIC	RABGAP1L
TCONS_00008102	0.00909055	-Infinite	FSM	RABGAP1L
TCONS_00055120	0.000294435	-Infinite	NNC	TNN
TCONS_00023743	0.0130489	-Infinite	FSM	KIAA0040
TCONS_00027156	3.18195e-05	-Infinite	NNC	COP1
TCONS_00050617	0.025546	1.64602	NIC	COP1
TCONS_00020151	0.00474005	-Infinite	NNC	CRYZL2P-SEC16B
TCONS_00019151	0.0447786	1.02106	NNC	CRYZL2P-SEC16B
TCONS_00011067	0.00212101	-3.36322	FSM	RALGPS2
TCONS_00054815	0.000215999	-Infinite	NNC	RALGPS2
TCONS_00015500	0.0366604	-Infinite	NIC	TOR3A
TCONS_00054574	0.000955211	1.57826	NNC	TOR3A
TCONS_00055424	2.17591e-06	-Infinite	NNC	AXDND1
TCONS_00007425	3.26115e-05	-Infinite	FSM	TOR1AIP2
TCONS_00013161	0.000247796	-Infinite	NNC	CEP350
TCONS_00019658	7.40979e-07	-Infinite	NIC	CEP350
TCONS_00018370	1.15458e-07	Infinite	NNC	CEP350
TCONS_00026784	0.00148017	-3.45224	NNC	QSOX1
TCONS_00010327	0.0398999	2.77652	Others	QSOX1
TCONS_00026396	0.012096	-1.55736	FSM	MR1
TCONS_00027999	0.000125896	1.36446	FSM	MR1
TCONS_00010954	1.88894e-05	-Infinite	FSM	GLUL
TCONS_00027796	0.00100429	-Infinite	NNC	GLUL
TCONS_00052008	0.0119813	-Infinite	NNC	NPL
TCONS_00039669	0.0372198	1.32563	NNC	NPL
TCONS_00019659	0.0252093	-Infinite	NNC	NPL
TCONS_00007216	0.0268447	3.40564	FSM	DHX9
TCONS_00030026	6.75805e-11	-Infinite	NNC	LAMC2
TCONS_00018375	0.000208421	-Infinite	Others	LAMC2
TCONS_00042022	0.00427892	-2.54425	Others	LAMC2
TCONS_00054816	4.22398e-06	-Infinite	NIC	SMG7
TCONS_00039020	0.0342747	1.30087	NIC	SMG7
TCONS_00048448	0.0203429	2.43372	NIC	NCF2
TCONS_00037080	0.00185113	1.02374	NNC	C1orf21
TCONS_00046806	0.0133082	-Infinite	NIC	TRMT1L
TCONS_00030037	0.000147116	-2.08214	FSM	SWT1
TCONS_00038307	0.0358729	1.73259	NNC	SWT1
TCONS_00005156	0.000908249	2.67744	FSM	IVNS1ABP
TCONS_00042542	7.61897e-05	Infinite	NIC	HMCN1
TCONS_00040553	0.0466369	-Infinite	NNC	ODR4
TCONS_00003459	0.0201387	-Infinite	Others	-
TCONS_00043228	1.38979e-06	1.6744	FSM	RGS13
TCONS_00005162	0.0158107	-Infinite	FSM	UCHL5
TCONS_00006358	0.000282281	2.1973	FSM	UCHL5
TCONS_00005822	4.46346e-05	-Infinite	FSM	CFH
TCONS_00012386	0.0314722	Infinite	NIC	ENSG00000289697
TCONS_00018392	0.0396846	2.4814	FSM	CFH
TCONS_00020926	0.00117095	Infinite	NNC	ENSG00000289697
TCONS_00003563	0.000384119	-Infinite	FSM	CFHR1
TCONS_00052588	0.00346196	-Infinite	FSM	CFHR1
TCONS_00012684	0.0280235	-2.24176	FSM	NEK7
TCONS_00033807	0.00135098	-1.87874	NNC	NEK7
TCONS_00008622	0.000863226	-Infinite	FSM	PTPRC
TCONS_00008860	0.0126479	-Infinite	FSM	MIR181A1HG
TCONS_00008624	0.00093467	-Infinite	FSM	NR5A2
TCONS_00010956	0.0213946	-Infinite	FSM	ZNF281
TCONS_00026401	0.00117316	-2.35971	FSM	INAVA
TCONS_00043918	2.44455e-05	Infinite	NNC	INAVA
TCONS_00007035	0.00825543	-1.35624	FSM	TMEM9
TCONS_00039231	0.00409699	-4.05919	FSM	TMEM9
TCONS_00048047	0.00794509	-1.03245	FSM	TNNT2
TCONS_00006363	0.00265181	-1.16879	FSM	LAD1
TCONS_00033515	0.00844828	-1.92464	NIC	ENSG00000286600
TCONS_00033516	5.01564e-05	-1.4746	NIC	ENSG00000286600
TCONS_00033517	0.00501567	-Infinite	NIC	ENSG00000286600
TCONS_00031439	0.000905398	-Infinite	NIC	ENSG00000286600
TCONS_00021741	0.00579286	-Infinite	NNC	ENSG00000286600
TCONS_00015654	0.00045765	-1.08042	NNC	ENSG00000282221
TCONS_00038313	0.0496232	1.08463	NIC	TIMM17A
TCONS_00012685	0.000199442	-1.23043	FSM	RNPEP
TCONS_00033812	0.000199442	1.05863	NIC	RNPEP
TCONS_00026094	0.000338344	-2.94806	NNC	ELF3
TCONS_00037117	2.16244e-06	-Infinite	NNC	ELF3
TCONS_00038314	0.0321253	-1.08974	FSM	GPR37L1
TCONS_00043945	0.00121912	-Infinite	FSM	PTPN7
TCONS_00028023	0.00288724	-2.55097	FSM	LGR6
TCONS_00053809	0.0180758	-Infinite	NNC	LGR6
TCONS_00015504	0.000545939	-Infinite	NIC	PPP1R12B
TCONS_00037729	0.00889052	-Infinite	FSM	KDM5B
TCONS_00055003	0.0443348	Infinite	NIC	ACTG1P25
TCONS_00012268	1.83747e-06	-Infinite	NNC	KLHL12
TCONS_00005208	1.86249e-07	-1.51193	FSM	ADIPOR1
TCONS_00031441	0.00868814	-Infinite	NNC	ADIPOR1
TCONS_00011443	8.26556e-05	-1.81912	NNC	ADIPOR1
TCONS_00039577	0.00717558	-1.20753	FSM	CYB5R1
TCONS_00005857	0.00680501	-1.55225	FSM	TMEM183A
TCONS_00006368	0.00941846	-1.02451	FSM	CHI3L1
TCONS_00041242	0.0284312	-2.71074	NNC	CHI3L1
TCONS_00007896	0.0214986	-1.51283	FSM	FMOD
TCONS_00014894	0.022496	-1.95806	NNC	PRELP
TCONS_00042728	0.0362805	-Infinite	NIC	ENSG00000288644
TCONS_00007662	0.0227238	-4.31063	NIC	ZC3H11A
TCONS_00009418	0.0059643	-3.43569	FSM	ZBED6
TCONS_00037131	0.00257675	1.7182	NNC	ZC3H11A
TCONS_00039420	0.00283215	1.52533	NIC	ZC3H11A
TCONS_00012943	0.00537241	-Infinite	FSM	SOX13
TCONS_00038319	0.046777	-Infinite	FSM	SOX13
TCONS_00043241	0.00434673	-2.63528	NNC	SOX13
TCONS_00016124	0.00425719	Infinite	NNC	SOX13
TCONS_00051700	5.1348e-06	Infinite	NNC	ETNK2
TCONS_00006374	0.000205907	-1.21771	FSM	ETNK2
TCONS_00028253	0.000461418	-Infinite	NNC	PLEKHA6
TCONS_00022324	2.69852e-08	-Infinite	NNC	PLEKHA6
TCONS_00049877	0.000187981	-Infinite	NIC	NFASC
TCONS_00013301	0.00687866	-Infinite	NNC	RBBP5
TCONS_00008874	0.0159402	-1.08618	FSM	NUAK2
TCONS_00014895	0.000109699	-1.93805	FSM	CDK18
TCONS_00032317	2.06741e-05	-Infinite	FSM	CDK18
TCONS_00032318	0.0254556	-Infinite	NIC	CDK18
TCONS_00029152	8.77825e-05	-1.00563	FSM	ELK4
TCONS_00015996	0.000154541	-Infinite	NNC	NUCKS1
TCONS_00007899	0.0117676	-1.68333	FSM	SLC41A1
TCONS_00028262	0.0363669	-1.91389	FSM	CTSE
TCONS_00027539	0.000186668	-Infinite	NIC	SRGAP2
TCONS_00055004	3.91678e-05	-Infinite	FSM	SRGAP2
TCONS_00047614	0.0182501	-Infinite	NIC	SRGAP2
TCONS_00028399	0.0310649	2.19039	NNC	IKBKE
TCONS_00013168	3.59688e-05	-4.26825	FSM	RASSF5
TCONS_00006692	0.0055529	-Infinite	FSM	RASSF5
TCONS_00014124	0.000229275	2.35499	NIC	RASSF5
TCONS_00047617	0.00092021	2.12882	NNC	RASSF5
TCONS_00053733	8.27543e-05	1.13717	NIC	EIF2D
TCONS_00045029	2.56937e-06	-Infinite	NIC	EIF2D
TCONS_00013169	0.0110785	1.28445	FSM	MAPKAPK2
TCONS_00040560	2.08762e-06	-Infinite	FSM	IL20
TCONS_00006384	0.0135281	-Infinite	FSM	PIGR
TCONS_00042845	0.0493252	-Infinite	NIC	C1orf116
TCONS_00038694	0.00644526	Infinite	NNC	PFKFB2
TCONS_00051444	0.0128326	-3.5106	NNC	C4BPB
TCONS_00051445	1.61638e-06	-Infinite	NNC	C4BPB
TCONS_00003675	1.86164e-07	2.77756	FSM	C4BPB
TCONS_00055692	0.00104541	-Infinite	FSM	CR2
TCONS_00053823	0.0154832	-1.49682	FSM	CR1L
TCONS_00007231	5.74209e-16	Infinite	FSM	CD46
TCONS_00008644	0.0347375	-1.50475	FSM	CD46
TCONS_00043736	1.55175e-05	-Infinite	FSM	CD46
TCONS_00028046	0.00264543	-1.05939	FSM	CD46
TCONS_00017365	7.66696e-07	-1.09597	Others	CD46
TCONS_00043739	1.77586e-09	-Infinite	NNC	CD46
TCONS_00026252	0.000262386	1.1738	FSM	CD34
TCONS_00017800	0.0352599	1.1554	FSM	PLXNA2
TCONS_00049479	0.0266346	2.13522	FSM	MIR205HG
TCONS_00033557	2.70274e-05	-Infinite	NIC	LAMB3
TCONS_00031457	0.0312104	-Infinite	NIC	MIR4260
TCONS_00003705	0.0368282	-Infinite	FSM	HSD11B1
TCONS_00055694	4.8477e-06	Infinite	NIC	TRAF3IP3
TCONS_00037752	0.0111345	-Infinite	FSM	ENSG00000289700
TCONS_00047619	0.0427019	-Infinite	FSM	SERTAD4
TCONS_00040717	1.77494e-10	-Infinite	FSM	ENSG00000287354
TCONS_00020967	0.0387773	3.99733	NNC	HHAT
TCONS_00032349	0.00367494	Infinite	FSM	RCOR3
TCONS_00037972	6.02852e-05	-Infinite	FSM	RCOR3
TCONS_00034583	0.0016607	Infinite	NNC	RCOR3
TCONS_00051102	0.0139412	-1.09403	FSM	NEK2-DT
TCONS_00055059	1.2911e-06	Infinite	NIC	INTS7
TCONS_00012688	0.00394492	-1.39058	FSM	PPP2R5A
TCONS_00003721	1.28223e-05	-1.00028	FSM	ATF3
TCONS_00056464	0.0112775	-Infinite	NIC	ATF3
TCONS_00012393	0.000601638	1.0319	FSM	ATF3
TCONS_00007046	0.0303731	-1.0521	FSM	NSL1
TCONS_00015610	0.00493042	-Infinite	FSM	PROX1-AS1
TCONS_00012850	0.00150341	-Infinite	FSM	ABHD17AP3
TCONS_00047627	0.0479208	-3.28809	FSM	KCNK2
TCONS_00032368	5.17624e-07	-Infinite	NIC	KCTD3
TCONS_00028816	4.04503e-05	1.14993	NNC	KCTD3
TCONS_00017380	0.00332481	2.43803	NNC	KCTD3
TCONS_00010532	2.07978e-09	Infinite	FSM	SLC30A10
TCONS_00010025	0.0432059	-Infinite	FSM	SLC30A10
TCONS_00052859	0.0278939	-3.22525	NNC	IARS2
TCONS_00040730	3.91612e-05	-Infinite	NNC	RAB3GAP2
TCONS_00054322	1.32961e-06	Infinite	NNC	MTARC2
TCONS_00050731	2.14158e-06	Infinite	Others	MTARC2
TCONS_00005885	0.043736	-Infinite	NNC	ENSG00000286231
TCONS_00003760	6.43288e-13	Infinite	NNC	ENSG00000286231
TCONS_00012695	0.040249	Infinite	Others	ENSG00000286231
TCONS_00053179	5.40766e-06	Infinite	FSM	HLX
TCONS_00033575	0.049712	-Infinite	FSM	DUSP10
TCONS_00053703	9.64459e-05	-Infinite	NNC	MIA3
TCONS_00005887	9.80286e-09	-Infinite	NNC	MIA3
TCONS_00015866	0.0414957	-Infinite	NIC	BROX
TCONS_00039247	0.0188358	-Infinite	NIC	TLR5
TCONS_00027232	0.0019104	1.32617	FSM	CAPN8
TCONS_00037979	0.000390614	-Infinite	FSM	CAPN2
TCONS_00047631	4.37029e-05	-Infinite	FSM	DEGS1
TCONS_00054034	0.0401485	-Infinite	NNC	DEGS1
TCONS_00041087	0.0361946	-Infinite	NIC	NVL
TCONS_00008133	0.00309155	1.0352	FSM	CNIH4
TCONS_00042273	0.0165107	-Infinite	NNC	SRP9
TCONS_00043752	1.30509e-09	-Infinite	NNC	EPHX1
TCONS_00020998	0.000354179	-Infinite	NNC	EPHX1
TCONS_00055438	4.03929e-06	-Infinite	NNC	EPHX1
TCONS_00056466	1.02331e-06	-Infinite	NNC	EPHX1
TCONS_00010831	0.000123309	-2.01212	NNC	EPHX1
TCONS_00013417	0.0371831	-2.36274	NNC	EPHX1
TCONS_00042641	0.0163992	1.99247	NNC	TMEM63A
TCONS_00046174	0.000139432	1.09938	NNC	TMEM63A
TCONS_00043430	0.00347909	1.08699	NNC	TMEM63A
TCONS_00040737	0.0244947	Infinite	NIC	TMEM63A
TCONS_00030404	0.00102164	Infinite	NNC	TMEM63A
TCONS_00030984	0.000260249	-Infinite	NNC	TMEM63A
TCONS_00028310	0.0156989	-Infinite	NIC	TMEM63A
TCONS_00033613	0.0255312	-Infinite	NNC	TMEM63A
TCONS_00042642	0.000376026	-Infinite	NIC	TMEM63A
TCONS_00036593	0.000194628	-2.91735	NNC	ENSG00000255835
TCONS_00048055	3.83351e-06	-Infinite	NNC	ENSG00000255835
TCONS_00035141	0.00735074	-Infinite	Others	MIR6741
TCONS_00038143	3.32084e-08	Infinite	NIC	MIR6741
TCONS_00016959	0.0168319	3.67606	Others	ENSG00000255835
TCONS_00048879	1.28336e-12	-Infinite	NIC	H3-3A
TCONS_00003793	8.65619e-07	-2.32307	FSM	H3-3A
TCONS_00009466	7.78081e-06	-1.94056	FSM	H3-3A
TCONS_00053737	0.0139102	1.66806	NNC	PARP1
TCONS_00014000	0.0221415	-1.23286	FSM	ITPKB
TCONS_00031267	0.044111	-Infinite	NIC	ENSG00000288674
TCONS_00032391	0.0224212	-1.1085	FSM	PSEN2
TCONS_00044011	0.000256279	-Infinite	NIC	ENSG00000288674
TCONS_00028066	0.00439134	1.59507	NIC	ENSG00000288674
TCONS_00021010	0.000335438	2.01917	NNC	ENSG00000288674
TCONS_00003802	0.0448273	-Infinite	FSM	SNAP47
TCONS_00005904	0.00133208	-4.15185	FSM	ARF1
TCONS_00009474	0.0018162	-Infinite	Others	ARF1
TCONS_00039062	0.034592	-Infinite	NNC	ARF1
TCONS_00019210	0.00248266	-2.34316	FSM	MRPL55
TCONS_00034605	0.00211506	-1.12614	FSM	GUK1
TCONS_00003813	0.00163701	-Infinite	FSM	GUK1
TCONS_00032398	0.00553234	Infinite	NIC	GUK1
TCONS_00010353	0.0430684	-2.34907	NIC	GUK1
TCONS_00015190	0.0160452	-4.00964	FSM	GUK1
TCONS_00030686	0.00187452	2.14188	FSM	GUK1
TCONS_00021796	0.0321253	2.31702	FSM	TRIM11
TCONS_00043894	1.49009e-07	2.62988	NNC	TRIM11
TCONS_00012700	0.00191193	-1.52637	FSM	RHOU
TCONS_00032411	0.0116401	-2.98803	NIC	GALNT2
TCONS_00031268	6.40046e-05	1.09782	NNC	GALNT2
TCONS_00012163	0.0099608	-2.74372	FSM	COG2
TCONS_00037186	8.10639e-11	-Infinite	NIC	COG2
TCONS_00010538	2.94741e-07	Infinite	NNC	AGT
TCONS_00053301	0.00433425	-Infinite	NNC	AGT
TCONS_00044382	0.0207341	1.32874	NIC	C1orf198
TCONS_00019213	0.00692166	3.74044	NNC	TTC13
TCONS_00043260	0.0340631	2.94761	NIC	ARV1
TCONS_00054112	0.00021209	2.12879	NNC	ENSG00000287856
TCONS_00003833	0.00491352	-Infinite	FSM	TSNAX
TCONS_00027556	0.00450582	-Infinite	NNC	TSNAX-DISC1
TCONS_00042738	0.0395961	1.55941	FSM	NTPCR
TCONS_00036600	0.000173566	2.59125	NIC	TARBP1
TCONS_00007060	5.03596e-06	-1.08478	FSM	IRF2BP2
TCONS_00005307	0.00923235	6.40621	FSM	IRF2BP2
TCONS_00053302	0.0420647	-Infinite	NNC	IRF2BP2
TCONS_00049120	0.000173302	-Infinite	NNC	IRF2BP2
TCONS_00055931	0.0486158	-Infinite	NIC	LNCATV
TCONS_00051979	0.034665	Infinite	NNC	LINC01348
TCONS_00027269	0.0342747	-1.19215	NIC	ARID4B
TCONS_00033657	5.90592e-05	1.02922	Others	ARID4B
TCONS_00005324	0.000219667	-1.31405	FSM	ARID4B
TCONS_00024660	0.000533306	-1.13138	FSM	GGPS1
TCONS_00026884	0.00899926	-4.26983	FSM	TBCE
TCONS_00053563	0.00700572	1.54427	NIC	LYST
TCONS_00015873	6.6024e-05	-Infinite	FSM	LGALS8
TCONS_00020220	0.00503215	-Infinite	FSM	HEATR1
TCONS_00038707	0.00504855	2.28001	FSM	ACTN2
TCONS_00027559	0.00364145	-3.69426	FSM	CHRM3
TCONS_00056215	3.38566e-06	2.17614	FSM	FH
TCONS_00005916	0.0365222	1.32364	FSM	KMO
TCONS_00033669	0.0185558	-1.38595	FSM	OPN3
TCONS_00012705	0.0498526	-Infinite	NIC	EXO1
TCONS_00047049	0.000738737	-Infinite	FSM	CEP170
TCONS_00035370	0.000135989	5.43488	NIC	SDCCAG8
TCONS_00040922	0.00232325	-Infinite	FSM	SDCCAG8
TCONS_00026270	0.00181352	Infinite	FSM	HNRNPU
TCONS_00010543	7.63465e-06	1.96614	FSM	HNRNPU
TCONS_00015433	0.0467485	-Infinite	FSM	HNRNPU
TCONS_00039276	0.014565	2.11534	NNC	SMYD3
TCONS_00041572	0.0417687	-Infinite	NIC	TFB2M
TCONS_00040923	9.57562e-05	-Infinite	NIC	CNST
TCONS_00033688	0.0312318	-Infinite	FSM	ZNF124
TCONS_00056036	0.000216576	3.00419	FSM	ZNF672
TCONS_00033694	0.000279182	-Infinite	NIC	ZNF692
TCONS_00066058	0.0305131	1.64251	NIC	ZMYND11
TCONS_00068254	0.000264236	-Infinite	NIC	LARP4B
TCONS_00073495	0.00550784	1.4418	FSM	GTPBP4
TCONS_00071946	0.0112475	2.086	NIC	WDR37
TCONS_00065739	0.0380263	-1.13337	NIC	PFKP
TCONS_00070532	0.00858024	-Infinite	NNC	PFKP
TCONS_00065741	7.45333e-05	-1.50997	FSM	PFKP
TCONS_00068261	0.00374488	Infinite	FSM	PITRM1
TCONS_00072617	0.0266617	-Infinite	FSM	KLF6
TCONS_00064272	0.0334026	-Infinite	NNC	KLF6
TCONS_00058735	2.29767e-08	-Infinite	NIC	KLF6
TCONS_00072293	7.35979e-08	-Infinite	Others	-
TCONS_00071972	9.60124e-07	-Infinite	NNC	ENSG00000287023
TCONS_00077152	0.0326476	-1.6344	NIC	AKR1C1
TCONS_00056605	0.00782706	1.15023	FSM	AKR1C1
TCONS_00071677	0.000601002	Infinite	NIC	AKR1C2
TCONS_00076415	0.0261628	Infinite	NIC	AKR1C3
TCONS_00077496	1.38375e-06	-Infinite	Others	AKR1C3
TCONS_00067581	0.00076233	-Infinite	NNC	TUBAL3
TCONS_00058495	6.46413e-07	-1.67039	FSM	NET1
TCONS_00071765	1.22995e-05	-Infinite	Others	-
TCONS_00073610	0.00754581	-Infinite	Others	-
TCONS_00058573	0.00377459	Infinite	NNC	ASB13
TCONS_00072182	0.000249528	-Infinite	NNC	ASB13
TCONS_00067867	0.000361694	-Infinite	NIC	TASOR2
TCONS_00061040	0.00522981	-Infinite	NIC	GDI2
TCONS_00068271	0.0021066	-2.20174	NNC	GDI2
TCONS_00075725	8.51585e-08	1.62421	NIC	GDI2
TCONS_00060417	0.0471938	-1.16851	NIC	FBH1
TCONS_00060922	0.000611365	2.02718	NIC	FBH1
TCONS_00059075	0.0394262	1.37849	FSM	IL2RA
TCONS_00073186	0.00810638	1.48457	Others	RBM17
TCONS_00058496	8.55833e-06	2.1276	FSM	PFKFB3
TCONS_00058497	0.0146247	-Infinite	NIC	PFKFB3
TCONS_00074079	1.51888e-06	-Infinite	NNC	PRKCQ
TCONS_00067449	5.9796e-08	-2.34584	FSM	ATP5F1C
TCONS_00071181	6.61293e-05	Infinite	NNC	GATA3
TCONS_00071454	5.61142e-09	-Infinite	Others	-
TCONS_00060032	0.0435759	-Infinite	NIC	CELF2
TCONS_00061441	1.2925e-06	-Infinite	NIC	CELF2
TCONS_00060810	3.14502e-09	Infinite	NNC	ECHDC3
TCONS_00067453	0.00158421	-Infinite	NNC	PROSER2
TCONS_00061442	0.00129546	-2.21595	NNC	PROSER2
TCONS_00069993	1.16781e-06	-Infinite	FSM	UPF2
TCONS_00071768	0.00241631	1.75317	NIC	UPF2
TCONS_00058656	0.0213385	-Infinite	NIC	DHTKD1
TCONS_00061549	0.00268563	-Infinite	NNC	DHTKD1
TCONS_00057249	0.00174801	-1.61624	NIC	NUDT5
TCONS_00062634	2.21229e-06	-Infinite	NIC	NUDT5
TCONS_00067886	0.0348218	-Infinite	NIC	CDC123
TCONS_00072461	0.014469	-1.06843	NNC	CAMK1D
TCONS_00058366	0.000417253	-1.43188	FSM	CCDC3
TCONS_00058830	0.00109773	-Infinite	NNC	OPTN
TCONS_00058367	0.0132052	-1.54989	NIC	PHYH
TCONS_00076491	0.00156673	-Infinite	NNC	PHYH
TCONS_00069101	0.00204436	2.17635	FSM	FRMD4A
TCONS_00068744	2.16196e-05	-Infinite	Others	FAM107B
TCONS_00065749	0.00153317	-1.11625	FSM	RPP38
TCONS_00066433	0.000937972	-1.17705	FSM	RPP38
TCONS_00061601	0.0130513	-1.38375	NIC	NMT2
TCONS_00073886	0.0430964	-1.58238	NIC	MINDY3
TCONS_00071469	0.0482813	-Infinite	NNC	MINDY3
TCONS_00058832	0.0229498	-1.02329	FSM	PTER
TCONS_00070650	0.0222391	-Infinite	NIC	RSU1
TCONS_00074003	0.0420453	-Infinite	NNC	VIM
TCONS_00070987	0.0288471	2.02598	FSM	VIM
TCONS_00066717	4.26035e-07	-Infinite	FSM	CACNB2
TCONS_00073429	5.68913e-06	-Infinite	NIC	NSUN6
TCONS_00060381	2.38049e-06	-Infinite	NIC	NSUN6
TCONS_00066491	0.00652524	-1.42667	FSM	NEBL
TCONS_00068302	0.0140963	-1.31758	FSM	NEBL
TCONS_00059184	0.0331956	2.11566	NIC	COMMD3-BMI1
TCONS_00076763	9.54417e-06	-3.63193	NIC	COMMD3-BMI1
TCONS_00066581	3.5968e-06	Infinite	NIC	KIAA1217
TCONS_00067165	0.0352062	-2.44564	NIC	KIAA1217
TCONS_00057895	0.00109958	-1.27597	FSM	THNSL1
TCONS_00059585	0.00626865	-Infinite	NIC	ABI1
TCONS_00073804	0.0101143	Infinite	NIC	ABI1
TCONS_00068314	0.00181474	-Infinite	NIC	YME1L1
TCONS_00056724	0.00218781	1.30098	FSM	RAB18
TCONS_00072297	2.18033e-07	-Infinite	NNC	MPP7
TCONS_00070000	0.0209824	1.48751	NIC	MPP7
TCONS_00065761	0.0268307	-Infinite	NIC	WAC
TCONS_00070856	5.84677e-06	-2.45441	FSM	WAC
TCONS_00059191	0.000921178	2.88048	NIC	WAC
TCONS_00065918	0.000145869	-2.17615	NIC	SVIL
TCONS_00058372	3.99172e-07	-Infinite	FSM	SVIL
TCONS_00066253	0.00332165	-Infinite	FSM	SVIL
TCONS_00061555	0.000243952	-Infinite	FSM	ENSG00000289616
TCONS_00063873	0.00197679	1.14471	Others	KIF5B
TCONS_00065925	5.24138e-05	-Infinite	NNC	KIF5B
TCONS_00067930	0.0117668	-Infinite	Others	-
TCONS_00060645	0.000169493	4.10676	NNC	NRP1
TCONS_00066265	3.9529e-07	Infinite	NIC	NRP1
TCONS_00059094	0.000379305	Infinite	NIC	NRP1
TCONS_00070156	0.0413794	-Infinite	FSM	CUL2
TCONS_00058836	5.28872e-05	-2.7953	FSM	CREM
TCONS_00073224	0.00232328	-1.58396	NNC	ANKRD30A
TCONS_00071307	5.99558e-09	-Infinite	NNC	ANKRD30A
TCONS_00066440	0.0142448	1.05829	FSM	ZNF33A
TCONS_00073527	0.0129132	-Infinite	FSM	LINC00839
TCONS_00068355	0.0276317	1.24498	NIC	ZNF33B
TCONS_00062245	3.24131e-05	-Infinite	NNC	ZNF33B
TCONS_00072244	0.00355667	-Infinite	NNC	ZNF33B
TCONS_00066988	0.0162869	-1.02915	FSM	ZNF33B
TCONS_00073626	0.0113196	-Infinite	NNC	LINC01518
TCONS_00071141	0.0168549	-1.62623	NNC	HNRNPF
TCONS_00058583	0.0341158	2.33676	Others	HNRNPF
TCONS_00072895	0.0165196	-Infinite	NIC	HNRNPF
TCONS_00073814	0.00931143	2.44234	NNC	ZNF239
TCONS_00061562	0.00455511	2.73466	NNC	RASSF4
TCONS_00061323	0.0278913	-1.14951	NNC	ZFAND4
TCONS_00070087	0.0158477	-Infinite	NNC	WASHC2C
TCONS_00071549	0.00165724	2.61071	NNC	WASHC2C
TCONS_00057390	0.0222778	2.20478	FSM	AGAP4
TCONS_00061510	0.00392089	-1.40064	NNC	TIMM23
TCONS_00059997	3.5002e-09	-5.01012	FSM	NCOA4
TCONS_00076497	0.000116407	-1.77102	FSM	NCOA4
TCONS_00072247	2.21931e-09	-Infinite	NIC	NCOA4
TCONS_00076713	0.00285826	-Infinite	Others	ENSG00000285402
TCONS_00072472	7.07151e-05	-Infinite	FSM	ENSG00000289299
TCONS_00070015	0.0409546	Infinite	Others	ANXA8
TCONS_00063562	0.0147906	Infinite	NIC	ENSG00000254929
TCONS_00063255	1.26864e-06	-Infinite	NNC	SHLD2P3
TCONS_00076689	1.31757e-05	-Infinite	Others	ENSG00000276850
TCONS_00060045	0.0265828	1.14004	NIC	MAPK8
TCONS_00059099	0.00405915	1.46774	FSM	TMEM273
TCONS_00060895	0.00155517	-Infinite	NNC	OGDHL
TCONS_00059409	3.28922e-06	-Infinite	NNC	OGDHL
TCONS_00058098	0.00491403	-Infinite	FSM	OGDHL
TCONS_00076247	2.73392e-05	Infinite	NNC	PARG
TCONS_00067188	0.0412114	1.68174	FSM	TIMM23B
TCONS_00063258	0.0109866	2.00402	NIC	TIMM23B-AGAP6
TCONS_00056803	0.00790417	2.38434	FSM	AGAP6
TCONS_00061566	0.000184026	Infinite	NIC	WASHC2A
TCONS_00058930	0.00338241	1.70009	FSM	SGMS1
TCONS_00064419	0.0250308	-Infinite	NNC	SGMS1
TCONS_00076397	0.00258076	-Infinite	FSM	ASAH2B
TCONS_00057441	2.62902e-08	1.61189	FSM	A1CF
TCONS_00060486	0.00711712	-2.29075	FSM	ZWINT
TCONS_00067975	0.000677848	-Infinite	NNC	BICC1
TCONS_00070398	0.00668424	-1.07326	FSM	PHYHIPL
TCONS_00076635	0.00310011	-Infinite	NNC	RHOBTB1
TCONS_00076634	0.0314538	-Infinite	NNC	RHOBTB1
TCONS_00057468	0.0435877	-Infinite	NIC	JMJD1C
TCONS_00076148	0.0334425	-Infinite	NNC	DNAJC12
TCONS_00076149	0.00728594	1.49015	FSM	DNAJC12
TCONS_00063984	0.000315884	-Infinite	NNC	DNAJC12
TCONS_00071959	9.86617e-05	1.46322	NIC	SIRT1
TCONS_00076797	0.0025629	1.35202	NNC	HERC4
TCONS_00063090	2.68122e-07	2.37175	NIC	HERC4
TCONS_00062280	0.036982	Infinite	NNC	PBLD
TCONS_00057910	2.02671e-07	Infinite	FSM	HNRNPH3
TCONS_00058672	1.38275e-06	-5.13946	FSM	HNRNPH3
TCONS_00064091	0.000382001	1.3962	NNC	HNRNPH3
TCONS_00064092	0.00449885	2.22712	NIC	HNRNPH3
TCONS_00062711	2.63762e-05	-1.85725	NNC	RUFY2
TCONS_00077258	8.2605e-05	1.31727	NNC	DDX50
TCONS_00057915	0.00143877	-1.25715	FSM	VPS26A
TCONS_00076850	5.34227e-07	-Infinite	NNC	HKDC1
TCONS_00068000	0.00416596	1.68217	NNC	HKDC1
TCONS_00077105	0.000402599	-Infinite	NNC	HKDC1
TCONS_00065796	0.00145955	1.33441	FSM	HK1
TCONS_00065806	0.00825224	-1.65701	FSM	TSPAN15
TCONS_00071413	2.60428e-05	-Infinite	NIC	TSPAN15
TCONS_00070751	0.00441645	-1.44007	FSM	TSPAN15
TCONS_00058938	0.0262057	-Infinite	FSM	AIFM2
TCONS_00065946	1.93317e-05	7.13188	Others	AIFM2
TCONS_00076673	0.0171547	-1.35689	NNC	AIFM2
TCONS_00066525	0.00607555	-1.08286	FSM	TYSND1
TCONS_00058940	0.0479864	1.86538	FSM	TYSND1
TCONS_00071505	2.45462e-06	1.80676	NIC	TYSND1
TCONS_00057501	0.0291611	1.59895	FSM	SAR1A
TCONS_00075479	8.24297e-06	-1.38518	NIC	PPA1
TCONS_00062716	4.26897e-07	Infinite	NNC	LRRC20
TCONS_00074037	2.63591e-06	-Infinite	NIC	PALD1
TCONS_00074038	0.000631817	1.56717	NNC	PALD1
TCONS_00058941	4.43587e-07	Infinite	NIC	PCBD1
TCONS_00060609	0.00330051	-1.68746	FSM	UNC5B
TCONS_00075654	0.0109573	-1.4017	FSM	UNC5B-AS1
TCONS_00061326	0.0223861	-Infinite	FSM	ENSG00000289607
TCONS_00067759	1.03138e-06	Infinite	FSM	SLC29A3
TCONS_00070050	0.0171547	-1.44862	NIC	VSIR
TCONS_00070459	0.00549258	2.10123	FSM	VSIR
TCONS_00058124	3.65179e-06	-3.82349	FSM	PSAP
TCONS_00077131	1.22075e-08	-Infinite	NNC	PSAP
TCONS_00070682	0.015386	-3.93978	NNC	PSAP
TCONS_00070320	9.28157e-08	Infinite	NNC	PSAP
TCONS_00067610	0.0132781	1.31617	NIC	PSAP
TCONS_00065588	5.18736e-07	-Infinite	NNC	PSAP
TCONS_00072194	0.0325169	1.8619	NNC	PSAP
TCONS_00066870	2.57648e-09	-3.26603	NIC	PSAP
TCONS_00070902	3.07721e-05	-Infinite	NIC	PSAP
TCONS_00069249	0.0231126	Infinite	FSM	PSAP
TCONS_00059687	7.75354e-15	Infinite	NNC	PSAP
TCONS_00061233	0.0322788	-1.74094	FSM	ASCC1
TCONS_00077353	0.0240962	-Infinite	NNC	ANAPC16
TCONS_00056835	0.00142788	4.20992	FSM	DDIT4
TCONS_00059627	0.00825543	-Infinite	FSM	DDIT4
TCONS_00059228	0.000475502	2.34846	FSM	DDIT4
TCONS_00070180	0.000607251	-Infinite	NNC	MICU1
TCONS_00057928	0.0139621	-Infinite	FSM	OIT3
TCONS_00071876	0.00161124	Infinite	NIC	OIT3
TCONS_00058138	9.43772e-06	-Infinite	FSM	P4HA1
TCONS_00060985	7.06292e-05	4.4339	NNC	P4HA1
TCONS_00075870	0.0475338	4.95234	NNC	P4HA1
TCONS_00058414	0.014163	-1.38698	NNC	P4HA1
TCONS_00065952	0.0122166	-Infinite	Others	P4HA1
TCONS_00060904	0.00196541	2.18194	NIC	ANXA7
TCONS_00063628	0.000376822	-Infinite	NNC	ANXA7
TCONS_00076928	0.000414757	-1.4006	NNC	ANXA7
TCONS_00063632	0.0430684	2.02181	FSM	AGAP5
TCONS_00069744	4.94149e-05	3.21656	NIC	SEC24C
TCONS_00061153	3.52116e-08	-Infinite	NNC	SEC24C
TCONS_00075930	0.00060092	3.19822	NNC	ZSWIM8
TCONS_00072015	2.7237e-08	Infinite	FSM	ZSWIM8
TCONS_00060490	0.00176385	-Infinite	FSM	NDST2
TCONS_00065957	0.00111277	Infinite	NIC	CAMK2G
TCONS_00058144	0.0392061	-Infinite	FSM	AP3M1
TCONS_00067618	0.000658602	-Infinite	NIC	AP3M1
TCONS_00057932	0.000147116	-2.11477	FSM	ADK
TCONS_00076398	0.000558334	-2.55965	NIC	ADK
TCONS_00064131	0.00589474	1.19294	FSM	SAMD8
TCONS_00068619	0.0295316	1.32326	FSM	VDAC2
TCONS_00075483	0.00493886	-1.09326	FSM	COMTD1
TCONS_00060660	0.00696438	-1.20537	FSM	ZNF503
TCONS_00060613	0.0284312	-1.63344	FSM	ZNF503-AS2
TCONS_00070463	0.000153527	-Infinite	NNC	KCNMA1
TCONS_00070692	0.00858308	-Infinite	Others	-
TCONS_00066532	0.000386322	1.66708	FSM	DLG5
TCONS_00075370	0.00764905	-1.17271	NNC	DLG5
TCONS_00070352	0.000468767	-1.90277	NIC	DLG5
TCONS_00070274	8.02998e-07	-Infinite	FSM	ENSG00000204049
TCONS_00068033	0.0310841	1.85213	FSM	RPS24
TCONS_00072223	0.00392892	-Infinite	NIC	ZMIZ1
TCONS_00075989	5.67785e-06	1.12613	NNC	PPIF
TCONS_00057942	0.0138971	2.13796	FSM	TMEM254
TCONS_00059028	0.00544757	1.90422	NIC	TMEM254
TCONS_00058148	0.0230526	-Infinite	FSM	ANXA11
TCONS_00058150	0.000227159	Infinite	FSM	ANXA11
TCONS_00061538	0.0438486	-1.53446	NIC	ANXA11
TCONS_00067624	0.0327392	-4.33481	NNC	ANXA11
TCONS_00066796	0.0082086	-Infinite	NNC	ANXA11
TCONS_00069610	0.0385427	-1.38622	FSM	DYDC2
TCONS_00068686	0.0297844	-Infinite	FSM	PRXL2A
TCONS_00056902	0.00371944	1.88669	FSM	PRXL2A
TCONS_00077083	0.0307658	-Infinite	Others	-
TCONS_00072121	0.0406893	2.32224	FSM	CCSER2
TCONS_00061621	0.000700941	-Infinite	NIC	WAPL
TCONS_00077108	0.0152774	-1.35754	NNC	SHLD2
TCONS_00077173	0.0126972	Infinite	NIC	SHLD2
TCONS_00076327	8.85229e-05	-1.07865	Others	SHLD2
TCONS_00060769	1.70641e-06	-Infinite	NNC	SHLD2
TCONS_00075954	0.0148846	1.26052	FSM	NUTM2A
TCONS_00059703	0.0115045	1.63946	FSM	NUTM2A-AS1
TCONS_00071629	0.00277686	-Infinite	FSM	NUTM2A-AS1
TCONS_00061622	0.00249937	-1.07485	FSM	NUTM2A-AS1
TCONS_00066605	5.45014e-06	-Infinite	NIC	MINPP1
TCONS_00077174	0.001135	-Infinite	FSM	MINPP1
TCONS_00070472	0.0078662	1.20773	FSM	ATAD1
TCONS_00071510	0.00380942	-Infinite	NIC	ATAD1
TCONS_00069296	0.0190375	-1.43967	FSM	ACTA2
TCONS_00059814	0.0363522	-3.97386	FSM	FAS
TCONS_00058175	0.0147088	-2.60769	FSM	LIPA
TCONS_00075774	0.0207685	-1.12781	NNC	LIPA
TCONS_00058176	0.043389	-1.11124	NNC	LIPA
TCONS_00059481	0.0127595	-Infinite	NNC	PANK1
TCONS_00063676	1.43614e-05	-Infinite	NNC	PANK1
TCONS_00068972	0.0449748	3.67421	FSM	RPP30
TCONS_00068067	0.00159828	-1.49693	NNC	RPP30
TCONS_00065825	0.0029361	-Infinite	FSM	PCGF5
TCONS_00064795	0.0214986	-Infinite	Others	TNKS2
TCONS_00059641	0.00012478	-1.56527	NNC	MARCHF5
TCONS_00060242	0.0382018	-1.26393	FSM	IDE
TCONS_00068461	7.14526e-07	-Infinite	NNC	IDE
TCONS_00061821	0.00798503	1.70018	Others	HHEX
TCONS_00072255	2.00229e-08	-Infinite	NIC	MYOF
TCONS_00072256	1.37888e-05	-Infinite	NIC	MYOF
TCONS_00073047	0.0105946	1.50254	NIC	MYOF
TCONS_00057628	0.000210719	-Infinite	NNC	RBP4
TCONS_00071587	2.08054e-05	1.69693	FSM	HELLS
TCONS_00060203	2.68615e-12	-2.44859	NNC	ENSG00000276490
TCONS_00063820	0.000338214	-Infinite	Others	CYP2C18
TCONS_00056988	0.0103623	-Infinite	FSM	CYP2C9
TCONS_00076646	4.42361e-05	-Infinite	Others	-
TCONS_00072911	0.0476035	-Infinite	NIC	PDLIM1
TCONS_00066354	0.0225929	-Infinite	NIC	SORBS1
TCONS_00063927	8.715e-08	-Infinite	NIC	SORBS1
TCONS_00062319	0.000443535	-Infinite	NNC	SORBS1
TCONS_00058196	0.010898	-1.77694	NIC	ALDH18A1
TCONS_00071635	0.00916883	-1.79649	NIC	ALDH18A1
TCONS_00070604	0.000672507	2.37175	NIC	ENTPD1
TCONS_00068083	0.00256678	1.17039	FSM	CCNJ
TCONS_00068086	0.011825	-Infinite	NIC	ZNF518A
TCONS_00061580	0.0012552	-Infinite	FSM	ZNF518A
TCONS_00076723	0.00355104	-Infinite	NNC	PIK3AP1
TCONS_00070911	9.70139e-09	Infinite	NIC	PIK3AP1
TCONS_00067242	0.000294159	-Infinite	NIC	LCOR
TCONS_00058535	0.0172373	-Infinite	FSM	LCOR
TCONS_00066755	0.00375143	-Infinite	FSM	LCOR
TCONS_00072866	0.0379645	Infinite	FSM	LCOR
TCONS_00067642	2.0072e-13	Infinite	NIC	RRP12
TCONS_00058801	0.0123892	Infinite	FSM	RRP12
TCONS_00065833	0.0292798	-Infinite	FSM	PGAM1
TCONS_00077056	0.000740106	Infinite	NIC	PGAM1
TCONS_00066851	0.00301728	1.62223	NIC	ZDHHC16
TCONS_00058201	1.50527e-06	-1.88629	FSM	MMS19
TCONS_00063133	0.000537282	1.2045	Others	MMS19
TCONS_00067531	0.000403421	Infinite	NNC	ZFYVE27
TCONS_00063373	0.00974202	1.15749	NNC	R3HCC1L
TCONS_00063135	0.039295	Infinite	NNC	ENSG00000289758
TCONS_00057729	0.000330252	-Infinite	FSM	GOT1
TCONS_00068101	4.31919e-11	-Infinite	FSM	NKX2-3
TCONS_00075911	0.0371953	1.4444	NNC	ENTPD7
TCONS_00070204	5.54822e-07	1.14518	NIC	ENSG00000285932
TCONS_00059042	8.89706e-07	-Infinite	FSM	ABCC2
TCONS_00057983	0.000673837	1.17063	FSM	SCD
TCONS_00057745	5.45433e-06	-Infinite	FSM	NDUFB8
TCONS_00071945	0.0303731	-1.1515	FSM	NDUFB8
TCONS_00065842	0.00433496	1.0474	FSM	SLF2
TCONS_00072075	0.0415528	1.59716	NNC	MRPL43
TCONS_00067126	0.00692489	1.13283	FSM	MRPL43
TCONS_00076698	0.0237107	1.44602	NIC	LZTS2
TCONS_00072764	0.000465895	1.69364	NNC	LZTS2
TCONS_00060451	0.00985077	-1.97867	FSM	LZTS2
TCONS_00067537	0.00447638	Infinite	NIC	SFXN3
TCONS_00073281	0.0380411	1.88752	FSM	POLL
TCONS_00071589	0.00330121	Infinite	NIC	DPCD
TCONS_00071828	0.00990628	2.84409	Others	FBXW4
TCONS_00060322	0.0298117	-1.51662	FSM	FBXW4
TCONS_00058210	5.08639e-06	1.61719	NIC	FBXW4
TCONS_00060325	0.0282948	2.34764	FSM	OGA
TCONS_00072701	7.79272e-09	2.11635	NNC	OGA
TCONS_00067834	0.000237777	4.84382	FSM	ARMH3
TCONS_00072798	7.4108e-05	-Infinite	NIC	ARMH3
TCONS_00068510	0.00170017	-2.02171	FSM	LDB1
TCONS_00076699	0.00631338	1.37113	NNC	PPRC1
TCONS_00065849	0.0100545	-Infinite	NNC	NOLC1
TCONS_00058542	0.000394182	Infinite	NIC	NOLC1
TCONS_00077114	0.0092636	-Infinite	NIC	GBF1
TCONS_00070877	0.000629953	1.49888	FSM	TRIM8
TCONS_00060820	8.16517e-05	-Infinite	NIC	SFXN2
TCONS_00060957	0.0285631	-Infinite	NIC	SFXN2
TCONS_00057996	0.0438486	1.21286	FSM	SFXN2
TCONS_00076122	0.00252222	3.23957	FSM	BORCS7
TCONS_00058633	1.31139e-06	-Infinite	FSM	NT5C2
TCONS_00067713	0.0016133	2.11252	NIC	NT5C2
TCONS_00077486	0.000922988	-Infinite	NIC	PCGF6
TCONS_00067714	4.24544e-09	Infinite	FSM	ATP5MK
TCONS_00060741	0.020339	2.136	FSM	ATP5MK
TCONS_00060171	0.0336436	-1.41613	FSM	CALHM2
TCONS_00072702	0.0361078	Infinite	NIC	CALHM2
TCONS_00061093	1.16798e-08	Infinite	NIC	NEURL1
TCONS_00068517	0.0206311	-Infinite	NIC	SH3PXD2A
TCONS_00076123	7.94813e-10	-Infinite	Others	SH3PXD2A
TCONS_00070210	0.00528214	-Infinite	NNC	SH3PXD2A
TCONS_00058809	0.026592	2.78299	FSM	XPNPEP1
TCONS_00066886	1.15367e-06	-Infinite	NIC	XPNPEP1
TCONS_00076649	0.0354927	-Infinite	NIC	XPNPEP1
TCONS_00059828	0.0062237	-1.50858	FSM	MXI1
TCONS_00059051	5.87544e-07	-Infinite	NIC	MXI1
TCONS_00061006	0.045004	-1.69484	NIC	SMNDC1
TCONS_00068167	0.000809363	-Infinite	NIC	DUSP5
TCONS_00058552	0.000874951	1.32185	FSM	PDCD4
TCONS_00072230	0.0434272	-1.96249	NIC	MIR4680
TCONS_00064835	7.08877e-05	1.63552	Others	PDCD4
TCONS_00059303	1.25697e-05	Infinite	Others	MIR4680
TCONS_00064608	0.00143876	-Infinite	FSM	BBIP1
TCONS_00067266	0.0282499	-Infinite	NNC	ACSL5
TCONS_00065868	0.000146315	-Infinite	NNC	ACSL5
TCONS_00071163	0.00595702	1.27148	FSM	ZDHHC6
TCONS_00065566	2.8879e-09	-Infinite	FSM	VTI1A
TCONS_00057777	0.032723	-Infinite	NNC	ENSG00000285676
TCONS_00077068	0.00211458	-Infinite	NNC	HABP2
TCONS_00058010	0.0128834	1.79433	FSM	HABP2
TCONS_00061270	0.00241435	-Infinite	FSM	CASP7
TCONS_00075936	0.0340443	-Infinite	NIC	CASP7
TCONS_00067665	0.000403581	-Infinite	FSM	CCDC186
TCONS_00057785	0.00546184	Infinite	FSM	CCDC186
TCONS_00072498	8.82395e-07	-Infinite	NNC	VWA2
TCONS_00071167	0.0235338	-2.68711	FSM	AFAP1L2
TCONS_00071166	0.000542625	Infinite	NNC	AFAP1L2
TCONS_00072539	2.62191e-13	Infinite	NNC	AFAP1L2
TCONS_00058811	0.0201323	-Infinite	NIC	ABLIM1
TCONS_00068541	0.00971792	1.82379	NIC	ABLIM1
TCONS_00064240	0.0112944	-Infinite	FSM	FHIP2A
TCONS_00069798	0.0040706	1.23523	FSM	TRUB1
TCONS_00074955	0.00131248	2.02963	FSM	SLC18A2
TCONS_00061635	0.025628	-Infinite	NIC	PDZD8
TCONS_00068548	0.0130611	-2.07453	FSM	RAB11FIP2
TCONS_00072317	1.18069e-06	2.95212	NNC	FAM204A
TCONS_00060687	0.0308062	-Infinite	FSM	CACUL1
TCONS_00069675	7.14547e-05	1.6273	NNC	EIF3A
TCONS_00063743	0.0092126	-Infinite	NNC	EIF3A
TCONS_00063948	0.0298435	-Infinite	Others	ENSG00000222588
TCONS_00057809	0.000276745	1.45295	NIC	SFXN4
TCONS_00058890	0.0018601	1.18841	FSM	GRK5
TCONS_00060515	0.0159329	-Infinite	FSM	TIAL1
TCONS_00065878	0.00922745	-Infinite	NIC	SEC23IP
TCONS_00059064	0.00575476	1.51477	FSM	SEC23IP
TCONS_00073768	0.000405664	1.05611	NNC	WDR11
TCONS_00074496	0.00145194	-Infinite	NIC	WDR11
TCONS_00067429	0.00249309	1.28601	FSM	ATE1
TCONS_00067040	0.00827038	-Infinite	NNC	NSMCE4A
TCONS_00077309	0.0073795	-1.13494	NIC	TACC2
TCONS_00068216	7.69968e-05	-Infinite	NNC	PLEKHA1
TCONS_00073772	0.00312346	-Infinite	NNC	PLEKHA1
TCONS_00066672	0.000688793	-Infinite	FSM	DMBT1
TCONS_00068222	0.0307125	-Infinite	FSM	PSTK
TCONS_00077039	0.0338977	-Infinite	NIC	IKZF5
TCONS_00059873	0.00512323	2.70147	NIC	IKZF5
TCONS_00067675	1.24072e-10	Infinite	NNC	CPXM2
TCONS_00067676	0.019948	-Infinite	NNC	CPXM2
TCONS_00059791	0.00185991	-Infinite	FSM	CHST15
TCONS_00059875	0.00806687	2.32685	NIC	OAT
TCONS_00076729	0.000189965	3.41853	NNC	ENSG00000258539
TCONS_00068227	3.68888e-06	1.42213	Others	ZRANB1
TCONS_00073068	0.000461228	-2.87458	NIC	CTBP2
TCONS_00067849	0.0460229	1.81127	FSM	CTBP2
TCONS_00068583	0.0199285	-3.40779	NNC	UROS
TCONS_00077218	0.0422067	-Infinite	NNC	BCCIP
TCONS_00074581	0.00765838	1.5205	NNC	DHX32
TCONS_00068586	0.027545	-Infinite	NNC	DHX32
TCONS_00068235	4.30813e-06	-Infinite	NIC	DOCK1
TCONS_00063440	0.000368592	-Infinite	NIC	DOCK1
TCONS_00076746	0.0290164	-Infinite	NNC	PTPRE
TCONS_00057134	0.020029	1.47645	FSM	MGMT
TCONS_00061314	0.0248371	-2.29958	NNC	MGMT
TCONS_00058026	0.0138662	1.94493	FSM	GLRX3
TCONS_00075427	0.0164778	-Infinite	NIC	GLRX3
TCONS_00068245	0.0205433	1.80957	Others	ENSG00000277959
TCONS_00072679	0.0385378	2.10887	NNC	LRRC27
TCONS_00066779	0.0390721	-1.0386	FSM	PWWP2B
TCONS_00066967	0.0290887	3.94283	NNC	PWWP2B
TCONS_00073848	0.0337534	-Infinite	FSM	ADAM8
TCONS_00060592	0.0313794	-1.52809	NNC	TUBGCP2
TCONS_00062838	0.0234238	2.49687	Others	TUBGCP2
TCONS_00060468	0.000192568	-Infinite	NNC	ZNF511-PRAP1
TCONS_00057148	4.0377e-05	Infinite	FSM	PRAP1
TCONS_00057149	4.68591e-05	-Infinite	FSM	PRAP1
TCONS_00060635	0.00254459	Infinite	NNC	ZNF511-PRAP1
TCONS_00076414	0.00706018	-Infinite	NNC	ECHS1
TCONS_00058983	0.0389296	Infinite	NNC	ECHS1
TCONS_00076308	0.0036055	-Infinite	NNC	ECHS1
TCONS_00076168	4.26587e-05	-1.36568	NIC	ECHS1
TCONS_00060777	0.00957963	-1.96662	FSM	PAOX
TCONS_00057153	9.83293e-05	-Infinite	FSM	MTG1
TCONS_00061878	0.0360755	Infinite	NIC	CYP2E1
TCONS_00061318	0.0380775	Infinite	NNC	CYP2E1
TCONS_00057173	0.0204394	Infinite	FSM	CYP2E1
TCONS_00083988	0.000178005	-2.35513	FSM	RIC8A
TCONS_00079715	0.0371831	1.12208	FSM	SIRT3
TCONS_00086326	0.00525221	2.02375	NIC	SIRT3
TCONS_00091711	0.0140724	-Infinite	FSM	PSMD13
TCONS_00081756	0.00946877	Infinite	NNC	PGGHG
TCONS_00084803	0.0170366	-Infinite	NNC	PGGHG
TCONS_00093849	9.40602e-05	Infinite	NNC	PGGHG
TCONS_00088523	0.000958832	-6.13217	NIC	PKP3
TCONS_00088364	7.28226e-07	-1.34192	FSM	PKP3
TCONS_00078299	8.99165e-05	-Infinite	Others	SIGIRR
TCONS_00079718	0.0026468	Infinite	NIC	SIGIRR
TCONS_00092921	3.14492e-05	1.51148	Others	PTDSS2
TCONS_00086875	0.000842319	3.20723	FSM	PTDSS2
TCONS_00082198	0.0112009	-1.98576	NIC	RNH1
TCONS_00094628	4.38134e-07	-Infinite	NIC	RNH1
TCONS_00090915	0.00166509	-Infinite	NIC	RNH1
TCONS_00079281	1.36115e-07	Infinite	FSM	RNH1
TCONS_00094629	7.66756e-12	-Infinite	NNC	RNH1
TCONS_00080235	0.000598744	Infinite	FSM	RNH1
TCONS_00080458	0.0269976	1.12052	FSM	RNH1
TCONS_00077552	0.004695	-Infinite	FSM	RASSF7
TCONS_00082772	0.00180553	-1.75588	NIC	PHRF1
TCONS_00091729	0.00397321	-Infinite	NIC	PHRF1
TCONS_00078307	0.0496818	Infinite	FSM	IRF7
TCONS_00078312	0.0013648	-Infinite	FSM	IRF7
TCONS_00098206	0.0044674	-Infinite	FSM	IRF7
TCONS_00102022	2.09051e-05	-2.78964	FSM	TMEM80
TCONS_00080113	0.0239621	1.87965	FSM	EPS8L2
TCONS_00089768	0.0259585	-Infinite	NIC	EPS8L2
TCONS_00089369	0.00619942	-Infinite	NIC	EPS8L2
TCONS_00099826	0.0047278	1.08336	Others	EPS8L2
TCONS_00096783	0.0364145	-Infinite	NNC	TALDO1
TCONS_00092329	0.000554263	2.33241	NIC	SLC25A22
TCONS_00080463	0.0244789	-2.09794	FSM	SLC25A22
TCONS_00098397	0.040067	-Infinite	NIC	SLC25A22
TCONS_00097286	0.0182905	1.05841	NNC	PIDD1
TCONS_00089769	0.0238097	1.62335	NNC	PNPLA2
TCONS_00091466	0.00582332	-1.43064	FSM	PNPLA2
TCONS_00099158	0.0138662	1.58564	FSM	ENSG00000255108
TCONS_00089378	0.00263332	-Infinite	NIC	CRACR2B
TCONS_00091746	0.00560299	-Infinite	NNC	CD151
TCONS_00081985	0.0252005	-2.5055	FSM	TSPAN4
TCONS_00096983	3.66816e-05	-Infinite	NIC	TSPAN4
TCONS_00091747	0.0258812	-Infinite	NIC	TSPAN4
TCONS_00099243	0.0353261	-Infinite	FSM	TSPAN4
TCONS_00079289	0.0175089	-Infinite	FSM	CHID1
TCONS_00079884	0.0147876	-Infinite	FSM	AP2A2
TCONS_00091755	0.00243682	-Infinite	NIC	BRSK2
TCONS_00092342	0.000161122	-1.58152	FSM	DUSP8
TCONS_00103007	0.00811319	-Infinite	Others	-
TCONS_00098207	5.75593e-13	-Infinite	NNC	ENSG00000250644
TCONS_00099723	0.000125117	-Infinite	Others	-
TCONS_00089772	1.49777e-11	-Infinite	FSM	LSP1
TCONS_00092892	0.0031092	-Infinite	NIC	LSP1
TCONS_00078345	0.00398208	-Infinite	FSM	ENSG00000284779
TCONS_00090382	0.000243404	-Infinite	NIC	INS-IGF2
TCONS_00099361	0.0117066	-1.59222	NNC	INS-IGF2
TCONS_00081097	0.0293575	Infinite	FSM	IGF2
TCONS_00101151	0.026446	-1.54053	NIC	TH
TCONS_00088861	0.000786823	-1.2591	FSM	ASCL2
TCONS_00077584	0.00111551	-1.13564	FSM	CD81
TCONS_00091759	2.28487e-06	-1.86022	NNC	CD81
TCONS_00077585	6.06172e-09	1.93603	FSM	CD81
TCONS_00101670	1.52003e-05	3.79275	NNC	CD81
TCONS_00084183	0.0184588	-1.28262	FSM	KCNQ1
TCONS_00079585	9.13301e-07	-Infinite	NNC	SLC22A18
TCONS_00079001	0.0123641	-3.98644	FSM	SLC22A18
TCONS_00102505	0.0188756	1.67346	NIC	SLC22A18
TCONS_00086885	0.0337887	1.94367	FSM	SLC22A18
TCONS_00097955	0.021082	-Infinite	NIC	NAP1L4
TCONS_00082728	0.00835575	Infinite	NIC	NAP1L4
TCONS_00081597	0.00372323	-Infinite	FSM	NAP1L4
TCONS_00092353	0.000464744	-Infinite	NIC	NAP1L4
TCONS_00096484	9.10088e-10	1.62727	NIC	NAP1L4
TCONS_00098117	0.00153737	-Infinite	NIC	NAP1L4
TCONS_00080473	0.0217119	-Infinite	FSM	CARS1
TCONS_00080241	0.0332895	-Infinite	NIC	CARS1
TCONS_00083415	0.0121653	-2.74809	FSM	PGAP2
TCONS_00079587	0.000264056	-Infinite	NIC	PGAP2
TCONS_00080364	0.00434953	-Infinite	FSM	PGAP2
TCONS_00080600	0.0111295	-Infinite	FSM	STIM1
TCONS_00088868	0.0148613	1.11559	FSM	TRIM68
TCONS_00094646	0.00959977	-Infinite	NIC	TRIM5
TCONS_00082487	0.0396647	1.48884	FSM	TRIM22
TCONS_00079306	0.00436102	-Infinite	FSM	FHIP1B
TCONS_00085838	0.00648626	Infinite	NNC	FHIP1B
TCONS_00078368	0.000167212	Infinite	FSM	FHIP1B
TCONS_00090934	0.00704501	-Infinite	NNC	FHIP1B
TCONS_00081407	0.00967285	-1.98553	NNC	SMPD1
TCONS_00078385	0.0128411	Infinite	Others	HPX
TCONS_00095104	0.0311766	-Infinite	FSM	TRIM3
TCONS_00098011	1.22461e-05	-Infinite	NNC	ARFIP2
TCONS_00083071	0.00552436	-2.08451	NIC	ARFIP2
TCONS_00091524	0.00786895	-Infinite	FSM	ARFIP2
TCONS_00096522	0.0319734	-1.84529	FSM	ILK
TCONS_00089006	1.10712e-05	Infinite	NIC	ILK
TCONS_00086351	0.000689465	-Infinite	NIC	ENSG00000285338
TCONS_00081121	0.000189944	-1.44218	Others	ENSG00000285338
TCONS_00082589	0.000247388	-Infinite	FSM	TPP1
TCONS_00089569	0.00393456	2.18877	NNC	ENSG00000283415
TCONS_00091791	0.0132765	1.69816	FSM	ZNF215
TCONS_00081861	0.0402973	-Infinite	NIC	PPFIBP2
TCONS_00089009	0.00175916	-1.58093	NIC	PPFIBP2
TCONS_00100515	0.041221	1.01909	NNC	PPFIBP2
TCONS_00089570	0.0159693	-2.94588	FSM	CYB5R2
TCONS_00084989	0.0377877	Infinite	NNC	RIC3
TCONS_00081991	7.98758e-05	3.17236	FSM	RPL27A
TCONS_00089201	0.0258337	-Infinite	NIC	DENND2B
TCONS_00097747	0.0152888	-1.21424	NIC	DENND2B
TCONS_00092895	0.000687342	Infinite	NNC	AKIP1
TCONS_00097992	0.00362894	Infinite	NNC	AKIP1
TCONS_00091321	2.0342e-08	Infinite	NIC	TMEM9B
TCONS_00096153	0.000864556	-1.62573	NIC	SCUBE2
TCONS_00087252	0.0111384	-2.6484	FSM	TMEM41B
TCONS_00080366	0.00128305	-Infinite	FSM	ZNF143
TCONS_00083213	2.06639e-08	-Infinite	FSM	WEE1
TCONS_00089011	0.00201821	-Infinite	FSM	SWAP70
TCONS_00077620	0.0496077	1.95215	FSM	ADM
TCONS_00091801	0.0246376	2.7171	FSM	ADM
TCONS_00099376	0.00481716	-Infinite	NNC	IRAG1
TCONS_00087852	0.0442393	-Infinite	Others	CTR9
TCONS_00079342	2.33226e-06	-Infinite	FSM	EIF4G2
TCONS_00083884	0.0335344	Infinite	NIC	EIF4G2
TCONS_00079346	0.00945849	1.74427	FSM	EIF4G2
TCONS_00092400	0.00304816	1.30875	Others	EIF4G2
TCONS_00088889	5.8272e-05	-1.63853	FSM	ZBED5
TCONS_00091327	9.19958e-06	1.26411	FSM	ZBED5
TCONS_00080495	0.0263177	-Infinite	NNC	GALNT18
TCONS_00089223	0.0444312	-Infinite	NIC	GALNT18
TCONS_00089224	0.0284309	-Infinite	NNC	GALNT18
TCONS_00080713	6.51407e-06	-Infinite	FSM	DKK3
TCONS_00102797	0.0213994	-Infinite	NIC	MICAL2
TCONS_00096815	0.0211752	2.04928	NIC	MICAL2
TCONS_00090735	0.00639337	-Infinite	FSM	MICAL2
TCONS_00080607	0.00668424	-2.08815	FSM	PARVA
TCONS_00084262	0.00343174	-Infinite	NIC	TEAD1
TCONS_00099167	0.00146828	-Infinite	FSM	LINC00958
TCONS_00081357	0.0012124	-Infinite	FSM	BMAL1
TCONS_00081382	0.0300913	-2.32939	FSM	COPB1
TCONS_00102528	1.54688e-06	Infinite	NNC	COPB1
TCONS_00086370	0.00672007	-1.8889	NNC	PSMA1
TCONS_00102730	0.000523728	-Infinite	NNC	CALCB
TCONS_00091813	0.0201324	-2.15345	FSM	C11orf58
TCONS_00078444	0.00794742	2.16378	FSM	RPS13
TCONS_00092416	0.0108921	Infinite	NIC	SNORD14A
TCONS_00082882	0.00962767	2.90802	FSM	RPS13
TCONS_00084670	0.000416633	-Infinite	Others	PIK3C2A
TCONS_00090746	0.00849791	-Infinite	NIC	NUCB2
TCONS_00095316	8.67372e-05	1.47326	NIC	NUCB2
TCONS_00079355	0.00185991	-Infinite	FSM	SERGEF
TCONS_00103293	4.12621e-05	-Infinite	NIC	SERGEF
TCONS_00100171	0.0113218	-Infinite	NNC	SAAL1
TCONS_00094666	0.0457883	2.54522	FSM	SAAL1
TCONS_00078450	0.000180926	-1.83018	FSM	SAA4
TCONS_00078451	0.00653446	-1.3966	Others	SAA2-SAA4
TCONS_00077672	0.0205433	1.16474	FSM	SAA1
TCONS_00082080	0.000466054	-Infinite	NIC	HPS5
TCONS_00095737	0.0082086	-Infinite	NIC	GTF2H1
TCONS_00088390	5.10589e-05	-4.86258	FSM	LDHA
TCONS_00087854	0.00272215	-4.98236	FSM	LDHA
TCONS_00077684	0.0104415	2.8095	FSM	LDHA
TCONS_00078459	6.78917e-09	-Infinite	FSM	TSG101
TCONS_00095244	0.000602325	-1.19842	NNC	TSG101
TCONS_00101882	9.49204e-09	-Infinite	NIC	TSG101
TCONS_00082081	2.48119e-05	-3.00129	NIC	TSG101
TCONS_00090524	0.0104711	-Infinite	NNC	ZDHHC13
TCONS_00091530	0.020029	-2.60682	FSM	E2F8
TCONS_00080858	1.66443e-06	-Infinite	NNC	NAV2
TCONS_00086630	0.0047766	1.04138	FSM	HTATIP2
TCONS_00088451	0.0212859	-Infinite	FSM	KIF18A
TCONS_00098412	0.0126356	-2.65788	NNC	IMMP1L
TCONS_00083822	0.00155151	3.00843	FSM	RCN1
TCONS_00077725	0.0103084	3.16458	FSM	RCN1
TCONS_00095577	0.00363319	-Infinite	FSM	WT1
TCONS_00094975	5.95195e-08	Infinite	FSM	WT1
TCONS_00088454	0.00948149	-Infinite	FSM	WT1
TCONS_00096264	0.0306627	-1.55269	FSM	WT1-AS
TCONS_00082935	0.000414063	-2.16286	FSM	EIF3M
TCONS_00095931	0.00985077	-1.13804	NIC	EIF3M
TCONS_00083705	4.50063e-05	-Infinite	FSM	DEPDC7
TCONS_00085227	8.92446e-06	Infinite	Others	DEPDC7
TCONS_00078475	0.000307646	-Infinite	NNC	CSTF3
TCONS_00078478	0.002144	1.52497	FSM	CD59
TCONS_00080265	0.0211772	1.70191	FSM	CD59
TCONS_00082084	0.014322	2.01666	FSM	FBXO3
TCONS_00080879	0.000649557	2.41181	FSM	NAT10
TCONS_00087906	0.0448951	-Infinite	NNC	CAT
TCONS_00091346	1.88306e-06	-Infinite	FSM	ELF5
TCONS_00096376	0.00438898	2.43741	NIC	APIP
TCONS_00095743	0.0244006	-Infinite	NNC	PDHX
TCONS_00091127	5.44539e-05	-Infinite	NIC	CD44
TCONS_00090760	8.8588e-05	1.47285	NIC	CD44
TCONS_00091854	0.00329292	-Infinite	NIC	CD44
TCONS_00078489	5.98908e-06	-Infinite	FSM	SLC1A2
TCONS_00086743	1.2183e-09	-Infinite	NNC	SLC1A2
TCONS_00091859	0.000166315	2.46161	FSM	LDLRAD3
TCONS_00098044	4.21252e-07	-Infinite	NIC	PRR5L
TCONS_00097921	0.000871614	-Infinite	NNC	PRR5L
TCONS_00098798	3.65005e-06	-Infinite	Others	-
TCONS_00095117	0.0465787	-1.74087	FSM	LRRC4C
TCONS_00079053	3.47132e-05	Infinite	FSM	API5
TCONS_00095325	0.0381959	-Infinite	FSM	TTC17
TCONS_00080145	0.00512249	2.86839	NIC	TTC17
TCONS_00103079	0.000249689	-Infinite	NNC	TTC17
TCONS_00077771	0.000725384	-1.65017	FSM	HSD17B12
TCONS_00086816	0.00120251	2.87229	FSM	CD82
TCONS_00089896	0.0409526	-1.89528	FSM	TSPAN18
TCONS_00092442	0.000500151	-Infinite	FSM	TP53I11
TCONS_00102700	0.000192678	-Infinite	Others	-
TCONS_00083824	0.0371953	-1.90178	FSM	CRY2
TCONS_00080152	0.0122268	Infinite	FSM	CRY2
TCONS_00102343	0.0176029	-2.95968	NIC	PEX16
TCONS_00089061	8.02754e-06	-Infinite	FSM	LARGE2
TCONS_00097698	0.00325459	-Infinite	NIC	DGKZ
TCONS_00082498	7.26463e-06	-Infinite	FSM	DGKZ
TCONS_00093880	0.000308884	2.06309	NNC	DGKZ
TCONS_00083008	0.0023526	5.21042	NIC	MDK
TCONS_00101043	0.000204193	-Infinite	FSM	MDK
TCONS_00096377	0.0331483	-Infinite	NIC	AMBRA1
TCONS_00082887	1.68757e-12	Infinite	NIC	AMBRA1
TCONS_00079069	0.0209592	-1.37159	NIC	ATG13
TCONS_00096786	0.00707393	-1.49198	NIC	ATG13
TCONS_00089603	0.033944	-Infinite	NNC	ARHGAP1
TCONS_00089245	0.0267887	-1.55994	NIC	ARHGAP1
TCONS_00101426	0.00212153	-Infinite	Others	F2
TCONS_00092457	0.00688466	-Infinite	NIC	CKAP5
TCONS_00088557	0.000575711	-1.94303	FSM	CSTPP1
TCONS_00088556	0.0198221	-2.54558	FSM	CSTPP1
TCONS_00080899	0.000325318	-1.18498	FSM	CSTPP1
TCONS_00089789	0.0414777	-Infinite	NNC	CSTPP1
TCONS_00091916	0.0114209	Infinite	NIC	CSTPP1
TCONS_00079378	0.00484856	-5.61704	FSM	ARFGAP2
TCONS_00096381	2.09663e-05	1.64636	NIC	ARFGAP2
TCONS_00082314	0.00013777	-Infinite	NIC	ARFGAP2
TCONS_00083250	3.00534e-07	-2.02119	NIC	ARFGAP2
TCONS_00083083	1.48704e-06	-Infinite	NIC	PACSIN3
TCONS_00082966	0.00322122	-Infinite	NNC	ACP2
TCONS_00082259	0.00152985	-4.33817	FSM	NR1H3
TCONS_00077807	0.0328616	-Infinite	FSM	NR1H3
[truncated: 10,190 more rows]
