# Supplementary material for: Long-read transcriptome landscapes of primary and metastatic liver cancers at transcript resolution
Source: Biomark Res. 2024 Jan 8;12:4. doi: 10.1186/s40364-023-00554-w (PMC10773130; doi:10.1186/s40364-023-00554-w)
Supplement: Supplementary file 6 — Supplementary Material 6 [file 40364_2023_554_MOESM6_ESM.xlsx]

## Sheet: DL_novel
transcript	type	symbol
TCONS_00012555	NIC	SKI
TCONS_00002315	NNC	RER1
TCONS_00011808	NNC	RER1
TCONS_00002318	NNC	TNFRSF14
TCONS_00017844	NNC	TNFRSF14
TCONS_00010716	NIC	TNFRSF14
TCONS_00008394	NIC	TNFRSF14
TCONS_00002319	NIC	TNFRSF14
TCONS_00014274	NIC	TNFRSF14
TCONS_00019243	NIC	TNFRSF14
TCONS_00014953	NNC	ESPN
TCONS_00013055	NIC	ESPN
TCONS_00014011	NIC	ESPN
TCONS_00005412	NIC	ESPN
TCONS_00002326	NIC	ESPN
TCONS_00007072	NIC	ZBTB48
TCONS_00011217	NIC	ZBTB48
TCONS_00010213	NNC	ZBTB48
TCONS_00013537	NIC	KIF1B
TCONS_00011810	NIC	PEX14
TCONS_00005422	NNC	FBXO6
TCONS_00012561	NNC	PLOD1
TCONS_00007076	NIC	PLOD1
TCONS_00010064	NIC	PLOD1
TCONS_00008399	NIC	MFN2
TCONS_00010216	NNC	MFN2
TCONS_00007079	NNC	MFN2
TCONS_00010725	NIC	SLC25A34
TCONS_00012566	NIC	SPEN
TCONS_00007474	NNC	ARHGEF10L
TCONS_00006454	NNC	ARHGEF10L
TCONS_00012296	NNC	ARHGEF10L
TCONS_00013549	NNC	ARHGEF10L
TCONS_00008426	NNC	ARHGEF10L
TCONS_00002434	NNC	ARHGEF10L
TCONS_00007090	NNC	ARHGEF10L
TCONS_00009005	NNC	ARHGEF10L
TCONS_00010991	NNC	ARHGEF10L
TCONS_00008427	NIC	ARHGEF10L
TCONS_00015624	NNC	ARHGEF10L
TCONS_00017921	NNC	ARHGEF10L
TCONS_00008429	NNC	ARHGEF10L
TCONS_00016030	NNC	ARHGEF10L
TCONS_00017025	NNC	ARHGEF10L
TCONS_00011224	NNC	ARHGEF10L
TCONS_00009011	NNC	ARHGEF10L
TCONS_00002435	NNC	ARHGEF10L
TCONS_00017928	NNC	ARHGEF10L
TCONS_00017029	NNC	ARHGEF10L
TCONS_00009012	NIC	ARHGEF10L
TCONS_00017930	NIC	ARHGEF10L
TCONS_00002442	NNC	ARHGEF10L
TCONS_00008433	NNC	UBXN10
TCONS_00002460	NNC	NBPF3
TCONS_00006457	NNC	ALPL
TCONS_00013077	NIC	KDM1A
TCONS_00006466	NIC	SRRM1
TCONS_00012298	NIC	SRRM1
TCONS_00007481	NIC	SRRM1
TCONS_00014032	NNC	LDLRAP1
TCONS_00010076	NIC	MTFR1L
TCONS_00019312	NIC	MTFR1L
TCONS_00010997	NIC	DHDDS
TCONS_00009041	NNC	NUDC
TCONS_00017951	NNC	NUDC
TCONS_00011831	NIC	THEMIS2
TCONS_00007951	NIC	RCC1
TCONS_00013556	NIC	YTHDF2
TCONS_00007490	NIC	YTHDF2
TCONS_00013890	NNC	EPB41
TCONS_00012883	NNC	SERINC2
TCONS_00011232	NIC	SERINC2
TCONS_00007491	NNC	SERINC2
TCONS_00013736	NIC	TINAGL1
TCONS_00008454	NIC	HDAC1
TCONS_00012885	NIC	ZNF362
TCONS_00014043	NIC	MAP7D1
TCONS_00002557	NNC	THRAP3
TCONS_00010749	NNC	THRAP3
TCONS_00007110	NNC	THRAP3
TCONS_00005515	NNC	ZC3H12A
TCONS_00007113	NIC	MACF1
TCONS_00011236	NIC	MACF1
TCONS_00010561	NIC	MACF1
TCONS_00005519	NIC	PPIE
TCONS_00006489	NIC	PPIE
TCONS_00013093	NNC	MFSD2A
TCONS_00011488	NNC	MFSD2A
TCONS_00007954	NIC	MFSD2A
TCONS_00010084	NNC	MFSD2A
TCONS_00008463	NIC	MFSD2A
TCONS_00008465	NIC	CAP1
TCONS_00008466	NIC	CAP1
TCONS_00011838	NIC	SMAP2
TCONS_00007118	NIC	NFYC
TCONS_00012595	NIC	YBX1
TCONS_00014625	NIC	ERMAP
TCONS_00005542	NIC	TIE1
TCONS_00005544	NIC	TIE1
TCONS_00010754	NNC	TIE1
TCONS_00007512	NIC	ENSG00000284989
TCONS_00011497	NIC	B4GALT2
TCONS_00012600	NIC	RNF220
TCONS_00013569	NIC	RNF220
TCONS_00012890	NIC	RNF220
TCONS_00012095	NIC	UROD
TCONS_00011008	NNC	MMACHC
TCONS_00012096	NIC	AKR1A1
TCONS_00017073	NNC	MAST2
TCONS_00019355	NNC	MAST2
TCONS_00007125	NIC	TSPAN1
TCONS_00013896	NIC	FAAH
TCONS_00010758	NNC	CYP4A22
TCONS_00015780	NNC	CYP4X1
TCONS_00002634	NNC	CYP4X1
TCONS_00007128	NNC	CYP4X1
TCONS_00005573	NIC	CYP4A22
TCONS_00002644	NIC	CYP4A22
TCONS_00005570	NIC	CYP4A22
TCONS_00007518	NNC	CYP4A22
TCONS_00007517	NNC	CYP4A22
TCONS_00005563	NIC	CYP4A22
TCONS_00011501	NNC	CYP4A22
TCONS_00005564	NIC	CYP4A22
TCONS_00007972	NNC	CYP4A22
TCONS_00006506	NNC	CYP4A22
TCONS_00005558	NNC	CYP4A22
TCONS_00005569	NNC	CYP4A22
TCONS_00007979	NIC	CYP4A22
TCONS_00010567	NIC	CYP4A22
TCONS_00012609	NIC	CYP4A22
TCONS_00010565	NNC	CYP4A22
TCONS_00011845	NNC	CYP4A22
TCONS_00012100	NNC	CYP4A22
TCONS_00012104	NNC	CYP4A22
TCONS_00012891	NNC	CYP4A22
TCONS_00011255	NNC	CYP4A22
TCONS_00017080	NIC	CYP4A22
TCONS_00005575	NNC	CYP4A22
TCONS_00009098	NNC	CYP4A22
TCONS_00016343	NIC	CYP4A22
TCONS_00022678	NIC	CYP4A22
TCONS_00005587	NIC	OSBPL9
TCONS_00010572	NIC	OSBPL9
TCONS_00010575	NNC	SCP2
TCONS_00007533	NNC	SCP2
TCONS_00005594	NIC	SCP2
TCONS_00007532	NIC	SCP2
TCONS_00012109	NNC	SCP2
TCONS_00012613	NNC	SCP2
TCONS_00010251	NNC	SCP2
TCONS_00007138	NNC	SCP2
TCONS_00013352	NIC	LRRC42
TCONS_00005611	NNC	C8A
TCONS_00013116	NNC	C8A
TCONS_00008486	NIC	C8A
TCONS_00002733	NNC	ENSG00000236341
TCONS_00007142	NIC	FGGY
TCONS_00010256	NIC	FGGY
TCONS_00012319	NIC	FGGY
TCONS_00007145	NNC	FGGY
TCONS_00017100	NNC	FGGY
TCONS_00007543	NIC	ANGPTL3
TCONS_00006535	NNC	AK4
TCONS_00007998	NIC	LEPR
TCONS_00007548	NIC	DYNLT5
TCONS_00002851	NNC	CTH
TCONS_00008502	NIC	HS2ST1
TCONS_00011271	NNC	TLCD4-RWDD3
TCONS_00012328	NIC	TLCD4-RWDD3
TCONS_00007158	NNC	TLCD4-RWDD3
TCONS_00012905	NIC	TLCD4-RWDD3
TCONS_00008514	NNC	VCAM1
TCONS_00008515	NNC	VCAM1
TCONS_00002957	NIC	RNPC3
TCONS_00018106	NIC	RNPC3
TCONS_00002960	NIC	RNPC3
TCONS_00011529	NIC	AMY2B
TCONS_00007570	NNC	PRPF38B
TCONS_00010779	NNC	PRPF38B
TCONS_00015476	NIC	TMEM167B
TCONS_00002980	NIC	GSTM4
TCONS_00002978	NIC	GSTM4
TCONS_00005670	NIC	GSTM2
TCONS_00002982	NNC	GSTM2
TCONS_00014642	NIC	GSTM1
TCONS_00008022	NIC	CEPT1
TCONS_00009220	NNC	TTF2
TCONS_00003022	NIC	WDR3
TCONS_00005684	NIC	WDR3
TCONS_00003029	NIC	HAO2
TCONS_00007171	NNC	HAO2
TCONS_00007170	NIC	HAO2
TCONS_00007172	NNC	HAO2
TCONS_00012122	NIC	HAO2
TCONS_00005686	NIC	HAO2
TCONS_00013129	NIC	HAO2
TCONS_00003034	NIC	HAO2
TCONS_00011279	NIC	HAO2
TCONS_00011280	NIC	HAO2
TCONS_00003032	NNC	HAO2
TCONS_00008027	NIC	HAO2
TCONS_00015158	NNC	HAO2
TCONS_00007174	NNC	HAO2
TCONS_00007175	NIC	HAO2
TCONS_00010590	NIC	HAO2
TCONS_00011863	NIC	HAO2
TCONS_00012123	NIC	PHGDH
TCONS_00003040	NIC	PHGDH
TCONS_00018144	NNC	NBPF8
TCONS_00016070	NNC	NBPF8
TCONS_00017215	NNC	NBPF8
TCONS_00003062	NNC	NBPF8
TCONS_00018153	NNC	NBPF8
TCONS_00020603	NIC	NBPF8
TCONS_00018154	NNC	NBPF8
TCONS_00020609	NIC	NBPF8
TCONS_00018160	NIC	NBPF8
TCONS_00014499	NNC	NBPF8
TCONS_00009235	NNC	NBPF8
TCONS_00006578	NNC	NBPF8
TCONS_00012913	NNC	NBPF8
TCONS_00003068	NNC	NBPF8
TCONS_00009239	NNC	NBPF8
TCONS_00007590	NIC	NBPF26
TCONS_00011546	NNC	NBPF26
TCONS_00010102	NNC	NBPF26
TCONS_00015479	NNC	NBPF26
TCONS_00003086	NNC	NBPF26
TCONS_00006581	NNC	NBPF26
TCONS_00018173	NNC	NBPF26
TCONS_00018175	NIC	NBPF26
TCONS_00008538	NIC	NBPF26
TCONS_00013367	NIC	NBPF26
TCONS_00016075	NIC	NBPF26
TCONS_00019501	NIC	NBPF26
TCONS_00019502	NIC	NBPF26
TCONS_00017225	NIC	NBPF26
TCONS_00009246	NIC	NBPF26
TCONS_00019504	NNC	NBPF26
TCONS_00008539	NIC	NBPF26
TCONS_00011548	NIC	NBPF26
TCONS_00020634	NIC	NBPF26
TCONS_00007591	NIC	NBPF26
TCONS_00018181	NNC	NBPF26
TCONS_00010287	NIC	NBPF26
TCONS_00014501	NIC	NBPF26
TCONS_00006583	NIC	NBPF26
TCONS_00018182	NIC	NBPF26
TCONS_00010289	NIC	NBPF26
TCONS_00015480	NIC	NBPF26
TCONS_00022847	NIC	NBPF26
TCONS_00011039	NIC	NBPF26
TCONS_00009249	NIC	NBPF26
TCONS_00007593	NIC	NBPF26
TCONS_00010103	NIC	NBPF26
TCONS_00013134	NIC	NBPF26
TCONS_00007594	NNC	NBPF26
TCONS_00008540	NNC	NBPF26
TCONS_00009250	NNC	NBPF26
TCONS_00008541	NNC	NBPF26
TCONS_00008032	NIC	NBPF26
TCONS_00011040	NNC	NBPF26
TCONS_00011871	NIC	NBPF26
TCONS_00011551	NNC	LINC00623
TCONS_00015813	NNC	LINC00623
TCONS_00013135	NNC	SRGAP2C
TCONS_00008548	NNC	FCGR1CP
TCONS_00010591	NNC	GPR89A
TCONS_00009256	NIC	GPR89A
TCONS_00010294	NIC	NBPF12
TCONS_00019535	NIC	NBPF12
TCONS_00018218	NIC	NBPF12
TCONS_00011875	NIC	NBPF12
TCONS_00011552	NIC	NBPF12
TCONS_00015817	NIC	NBPF12
TCONS_00019544	NIC	NBPF12
TCONS_00013139	NIC	NBPF12
TCONS_00011554	NIC	NBPF12
TCONS_00018224	NIC	NBPF12
TCONS_00008034	NIC	NBPF12
TCONS_00008552	NNC	NBPF12
TCONS_00010592	NNC	GPR89B
TCONS_00009267	NIC	GPR89B
TCONS_00024825	NNC	PDE4DIPP1
TCONS_00014881	NNC	ABHD17AP1
TCONS_00008037	NIC	PDE4DIP
TCONS_00011291	NNC	PDE4DIP
TCONS_00003202	NNC	ENSG00000286185
TCONS_00006596	NNC	ENSG00000286185
TCONS_00018245	NNC	ENSG00000286185
TCONS_00016453	NNC	ENSG00000286185
TCONS_00019558	NIC	ENSG00000286185
TCONS_00018247	NNC	ENSG00000286185
TCONS_00010108	NIC	ENSG00000286185
TCONS_00015003	NIC	ENSG00000286185
TCONS_00007184	NIC	ENSG00000286185
TCONS_00009275	NIC	ENSG00000286185
TCONS_00003209	NIC	ENSG00000286185
TCONS_00017265	NIC	ENSG00000286185
TCONS_00012128	NIC	ENSG00000286185
TCONS_00019562	NIC	ENSG00000286185
TCONS_00022008	NIC	ENSG00000286185
TCONS_00003210	NIC	ENSG00000286185
TCONS_00019563	NIC	ENSG00000286185
TCONS_00020727	NIC	ENSG00000286185
TCONS_00006599	NIC	ENSG00000286185
TCONS_00016093	NIC	ENSG00000286185
TCONS_00010109	NIC	ENSG00000286185
TCONS_00020731	NNC	ENSG00000286185
TCONS_00014509	NIC	ENSG00000286185
TCONS_00014091	NIC	ENSG00000286185
TCONS_00003213	NIC	ENSG00000286185
TCONS_00016095	NIC	ENSG00000286185
TCONS_00009283	NIC	ENSG00000286185
TCONS_00016096	NIC	ENSG00000286185
TCONS_00009286	NIC	ENSG00000286185
TCONS_00016097	NIC	ENSG00000286185
TCONS_00009289	NIC	ENSG00000286185
TCONS_00016098	NIC	ENSG00000286185
TCONS_00009291	NIC	ENSG00000286185
TCONS_00006615	NIC	ENSG00000286185
TCONS_00018283	NNC	ENSG00000286185
TCONS_00016099	NIC	ENSG00000286185
TCONS_00011885	NIC	ENSG00000286185
TCONS_00016455	NIC	ENSG00000286185
TCONS_00011046	NIC	ENSG00000286185
TCONS_00011886	NIC	ENSG00000286185
TCONS_00006620	NIC	LINC00869
TCONS_00015831	NIC	LINC00869
TCONS_00008562	NNC	FCGR1A
TCONS_00012657	NIC	PRPF3
TCONS_00010797	NIC	PRPF3
TCONS_00010111	NIC	TARS2
TCONS_00010113	NIC	ANXA9
TCONS_00009304	NNC	ANXA9
TCONS_00013145	NIC	PRUNE1
TCONS_00012363	NIC	PSMD4
TCONS_00011304	NIC	CREB3L4
TCONS_00009321	NIC	CREB3L4
TCONS_00005739	NIC	UBAP2L
TCONS_00007624	NIC	UBAP2L
TCONS_00008568	NIC	UBAP2L
TCONS_00008567	NIC	UBAP2L
TCONS_00007625	NIC	UBAP2L
TCONS_00011890	NNC	UBAP2L
TCONS_00012931	NIC	IL6R
TCONS_00014097	NIC	IL6R
TCONS_00007627	NNC	IL6R
TCONS_00007194	NNC	IL6R
TCONS_00011306	NIC	ZBTB7B
TCONS_00008571	NNC	ZBTB7B
TCONS_00012932	NNC	ZBTB7B
TCONS_00014319	NNC	ZBTB7B
TCONS_00010310	NNC	ZBTB7B
TCONS_00012132	NIC	ZBTB7B
TCONS_00008574	NIC	ADAM15
TCONS_00007630	NNC	FDPS
TCONS_00006632	NIC	FDPS
TCONS_00003311	NIC	MSTO1
TCONS_00007200	NNC	SLC25A44
TCONS_00008580	NNC	SLC25A44
TCONS_00010312	NNC	METTL25B
TCONS_00009337	NIC	FCRL6
TCONS_00006642	NIC	NIT1
TCONS_00007202	NIC	NIT1
TCONS_00009339	NIC	UFC1
TCONS_00012139	NIC	DUSP12
TCONS_00012675	NIC	UHMK1
TCONS_00010121	NNC	UAP1
TCONS_00011310	NNC	UAP1
TCONS_00008596	NNC	UAP1
TCONS_00007637	NIC	UAP1
TCONS_00003378	NIC	HSD17B7
TCONS_00010812	NIC	DCAF6
TCONS_00008600	NIC	DCAF6
TCONS_00008093	NIC	DCAF6
TCONS_00009360	NIC	DCAF6
TCONS_00014522	NIC	DCAF6
TCONS_00009361	NIC	DCAF6
TCONS_00008095	NIC	FMO3
TCONS_00011313	NNC	FMO3
TCONS_00005784	NIC	FMO3
TCONS_00007208	NNC	FMO3
TCONS_00010323	NNC	FMO3
TCONS_00012679	NIC	FMO3
TCONS_00010598	NNC	FMO3
TCONS_00006658	NNC	FMO3
TCONS_00010324	NNC	FMO3
TCONS_00003407	NIC	FMO3
TCONS_00017308	NIC	FMO3
TCONS_00009365	NNC	FMO3
TCONS_00011316	NIC	METTL13
TCONS_00012680	NIC	METTL13
TCONS_00008603	NIC	KLHL20
TCONS_00013922	NIC	TOR1AIP1
TCONS_00006667	NIC	QSOX1
TCONS_00008106	NNC	NPL
TCONS_00008107	NIC	NPL
TCONS_00003457	NNC	ODR4
TCONS_00009384	NNC	ODR4
TCONS_00023037	NNC	ENSG00000289697
TCONS_00011903	NIC	ENSG00000289697
TCONS_00009395	NNC	ENSG00000289697
TCONS_00008615	NNC	ENSG00000289697
TCONS_00003539	NIC	ENSG00000289697
TCONS_00016121	NNC	ENSG00000289697
TCONS_00003540	NNC	ENSG00000289697
TCONS_00005838	NNC	ENSG00000289697
TCONS_00003566	NIC	CFHR1
TCONS_00007660	NNC	CFHR1
TCONS_00008118	NNC	CFHR1
TCONS_00006678	NNC	CFHR1
TCONS_00003565	NNC	CFHR1
TCONS_00008120	NIC	CFHR4
TCONS_00010820	NIC	CFHR4
TCONS_00010819	NIC	CFHR4
TCONS_00017347	NIC	CFHR4
TCONS_00005842	NIC	CFHR4
TCONS_00005844	NNC	CFHR2
TCONS_00011608	NNC	CFHR2
TCONS_00006684	NNC	CFHR2
TCONS_00005846	NNC	CFHR2
TCONS_00006682	NNC	CFHR2
TCONS_00006683	NNC	CFHR2
TCONS_00013413	NNC	CFHR2
TCONS_00005851	NIC	PTPRC
TCONS_00008623	NIC	PTPRC
TCONS_00010824	NNC	CSRP1-AS1
TCONS_00011610	NIC	PPP1R12B
TCONS_00011906	NNC	PPP1R12B
TCONS_00014329	NNC	TMEM183A
TCONS_00011072	NNC	SOX13
TCONS_00012686	NIC	SRGAP2
TCONS_00015183	NNC	MAPKAPK2
TCONS_00005867	NNC	C4BPB
TCONS_00003665	NIC	C4BPB
TCONS_00009421	NIC	C4BPB
TCONS_00003669	NIC	C4BPB
TCONS_00011324	NNC	C4BPB
TCONS_00013170	NNC	C4BPB
TCONS_00012390	NNC	C4BPA
TCONS_00013780	NNC	C4BPA
TCONS_00010340	NNC	C4BPA
TCONS_00011616	NIC	C4BPA
TCONS_00005868	NNC	C4BPA
TCONS_00003683	NIC	C4BPA
TCONS_00003679	NNC	C4BPA
TCONS_00007227	NNC	C4BPA
TCONS_00012391	NNC	C4BPA
TCONS_00011325	NNC	C4BPA
TCONS_00011075	NNC	C4BPA
TCONS_00018429	NNC	HSD11B1
TCONS_00015185	NIC	PPP2R5A
TCONS_00010127	NIC	PROX1
TCONS_00011911	NIC	PROX1
TCONS_00011328	NIC	PROX1
TCONS_00010346	NNC	PROX1
TCONS_00007671	NNC	PROX1
TCONS_00010128	NNC	PROX1
TCONS_00010608	NNC	PROX1
TCONS_00005875	NNC	PROX1
TCONS_00006699	NIC	PROX1
TCONS_00007234	NNC	PROX1
TCONS_00015511	NNC	PROX1
TCONS_00003752	NNC	MTARC2
TCONS_00005883	NNC	MTARC2
TCONS_00011333	NNC	MTARC2
TCONS_00005887	NNC	MIA3
TCONS_00020998	NNC	EPHX1
TCONS_00010831	NNC	EPHX1
TCONS_00013417	NNC	EPHX1
TCONS_00005896	NNC	EPHX1
TCONS_00008135	NNC	EPHX1
TCONS_00005897	NNC	EPHX1
TCONS_00008136	NNC	EPHX1
TCONS_00012157	NNC	EPHX1
TCONS_00003785	NNC	EPHX1
TCONS_00011626	NNC	EPHX1
TCONS_00010833	NIC	ENSG00000288674
TCONS_00011083	NNC	ENSG00000288674
TCONS_00005901	NNC	ENSG00000288674
TCONS_00013785	NIC	ENSG00000288674
TCONS_00011627	NNC	ENSG00000288674
TCONS_00018453	NNC	ENSG00000288674
TCONS_00009475	NIC	MIR3620
TCONS_00011086	NIC	GUK1
TCONS_00010353	NIC	GUK1
TCONS_00015513	NIC	RHOU
TCONS_00007689	NIC	GNPAT
TCONS_00007691	NNC	KMO
TCONS_00010355	NIC	KMO
TCONS_00024915	NNC	SDCCAG8
TCONS_00003873	NIC	SDCCAG8
TCONS_00015352	NIC	SDCCAG8
TCONS_00013640	NNC	CNST
TCONS_00003887	NNC	WASH7P
TCONS_00003888	NNC	MIR6859-1
TCONS_00005921	NNC	WASH7P
TCONS_00009496	NNC	MIR6859-1
TCONS_00007248	NNC	MIR6859-1
TCONS_00010839	NNC	WASH7P
TCONS_00024290	NNC	MIR6859-1
TCONS_00009498	NNC	WASH7P
TCONS_00014141	NNC	WASH7P
TCONS_00007249	NNC	MIR6859-1
TCONS_00006728	NNC	MIR6859-1
TCONS_00013187	NNC	MIR6859-1
TCONS_00018477	NNC	MIR6859-1
TCONS_00018481	NNC	MIR6859-1
TCONS_00009497	NNC	WASH7P
TCONS_00003885	NNC	MIR6859-1
TCONS_00017405	NNC	MIR6859-1
TCONS_00017406	NNC	WASH7P
TCONS_00016553	NNC	MIR6859-1
TCONS_00012714	NNC	MIR6859-1
TCONS_00009495	NNC	WASH7P
TCONS_00016557	NNC	MIR6859-1
TCONS_00007250	NNC	MIR6859-1
TCONS_00008145	NNC	MIR6859-1
TCONS_00003886	NNC	WASH7P
TCONS_00014140	NNC	WASH7P
TCONS_00007694	NNC	WASH7P
TCONS_00005922	NNC	WASH7P
TCONS_00003893	NNC	WASH9P
TCONS_00003894	NNC	MIR6859-2
TCONS_00005923	NNC	WASH9P
TCONS_00009501	NNC	MIR6859-2
TCONS_00007252	NNC	MIR6859-2
TCONS_00010840	NNC	WASH9P
TCONS_00023182	NNC	MIR6859-2
TCONS_00014145	NNC	WASH9P
TCONS_00007253	NNC	MIR6859-2
TCONS_00006730	NNC	MIR6859-2
TCONS_00013189	NNC	MIR6859-2
TCONS_00018488	NNC	MIR6859-2
TCONS_00018493	NNC	MIR6859-2
TCONS_00017411	NNC	MIR6859-2
TCONS_00017412	NNC	WASH9P
TCONS_00016559	NIC	MIR6859-2
TCONS_00011635	NNC	MIR6859-2
TCONS_00016563	NNC	MIR6859-2
TCONS_00007254	NNC	MIR6859-2
TCONS_00008149	NNC	MIR6859-2
TCONS_00003892	NNC	WASH9P
TCONS_00007696	NNC	WASH9P
TCONS_00005924	NNC	WASH9P
TCONS_00011090	NIC	ENSG00000291215
TCONS_00010361	NIC	NOC2L
TCONS_00005926	NIC	NOC2L
TCONS_00011091	NNC	NOC2L
TCONS_00008154	NNC	NOC2L
TCONS_00008153	NIC	NOC2L
TCONS_00009506	NIC	C1orf159
TCONS_00018507	NIC	C1orf159
TCONS_00015664	NNC	SDF4
TCONS_00013192	NNC	SDF4
TCONS_00007698	NIC	INTS11
TCONS_00005929	NIC	CCNL2
TCONS_00005932	NIC	CCNL2
TCONS_00005930	NIC	CCNL2
TCONS_00018516	NIC	CCNL2
TCONS_00007699	NIC	CCNL2
TCONS_00013193	NIC	CCNL2
TCONS_00017424	NIC	CCNL2
TCONS_00014150	NNC	CCNL2
TCONS_00018514	NIC	CCNL2
TCONS_00014788	NIC	CCNL2
TCONS_00005935	NNC	NADK
TCONS_00005936	NNC	NADK
TCONS_00017430	NIC	NADK
TCONS_00012168	NNC	NADK
TCONS_00011096	NNC	NADK
TCONS_00013646	NNC	NADK
TCONS_00003925	NNC	NADK
TCONS_00011926	NNC	NADK
TCONS_00005937	NNC	NADK
TCONS_00007259	NIC	NADK
TCONS_00005938	NIC	NADK
TCONS_00016574	NNC	NADK
TCONS_00011097	NIC	NADK
TCONS_00006738	NNC	NADK
TCONS_00010367	NIC	NPHP4
TCONS_00005945	NNC	ERRFI1
TCONS_00013206	NIC	CLSTN1
TCONS_00015202	NIC	DHRS3
TCONS_00021114	NIC	MIR6730
TCONS_00010379	NIC	DHRS3
TCONS_00006754	NNC	FBXO42
TCONS_00010380	NNC	FBXO42
TCONS_00008675	NNC	NBPF1
TCONS_00005964	NNC	CROCCP2
TCONS_00009542	NNC	CROCCP2
TCONS_00004007	NNC	CROCCP2
TCONS_00004008	NIC	CROCCP2
TCONS_00004010	NNC	ESPNP
TCONS_00024320	NNC	ESPNP
TCONS_00014792	NNC	MST1L
TCONS_00004017	NNC	MST1L
TCONS_00007712	NIC	UBR4
TCONS_00011353	NNC	UBR4
TCONS_00004051	NIC	AKR7L
TCONS_00009571	NIC	AKR7L
TCONS_00010625	NNC	AKR7A3
TCONS_00011664	NNC	AKR7A3
TCONS_00013947	NIC	HP1BP3
TCONS_00007718	NIC	RAP1GAP
TCONS_00005984	NIC	HNRNPR
TCONS_00005985	NIC	HNRNPR
TCONS_00014795	NIC	GALE
TCONS_00006785	NIC	HMGCL
TCONS_00014689	NIC	HMGCL
TCONS_00010391	NNC	HMGCL
TCONS_00010147	NNC	HMGCL
TCONS_00017478	NIC	SRSF10
TCONS_00005993	NNC	NR0B2
TCONS_00005994	NNC	NR0B2
TCONS_00006794	NNC	NR0B2
TCONS_00010393	NNC	KDF1
TCONS_00008706	NIC	SRSF4
TCONS_00008705	NIC	SRSF4
TCONS_00004152	NIC	MECR
TCONS_00007730	NIC	PUM1
TCONS_00012751	NIC	PUM1
TCONS_00010629	NIC	PUM1
TCONS_00007729	NIC	PUM1
TCONS_00010864	NIC	PUM1
TCONS_00013441	NIC	PUM1
TCONS_00014691	NNC	PEF1
TCONS_00008714	NIC	YARS1
TCONS_00012979	NIC	PHC2
TCONS_00012754	NIC	SFPQ
TCONS_00013221	NIC	SFPQ
TCONS_00008716	NNC	STK40
TCONS_00007292	NNC	STK40
TCONS_00012759	NIC	STK40
TCONS_00014372	NNC	STK40
TCONS_00012760	NIC	STK40
TCONS_00013225	NIC	C1orf109
TCONS_00010637	NIC	C1orf109
TCONS_00004223	NIC	EBNA1BP2
TCONS_00004222	NIC	EBNA1BP2
TCONS_00018639	NIC	EBNA1BP2
TCONS_00007298	NNC	EBNA1BP2
TCONS_00007297	NNC	EBNA1BP2
TCONS_00018636	NIC	EBNA1BP2
TCONS_00004227	NNC	EBNA1BP2
TCONS_00007740	NIC	EBNA1BP2
TCONS_00012982	NNC	EBNA1BP2
TCONS_00018643	NNC	EBNA1BP2
TCONS_00014804	NNC	EBNA1BP2
TCONS_00006817	NNC	ERI3
TCONS_00014194	NNC	ERI3
TCONS_00014806	NNC	ERI3
TCONS_00012443	NIC	GPBP1L1
TCONS_00006025	NIC	GPBP1L1
TCONS_00015377	NIC	GPBP1L1
TCONS_00011948	NNC	LRRC41
TCONS_00006030	NIC	MKNK1
TCONS_00007304	NIC	MKNK1
TCONS_00007745	NNC	CYP4A11
TCONS_00007749	NNC	CYP4A11
TCONS_00011376	NNC	CYP4A11
TCONS_00017508	NIC	CYP4A11
TCONS_00006041	NIC	CYP4A11
TCONS_00006038	NIC	CYP4A11
TCONS_00008740	NIC	CYP4A11
TCONS_00010410	NNC	CYP4A11
TCONS_00011374	NNC	CYP4A11
TCONS_00011951	NNC	CYP4A11
TCONS_00012195	NNC	CYP4A11
TCONS_00012198	NNC	CYP4A11
TCONS_00012988	NNC	CYP4A11
TCONS_00010644	NIC	CYP4A11
TCONS_00008217	NNC	CYP4A11
TCONS_00010647	NNC	CYP4A11
TCONS_00006826	NNC	CYP4A11
TCONS_00006825	NNC	CYP4A11
TCONS_00006047	NIC	CYP4A11
TCONS_00006040	NIC	CYP4A11
TCONS_00006045	NNC	CYP4A11
TCONS_00011694	NNC	CYP4A11
TCONS_00004257	NIC	CYP4A11
TCONS_00006049	NIC	CYP4A11
TCONS_00007752	NNC	CYP4A11
TCONS_00004274	NIC	CYP4A11
TCONS_00009636	NIC	CYP4A11
TCONS_00010158	NNC	CYP4A11
TCONS_00012769	NIC	CYP4A11
TCONS_00006046	NIC	CYP4A11
TCONS_00007753	NNC	CYP4A11
TCONS_00013808	NIC	CYP4A11
TCONS_00009650	NNC	CYP4A11
TCONS_00012774	NIC	TUT4
TCONS_00004319	NNC	ECHDC2
TCONS_00004317	NNC	ECHDC2
TCONS_00006063	NIC	ECHDC2
TCONS_00016171	NNC	ECHDC2
TCONS_00004307	NNC	ECHDC2
TCONS_00004318	NIC	ECHDC2
TCONS_00018679	NIC	ECHDC2
TCONS_00009666	NNC	ECHDC2
TCONS_00009663	NNC	ECHDC2
TCONS_00017523	NNC	ECHDC2
TCONS_00011384	NNC	ECHDC2
TCONS_00011383	NNC	ECHDC2
TCONS_00004309	NIC	ECHDC2
TCONS_00006834	NNC	ECHDC2
TCONS_00009662	NIC	ECHDC2
TCONS_00006836	NIC	YIPF1
TCONS_00007756	NNC	IFT25
TCONS_00009669	NNC	TMEM59
TCONS_00008224	NNC	TMEM59
TCONS_00008746	NNC	TMEM59
TCONS_00007757	NNC	TMEM59
TCONS_00014918	NNC	TMEM59
TCONS_00012204	NIC	TMEM59
TCONS_00004337	NNC	SSBP3
TCONS_00011126	NNC	SSBP3
TCONS_00010884	NNC	SSBP3
TCONS_00010161	NNC	DHCR24
TCONS_00009678	NIC	PLPP3
TCONS_00016178	NIC	FYB2
TCONS_00017532	NNC	FYB2
TCONS_00018698	NNC	FYB2
TCONS_00021278	NIC	FYB2
TCONS_00004355	NIC	FYB2
TCONS_00021279	NIC	FYB2
TCONS_00006076	NNC	FYB2
TCONS_00004358	NNC	FYB2
TCONS_00004371	NNC	C8B
TCONS_00009690	NNC	C8B
TCONS_00006079	NIC	C8B
TCONS_00009691	NNC	C8B
TCONS_00009693	NNC	C8B
TCONS_00010420	NNC	C8B
TCONS_00006848	NIC	C8B
TCONS_00013240	NNC	C8B
TCONS_00006080	NIC	C8B
TCONS_00004369	NIC	C8B
TCONS_00004376	NIC	C8B
TCONS_00008229	NIC	DAB1
TCONS_00007324	NNC	DAB1
TCONS_00012999	NIC	DAB1
TCONS_00012207	NIC	CYP2J2
TCONS_00010424	NNC	GNG12
TCONS_00009716	NNC	GNG12
TCONS_00006094	NIC	WLS
TCONS_00006096	NIC	WLS
TCONS_00022456	NNC	CRYZ
TCONS_00014388	NNC	CRYZ
TCONS_00007329	NNC	CRYZ
TCONS_00010425	NIC	CRYZ
TCONS_00016181	NIC	USP33
TCONS_00006107	NIC	FUBP1
TCONS_00014574	NNC	DDAH1
TCONS_00007772	NNC	DDAH1
TCONS_00018729	NIC	GBP2
TCONS_00009731	NNC	GBP2
TCONS_00011720	NIC	GBP2
TCONS_00010653	NNC	GBP2
TCONS_00008754	NNC	GBP4
TCONS_00006118	NIC	GBP5
TCONS_00015564	NIC	PSMA5
TCONS_00006135	NIC	DRAM2
TCONS_00011727	NIC	WDR77
TCONS_00006149	NIC	GDAP2
TCONS_00006150	NNC	TBX15
TCONS_00004585	NIC	HMGCS2
TCONS_00004582	NNC	HMGCS2
TCONS_00007345	NNC	HMGCS2
TCONS_00010167	NNC	HMGCS2
TCONS_00007342	NNC	HMGCS2
TCONS_00007785	NNC	HMGCS2
TCONS_00011968	NNC	HMGCS2
TCONS_00004591	NNC	HMGCS2
TCONS_00004599	NNC	NOTCH2
TCONS_00006899	NNC	NOTCH2
TCONS_00014817	NIC	NOTCH2
TCONS_00008267	NNC	PDE4DIPP2
TCONS_00004624	NNC	PDE4DIPP2
TCONS_00017609	NNC	PDE4DIPP2
TCONS_00009790	NIC	PDE4DIPP2
TCONS_00007348	NNC	PDE4DIPP2
TCONS_00011734	NNC	PDE4DIPP2
TCONS_00006156	NNC	PDE4DIPP2
TCONS_00008269	NIC	NBPF15
TCONS_00010168	NIC	NBPF15
TCONS_00011976	NIC	NBPF15
TCONS_00019996	NIC	NBPF15
TCONS_00012220	NIC	NBPF20
TCONS_00011146	NIC	NBPF20
TCONS_00011977	NIC	NBPF20
TCONS_00007350	NNC	NBPF20
TCONS_00010170	NIC	NBPF20
TCONS_00009799	NIC	NBPF20
TCONS_00004691	NNC	NBPF20
TCONS_00008288	NNC	PDZK1
TCONS_00006180	NNC	PDZK1
TCONS_00006182	NNC	PDZK1
TCONS_00006930	NIC	PDZK1
TCONS_00014402	NNC	PDZK1
TCONS_00018862	NNC	PDZK1
TCONS_00009819	NIC	PDZK1
TCONS_00006196	NIC	HJV
TCONS_00008293	NIC	NBPF10
TCONS_00008784	NIC	NBPF10
TCONS_00011151	NIC	NBPF10
TCONS_00007812	NIC	NBPF10
TCONS_00004728	NIC	NBPF10
TCONS_00004731	NIC	NBPF10
TCONS_00011992	NIC	NBPF10
TCONS_00014583	NIC	NBPF10
TCONS_00015582	NIC	NBPF10
TCONS_00015584	NIC	NBPF10
TCONS_00004764	NNC	NBPF10
TCONS_00006952	NNC	NBPF10
TCONS_00025046	NNC	ENSG00000227242
TCONS_00017664	NNC	ENSG00000227242
TCONS_00018941	NNC	PRKAB2
TCONS_00012009	NIC	PRKAB2
TCONS_00010473	NIC	FMO5
TCONS_00011158	NIC	FMO5
TCONS_00006207	NNC	FMO5
TCONS_00011409	NIC	FMO5
TCONS_00009851	NIC	FMO5
TCONS_00018943	NIC	FMO5
TCONS_00004781	NNC	FMO5
TCONS_00010477	NIC	NBPF11
TCONS_00021570	NIC	NBPF11
TCONS_00017681	NIC	NBPF11
TCONS_00013269	NIC	NBPF11
TCONS_00009860	NIC	NBPF11
TCONS_00004817	NIC	NBPF14
TCONS_00021577	NIC	NBPF14
TCONS_00011164	NIC	NBPF14
TCONS_00004820	NIC	NBPF14
TCONS_00014232	NIC	NBPF14
TCONS_00010677	NIC	NBPF14
TCONS_00014710	NIC	NBPF14
TCONS_00014590	NIC	NBPF14
TCONS_00006219	NIC	NBPF14
TCONS_00021579	NIC	NBPF14
TCONS_00012505	NIC	NBPF14
TCONS_00015100	NIC	NBPF14
TCONS_00007835	NIC	NBPF14
TCONS_00008793	NIC	NBPF14
TCONS_00007840	NIC	NBPF14
TCONS_00009871	NIC	NBPF14
TCONS_00009872	NIC	NBPF14
TCONS_00016771	NNC	NBPF14
TCONS_00019012	NNC	NBPF14
TCONS_00010483	NIC	NBPF14
TCONS_00021608	NIC	NBPF14
TCONS_00015955	NIC	NBPF14
TCONS_00016211	NIC	NBPF14
TCONS_00009879	NIC	NBPF9
TCONS_00008312	NIC	NBPF9
TCONS_00004852	NIC	NBPF9
TCONS_00006223	NIC	NBPF9
TCONS_00004853	NIC	NBPF9
TCONS_00017700	NIC	NBPF9
TCONS_00011170	NIC	NBPF9
TCONS_00011754	NIC	NBPF9
TCONS_00010182	NIC	NBPF9
TCONS_00010181	NIC	NBPF9
TCONS_00008313	NIC	NBPF9
TCONS_00020084	NIC	NBPF9
TCONS_00021619	NIC	NBPF9
TCONS_00015589	NIC	NBPF9
TCONS_00020086	NIC	NBPF9
TCONS_00019030	NIC	NBPF9
TCONS_00006224	NIC	NBPF9
TCONS_00012020	NIC	NBPF9
TCONS_00017702	NIC	NBPF9
TCONS_00019033	NIC	NBPF9
TCONS_00010485	NIC	NBPF9
TCONS_00021623	NIC	NBPF9
TCONS_00019035	NIC	NBPF9
TCONS_00017705	NIC	NBPF9
TCONS_00019038	NIC	NBPF9
TCONS_00006225	NNC	ENSG00000215861
TCONS_00012241	NNC	ENSG00000215861
TCONS_00012243	NNC	ARNT
TCONS_00007851	NIC	CERS2
TCONS_00012245	NIC	CERS2
TCONS_00007853	NIC	PI4KB
TCONS_00011177	NIC	RFX5
TCONS_00011760	NNC	SELENBP1
TCONS_00010488	NIC	SELENBP1
TCONS_00010489	NIC	SELENBP1
TCONS_00011759	NNC	SELENBP1
TCONS_00007855	NIC	TDRKH
TCONS_00013276	NNC	DENND4B
TCONS_00009905	NIC	ENSG00000285641
TCONS_00012815	NIC	SHC1
TCONS_00007393	NNC	SHC1
TCONS_00007394	NIC	SHC1
TCONS_00013279	NIC	THBS3
TCONS_00010687	NNC	GBA1
TCONS_00011185	NIC	GBA1
TCONS_00007397	NIC	GBA1
TCONS_00013280	NIC	ENTREP3
TCONS_00008333	NNC	SCAMP3
TCONS_00010494	NNC	PKLR
TCONS_00009917	NNC	PKLR
TCONS_00007863	NIC	PKLR
TCONS_00007861	NNC	PKLR
TCONS_00006269	NNC	PKLR
TCONS_00006270	NNC	PKLR
TCONS_00008334	NNC	PKLR
TCONS_00007399	NIC	ASH1L
TCONS_00021661	NNC	ENSG00000246203
TCONS_00013283	NIC	YY1AP1
TCONS_00006271	NIC	YY1AP1
TCONS_00012250	NIC	KHDC4
TCONS_00008821	NIC	KHDC4
TCONS_00004967	NIC	KHDC4
TCONS_00008822	NIC	ARHGEF2
TCONS_00006277	NIC	ARHGEF2
TCONS_00006281	NIC	GLMP
TCONS_00013988	NIC	ISG20L2
TCONS_00004988	NNC	HDGF
TCONS_00013285	NNC	HDGF
TCONS_00013288	NNC	CD5L
TCONS_00009930	NIC	CRP
TCONS_00005001	NIC	CRP
TCONS_00010191	NIC	IGSF8
TCONS_00006295	NIC	ENSG00000258465
TCONS_00006296	NIC	ENSG00000258465
TCONS_00010500	NIC	ENSG00000258465
TCONS_00010693	NIC	ENSG00000258465
TCONS_00011189	NIC	ENSG00000258465
TCONS_00017739	NIC	ENSG00000258465
TCONS_00008341	NNC	ENSG00000258465
TCONS_00006299	NIC	ENSG00000258465
TCONS_00009946	NNC	ENSG00000270149
TCONS_00009953	NIC	NR1I3
TCONS_00006307	NIC	NR1I3
TCONS_00005073	NIC	NME7
TCONS_00010509	NNC	F5
TCONS_00005077	NNC	F5
TCONS_00019125	NNC	F5
TCONS_00007881	NNC	F5
TCONS_00009959	NNC	F5
TCONS_00007420	NIC	F5
TCONS_00014943	NNC	F5
TCONS_00010197	NIC	SELP
TCONS_00007882	NNC	SCYL3
TCONS_00010945	NNC	PRDX6-AS1
TCONS_00005114	NIC	SERPINC1
TCONS_00009965	NIC	SERPINC1
TCONS_00006333	NNC	SERPINC1
TCONS_00011774	NNC	SERPINC1
TCONS_00013992	NNC	SERPINC1
TCONS_00015715	NNC	SERPINC1
TCONS_00008355	NNC	SERPINC1
TCONS_00006334	NNC	SERPINC1
TCONS_00013032	NNC	SERPINC1
TCONS_00007422	NIC	SERPINC1
TCONS_00014255	NIC	COP1
TCONS_00013033	NIC	COP1
TCONS_00010950	NNC	CRYZL2P-SEC16B
TCONS_00008357	NNC	CRYZL2P-SEC16B
TCONS_00012037	NNC	CRYZL2P-SEC16B
TCONS_00011780	NNC	CRYZL2P-SEC16B
TCONS_00007022	NNC	CRYZL2P-SEC16B
TCONS_00007424	NIC	CRYZL2P-SEC16B
TCONS_00014850	NIC	CRYZL2P-SEC16B
TCONS_00010200	NIC	CRYZL2P-SEC16B
TCONS_00006346	NNC	CRYZL2P-SEC16B
TCONS_00011198	NNC	CRYZL2P-SEC16B
TCONS_00011435	NNC	CRYZL2P-SEC16B
TCONS_00012265	NNC	CRYZL2P-SEC16B
TCONS_00010201	NNC	CRYZL2P-SEC16B
TCONS_00005126	NNC	CRYZL2P-SEC16B
TCONS_00005127	NNC	CRYZL2P-SEC16B
TCONS_00014721	NNC	CRYZL2P-SEC16B
TCONS_00010517	NNC	CRYZL2P-SEC16B
TCONS_00008360	NIC	CRYZL2P-SEC16B
TCONS_00008846	NIC	CRYZL2P-SEC16B
TCONS_00006348	NIC	CRYZL2P-SEC16B
TCONS_00012039	NNC	TOR1AIP2
TCONS_00005150	NNC	ENSG00000285847
TCONS_00010701	NNC	ENSG00000290066
TCONS_00010204	NNC	EDEM3
TCONS_00011785	NIC	TPR
TCONS_00014852	NIC	TPR
TCONS_00008366	NNC	F13B
TCONS_00007430	NNC	F13B
TCONS_00012045	NNC	ADIPOR1
TCONS_00007432	NIC	ADIPOR1
TCONS_00011443	NNC	ADIPOR1
TCONS_00014431	NIC	CHI3L1
TCONS_00010957	NNC	ETNK2
TCONS_00006370	NIC	ETNK2
TCONS_00006371	NIC	ETNK2
TCONS_00006372	NNC	ETNK2
TCONS_00007039	NIC	ETNK2
TCONS_00007435	NIC	ETNK2
TCONS_00017796	NNC	PLEKHA6
TCONS_00005220	NNC	PLEKHA6
TCONS_00021752	NNC	PLEKHA6
TCONS_00007043	NNC	SLC45A3
TCONS_00007898	NNC	SLC45A3
TCONS_00006383	NNC	PIGR
TCONS_00008374	NIC	FCAMR
TCONS_00012271	NNC	LAMB3
TCONS_00012848	NIC	LPGAT1
TCONS_00006388	NIC	LPGAT1
TCONS_00007904	NNC	USH2A
TCONS_00008884	NNC	TMEM63A
TCONS_00005281	NNC	CDC42BPA
TCONS_00010535	NNC	CDC42BPA
TCONS_00010036	NIC	MRPL55
TCONS_00013045	NIC	MRPL55
TCONS_00006404	NIC	MRPL55
TCONS_00016002	NIC	MRPL55
TCONS_00013046	NIC	MRPL55
TCONS_00010963	NNC	AGT
TCONS_00013843	NNC	LINC01348
TCONS_00011211	NIC	LINC01347
TCONS_00061147	NIC	WDR37
TCONS_00060863	NIC	AKR1C1
TCONS_00059603	NIC	AKR1C1
TCONS_00058244	NNC	AKR1C4
TCONS_00060417	NIC	FBH1
TCONS_00060922	NIC	FBH1
TCONS_00060593	NIC	FBH1
TCONS_00058827	NIC	RBM17
TCONS_00059794	NIC	PFKFB3
TCONS_00058497	NIC	PFKFB3
TCONS_00058251	NIC	ITIH2
TCONS_00059608	NNC	ITIH2
TCONS_00058498	NIC	ITIH2
TCONS_00059796	NIC	ITIH2
TCONS_00060335	NIC	ITIH2
TCONS_00058656	NIC	DHTKD1
TCONS_00058655	NIC	DHTKD1
TCONS_00060928	NNC	SEC61A2
TCONS_00058657	NIC	OPTN
TCONS_00060601	NIC	OPTN
TCONS_00058504	NNC	MRC1
TCONS_00059180	NIC	MLLT10
TCONS_00059184	NIC	COMMD3-BMI1
TCONS_00056694	NIC	COMMD3-BMI1
TCONS_00060522	NIC	KIAA1217
TCONS_00061013	NIC	KIAA1217
TCONS_00056703	NIC	KIAA1217
TCONS_00060932	NIC	KIAA1217
TCONS_00061012	NIC	KIAA1217
TCONS_00059191	NIC	WAC
TCONS_00058835	NIC	CREM
TCONS_00058837	NNC	PLD5P1
TCONS_00056768	NNC	PLD5P1
TCONS_00059881	NIC	ENSG00000290535
TCONS_00062868	NNC	BMS1
TCONS_00061017	NIC	RASSF4
TCONS_00060758	NIC	RASSF4
TCONS_00056775	NNC	AGAP10P
TCONS_00060039	NNC	AGAP10P
TCONS_00061019	NIC	WASHC2C
TCONS_00057903	NNC	LINC02637
TCONS_00057904	NNC	LINC02637
TCONS_00057902	NNC	LINC02637
TCONS_00062079	NIC	SHLD2P3
TCONS_00058665	NNC	SHLD2P3
TCONS_00058664	NNC	SHLD2P3
TCONS_00059883	NNC	SHLD2P3
TCONS_00059620	NIC	SHLD2P3
TCONS_00058283	NIC	SHLD2P3
TCONS_00059802	NIC	MAPK8
TCONS_00058666	NIC	MAPK8
TCONS_00060045	NIC	MAPK8
TCONS_00061021	NIC	WASHC2A
TCONS_00057909	NIC	HNRNPH3
TCONS_00059623	NIC	HNRNPH3
TCONS_00059023	NIC	CCAR1
TCONS_00057923	NNC	CDH23
TCONS_00057927	NIC	ANAPC16
TCONS_00060201	NIC	ANAPC16
TCONS_00057924	NIC	ANAPC16
TCONS_00056832	NIC	ANAPC16
TCONS_00058290	NIC	OIT3
TCONS_00057930	NNC	OIT3
TCONS_00060612	NIC	SEC24C
TCONS_00061153	NNC	SEC24C
TCONS_00058852	NIC	ADK
TCONS_00059028	NIC	TMEM254
TCONS_00060065	NIC	TSPAN14
TCONS_00059635	NNC	SHLD2
TCONS_00059815	NNC	IFIT1
TCONS_00059894	NIC	RPP30
TCONS_00058865	NNC	BTAF1
TCONS_00056942	NIC	BTAF1
TCONS_00062125	NIC	BTAF1
TCONS_00062126	NIC	BTAF1
TCONS_00060854	NNC	ENSG00000276490
TCONS_00060536	NNC	ENSG00000276490
TCONS_00057963	NNC	ENSG00000276490
TCONS_00056954	NNC	ENSG00000276490
TCONS_00060203	NNC	ENSG00000276490
TCONS_00062129	NIC	ENSG00000276490
TCONS_00062132	NNC	ENSG00000276490
TCONS_00059643	NNC	ENSG00000276490
TCONS_00060365	NNC	CYP2C9
TCONS_00061837	NNC	CYP2C9
TCONS_00057967	NNC	CYP2C9
TCONS_00056989	NNC	CYP2C9
TCONS_00058869	NNC	CYP2C9
TCONS_00060364	NNC	CYP2C9
TCONS_00058870	NIC	CYP2C9
TCONS_00056986	NNC	CYP2C9
TCONS_00058689	NNC	CYP2C9
TCONS_00058532	NNC	CYP2C9
TCONS_00058688	NNC	CYP2C9
TCONS_00059645	NNC	CYP2C9
TCONS_00057968	NNC	CYP2C9
TCONS_00058871	NNC	CYP2C9
TCONS_00058690	NNC	CYP2C9
TCONS_00062534	NNC	CYP2C9
TCONS_00060366	NNC	CYP2C9
TCONS_00060445	NIC	ZDHHC16
TCONS_00060882	NIC	ENSG00000249967
TCONS_00059039	NIC	ZFYVE27
TCONS_00061844	NIC	ZFYVE27
TCONS_00061304	NIC	ZFYVE27
TCONS_00057979	NIC	ZFYVE27
TCONS_00059040	NIC	R3HCC1L
TCONS_00062956	NNC	ABCC2
TCONS_00063376	NNC	ABCC2
TCONS_00062147	NNC	ABCC2
TCONS_00058538	NIC	SEMA4G
TCONS_00057989	NIC	SEMA4G
TCONS_00057988	NIC	SEMA4G
TCONS_00061164	NIC	SEMA4G
TCONS_00058699	NIC	SEMA4G
TCONS_00060711	NIC	SEMA4G
TCONS_00060277	NIC	SEMA4G
TCONS_00058542	NIC	NOLC1
TCONS_00060544	NIC	NFKB2
TCONS_00058544	NIC	FBXL15
TCONS_00060623	NIC	MFSD13A
TCONS_00060820	NIC	SFXN2
TCONS_00058547	NNC	WBP1L
TCONS_00060458	NNC	PDCD11
TCONS_00061093	NIC	NEURL1
TCONS_00059051	NIC	MXI1
TCONS_00058002	NIC	MIR4680
TCONS_00060106	NNC	ACSL5
TCONS_00060371	NIC	HABP2
TCONS_00058017	NIC	DENND10
TCONS_00060112	NIC	TACC2
TCONS_00058340	NIC	PLEKHA1
TCONS_00057111	NIC	PLEKHA1
TCONS_00058719	NIC	PLEKHA1
TCONS_00059760	NNC	LHPP
TCONS_00060468	NNC	ZNF511-PRAP1
TCONS_00060635	NNC	ZNF511-PRAP1
TCONS_00058897	NNC	CYP2E1
TCONS_00058352	NNC	CYP2E1
TCONS_00058032	NIC	CYP2E1
TCONS_00058730	NNC	CYP2E1
TCONS_00057158	NIC	CYP2E1
TCONS_00058031	NNC	CYP2E1
TCONS_00058033	NNC	CYP2E1
TCONS_00059908	NNC	CYP2E1
TCONS_00064272	NNC	KLF6
TCONS_00058735	NIC	KLF6
TCONS_00057190	NIC	KLF6
TCONS_00061594	NNC	AKR1C2
TCONS_00057232	NNC	AKR1C8
TCONS_00058572	NNC	ASB13
TCONS_00058573	NNC	ASB13
TCONS_00058907	NIC	ASB13
TCONS_00057249	NIC	NUDT5
TCONS_00058367	NIC	PHYH
TCONS_00061222	NIC	SEPHS1
TCONS_00059585	NIC	ABI1
TCONS_00059084	NIC	ABI1
TCONS_00059771	NIC	ACBD5
TCONS_00059090	NIC	ZNF438
TCONS_00059094	NIC	NRP1
TCONS_00057380	NNC	ZNF32
TCONS_00059843	NIC	MARCHF8
TCONS_00062675	NIC	AGAP4
TCONS_00060125	NNC	NCOA4
TCONS_00058079	NIC	NCOA4
TCONS_00060126	NNC	NCOA4
TCONS_00058926	NIC	NCOA4
TCONS_00059919	NNC	SHLD2P1
TCONS_00058384	NIC	SHLD2P1
TCONS_00059675	NIC	SHLD2P1
TCONS_00058758	NIC	SHLD2P1
TCONS_00058757	NIC	SHLD2P1
TCONS_00062251	NIC	SHLD2P1
TCONS_00062679	NIC	ENSG00000289143
TCONS_00058928	NIC	ERCC6
TCONS_00059845	NNC	OGDHL
TCONS_00059409	NNC	OGDHL
TCONS_00059677	NNC	OGDHL
TCONS_00058591	NNC	OGDHL
TCONS_00058761	NIC	OGDHL
TCONS_00059410	NNC	OGDHL
TCONS_00059592	NNC	OGDHL
TCONS_00060133	NNC	PARG
TCONS_00058929	NIC	SGMS1
TCONS_00060135	NIC	A1CF
TCONS_00057442	NIC	A1CF
TCONS_00058396	NIC	A1CF
TCONS_00058765	NIC	A1CF
TCONS_00060560	NIC	A1CF
TCONS_00059418	NIC	A1CF
TCONS_00058766	NNC	A1CF
TCONS_00057468	NIC	JMJD1C
TCONS_00061425	NIC	JMJD1C
TCONS_00061696	NIC	JMJD1C
TCONS_00059430	NNC	CTNNA3
TCONS_00058111	NNC	DNAJC12
TCONS_00058113	NNC	PBLD
TCONS_00058594	NNC	PBLD
TCONS_00060832	NIC	PBLD
TCONS_00059922	NNC	LRRC20
TCONS_00061186	NNC	LRRC20
TCONS_00057509	NNC	PCBD1
TCONS_00060006	NNC	PSAP
TCONS_00059112	NNC	PSAP
TCONS_00060007	NNC	PSAP
TCONS_00060657	NNC	PSAP
TCONS_00059687	NNC	PSAP
TCONS_00058771	NIC	SPOCK2
TCONS_00058409	NIC	ASCC1
TCONS_00058410	NIC	DNAJB12
TCONS_00057524	NIC	MICU1
TCONS_00057529	NNC	PLA2G12B
TCONS_00061275	NNC	PLA2G12B
TCONS_00060901	NNC	PLA2G12B
TCONS_00058137	NIC	P4HA1
TCONS_00058139	NNC	P4HA1
TCONS_00060902	NNC	P4HA1
TCONS_00060985	NNC	P4HA1
TCONS_00058414	NNC	P4HA1
TCONS_00061485	NNC	ECD
TCONS_00058143	NIC	ANXA7
TCONS_00060658	NIC	PPP3CB
TCONS_00062731	NIC	BMS1P4-AGAP5
TCONS_00058949	NNC	KCNMA1
TCONS_00059777	NNC	KCNMA1
TCONS_00061971	NNC	KCNMA1
TCONS_00058420	NNC	ZCCHC24
TCONS_00060838	NNC	ANXA11
TCONS_00058157	NNC	MAT1A
TCONS_00058782	NIC	MAT1A
TCONS_00059697	NIC	MAT1A
TCONS_00057585	NIC	MAT1A
TCONS_00058154	NIC	MAT1A
TCONS_00060150	NNC	MAT1A
TCONS_00060236	NNC	MAT1A
TCONS_00058610	NNC	MAT1A
TCONS_00058153	NNC	MAT1A
TCONS_00058158	NNC	MAT1A
TCONS_00060011	NNC	MAT1A
TCONS_00059701	NNC	MAT1A
TCONS_00059780	NNC	MAT1A
TCONS_00059464	NNC	MAT1A
TCONS_00059467	NNC	MAT1A
TCONS_00061329	NNC	WAPL
TCONS_00060666	NIC	GLUD1
TCONS_00060571	NIC	GLUD1
TCONS_00060014	NNC	NUTM2A-AS1
TCONS_00058176	NNC	LIPA
TCONS_00058178	NNC	PANK1
TCONS_00058959	NNC	PANK1
TCONS_00059481	NNC	PANK1
TCONS_00059704	NNC	PANK1
TCONS_00063676	NNC	PANK1
TCONS_00057628	NNC	RBP4
TCONS_00058615	NNC	RBP4
TCONS_00061241	NNC	RBP4
TCONS_00060860	NIC	RBP4
TCONS_00058443	NNC	RBP4
TCONS_00057656	NNC	CYP2C8
TCONS_00057667	NNC	CYP2C8
TCONS_00058191	NIC	CYP2C8
TCONS_00058963	NIC	CYP2C8
TCONS_00059858	NNC	CYP2C8
TCONS_00058190	NNC	CYP2C8
TCONS_00058616	NNC	CYP2C8
TCONS_00057663	NIC	CYP2C8
TCONS_00058794	NNC	CYP2C8
TCONS_00058449	NIC	CYP2C8
TCONS_00060015	NNC	CYP2C8
TCONS_00060500	NNC	CYP2C8
TCONS_00060909	NIC	CYP2C8
TCONS_00061129	NNC	CYP2C8
TCONS_00061242	NNC	CYP2C8
TCONS_00057681	NIC	CYP2C8
TCONS_00059936	NNC	CYP2C8
TCONS_00059937	NNC	CYP2C8
TCONS_00061986	NNC	CYP2C8
TCONS_00060402	NIC	CYP2C8
TCONS_00060501	NIC	CYP2C8
TCONS_00063684	NNC	CYP2C8
TCONS_00061057	NNC	CYP2C8
TCONS_00060016	NIC	SORBS1
TCONS_00058629	NIC	SORBS1
TCONS_00057691	NIC	SORBS1
TCONS_00060995	NNC	PIK3AP1
TCONS_00057714	NNC	AVPI1
TCONS_00060406	NIC	ENSG00000289758
TCONS_00061491	NNC	CPN1
TCONS_00060168	NNC	CPN1
TCONS_00058206	NIC	ERLIN1
TCONS_00058807	NNC	ERLIN1
TCONS_00060583	NNC	MRPL43
TCONS_00061001	NNC	OGA
TCONS_00060506	NNC	NT5C2
TCONS_00061006	NIC	SMNDC1
TCONS_00059866	NIC	GPAM
TCONS_00060743	NNC	GPAM
TCONS_00058217	NIC	GPAM
TCONS_00058811	NIC	ABLIM1
TCONS_00058813	NIC	ABLIM1
TCONS_00058639	NIC	GFRA1
TCONS_00060585	NIC	SFXN4
TCONS_00057809	NIC	SFXN4
TCONS_00060589	NIC	NSMCE4A
TCONS_00058641	NIC	NSMCE4A
TCONS_00059873	NIC	IKZF5
TCONS_00059730	NNC	OAT
TCONS_00058642	NIC	OAT
TCONS_00060331	NIC	UROS
TCONS_00063755	NNC	FUOM
TCONS_00058485	NNC	FUOM
TCONS_00058489	NNC	FUOM
TCONS_00057844	NNC	FUOM
TCONS_00061067	NIC	FUOM
TCONS_00058981	NNC	FUOM
TCONS_00057854	NNC	ECHS1
TCONS_00060184	NNC	ECHS1
TCONS_00061381	NNC	ECHS1
TCONS_00058644	NNC	ECHS1
TCONS_00058241	NNC	ECHS1
TCONS_00079878	NIC	RIC8A
TCONS_00082479	NIC	RIC8A
TCONS_00081756	NNC	PGGHG
TCONS_00085132	NNC	PGGHG
TCONS_00077551	NIC	RASSF7
TCONS_00079879	NIC	RASSF7
TCONS_00082772	NIC	PHRF1
TCONS_00078981	NIC	EPS8L2
TCONS_00079573	NIC	EPS8L2
TCONS_00080115	NIC	PNPLA2
TCONS_00079882	NNC	PNPLA2
TCONS_00082243	NIC	CD151
TCONS_00079883	NIC	CD151
TCONS_00080821	NNC	TSPAN4
TCONS_00080597	NIC	AP2A2
TCONS_00078990	NNC	FAM99A
TCONS_00078991	NNC	FAM99A
TCONS_00086028	NNC	FAM99A
TCONS_00079583	NNC	FAM99A
TCONS_00082246	NNC	FAM99A
TCONS_00080361	NIC	CD81
TCONS_00082353	NNC	CD81
TCONS_00080362	NNC	SLC22A18
TCONS_00079002	NNC	ENSG00000287312
TCONS_00081408	NIC	SMPD1
TCONS_00081407	NNC	SMPD1
TCONS_00079589	NIC	SMPD1
TCONS_00081861	NIC	PPFIBP2
TCONS_00079013	NIC	PPFIBP2
TCONS_00079894	NNC	USP47
TCONS_00082782	NIC	MICAL2
TCONS_00079895	NIC	BMAL1
TCONS_00080131	NIC	BMAL1
TCONS_00083418	NIC	NUCB2
TCONS_00084190	NIC	NUCB2
TCONS_00077674	NIC	RNA5SP334
TCONS_00083128	NNC	RNA5SP334
TCONS_00077675	NIC	RNA5SP334
TCONS_00080611	NIC	RNA5SP334
TCONS_00083820	NIC	LDHA
TCONS_00084826	NIC	LDHA
TCONS_00082489	NNC	NAV2
TCONS_00083000	NNC	NAV2
TCONS_00080865	NIC	GAS2
TCONS_00080139	NNC	GAS2
TCONS_00081656	NNC	CAT
TCONS_00081767	NNC	TTC17
TCONS_00080145	NIC	TTC17
TCONS_00079067	NIC	DGKZ
TCONS_00083292	NIC	DGKZ
TCONS_00082792	NIC	ATG13
TCONS_00080154	NIC	ATG13
TCONS_00079069	NIC	ATG13
TCONS_00080624	NIC	ATG13
TCONS_00080155	NIC	ATG13
TCONS_00077787	NNC	F2
TCONS_00080627	NNC	F2
TCONS_00080389	NIC	F2
TCONS_00080384	NNC	F2
TCONS_00080385	NNC	F2
TCONS_00079071	NIC	F2
TCONS_00079916	NNC	F2
TCONS_00084545	NNC	F2
TCONS_00079914	NNC	F2
TCONS_00080894	NNC	F2
TCONS_00081425	NNC	F2
TCONS_00077785	NIC	F2
TCONS_00079615	NNC	F2
TCONS_00083192	NNC	F2
TCONS_00079915	NNC	F2
TCONS_00079072	NNC	F2
TCONS_00081872	NNC	F2
TCONS_00079075	NNC	F2
TCONS_00082007	NIC	F2
TCONS_00077792	NIC	F2
TCONS_00084109	NIC	NR1H3
TCONS_00079077	NIC	NR1H3
TCONS_00083543	NIC	NR1H3
TCONS_00077806	NIC	NR1H3
TCONS_00084285	NIC	NR1H3
TCONS_00081427	NIC	NR1H3
TCONS_00079921	NIC	NR1H3
TCONS_00082376	NIC	NR1H3
TCONS_00082260	NIC	MADD
TCONS_00079922	NIC	MADD
TCONS_00082261	NIC	MADD
TCONS_00079080	NIC	SLC39A13
TCONS_00079923	NIC	SLC39A13
TCONS_00077825	NIC	SERPING1
TCONS_00079925	NIC	SERPING1
TCONS_00080905	NNC	SERPING1
TCONS_00083012	NIC	ENSG00000288534
TCONS_00084555	NIC	ENSG00000288534
TCONS_00079627	NNC	GLYATL1
TCONS_00080400	NNC	TMEM109
TCONS_00082795	NNC	CD6
TCONS_00082797	NIC	TKFC
TCONS_00082168	NIC	TKFC
TCONS_00081878	NIC	TKFC
TCONS_00079110	NIC	TKFC
TCONS_00081880	NNC	TKFC
TCONS_00079936	NIC	TKFC
TCONS_00082268	NNC	TMEM179B
TCONS_00081885	NIC	SLC3A2
TCONS_00079632	NIC	SLC22A10
TCONS_00080405	NIC	SLC22A10
TCONS_00081775	NIC	SLC22A10
TCONS_00082018	NIC	NUDT22
TCONS_00080408	NIC	DNAJC4
TCONS_00082802	NIC	GPR137
TCONS_00079129	NIC	GPR137
TCONS_00079637	NIC	PRDX5
TCONS_00079135	NIC	TM7SF2
TCONS_00081439	NIC	TM7SF2
TCONS_00079140	NNC	CAPN1
TCONS_00079142	NNC	CAPN1
TCONS_00079141	NNC	CAPN1
TCONS_00079143	NNC	CAPN1
TCONS_00081578	NNC	CAPN1
TCONS_00080173	NNC	CAPN1
TCONS_00083431	NNC	CAPN1
TCONS_00080643	NNC	CAPN1
TCONS_00081364	NNC	CAPN1
TCONS_00080174	NNC	CAPN1
TCONS_00080930	NNC	CAPN1
TCONS_00081778	NIC	ENSG00000277599
TCONS_00080179	NIC	MUS81
TCONS_00079654	NIC	SF3B2
TCONS_00083308	NIC	SF3B2
TCONS_00084293	NIC	DPP3
TCONS_00083840	NIC	DPP3
TCONS_00083227	NIC	RBM4
TCONS_00082275	NIC	RBM4
TCONS_00082175	NIC	SSH3
TCONS_00082702	NNC	TBC1D10C
TCONS_00082026	NIC	RPS6KB2
TCONS_00077980	NIC	MIR7113
TCONS_00081892	NIC	MIR4691
TCONS_00082813	NIC	TCIRG1
TCONS_00082818	NIC	LRP5
TCONS_00081449	NIC	LRP5
TCONS_00083138	NNC	LRP5
TCONS_00082029	NNC	LINC01488
TCONS_00080984	NNC	LINC01488
TCONS_00082708	NIC	NADSYN1
TCONS_00082826	NIC	INPPL1
TCONS_00079956	NIC	SLCO2B1
TCONS_00086220	NIC	SLCO2B1
TCONS_00079957	NIC	SLCO2B1
TCONS_00079187	NIC	SLCO2B1
TCONS_00081898	NNC	SLCO2B1
TCONS_00081788	NNC	SLCO2B1
TCONS_00083449	NNC	SLCO2B1
TCONS_00081453	NNC	SLCO2B1
TCONS_00079959	NNC	SLCO2B1
TCONS_00081368	NNC	MOGAT2
TCONS_00081456	NNC	MOGAT2
TCONS_00080428	NNC	MOGAT2
TCONS_00083847	NNC	MOGAT2
TCONS_00083452	NNC	DGAT2
TCONS_00081900	NNC	DGAT2
TCONS_00079198	NNC	DGAT2
TCONS_00081370	NNC	TSKU
TCONS_00081903	NIC	ANKRD42
TCONS_00082288	NNC	ENSG00000284057
TCONS_00079209	NIC	ENSG00000284057
TCONS_00079210	NIC	ENSG00000284057
TCONS_00080199	NIC	ENSG00000284057
TCONS_00083235	NNC	AMOTL1
TCONS_00079967	NNC	AMOTL1
TCONS_00078086	NIC	ACAT1
TCONS_00081682	NIC	ACAT1
TCONS_00080435	NIC	ACAT1
TCONS_00081020	NIC	ACAT1
TCONS_00080207	NIC	BCO2
TCONS_00081910	NNC	BCO2
TCONS_00081911	NIC	BCO2
TCONS_00083853	NNC	BCO2
TCONS_00080436	NIC	BCO2
TCONS_00080437	NIC	BCO2
TCONS_00084946	NIC	ZBTB16
TCONS_00084316	NIC	ZBTB16
TCONS_00080440	NIC	NNMT
TCONS_00081041	NIC	APOC3
TCONS_00082296	NIC	APOC3
TCONS_00078187	NNC	APOC3
TCONS_00078188	NNC	APOC3
TCONS_00078191	NNC	APOC3
TCONS_00078192	NNC	APOC3
TCONS_00078194	NNC	APOC3
TCONS_00079241	NIC	SIDT2
TCONS_00082545	NIC	SIDT2
TCONS_00079239	NIC	SIDT2
TCONS_00080211	NIC	SIDT2
TCONS_00080680	NNC	IL10RA
TCONS_00078211	NNC	UBE4A
TCONS_00082717	NIC	TMEM25
TCONS_00081917	NNC	HINFP
TCONS_00081918	NIC	HINFP
TCONS_00079249	NIC	NLRX1
TCONS_00082720	NNC	OAF
TCONS_00082719	NNC	OAF
TCONS_00082557	NIC	ARHGEF12
TCONS_00082556	NIC	ARHGEF12
TCONS_00082722	NNC	ARHGEF12
TCONS_00083046	NNC	ARHGEF12
TCONS_00079697	NNC	ARHGEF12
TCONS_00079257	NIC	EI24
TCONS_00084036	NIC	FAM118B
TCONS_00081477	NNC	DCPS
TCONS_00078277	NNC	DCPS
TCONS_00084451	NIC	DCPS
TCONS_00078279	NNC	DCPS
TCONS_00079264	NIC	APLP2
TCONS_00080690	NIC	APLP2
TCONS_00083571	NIC	ACAD8
TCONS_00080692	NIC	ACAD8
TCONS_00081065	NIC	ACAD8
TCONS_00081594	NIC	SIRT3
TCONS_00078300	NIC	SIGIRR
TCONS_00082198	NIC	RNH1
TCONS_00079721	NIC	RNH1
TCONS_00079282	NNC	RNH1
TCONS_00079720	NIC	RNH1
TCONS_00079999	NIC	RNH1
TCONS_00083572	NIC	LMNTD2
TCONS_00078308	NIC	IRF7
TCONS_00080002	NIC	IRF7
TCONS_00080459	NIC	IRF7
TCONS_00082566	NNC	CDHR5
TCONS_00079287	NIC	CDHR5
TCONS_00080461	NNC	CDHR5
TCONS_00080460	NNC	CDHR5
TCONS_00083664	NIC	CDHR5
TCONS_00081482	NNC	CDHR5
TCONS_00083875	NNC	CDHR5
TCONS_00083876	NNC	CDHR5
TCONS_00080236	NIC	PIDD1
TCONS_00080237	NIC	CHID1
TCONS_00081922	NIC	CHID1
TCONS_00082070	NNC	CHID1
TCONS_00081704	NIC	CHID1
TCONS_00080005	NIC	CHID1
TCONS_00082199	NIC	CHID1
TCONS_00079290	NNC	TOLLIP
TCONS_00079291	NNC	TOLLIP
TCONS_00079729	NIC	MIR675
TCONS_00078352	NNC	INS-IGF2
TCONS_00078353	NIC	INS-IGF2
TCONS_00080009	NNC	INS-IGF2
TCONS_00079732	NNC	INS-IGF2
TCONS_00082728	NIC	NAP1L4
TCONS_00082579	NIC	NAP1L4
TCONS_00084229	NIC	NAP1L4
TCONS_00082073	NIC	CARS1
TCONS_00081927	NNC	CARS1
TCONS_00080697	NIC	CARS1
TCONS_00081598	NIC	CARS1
TCONS_00081930	NNC	FHIP1B
TCONS_00085838	NNC	FHIP1B
TCONS_00082864	NNC	FHIP1B
TCONS_00082584	NNC	FHIP1B
TCONS_00081101	NNC	FHIP1B
TCONS_00083878	NNC	FHIP1B
TCONS_00079308	NNC	HPX
TCONS_00080476	NNC	HPX
TCONS_00082308	NNC	HPX
TCONS_00078378	NIC	HPX
TCONS_00080479	NIC	HPX
TCONS_00081380	NNC	HPX
TCONS_00078394	NIC	HPX
TCONS_00080483	NIC	HPX
TCONS_00078383	NIC	HPX
TCONS_00079311	NNC	HPX
TCONS_00078393	NNC	HPX
TCONS_00082202	NIC	HPX
TCONS_00079312	NIC	HPX
TCONS_00080475	NNC	HPX
TCONS_00080243	NNC	HPX
TCONS_00079324	NIC	HPX
TCONS_00081378	NNC	HPX
TCONS_00083788	NNC	HPX
TCONS_00078390	NNC	HPX
TCONS_00080487	NNC	HPX
TCONS_00078377	NIC	HPX
TCONS_00080484	NIC	HPX
TCONS_00079316	NNC	HPX
TCONS_00081379	NIC	HPX
TCONS_00078387	NNC	HPX
TCONS_00083667	NNC	HPX
TCONS_00083071	NIC	ARFIP2
TCONS_00080489	NIC	DENND2B
TCONS_00080253	NIC	DENND2B
TCONS_00081131	NIC	DENND2B
TCONS_00083485	NIC	DENND2B
TCONS_00082876	NIC	DENND2B
TCONS_00079348	NNC	GALNT18
TCONS_00082877	NNC	GALNT18
TCONS_00080496	NIC	COPB1
TCONS_00081819	NIC	COPB1
TCONS_00083349	NIC	COPB1
TCONS_00078427	NIC	ENSG00000256206
TCONS_00084344	NIC	ENSG00000256206
TCONS_00078429	NIC	ENSG00000256206
TCONS_00079755	NIC	ENSG00000256206
TCONS_00082598	NIC	PLEKHA7
TCONS_00081716	NIC	SERGEF
TCONS_00082313	NNC	SAA2-SAA4
TCONS_00082079	NNC	SAA2-SAA4
TCONS_00087280	NNC	SAA2-SAA4
TCONS_00078452	NNC	SAA2-SAA4
TCONS_00078456	NIC	SAA2-SAA4
TCONS_00080719	NNC	SAA2-SAA4
TCONS_00080718	NNC	SAA2-SAA4
TCONS_00081821	NIC	HPS5
TCONS_00081606	NIC	HPS5
TCONS_00082207	NNC	LGR4
TCONS_00079759	NIC	FBXO3
TCONS_00082734	NIC	LMO2
TCONS_00080729	NIC	TP53I11
TCONS_00083967	NIC	AMBRA1
TCONS_00080733	NIC	ARFGAP2
TCONS_00080034	NIC	ARFGAP2
TCONS_00082089	NIC	ARFGAP2
TCONS_00083250	NIC	ARFGAP2
TCONS_00080035	NIC	PACSIN3
TCONS_00082966	NNC	ACP2
TCONS_00080506	NNC	ACP2
TCONS_00080508	NNC	ACP2
TCONS_00083492	NNC	PSMC3
TCONS_00080274	NIC	CELF1
TCONS_00079380	NIC	CELF1
TCONS_00082609	NIC	CELF1
TCONS_00082213	NIC	CELF1
TCONS_00079382	NIC	CELF1
TCONS_00082096	NIC	MTCH2
TCONS_00079771	NIC	AGBL2
TCONS_00084691	NIC	FNBP4
TCONS_00085889	NIC	FNBP4
TCONS_00081942	NNC	FNBP4
TCONS_00081509	NNC	FNBP4
TCONS_00080036	NNC	FNBP4
TCONS_00079773	NNC	FNBP4
TCONS_00079388	NIC	TNKS1BP1
TCONS_00079389	NIC	TNKS1BP1
TCONS_00081828	NIC	SLC43A3
TCONS_00081722	NIC	SLC43A3
TCONS_00081613	NIC	SLC43A3
TCONS_00083969	NIC	SLC43A3
TCONS_00080514	NIC	SLC43A3
TCONS_00079775	NNC	SLC43A3
TCONS_00083676	NIC	SLC43A3
TCONS_00079395	NIC	SLC43A3
TCONS_00079776	NIC	SLC43A3
TCONS_00081386	NIC	SLC43A3
TCONS_00081723	NIC	SLC43A3
TCONS_00082611	NIC	SLC43A3
TCONS_00079396	NIC	SLC43A3
TCONS_00082098	NIC	SLC43A3
TCONS_00078549	NIC	SLC43A3
TCONS_00081511	NIC	SLC43A3
TCONS_00082099	NIC	SLC43A3
TCONS_00080515	NIC	SLC43A3
TCONS_00080278	NIC	SLC43A3
TCONS_00082101	NIC	SLC43A1
TCONS_00081725	NIC	SLC43A1
TCONS_00080739	NIC	SLC43A1
TCONS_00078559	NIC	LPXN
TCONS_00079781	NNC	GLYAT
TCONS_00084699	NNC	GLYAT
TCONS_00080044	NIC	PATL1
TCONS_00080045	NNC	PATL1
TCONS_00078575	NNC	MS4A6A
TCONS_00083088	NNC	VWCE
TCONS_00082449	NIC	DDB1
TCONS_00080049	NIC	CPSF7
TCONS_00083971	NIC	CPSF7
TCONS_00080050	NNC	SYT7
TCONS_00079412	NNC	SYT7
TCONS_00081390	NIC	AHNAK
TCONS_00079794	NNC	ENSG00000255508
TCONS_00079436	NNC	NXF1
TCONS_00085510	NIC	NXF1
TCONS_00081732	NIC	NXF1
TCONS_00083092	NNC	NXF1
TCONS_00082904	NNC	SLC22A25
TCONS_00084067	NIC	SLC22A25
TCONS_00083370	NNC	SLC22A25
TCONS_00085519	NNC	SLC22A25
TCONS_00084161	NIC	SLC22A25
TCONS_00085522	NNC	SLC22A25
TCONS_00078635	NNC	TRPT1
TCONS_00083262	NNC	SF1
TCONS_00079806	NNC	SF1
TCONS_00082625	NIC	MEN1
TCONS_00082115	NIC	EHD1
TCONS_00080062	NNC	ATG2A
TCONS_00081532	NNC	ATG2A
TCONS_00079449	NNC	SYVN1
TCONS_00080069	NIC	SYVN1
TCONS_00083500	NIC	MIR6751
TCONS_00084715	NIC	MIR6751
TCONS_00082330	NIC	MIR6751
TCONS_00080550	NNC	SYVN1
TCONS_00081837	NIC	MIR6751
TCONS_00081839	NNC	SYVN1
TCONS_00082458	NIC	YIF1A
TCONS_00083752	NIC	RBM4B
TCONS_00079462	NIC	RBM4B
TCONS_00079823	NIC	PC
TCONS_00080075	NNC	PC
TCONS_00081626	NIC	PC
TCONS_00083380	NIC	PC
TCONS_00082637	NNC	PC
TCONS_00080312	NNC	PC
TCONS_00082979	NIC	TMEM134
TCONS_00078710	NIC	TMEM134
TCONS_00085549	NIC	CHKA
TCONS_00081256	NIC	CHKA
TCONS_00083179	NIC	KMT5B
TCONS_00082333	NIC	C11orf24
TCONS_00083507	NNC	DHCR7
TCONS_00079484	NIC	DHCR7
TCONS_00079487	NIC	DHCR7
TCONS_00078744	NNC	ENSG00000254972
TCONS_00080773	NIC	NUMA1
TCONS_00083390	NIC	NUMA1
TCONS_00079491	NNC	ARAP1
TCONS_00081271	NNC	STARD10
TCONS_00081272	NNC	STARD10
TCONS_00078755	NNC	STARD10
TCONS_00081273	NIC	STARD10
TCONS_00080563	NNC	STARD10
TCONS_00083394	NIC	GDPD5
TCONS_00080786	NIC	PAK1
TCONS_00079503	NIC	NARS2
TCONS_00080787	NIC	SYTL2
TCONS_00083510	NIC	PICALM
TCONS_00083108	NIC	PICALM
TCONS_00082652	NIC	PICALM
TCONS_00082651	NIC	PICALM
TCONS_00081289	NIC	SMCO4
TCONS_00078799	NIC	SMCO4
TCONS_00082655	NIC	DCUN1D5
TCONS_00087458	NIC	ENSG00000254990
TCONS_00087456	NNC	ENSG00000254990
TCONS_00083187	NNC	ENSG00000254990
TCONS_00078842	NNC	ENSG00000254990
TCONS_00078843	NIC	ENSG00000254990
TCONS_00080095	NIC	USP28
TCONS_00078893	NNC	APOA1
TCONS_00082140	NIC	APOA1
TCONS_00082234	NNC	PCSK7
TCONS_00080336	NNC	FXYD6-FXYD2
TCONS_00081400	NNC	DDX6
TCONS_00079544	NIC	SLC37A4
TCONS_00079871	NNC	SLC37A4
TCONS_00079543	NIC	SLC37A4
TCONS_00079556	NIC	SNORD14D
TCONS_00080107	NIC	SNORD14C
TCONS_00080588	NIC	SNORD14C
TCONS_00083521	NIC	SNORD14E
TCONS_00084092	NIC	HSPA8
TCONS_00081979	NIC	HSPA8
TCONS_00083408	NIC	NFRKB
TCONS_00080351	NIC	NFRKB
TCONS_00082666	NIC	SNX19
TCONS_00106280	NIC	ERC1
TCONS_00106998	NIC	ERC1
TCONS_00105272	NNC	WNT5B
TCONS_00105275	NIC	ADIPOR2
TCONS_00107522	NIC	ADIPOR2
TCONS_00106070	NIC	ITFG2
TCONS_00105278	NIC	ITFG2
TCONS_00108080	NIC	TSPAN9
TCONS_00108698	NIC	LTBR
TCONS_00105785	NNC	LTBR
TCONS_00109556	NNC	GAPDH
TCONS_00111972	NNC	PTMS
TCONS_00107968	NIC	CD4
TCONS_00103729	NNC	CD4
TCONS_00107970	NIC	C1S
TCONS_00106712	NIC	C1S
TCONS_00105303	NIC	C1S
TCONS_00106073	NIC	C1S
TCONS_00109828	NIC	C1S
TCONS_00105797	NNC	CLSTN3
TCONS_00107870	NIC	PEX5
TCONS_00109317	NIC	PEX5
TCONS_00103800	NNC	ENSG00000287928
TCONS_00105331	NIC	MGST1
TCONS_00107048	NIC	PIK3C2G
TCONS_00103836	NIC	SLCO1B3
TCONS_00106294	NIC	SLCO1B3
TCONS_00106520	NNC	SLCO1B3
TCONS_00105334	NIC	SLCO1B3
TCONS_00112048	NIC	SLCO1B3
TCONS_00103862	NNC	SLCO1B1
TCONS_00111584	NNC	SLCO1B1
TCONS_00107059	NNC	SLCO1B1
TCONS_00107539	NNC	SLCO1B1
TCONS_00107540	NNC	SLCO1B1
TCONS_00106094	NIC	PPHLN1
TCONS_00106746	NNC	SLC38A4-AS1
TCONS_00106745	NNC	SLC38A4-AS1
TCONS_00109142	NIC	PFKM
TCONS_00105360	NIC	DNAJC22
TCONS_00106097	NNC	TMBIM6
TCONS_00106304	NIC	TMBIM6
TCONS_00106098	NIC	TMBIM6
TCONS_00107464	NIC	GPD1
TCONS_00108594	NIC	LARP4
TCONS_00109009	NNC	ATF1
TCONS_00105833	NNC	ENSG00000289695
TCONS_00105370	NNC	ENSG00000289695
TCONS_00105373	NNC	ENSG00000289695
TCONS_00107466	NNC	ENSG00000289695
TCONS_00107549	NNC	ENSG00000289695
TCONS_00105374	NNC	ENSG00000289695
TCONS_00106540	NNC	ENSG00000289695
TCONS_00107550	NNC	ENSG00000289695
TCONS_00109328	NNC	ENSG00000289695
TCONS_00106763	NIC	ESPL1
TCONS_00108361	NIC	PCBP2
TCONS_00107679	NIC	PCBP2
TCONS_00108820	NIC	PCBP2
TCONS_00107118	NIC	PCBP2
TCONS_00109636	NIC	PCBP2
TCONS_00105386	NIC	PCBP2
TCONS_00107885	NIC	PCBP2
TCONS_00108475	NIC	RDH5
TCONS_00107129	NNC	RDH5
TCONS_00108256	NIC	TMEM198B
TCONS_00110726	NIC	TMEM198B
TCONS_00107558	NIC	DGKA
TCONS_00107559	NIC	RAB5B
TCONS_00105400	NIC	SUOX
TCONS_00105402	NNC	SUOX
TCONS_00105413	NIC	SLC39A5
TCONS_00105412	NIC	SLC39A5
TCONS_00104106	NIC	SLC39A5
TCONS_00107562	NIC	SLC39A5
TCONS_00107774	NIC	SLC39A5
TCONS_00108724	NNC	SLC39A5
TCONS_00105859	NIC	SLC39A5
TCONS_00108111	NNC	SLC39A5
TCONS_00107563	NIC	SLC39A5
TCONS_00106328	NNC	SLC39A5
TCONS_00106559	NNC	SLC39A5
TCONS_00109080	NIC	SLC39A5
TCONS_00106113	NNC	HSD17B6
TCONS_00105416	NNC	HSD17B6
TCONS_00106561	NNC	HSD17B6
TCONS_00105417	NIC	HSD17B6
TCONS_00105419	NIC	HSD17B6
TCONS_00105420	NIC	HSD17B6
TCONS_00106563	NNC	HSD17B6
TCONS_00108936	NNC	HSD17B6
TCONS_00105418	NIC	HSD17B6
TCONS_00109574	NNC	HSD17B6
TCONS_00106331	NNC	HSD17B6
TCONS_00107775	NNC	HSD17B6
TCONS_00108115	NNC	HSD17B6
TCONS_00105863	NNC	HSD17B6
TCONS_00108114	NIC	HSD17B6
TCONS_00107686	NNC	HSD17B6
TCONS_00105864	NIC	HSD17B6
TCONS_00108831	NNC	HSD17B6
TCONS_00109575	NIC	HSD17B6
TCONS_00105436	NIC	SHMT2
TCONS_00105869	NNC	SHMT2
TCONS_00106122	NIC	MIR6758
TCONS_00104154	NIC	MIR6758
TCONS_00107153	NIC	MBD6
TCONS_00109213	NIC	MBD6
TCONS_00107155	NIC	MBD6
TCONS_00109340	NIC	MBD6
TCONS_00112726	NIC	USP15
TCONS_00107781	NNC	CPSF6
TCONS_00107902	NNC	ACSS3
TCONS_00104226	NNC	ACSS3
TCONS_00106574	NNC	ENSG00000257940
TCONS_00107576	NIC	VEZT
TCONS_00106802	NIC	VEZT
TCONS_00106139	NNC	AMDHD1
TCONS_00105477	NIC	NR1H4
TCONS_00108494	NIC	NR1H4
TCONS_00109347	NNC	CHPT1
TCONS_00109228	NIC	CHPT1
TCONS_00106361	NIC	TXNRD1
TCONS_00106586	NNC	ABTB3
TCONS_00108387	NNC	DAO
TCONS_00105907	NIC	DAO
TCONS_00105490	NIC	DAO
TCONS_00107908	NIC	USP30
TCONS_00105493	NIC	ACACB
TCONS_00107200	NIC	ACACB
TCONS_00108389	NIC	ACACB
TCONS_00109129	NIC	ANKRD13A
TCONS_00109441	NNC	ANKRD13A
TCONS_00107589	NIC	TCTN1
TCONS_00109779	NNC	CUX2
TCONS_00108848	NNC	CUX2
TCONS_00109780	NNC	CUX2
TCONS_00106156	NNC	CUX2
TCONS_00109087	NNC	CUX2
TCONS_00109238	NNC	CUX2
TCONS_00108271	NIC	ACAD10
TCONS_00108272	NNC	ACAD10
TCONS_00107793	NIC	ACAD10
TCONS_00105505	NNC	ALDH2
TCONS_00105506	NNC	ALDH2
TCONS_00105509	NIC	ALDH2
TCONS_00105507	NIC	ALDH2
TCONS_00107590	NNC	ALDH2
TCONS_00107594	NIC	SDSL
TCONS_00108859	NIC	ENSG00000288623
TCONS_00105920	NIC	ENSG00000288623
TCONS_00109246	NIC	ENSG00000288623
TCONS_00107798	NIC	ENSG00000256028
TCONS_00104444	NIC	ENSG00000256028
TCONS_00108507	NIC	ENSG00000256028
TCONS_00108401	NIC	ENSG00000256028
TCONS_00104443	NIC	ENSG00000256028
TCONS_00108633	NIC	ENSG00000256028
TCONS_00108279	NIC	ENSG00000256028
TCONS_00107236	NIC	ENSG00000256028
TCONS_00108017	NNC	TMED2
TCONS_00106181	NIC	ZNF664
TCONS_00106182	NIC	GLT1D1
TCONS_00108018	NIC	GLT1D1
TCONS_00104451	NNC	GLT1D1
TCONS_00109706	NIC	EP400
TCONS_00107598	NIC	EP400
TCONS_00107921	NNC	EP400
TCONS_00107599	NNC	EP400
TCONS_00107707	NIC	ZNF84
TCONS_00106841	NIC	ZNF140
TCONS_00104474	NNC	WASH8P
TCONS_00105541	NNC	WASH8P
TCONS_00107804	NNC	WASH8P
TCONS_00109250	NNC	WASH8P
TCONS_00106387	NNC	WASH8P
TCONS_00107242	NNC	WASH8P
TCONS_00104473	NNC	WASH8P
TCONS_00105542	NNC	WASH8P
TCONS_00106191	NIC	SLC6A12
TCONS_00106192	NNC	SLC6A12
TCONS_00108023	NNC	SLC6A12
TCONS_00106842	NNC	SLC6A12
TCONS_00107489	NNC	SLC6A13
TCONS_00111742	NIC	SLC6A13
TCONS_00107805	NNC	SLC6A13
TCONS_00108951	NIC	SLC6A13
TCONS_00108159	NIC	ING4
TCONS_00104520	NIC	PHB2
[truncated: 5,306 more rows]
