# Supplementary material for: Long-read transcriptome landscapes of primary and metastatic liver cancers at transcript resolution
Source: Biomark Res. 2024 Jan 8;12:4. doi: 10.1186/s40364-023-00554-w (PMC10773130; doi:10.1186/s40364-023-00554-w)
Supplement: Supplementary file 7 — Supplementary Material 7 [file 40364_2023_554_MOESM7_ESM.xlsx]

## Sheet: DL_DET
	FDR	logfc	type	symbol
TCONS_00047216	2.7479e-08	-Infinite	NNC	MIR6859-1
TCONS_00056168	1.14097e-11	-Infinite	NNC	WASH7P
TCONS_00021063	1.91568e-14	-Infinite	NNC	WASH9P
TCONS_00009502	0.00935712	-Infinite	Others	WASH9P
TCONS_00014145	1.7835e-06	-Infinite	NNC	WASH9P
TCONS_00026894	1.40745e-10	-Infinite	Others	WASH9P
TCONS_00017412	0.0348565	-Infinite	NNC	WASH9P
TCONS_00040146	6.19484e-18	-Infinite	NNC	AGRN
TCONS_00053484	3.39687e-05	-Infinite	NNC	SDF4
TCONS_00010614	0.0302319	-Infinite	NIC	INTS11
TCONS_00012720	0.0186879	3.21998	FSM	DVL1
TCONS_00032545	0.0237834	-Infinite	FSM	CCNL2
TCONS_00056481	8.76584e-13	-Infinite	NNC	CCNL2
TCONS_00031512	6.90962e-05	-Infinite	NIC	ATAD3A
TCONS_00032552	0.0166649	-Infinite	NIC	CDK11A
TCONS_00055546	4.08705e-18	-Infinite	NIC	NADK
TCONS_00030719	3.89867e-07	-Infinite	NNC	GNB1
TCONS_00012409	0.0161538	Infinite	FSM	GNB1
TCONS_00008660	5.14851e-08	-Infinite	NNC	GNB1
TCONS_00029024	0.000611933	-Infinite	FSM	PRXL2B
TCONS_00056483	4.66517e-09	-Infinite	NIC	LRRC47
TCONS_00022511	1.79948e-15	-Infinite	FSM	KCNAB2
TCONS_00015730	0.000249989	-Infinite	Others	RNF207
TCONS_00037236	3.05638e-06	-Infinite	FSM	PLEKHG5
TCONS_00052444	2.5974e-07	-5.24791	NIC	PARK7
TCONS_00028592	3.42054e-09	-Infinite	NIC	RERE
TCONS_00055451	0.00898658	-Infinite	NIC	ENO1
TCONS_00039854	0.00752018	-Infinite	NIC	ENO1
TCONS_00040296	2.64008e-19	-Infinite	NNC	ENO1
TCONS_00032621	1.80882e-06	-Infinite	NIC	GPR157
TCONS_00028848	1.64761e-06	-Infinite	NIC	CLSTN1
TCONS_00037247	1.25984e-14	-Infinite	NNC	CTNNBIP1
TCONS_00013537	0.00308248	-Infinite	NIC	KIF1B
TCONS_00014156	5.7782e-15	-Infinite	NNC	EXOSC10
TCONS_00014157	0.0464766	-3.40326	NNC	EXOSC10
TCONS_00021111	4.22358e-11	-Infinite	NNC	MTOR
TCONS_00055828	0.0422341	-Infinite	FSM	FBXO44
TCONS_00047957	5.6511e-14	-Infinite	FSM	NPPB
TCONS_00039461	1.20136e-06	-Infinite	Others	DHRS3
TCONS_00054048	0.00648725	-Infinite	NIC	DHRS3
TCONS_00037258	2.61441e-19	-Infinite	FSM	TMEM51-AS1
TCONS_00031010	4.65192e-14	-Infinite	NIC	EFHD2
TCONS_00030468	5.95092e-08	-Infinite	NIC	FBLIM1
TCONS_00028852	5.03499e-11	-Infinite	FSM	ARHGEF19
TCONS_00051746	8.01813e-08	-Infinite	NIC	CROCCP2
TCONS_00025131	7.35447e-11	-Infinite	NNC	MST1P2
TCONS_00016141	0.0106339	-3.9951	NIC	SDHB
TCONS_00051647	2.62024e-07	-Infinite	NNC	ARHGEF10L
TCONS_00027310	9.37075e-12	-Infinite	NNC	ARHGEF10L
TCONS_00019304	9.884e-14	-Infinite	NNC	ARHGEF10L
TCONS_00017926	1.21427e-13	-Infinite	NNC	ARHGEF10L
TCONS_00017930	0.0149954	-Infinite	NIC	ARHGEF10L
TCONS_00002442	6.60487e-19	-Infinite	NNC	ARHGEF10L
TCONS_00031645	0.013846	-Infinite	NIC	SLC66A1
TCONS_00027607	0.0212294	-5.03036	FSM	CAPZB
TCONS_00004067	1.95231e-10	-Infinite	Others	PLA2G2A
TCONS_00023263	0.000709119	-Infinite	NNC	PLA2G2A
TCONS_00032733	0.00126387	-1.4997	NIC	EIF4G3
TCONS_00008697	3.40057e-06	-Infinite	NIC	EIF4G3
TCONS_00032748	9.72658e-06	-Infinite	NIC	RAP1GAP
TCONS_00028863	0.00826757	Infinite	NIC	RAP1GAP
TCONS_00054457	7.93464e-08	-Infinite	NNC	RAP1GAP
TCONS_00029664	6.10222e-14	-Infinite	NNC	HSPG2
TCONS_00031657	1.44146e-12	-Infinite	Others	-
TCONS_00016033	0.0315668	4.48394	FSM	C1QB
TCONS_00002479	0.00732829	-3.92336	FSM	RPL11
TCONS_00010228	9.49612e-11	-Infinite	NNC	ELOA
TCONS_00015537	0.0259352	-Infinite	NNC	HMGCL
TCONS_00010147	0.0417526	-Infinite	NNC	HMGCL
TCONS_00031686	2.80458e-29	-Infinite	Others	-
TCONS_00027325	0.00133407	-Infinite	NIC	MTFR1L
TCONS_00038752	0.0397328	-Infinite	FSM	TRIM63
TCONS_00037315	9.68301e-07	-Infinite	NNC	CRYBG2
TCONS_00037316	3.9742e-25	-Infinite	FSM	CRYBG2
TCONS_00036704	0.000386606	-Infinite	NIC	DHDDS
TCONS_00002507	0.0178941	2.09657	FSM	HMGN2
TCONS_00031709	0.0290663	-Infinite	NNC	RPS6KA1
TCONS_00031072	0.0137851	-Infinite	NNC	RPA2
TCONS_00032810	2.14928e-10	-Infinite	NNC	EYA3
TCONS_00036719	0.0401153	-Infinite	FSM	YTHDF2
TCONS_00048084	0.00148033	-Infinite	NNC	SERINC2
TCONS_00029217	0.00508837	-Infinite	FSM	EIF3I
TCONS_00042889	0.0451213	-Infinite	FSM	EIF3I
TCONS_00009054	2.3008e-08	-Infinite	FSM	LCK
TCONS_00006009	1.89465e-07	-Infinite	FSM	YARS1
TCONS_00048829	4.25213e-09	-Infinite	FSM	HPCA
TCONS_00034743	1.56766e-06	-Infinite	Others	ENSG00000271741
TCONS_00029427	0.0489943	-Infinite	FSM	SFPQ
TCONS_00019322	5.44266e-12	-Infinite	NIC	ZMYM4
TCONS_00010560	2.87628e-05	-Infinite	FSM	NCDN
TCONS_00053969	2.83294e-07	-Infinite	NNC	THRAP3
TCONS_00017960	0.0240858	-Infinite	FSM	ZC3H12A
TCONS_00032982	0.00214058	-Infinite	FSM	C1orf109
TCONS_00041720	3.14405e-14	-Infinite	NNC	FHL3
TCONS_00022644	0.0276562	-Infinite	FSM	CAP1
TCONS_00029849	6.58937e-26	-Infinite	Others	RLF
TCONS_00027907	0.0395505	-Infinite	NNC	ZFP69
TCONS_00014190	9.10679e-16	-Infinite	FSM	SCMH1
TCONS_00029120	2.11198e-11	-Infinite	FSM	GUCA2A
TCONS_00021201	7.19863e-07	-Infinite	FSM	SLC2A1
TCONS_00026180	4.91677e-12	-Infinite	FSM	SLC2A1
TCONS_00029439	2.35694e-11	-Infinite	FSM	ELOVL1
TCONS_00030515	5.20409e-11	-Infinite	Others	PTPRF
TCONS_00006498	0.0337434	-2.52326	FSM	ATP6V0B
TCONS_00010755	0.00144427	-Infinite	FSM	CCDC24
TCONS_00026644	1.36075e-12	-Infinite	FSM	RNF220
TCONS_00038192	0.0141314	-Infinite	NIC	RNF220
TCONS_00054068	0.0158648	-2.57266	NIC	EIF2B3
TCONS_00010240	0.0189876	-Infinite	NIC	UROD
TCONS_00007964	0.0457164	-3.19891	FSM	UROD
TCONS_00002620	0.0115052	-Infinite	FSM	UROD
TCONS_00055473	6.0258e-07	-Infinite	FSM	CCDC163
TCONS_00053495	0.0024098	-Infinite	NNC	PRDX1
TCONS_00011115	0.000182365	-Infinite	FSM	POMGNT1
TCONS_00010153	8.65635e-09	-Infinite	FSM	POMGNT1
TCONS_00004263	0.000179603	Infinite	Others	CYP4A11
TCONS_00004261	6.45337e-06	Infinite	Others	CYP4A11
TCONS_00052022	0.0297151	-Infinite	NNC	CYP4A11
TCONS_00010647	0.038676	Infinite	NNC	CYP4A11
TCONS_00006040	0.0468585	3.72708	NIC	CYP4A11
TCONS_00007970	2.39623e-10	-Infinite	NNC	CYP4A22
TCONS_00037850	0.0295505	Infinite	FSM	CYP4Z1
TCONS_00052251	0.0315318	2.862	NNC	CYP4A22
TCONS_00034820	0.00397025	-Infinite	FSM	PDZK1IP1
TCONS_00048680	9.23846e-07	-Infinite	FSM	BEND5
TCONS_00010572	0.000218623	-Infinite	NIC	OSBPL9
TCONS_00027673	3.49787e-09	-2.98338	FSM	RAB3B
TCONS_00012452	4.97971e-06	-Infinite	FSM	COA7
TCONS_00042588	0.00390183	Infinite	NNC	ECHDC2
TCONS_00037415	2.64431e-13	-Infinite	NIC	ECHDC2
TCONS_00031908	0.00492664	-Infinite	FSM	CPT2
TCONS_00010093	0.0217892	-Infinite	FSM	DIO1
TCONS_00054542	2.67212e-06	-Infinite	NIC	LRRC42
TCONS_00014698	0.00718482	Infinite	NNC	DHCR24
TCONS_00018045	0.023049	2.9955	FSM	LINC01767
TCONS_00018044	0.0480063	2.13299	FSM	LINC01767
TCONS_00048103	5.09671e-08	-Infinite	NNC	PRKAA2
TCONS_00004358	5.12687e-07	-Infinite	NNC	FYB2
TCONS_00015222	8.65962e-10	-Infinite	NIC	C8B
TCONS_00006080	0.00766483	Infinite	NIC	C8B
TCONS_00040804	3.46475e-13	-Infinite	NNC	PATJ
TCONS_00040806	1.01194e-08	-Infinite	NNC	PATJ
TCONS_00044300	2.70706e-05	-Infinite	NIC	DOCK7
TCONS_00033126	1.41778e-10	-Infinite	NNC	JAK1
TCONS_00052456	0.000169806	-Infinite	NNC	LEPR
TCONS_00030816	0.000996458	-Infinite	NNC	ANKRD13C
TCONS_00010889	0.00359461	-Infinite	NIC	CRYZ
TCONS_00038202	1.42458e-05	-Infinite	FSM	ACADM
TCONS_00042305	0.0207838	-Infinite	NIC	ZZZ3
TCONS_00018720	3.32443e-07	-Infinite	NNC	CTBS
TCONS_00036472	2.27657e-08	-Infinite	Others	ZNHIT6
TCONS_00036814	1.01058e-14	-Infinite	FSM	CLCA2
TCONS_00028733	2.95478e-13	-Infinite	NNC	CLCA4
TCONS_00038041	0.00828726	-1.67164	FSM	GBP1
TCONS_00023470	1.30972e-11	-Infinite	NIC	TGFBR3
TCONS_00054970	1.39674e-07	-Infinite	NIC	RNPC3
TCONS_00020567	1.33251e-24	-Infinite	FSM	AMY2A
TCONS_00028925	0.0213799	-1.06727	FSM	CLCC1
TCONS_00049770	3.41174e-08	-Infinite	Others	ELAPOR1
TCONS_00029685	4.09066e-12	-Infinite	FSM	PSRC1
TCONS_00039159	8.41965e-18	-Infinite	NIC	SORT1
TCONS_00040649	3.72644e-08	-Infinite	NIC	PSMA5
TCONS_00043705	3.76492e-09	-Infinite	NNC	CYB561D1
TCONS_00015636	6.55642e-05	-Infinite	FSM	AMPD2
TCONS_00024796	0.0140423	Infinite	NIC	GSTM2
TCONS_00031190	2.8938e-07	-Infinite	FSM	AHCYL1
TCONS_00026038	0.0149914	-3.69669	FSM	RBM15
TCONS_00010895	0.0319597	2.58715	FSM	SLC16A4
TCONS_00026693	0.0202585	-Infinite	FSM	PIFO
TCONS_00006567	0.0279238	1.96107	FSM	C1orf162
TCONS_00005678	0.0273301	-Infinite	FSM	MOV10
TCONS_00055278	1.21579e-05	-1.82766	NNC	MAB21L3
TCONS_00054630	9.80314e-11	-Infinite	NNC	IGSF3
TCONS_00033268	7.81145e-10	-Infinite	NNC	GDAP2
TCONS_00050413	3.15576e-27	-Infinite	Others	SPAG17
TCONS_00048389	4.95788e-09	-Infinite	FSM	WARS2
TCONS_00007345	0.0272471	Infinite	NNC	HMGCS2
TCONS_00012217	0.0119138	-Infinite	NNC	HMGCS2
TCONS_00052994	0.00477103	-Infinite	NNC	HMGCS2
TCONS_00054746	6.86037e-08	-Infinite	NNC	NBPF8
TCONS_00027428	4.99787e-09	-Infinite	NNC	NBPF8
TCONS_00020599	1.12717e-10	-Infinite	NNC	NBPF8
TCONS_00025221	3.2164e-06	-Infinite	NNC	NBPF8
TCONS_00044552	4.85696e-11	-Infinite	NIC	NBPF26
TCONS_00024084	5.37176e-07	-Infinite	NNC	NBPF26
TCONS_00020628	7.81806e-10	-Infinite	NNC	NBPF26
TCONS_00048147	5.78229e-09	-Infinite	NNC	NBPF26
TCONS_00019506	4.22041e-15	-Infinite	NNC	NBPF26
TCONS_00009249	1.51296e-11	-Infinite	NIC	NBPF26
TCONS_00011976	0.024418	-Infinite	NIC	NBPF15
TCONS_00004702	1.20068e-07	-Infinite	Others	NBPF25P
TCONS_00050327	1.79819e-05	-Infinite	NIC	GPR89A
TCONS_00009819	5.67995e-07	-Infinite	NIC	PDZK1
TCONS_00016441	5.71772e-05	-Infinite	NIC	POLR3C
TCONS_00009826	0.0352657	-Infinite	NIC	NBPF10
TCONS_00018881	0.027643	-Infinite	Others	NBPF10
TCONS_00024499	3.14133e-05	-Infinite	NNC	NBPF10
TCONS_00049202	2.4945e-07	-Infinite	NNC	NBPF12
TCONS_00018224	1.56864e-10	-Infinite	NIC	NBPF12
TCONS_00008034	0.0197911	Infinite	NIC	NBPF12
TCONS_00052771	0.0191154	-Infinite	NNC	FMO5
TCONS_00006213	7.49164e-06	-Infinite	FSM	GJA5
TCONS_00016211	1.22625e-10	-Infinite	NIC	NBPF14
TCONS_00054224	0.043006	-Infinite	NNC	NBPF14
TCONS_00049428	9.58866e-06	-Infinite	NIC	ENSG00000286185
TCONS_00013398	1.34572e-17	Infinite	NIC	ENSG00000286185
TCONS_00034407	0.000470382	-Infinite	FSM	PLEKHO1
TCONS_00030898	5.62642e-10	-Infinite	NIC	APH1A
TCONS_00031394	1.38638e-19	-Infinite	NIC	APH1A
TCONS_00054555	0.000406793	-Infinite	NNC	ADAMTSL4
TCONS_00038487	0.0256939	-2.71026	NNC	ENSA
TCONS_00006239	0.00805176	Infinite	FSM	CERS2
TCONS_00012131	0.000205812	-Infinite	NIC	PSMD4
TCONS_00044872	0.00662382	-Infinite	NIC	PSMD4
TCONS_00044566	0.0116313	-Infinite	NNC	ZNF687
TCONS_00031098	2.09113e-14	-Infinite	NIC	SELENBP1
TCONS_00016460	0.0338184	-Infinite	NNC	CGN
TCONS_00044423	0.00112423	-Infinite	NNC	CGN
TCONS_00037631	3.60215e-30	-Infinite	FSM	CRNN
TCONS_00055676	7.84853e-28	-Infinite	FSM	CRCT1
TCONS_00036987	1.86896e-29	-Infinite	FSM	IVL
TCONS_00033755	5.76048e-12	-Infinite	FSM	SPRR1A
TCONS_00036989	5.41671e-21	-Infinite	FSM	SPRR1A
TCONS_00036990	7.84853e-28	-Infinite	FSM	SPRR3
TCONS_00036992	1.6182e-29	-Infinite	FSM	SPRR1B
TCONS_00037633	3.95857e-27	-Infinite	FSM	SPRR2D
TCONS_00050609	1.12418e-29	-Infinite	FSM	SPRR2A
TCONS_00031099	1.18931e-17	-Infinite	FSM	PGLYRP3
TCONS_00053890	2.76789e-11	-Infinite	Others	PGLYRP4
TCONS_00050419	1.26652e-12	-Infinite	FSM	S100A8
TCONS_00026508	6.28229e-17	-Infinite	FSM	S100A7
TCONS_00033940	4.74482e-10	-Infinite	FSM	S100A4
TCONS_00038818	4.82884e-08	-Infinite	FSM	S100A3
TCONS_00026222	1.36195e-13	-Infinite	FSM	S100A2
TCONS_00037642	8.32613e-05	-Infinite	NNC	S100A16
TCONS_00056410	0.00108222	-Infinite	NNC	CHTOP
TCONS_00019602	0.0409117	-Infinite	NNC	INTS3
TCONS_00011303	3.24986e-06	-Infinite	NNC	CREB3L4
TCONS_00029980	0.000777982	-Infinite	FSM	CREB3L4
TCONS_00050611	0.00238265	-Infinite	NIC	ENSG00000285641
TCONS_00054662	9.28701e-06	-4.27737	FSM	C1orf43
TCONS_00041533	0.000417424	-Infinite	NNC	PMVK
TCONS_00041946	0.028257	-Infinite	NNC	SHC1
TCONS_00054013	0.000925635	-Infinite	NIC	ZBTB7B
TCONS_00047194	1.18932e-16	-Infinite	FSM	MTX1
TCONS_00045011	0.0159482	-1.93678	FSM	SCAMP3
TCONS_00010933	0.0213553	Infinite	FSM	SCAMP3
TCONS_00052218	3.58025e-08	-Infinite	NNC	SCAMP3
TCONS_00006269	4.53531e-17	-Infinite	NNC	PKLR
TCONS_00040240	1.69974e-09	-Infinite	NNC	MSTO1
TCONS_00033412	2.06846e-08	-Infinite	NIC	SSR2
TCONS_00031041	1.60461e-21	-Infinite	FSM	RAB25
TCONS_00033765	1.1826e-05	-Infinite	FSM	RAB25
TCONS_00054094	8.88313e-06	-Infinite	NNC	SMG5
TCONS_00046096	2.2209e-12	-Infinite	NNC	CCT3
TCONS_00028222	2.20474e-05	-2.24128	FSM	BCAN-AS2
TCONS_00011579	0.0253849	-Infinite	NNC	METTL25B
TCONS_00013285	0.0411622	-Infinite	NNC	HDGF
TCONS_00033962	1.35071e-27	-Infinite	FSM	HDGF
TCONS_00015248	6.99122e-08	Infinite	NIC	HDGF
TCONS_00015412	3.29047e-07	-Infinite	NNC	HDGF
TCONS_00004991	0.0380919	6.06321	FSM	CD5L
TCONS_00014100	3.90265e-05	3.81083	FSM	CD1C
TCONS_00005758	0.0013481	-Infinite	Others	IFI16
TCONS_00031417	4.51835e-07	-Infinite	NNC	TAGLN2
TCONS_00010191	3.31518e-14	-Infinite	NIC	IGSF8
TCONS_00005762	0.0274381	Infinite	FSM	NCSTN
TCONS_00053786	0.0177439	-Infinite	NIC	NCSTN
TCONS_00008834	0.0387684	2.17886	FSM	SLAMF6
TCONS_00010316	3.15576e-27	Infinite	FSM	NDUFS2
TCONS_00029311	0.0228219	-Infinite	NNC	TOMM40L
TCONS_00053119	0.000337982	Infinite	NIC	NR1I3
TCONS_00033771	2.92152e-09	-Infinite	FSM	FCGR2A
TCONS_00041227	0.0280907	-Infinite	FSM	OLFML2B
TCONS_00013293	3.53694e-13	-Infinite	NNC	Y_RNA
TCONS_00012679	0.0406755	-Infinite	NIC	FMO3
TCONS_00015845	0.028351	-Infinite	NNC	PRDX6
TCONS_00005106	1.49966e-05	-Infinite	FSM	GAS5
TCONS_00005114	6.07565e-21	-Infinite	NIC	SERPINC1
TCONS_00005108	0.010031	-Infinite	Others	SERPINC1
TCONS_00012264	5.51718e-05	-Infinite	FSM	KIAA0040
TCONS_00027156	9.54245e-05	-Infinite	NNC	COP1
TCONS_00013714	1.50337e-05	-Infinite	NNC	CRYZL2P-SEC16B
TCONS_00009972	0.0118593	-Infinite	NIC	CRYZL2P-SEC16B
TCONS_00035090	8.58642e-10	-Infinite	FSM	ABL2
TCONS_00013161	9.29954e-15	-Infinite	NNC	CEP350
TCONS_00039402	3.1347e-05	-Infinite	NIC	QSOX1
TCONS_00026083	1.56595e-20	-Infinite	FSM	LAMC2
TCONS_00039017	4.59016e-08	-Infinite	NIC	LAMC2
TCONS_00009382	2.74293e-13	-Infinite	NIC	HMCN1
TCONS_00042347	0.0465772	Infinite	NNC	TPR
TCONS_00046815	1.35192e-15	-Infinite	Others	-
TCONS_00011903	0.02684	Infinite	NIC	ENSG00000289697
TCONS_00015174	1.40195e-05	-Infinite	NNC	ENSG00000289697
TCONS_00053250	0.0007553	-Infinite	Others	ENSG00000289697
TCONS_00006673	0.0260361	1.20565	Others	ENSG00000289697
TCONS_00008120	0.0180828	Infinite	NIC	CFHR4
TCONS_00006684	0.000486791	Infinite	NNC	CFHR2
TCONS_00011441	0.0452986	-Infinite	NIC	F13B
TCONS_00053123	0.0128702	3.34165	NNC	F13B
TCONS_00008622	2.96779e-23	-Infinite	FSM	PTPRC
TCONS_00010956	1.23954e-12	-Infinite	FSM	ZNF281
TCONS_00041899	2.13189e-12	-Infinite	Others	INAVA
TCONS_00026821	2.55286e-29	-Infinite	FSM	PKP1
TCONS_00037108	0.0355371	-Infinite	FSM	PKP1
TCONS_00038311	8.44512e-13	-Infinite	NIC	NAV1
TCONS_00045472	7.61241e-22	-Infinite	NIC	IPO9
TCONS_00038314	2.35991e-23	-Infinite	FSM	GPR37L1
TCONS_00053809	4.01224e-13	-Infinite	NNC	LGR6
TCONS_00031441	1.75032e-10	-Infinite	NNC	ADIPOR1
TCONS_00028807	0.0163737	-Infinite	Others	PPFIA4
TCONS_00027527	0.0407938	-1.76734	NIC	PPFIA4
TCONS_00027190	4.21837e-09	-Infinite	NNC	CHI3L1
TCONS_00028253	1.35792e-05	-Infinite	NNC	PLEKHA6
TCONS_00022324	0.000750006	-Infinite	NNC	PLEKHA6
TCONS_00049877	2.43239e-10	-Infinite	NIC	NFASC
TCONS_00028037	7.31419e-05	-Infinite	FSM	MFSD4A
TCONS_00040905	4.96907e-05	-Infinite	NIC	SRGAP2
TCONS_00005865	6.25447e-23	-Infinite	FSM	C4BPB
TCONS_00053052	2.52545e-05	-Infinite	NNC	C4BPB
TCONS_00054818	4.45275e-05	Infinite	NNC	C4BPA
TCONS_00007229	0.00774585	-Infinite	NNC	C4BPA
TCONS_00014897	2.6029e-05	-Infinite	NNC	C4BPA
TCONS_00046563	0.00517959	-3.1636	Others	CD55
TCONS_00037142	1.00458e-09	-Infinite	NIC	CD46
TCONS_00017365	0.0491961	-Infinite	Others	CD46
TCONS_00028281	4.81984e-12	-Infinite	NIC	LAMB3
TCONS_00026254	2.03899e-07	-Infinite	FSM	LAMB3
TCONS_00049572	0.000127901	-Infinite	NNC	ENSG00000289700
TCONS_00038537	5.24553e-14	-Infinite	FSM	NEK2
TCONS_00054180	1.1671e-10	-Infinite	NNC	PROX1
TCONS_00012394	1.61917e-09	-Infinite	NIC	PROX1
TCONS_00040569	0.00463775	-Infinite	NIC	SPATA17
TCONS_00048772	3.67949e-14	-Infinite	NNC	LYPLAL1-AS1
TCONS_00052859	0.0330098	Infinite	NNC	IARS2
TCONS_00052497	0.00365495	-Infinite	NNC	MTARC2
TCONS_00053703	2.31813e-10	-Infinite	NNC	MIA3
TCONS_00053607	1.43501e-07	-Infinite	NNC	DISP1
TCONS_00013176	0.00646512	Infinite	FSM	DISP1
TCONS_00033592	1.7314e-05	-Infinite	NNC	CAPN8
TCONS_00037979	3.84478e-13	-Infinite	FSM	CAPN2
TCONS_00049579	1.00648e-11	-Infinite	FSM	ENAH
TCONS_00020996	1.04912e-05	-Infinite	Others	EPHX1
TCONS_00053608	2.94027e-07	-Infinite	NIC	EPHX1
TCONS_00036593	0.000237208	-Infinite	NNC	ENSG00000255835
TCONS_00027259	7.88596e-06	-Infinite	FSM	LEFTY2
TCONS_00008138	0.0391986	-2.7819	FSM	COQ8A
TCONS_00053942	0.00301902	-Infinite	NIC	JMJD4
TCONS_00033637	0.0167255	-Infinite	NNC	JMJD4
TCONS_00040280	1.05909e-08	-Infinite	NNC	ARF1
TCONS_00035147	8.44569e-05	-Infinite	NIC	MRPL55
TCONS_00053300	0.000102362	-Infinite	NIC	MRPL55
TCONS_00003814	0.0270431	-1.28537	FSM	GUK1
TCONS_00015190	0.00345919	-Infinite	FSM	GUK1
TCONS_00047635	3.72182e-17	-Infinite	FSM	IBA57
TCONS_00032410	3.63073e-07	-Infinite	NNC	GALNT2
TCONS_00010538	0.00213642	Infinite	NNC	AGT
TCONS_00016006	0.0355957	7.08829	ISM	AGT
TCONS_00030993	0.0148434	-3.22525	NNC	IRF2BP2
TCONS_00053302	0.000302866	-Infinite	NNC	IRF2BP2
TCONS_00049120	9.17539e-28	-Infinite	NNC	IRF2BP2
TCONS_00020220	7.79019e-16	-Infinite	FSM	HEATR1
TCONS_00027559	2.33051e-12	-Infinite	FSM	CHRM3
TCONS_00007691	0.0235526	-Infinite	NNC	KMO
TCONS_00047049	6.37014e-14	-Infinite	FSM	CEP170
TCONS_00005387	8.27738e-07	-Infinite	FSM	ZNF496
TCONS_00071972	5.40296e-24	-Infinite	NNC	ENSG00000287023
TCONS_00077494	0.0322356	5.6086	NNC	AKR1C1
TCONS_00071886	2.83578e-10	-Infinite	NNC	AKR1C2
TCONS_00077124	2.61418e-13	-Infinite	NNC	AKR1C2
TCONS_00074357	7.60615e-08	-Infinite	NIC	AKR1C2
TCONS_00064865	0.0216244	Infinite	Others	AKR1C3
TCONS_00076444	6.26796e-11	-Infinite	Others	AKR1C8
TCONS_00077074	9.76009e-09	-Infinite	NNC	AKR1C8
TCONS_00067867	2.64913e-09	-Infinite	NIC	TASOR2
TCONS_00061040	0.00239195	-Infinite	NIC	GDI2
TCONS_00072841	6.44971e-15	-Infinite	NNC	FBH1
TCONS_00076667	0.0477774	2.69423	NNC	NUDT5
TCONS_00070381	5.04015e-17	-Infinite	NIC	OPTN
TCONS_00058830	0.000175344	-Infinite	NNC	OPTN
TCONS_00067731	3.19729e-07	-Infinite	FSM	MCM10
TCONS_00072210	3.19896e-16	-Infinite	NNC	ENSG00000286514
TCONS_00064296	0.000233197	-Infinite	FSM	FRMD4A
TCONS_00059987	0.00102648	-Infinite	NNC	FAM107B
TCONS_00068302	2.38302e-10	-Infinite	FSM	NEBL
TCONS_00076819	3.37724e-06	-Infinite	NNC	DNAJC1
TCONS_00067314	2.1706e-06	-Infinite	NIC	ABI1
TCONS_00058372	5.84007e-08	-Infinite	FSM	SVIL
TCONS_00067930	1.05281e-09	-Infinite	Others	-
TCONS_00066498	0.00924957	-Infinite	FSM	ITGB1
TCONS_00076625	9.43221e-06	-Infinite	FSM	NRP1
TCONS_00072245	1.26967e-10	-Infinite	NIC	ZNF33B
TCONS_00067945	0.0297679	-Infinite	NNC	BMS1
TCONS_00069453	2.16879e-11	-Infinite	Others	RET
TCONS_00065583	2.73332e-06	-Infinite	FSM	HNRNPF
TCONS_00076869	1.23393e-07	-Infinite	NNC	HNRNPF
TCONS_00066506	1.5661e-12	-Infinite	Others	HNRNPA3P1
TCONS_00073279	4.90546e-15	-Infinite	FSM	MSMB
TCONS_00064998	0.0172671	Infinite	Others	SHLD2P3
TCONS_00060131	9.8544e-05	-Infinite	NNC	OGDHL
TCONS_00077364	6.38764e-17	-Infinite	FSM	LNCAROD
TCONS_00070931	0.00964993	-3.72599	FSM	TFAM
TCONS_00067975	7.33929e-08	-Infinite	NNC	BICC1
TCONS_00073035	0.00140831	Infinite	FSM	SLC16A9
TCONS_00058285	9.81766e-15	-Infinite	FSM	ARID5B
TCONS_00076164	0.0297988	-3.79477	NIC	PBLD
TCONS_00073550	2.00504e-08	-Infinite	NNC	CCAR1
TCONS_00072752	5.73517e-08	-Infinite	FSM	DDX21
TCONS_00077169	3.60297e-09	-Infinite	NNC	SUPV3L1
TCONS_00077104	7.47725e-08	-Infinite	NNC	HKDC1
TCONS_00058938	2.08291e-10	-Infinite	FSM	AIFM2
TCONS_00066286	3.31326e-05	-Infinite	FSM	SAR1A
TCONS_00075479	1.1201e-06	-Infinite	NIC	PPA1
TCONS_00072855	1.17191e-29	-Infinite	NNC	PALD1
TCONS_00073555	0.00634734	-Infinite	FSM	SLC29A3
TCONS_00060835	6.30874e-18	-Infinite	NNC	PSAP
TCONS_00060006	5.73316e-18	-Infinite	NNC	PSAP
TCONS_00077131	4.74688e-16	-Infinite	NNC	PSAP
TCONS_00075941	0.000225709	Infinite	NNC	PSAP
TCONS_00059627	0.028627	-Infinite	FSM	DDIT4
TCONS_00066932	7.80564e-06	-Infinite	NIC	MCU
TCONS_00062289	0.0203989	-Infinite	NNC	P4HA1
TCONS_00065952	3.53637e-08	-Infinite	Others	P4HA1
TCONS_00060765	5.58076e-05	-Infinite	FSM	SEC24C
TCONS_00065813	2.43314e-06	-Infinite	Others	PLAU
TCONS_00056849	1.94465e-12	-Infinite	NNC	ADK
TCONS_00061344	4.7417e-08	-Infinite	Others	RPS24
TCONS_00072526	0.00301786	-Infinite	NNC	ZCCHC24
TCONS_00071806	0.013265	-Infinite	FSM	SFTPA2
TCONS_00060148	1.93798e-08	-Infinite	NNC	MAT1A
TCONS_00064487	0.00931823	-Infinite	NIC	MAT1A
TCONS_00068686	2.70799e-12	-Infinite	FSM	PRXL2A
TCONS_00077083	3.60773e-11	-Infinite	Others	-
TCONS_00060769	0.029429	-Infinite	NNC	SHLD2
TCONS_00068455	0.0464638	Infinite	ISM	ATAD1
TCONS_00071733	6.34478e-07	-Infinite	FSM	STAMBPL1
TCONS_00068070	3.69146e-09	-Infinite	NNC	BTAF1
TCONS_00071917	0.00582821	-4.02711	NNC	RBP4
TCONS_00058443	0.00617161	-3.88018	NNC	RBP4
TCONS_00063679	0.000108518	-Infinite	NNC	RBP4
TCONS_00060536	0.00635054	Infinite	NNC	ENSG00000276490
TCONS_00065412	0.0186483	-Infinite	NNC	ENSG00000276490
TCONS_00058963	0.00700104	Infinite	NIC	CYP2C8
TCONS_00065332	1.08582e-07	-Infinite	NIC	CYP2C8
TCONS_00063923	0.0222558	-Infinite	NNC	CYP2C8
TCONS_00076562	0.000188128	Infinite	NNC	CYP2C8
TCONS_00071635	0.000536917	-Infinite	NIC	ALDH18A1
TCONS_00076595	0.000619941	-Infinite	NNC	PIK3AP1
TCONS_00068096	3.55205e-15	-Infinite	NIC	ZDHHC16
TCONS_00058536	0.0398659	-1.38533	FSM	UBTD1
TCONS_00062956	1.2049e-11	-Infinite	NNC	ABCC2
TCONS_00062958	4.15667e-08	-Infinite	NNC	ABCC2
TCONS_00063377	4.64843e-09	-Infinite	NNC	ABCC2
TCONS_00077301	2.37365e-13	-Infinite	NNC	SCD
TCONS_00063380	3.68165e-23	-Infinite	FSM	SLF2
TCONS_00071102	7.14161e-05	-Infinite	NIC	SFXN3
TCONS_00060322	0.00895793	-1.48076	FSM	FBXW4
TCONS_00071517	0.000271039	-Infinite	NNC	ARMH3
TCONS_00068136	0.0334652	-Infinite	NIC	NFKB2
TCONS_00060210	0.00179887	-Infinite	NIC	SFXN2
TCONS_00076280	0.0285499	-2.47898	NNC	GSTO1
TCONS_00063845	8.80934e-13	-Infinite	NNC	ACSL5
TCONS_00057777	7.66667e-15	-Infinite	NNC	ENSG00000285676
TCONS_00065871	2.95361e-09	-Infinite	NIC	CASP7
TCONS_00073067	6.10124e-14	-Infinite	Others	PNLIPRP1
TCONS_00066768	3.05555e-12	-Infinite	NIC	PNLIPRP2
TCONS_00068199	4.85696e-11	-Infinite	FSM	PNLIPRP2
TCONS_00063948	2.17283e-08	-Infinite	Others	ENSG00000222588
TCONS_00077071	0.0389991	-Infinite	NIC	DENND10
TCONS_00069037	1.28592e-09	-Infinite	FSM	INPP5F
TCONS_00074065	1.00079e-10	-Infinite	Others	INPP5F
TCONS_00058641	0.0468585	-Infinite	NIC	NSMCE4A
TCONS_00069985	0.0335597	-Infinite	FSM	TACC2
TCONS_00062176	5.69262e-12	-Infinite	NIC	TACC2
TCONS_00068221	6.30361e-08	-Infinite	NIC	DMBT1
TCONS_00066672	9.74136e-18	-Infinite	FSM	DMBT1
TCONS_00066420	3.76175e-06	-Infinite	NIC	CHST15
TCONS_00067849	1.04782e-09	-Infinite	FSM	CTBP2
TCONS_00068582	0.0381006	Infinite	NIC	UROS
TCONS_00068235	3.77179e-10	-Infinite	NIC	DOCK1
TCONS_00070639	0.00998909	-Infinite	FSM	DPYSL4
TCONS_00076757	2.52704e-13	-Infinite	NNC	LINC03068
TCONS_00074584	2.91158e-14	-Infinite	NIC	MIR202HG
TCONS_00058727	0.00130594	-3.86097	NIC	ZNF511-PRAP1
TCONS_00057850	0.000225156	-Infinite	Others	ECHS1
TCONS_00076168	5.44842e-07	-Infinite	NIC	ECHS1
TCONS_00076488	2.1003e-05	-8.2372	NNC	CYP2E1
TCONS_00076059	0.000409042	-Infinite	NIC	CYP2E1
TCONS_00083988	7.76964e-18	-Infinite	FSM	RIC8A
TCONS_00088522	5.12614e-08	-Infinite	FSM	PSMD13
TCONS_00086014	0.0249876	-Infinite	NIC	PGGHG
TCONS_00092921	0.00911553	-Infinite	Others	PTDSS2
TCONS_00079724	0.014934	Infinite	FSM	RNH1
TCONS_00094628	1.03467e-11	-Infinite	NIC	RNH1
TCONS_00083572	1.8729e-05	-Infinite	NIC	LMNTD2
TCONS_00093531	2.70484e-05	-Infinite	Others	RASSF7
TCONS_00079880	0.0121883	-Infinite	NIC	RASSF7
TCONS_00091554	5.04546e-11	-Infinite	NNC	RASSF7
TCONS_00102381	3.00093e-05	-Infinite	NNC	CDHR5
TCONS_00101780	0.0382558	-Infinite	NNC	CDHR5
TCONS_00089978	0.00989701	Infinite	NIC	CDHR5
TCONS_00102022	0.0331311	-Infinite	FSM	TMEM80
TCONS_00080113	0.0349911	Infinite	FSM	EPS8L2
TCONS_00078982	0.0356951	Infinite	FSM	EPS8L2
TCONS_00094450	3.12574e-09	-Infinite	NIC	EPS8L2
TCONS_00088705	0.0132079	-Infinite	NIC	EPS8L2
TCONS_00080816	0.0414866	-Infinite	FSM	EPS8L2
TCONS_00099827	0.00131184	-Infinite	NIC	TALDO1
TCONS_00098397	4.52365e-08	-Infinite	NIC	SLC25A22
TCONS_00091745	0.0350845	-Infinite	NIC	CD151
TCONS_00080006	0.035339	-Infinite	NIC	CHID1
TCONS_00096483	2.59028e-09	-Infinite	FSM	CHID1
TCONS_00080597	0.00866578	-Infinite	NIC	AP2A2
TCONS_00089413	2.13302e-19	-Infinite	FSM	MUC2
TCONS_00083335	0.0135278	-Infinite	NIC	TOLLIP
TCONS_00097135	7.23744e-28	-Infinite	Others	-
TCONS_00079888	0.0270487	Infinite	NNC	FAM99A
TCONS_00085423	2.31063e-07	-Infinite	Others	LINC02708
TCONS_00100723	0.0057134	1.6006	Others	TH
TCONS_00082353	0.000542416	-Infinite	NNC	CD81
TCONS_00077585	7.65472e-15	Infinite	FSM	CD81
TCONS_00094132	1.75948e-19	-Infinite	NNC	CD81
TCONS_00077593	0.0492152	Infinite	FSM	SLC22A18
TCONS_00096352	0.001915	-Infinite	NNC	NAP1L4
TCONS_00090929	3.82149e-22	-Infinite	FSM	OSBPL5
TCONS_00079735	0.000268739	-Infinite	FSM	ZNF195
TCONS_00092789	0.027394	-Infinite	NIC	STIM1
TCONS_00088714	3.15355e-12	-Infinite	FSM	RRM1
TCONS_00083068	1.2005e-11	-Infinite	FSM	HBG1
TCONS_00086351	0.049382	-Infinite	NIC	ENSG00000285338
TCONS_00082732	5.10336e-06	-Infinite	FSM	TPP1
TCONS_00089570	2.03137e-05	-Infinite	FSM	CYB5R2
TCONS_00094461	0.0436542	-1.14396	FSM	EIF3F
TCONS_00080253	1.75813e-09	-Infinite	NIC	DENND2B
TCONS_00082077	3.78241e-28	Infinite	NIC	DENND2B
TCONS_00087852	5.98628e-18	-Infinite	Others	CTR9
TCONS_00098016	0.0280082	-Infinite	NIC	DKK3
TCONS_00082783	1.93721e-06	-Infinite	FSM	MICAL2
TCONS_00092794	3.26096e-10	-Infinite	NIC	TEAD1
TCONS_00094465	2.11579e-14	-Infinite	Others	FAR1
TCONS_00099176	0.000638735	-Infinite	FSM	CALCA
TCONS_00096011	0.0466323	-Infinite	NNC	PLEKHA7
TCONS_00084670	1.51186e-25	-Infinite	Others	PIK3C2A
TCONS_00081359	0.00176272	Infinite	NIC	NUCB2
TCONS_00090746	6.15316e-12	-Infinite	NIC	NUCB2
TCONS_00077665	4.54739e-13	-Infinite	FSM	NUCB2
TCONS_00084190	1.36567e-12	-Infinite	NIC	NUCB2
TCONS_00103513	1.13612e-06	-Infinite	FSM	NUCB2
TCONS_00103293	9.99666e-09	-Infinite	NIC	SERGEF
TCONS_00096922	0.00666332	-Infinite	NIC	SAA2-SAA4
TCONS_00080611	2.69129e-09	-Infinite	NIC	RNA5SP334
TCONS_00089446	1.44248e-18	-Infinite	NNC	ZDHHC13
TCONS_00088736	1.05141e-07	-Infinite	Others	PRMT3
TCONS_00088737	1.42623e-06	-Infinite	NIC	EIF3M
TCONS_00080620	4.49439e-05	-Infinite	FSM	LDLRAD3
TCONS_00098798	8.04782e-29	-Infinite	Others	-
TCONS_00077776	0.0438512	-1.56111	FSM	CD82
TCONS_00082792	2.14158e-07	-Infinite	NIC	ATG13
TCONS_00077785	0.019016	Infinite	NIC	F2
TCONS_00082375	0.0281364	-Infinite	NNC	F2
TCONS_00079378	0.0368861	-Infinite	FSM	ARFGAP2
TCONS_00083083	1.29989e-05	-Infinite	NIC	PACSIN3
TCONS_00101383	3.57562e-11	-Infinite	NNC	ACP2
TCONS_00080506	0.0157775	Infinite	NNC	ACP2
TCONS_00097297	0.0109644	-3.57843	NIC	ACP2
TCONS_00084108	0.000227685	-Infinite	NIC	NR1H3
TCONS_00081179	0.0192521	Infinite	FSM	MTCH2
TCONS_00093290	1.41803e-06	-Infinite	NNC	FNBP4
TCONS_00082315	0.0335699	Infinite	FSM	FOLH1
TCONS_00092482	0.0122047	-Infinite	FSM	UBE2L6
TCONS_00086127	0.0168048	-Infinite	Others	SERPING1
TCONS_00077824	0.0361282	-1.94962	FSM	SERPING1
TCONS_00101356	8.23163e-16	-Infinite	ISM	SERPING1
TCONS_00091928	0.00123657	-4.59883	NNC	ENSG00000288534
TCONS_00100579	5.31242e-11	-Infinite	NNC	ZFP91-CNTF
TCONS_00102801	0.00127717	-Infinite	NNC	GLYATL1P4
TCONS_00097757	0.0436276	2.73966	Others	MPEG1
TCONS_00090647	5.8816e-19	-Infinite	FSM	CBLIF
TCONS_00084482	0.0131964	Infinite	FSM	MS4A6A
TCONS_00083300	0.0450328	3.06444	FSM	MS4A4A
TCONS_00100805	6.92893e-21	-Infinite	Others	MS4A1
TCONS_00100813	2.05415e-07	-Infinite	Others	LINC00301
TCONS_00083897	3.66326e-05	-Infinite	NNC	VWCE
TCONS_00096929	0.000778912	-Infinite	NIC	DDB1
TCONS_00081432	5.78567e-07	-Infinite	NIC	TKFC
TCONS_00082104	0.0487543	-Infinite	FSM	CYB561A3
TCONS_00081193	1.93261e-06	-Infinite	Others	CPSF7
TCONS_00095945	1.07974e-08	-Infinite	NIC	MYRF
TCONS_00078589	0.0476136	1.59412	FSM	FTH1
TCONS_00086856	0.0212382	1.96265	FSM	FTH1
TCONS_00094859	4.541e-11	-Infinite	FSM	SCGB1D2
TCONS_00098477	3.88656e-13	-Infinite	FSM	SCGB2A2
TCONS_00094196	4.1693e-11	-Infinite	FSM	ASRGL1
TCONS_00102654	0.000158516	-Infinite	NIC	LBHD1
TCONS_00096499	3.59687e-06	-Infinite	FSM	CHRM1
TCONS_00102844	6.91743e-15	-Infinite	NNC	RTN3
TCONS_00082803	0.00508148	-Infinite	NNC	ESRRA
TCONS_00078639	0.0314866	1.57863	FSM	TRMT112
TCONS_00080924	3.42725e-09	-Infinite	FSM	RPS6KA4
TCONS_00091998	0.0151612	-Infinite	NNC	RPS6KA4
TCONS_00090167	1.00432e-16	-Infinite	NIC	SF1
TCONS_00097049	0.0387118	-Infinite	NNC	ATG2A
TCONS_00094211	0.00365959	-2.9499	NIC	VPS51
TCONS_00096037	3.54497e-12	-Infinite	NNC	SYVN1
TCONS_00102065	1.21427e-13	-Infinite	NNC	SYVN1
TCONS_00096041	4.10379e-10	-Infinite	NIC	SYVN1
TCONS_00088775	6.82944e-28	-Infinite	FSM	MALAT1
TCONS_00093045	4.00004e-12	-Infinite	NIC	SCYL1
TCONS_00090803	1.43077e-07	-Infinite	NIC	SCYL1
TCONS_00101361	5.49483e-06	-Infinite	FSM	KAT5
TCONS_00096900	7.52563e-17	-Infinite	FSM	CST6
TCONS_00089506	1.29073e-09	-Infinite	FSM	KLC2
TCONS_00079462	0.0322191	-Infinite	NIC	RBM4B
TCONS_00096824	0.022382	-Infinite	FSM	C11orf86
TCONS_00081247	1.12591e-11	-Infinite	FSM	POLD4
TCONS_00099929	1.08351e-05	-Infinite	FSM	PPP1CA
TCONS_00091391	2.32296e-18	-Infinite	NIC	CORO1B
TCONS_00098223	1.46601e-12	-Infinite	NNC	PITPNM1
TCONS_00081961	1.05795e-06	-Infinite	NNC	PITPNM1
TCONS_00091393	5.59592e-07	-Infinite	NNC	PITPNM1
TCONS_00101101	0.0338926	-Infinite	NNC	ALDH3B2
TCONS_00093921	1.10157e-07	-Infinite	Others	TCIRG1
TCONS_00100017	0.00318046	-Infinite	NNC	LRP5
TCONS_00086826	3.82738e-08	-Infinite	NIC	LRP5
TCONS_00100022	7.6396e-07	-Infinite	NNC	LRP5
TCONS_00096321	0.0330443	Infinite	FSM	PPP6R3
TCONS_00090585	1.50019e-17	-Infinite	FSM	GAL
TCONS_00089513	2.36858e-05	-Infinite	FSM	MYEOV
TCONS_00093066	0.00434484	-Infinite	NIC	ENSG00000260877
TCONS_00085748	0.00570805	-Infinite	NNC	LINC01488
TCONS_00079176	0.0332953	Infinite	FSM	CTTN
TCONS_00103584	1.94969e-16	-Infinite	NNC	DHCR7
TCONS_00095371	5.23317e-05	-Infinite	FSM	ENSG00000291186
TCONS_00096957	1.12133e-10	-Infinite	FSM	RNF121
TCONS_00096936	1.95639e-05	-Infinite	NNC	ANAPC15
TCONS_00088418	8.85758e-07	-Infinite	NNC	INPPL1
TCONS_00098485	5.93763e-20	-Infinite	NNC	INPPL1
TCONS_00081541	0.0411738	Infinite	FSM	ARAP1
TCONS_00083981	1.1429e-20	Infinite	NIC	STARD10
TCONS_00095267	2.10654e-07	-Infinite	FSM	STARD10
TCONS_00093928	0.000222855	-Infinite	Others	DNAJB13
TCONS_00103305	0.000419224	-Infinite	NNC	SLCO2B1
TCONS_00085316	0.00137375	-Infinite	NNC	SLCO2B1
TCONS_00092137	5.56698e-20	-Infinite	Others	CLNS1A
TCONS_00100870	9.84468e-15	-Infinite	FSM	RAB30
TCONS_00088962	6.2015e-20	-Infinite	FSM	SYTL2
TCONS_00095022	1.99826e-07	-Infinite	NIC	PICALM
TCONS_00097202	0.0362153	-Infinite	NIC	PICALM
TCONS_00083317	2.68082e-06	-3.09801	FSM	EED
TCONS_00098381	5.32599e-09	-Infinite	FSM	EED
TCONS_00093938	6.60231e-23	-Infinite	Others	ME3
TCONS_00085777	3.63794e-08	-Infinite	FSM	NAALAD2
TCONS_00091425	1.31339e-07	-Infinite	NIC	SNORA8
TCONS_00080793	0.00330634	-Infinite	NNC	TMEM123
TCONS_00096864	0.000122455	-Infinite	FSM	MMP7
TCONS_00088679	6.82991e-07	-Infinite	FSM	MMP1
TCONS_00088680	1.36621e-14	-Infinite	FSM	MMP3
TCONS_00095627	5.50739e-15	-Infinite	Others	ENSG00000254987
TCONS_00089751	2.05267e-07	-Infinite	FSM	PDGFD
TCONS_00102939	0.00239827	-4.83294	NIC	ACAT1
TCONS_00080796	0.0132895	-Infinite	FSM	RDX
TCONS_00103378	4.52365e-08	-Infinite	Others	-
TCONS_00086559	2.2139e-21	-Infinite	NNC	PPP2R1B
TCONS_00078132	0.044007	1.339	FSM	CFAP68
TCONS_00079854	2.63012e-07	-Infinite	FSM	CRYAB
TCONS_00093463	0.0213604	-Infinite	FSM	CRYAB
TCONS_00081910	0.0362156	2.38544	NNC	BCO2
TCONS_00096733	9.94563e-07	-Infinite	NNC	NNMT
TCONS_00078189	0.0193166	2.45307	FSM	APOC3
TCONS_00082296	0.04263	2.8923	NIC	APOC3
TCONS_00078187	0.0142725	-3.48355	NNC	APOC3
TCONS_00078188	9.00014e-05	-5.66456	NNC	APOC3
TCONS_00102408	0.0059208	3.07739	NNC	APOA1
TCONS_00089151	2.78317e-07	-Infinite	FSM	TAGLN
TCONS_00088819	2.24166e-21	-Infinite	FSM	TAGLN
TCONS_00082234	6.65307e-05	-Infinite	NNC	PCSK7
TCONS_00088820	1.06723e-06	-Infinite	NIC	CEP164
TCONS_00086833	0.0416498	Infinite	NNC	CEP164
TCONS_00100905	2.26347e-08	-Infinite	NIC	FXYD6-FXYD2
TCONS_00089524	3.46629e-16	-Infinite	FSM	TMPRSS4
TCONS_00097678	3.93103e-07	-Infinite	FSM	MPZL3
TCONS_00097447	0.0155387	-Infinite	FSM	KMT2A
TCONS_00095553	0.0103906	-Infinite	NIC	TMEM25
TCONS_00091248	6.049e-10	-Infinite	NIC	PHLDB1
TCONS_00100908	0.0457459	4.0575	FSM	TREH
TCONS_00103252	5.31403e-14	-Infinite	FSM	TRAPPC4
TCONS_00097104	2.52704e-13	-Infinite	FSM	ENSG00000288047
TCONS_00078954	7.8865e-07	-Infinite	FSM	HSPA8
TCONS_00084092	3.08691e-14	-Infinite	NIC	HSPA8
TCONS_00091700	0.014182	7.32781	NIC	HSPA8
TCONS_00097332	1.15177e-05	-Infinite	NIC	SNORD14C
TCONS_00089535	3.20699e-07	-Infinite	NIC	HYLS1
TCONS_00082349	0.0011909	-Infinite	FSM	PUS3
TCONS_00103068	0.0191267	Infinite	NNC	PUS3
TCONS_00091454	0.0100926	-Infinite	NIC	RPUSD4
TCONS_00092236	0.0376723	-Infinite	NNC	DCPS
TCONS_00095997	2.16122e-17	-Infinite	FSM	APLP2
TCONS_00082563	0.0120928	-Infinite	FSM	ST14
TCONS_00096600	0.000586872	-Infinite	NNC	B3GAT1-DT
TCONS_00105541	2.30067e-05	-Infinite	NNC	WASH8P
TCONS_00107244	0.00040005	-Infinite	Others	WASH8P
TCONS_00107242	0.0218705	Infinite	NNC	WASH8P
TCONS_00112327	0.0014241	-Infinite	NIC	SLC6A13
TCONS_00109252	0.000312098	-Infinite	NNC	KDM5A
TCONS_00117383	5.66789e-06	-Infinite	FSM	B4GALNT3
TCONS_00123675	0.00677361	-Infinite	NNC	ITFG2
TCONS_00108285	0.0272498	-Infinite	FSM	PARP11
TCONS_00108408	0.0473029	-2.61961	FSM	FGF23
TCONS_00115021	1.2918e-10	-Infinite	NNC	TNFRSF1A
TCONS_00114621	7.90723e-11	-Infinite	FSM	SCNN1A
TCONS_00114622	2.13106e-06	-Infinite	FSM	SCNN1A
TCONS_00117409	4.3772e-18	-Infinite	NIC	LTBR
TCONS_00108081	0.0306575	-Infinite	Others	TAPBPL
TCONS_00121918	0.0429064	-Infinite	NIC	TAPBPL
TCONS_00125953	1.16523e-05	-Infinite	FSM	MRPL51
TCONS_00118817	0.00623283	-6.01209	NNC	GAPDH
TCONS_00109966	7.96354e-06	-Infinite	FSM	IFFO1
TCONS_00115416	2.21107e-08	-Infinite	FSM	PIANP
TCONS_00108340	0.00036425	-Infinite	FSM	COPS7A
TCONS_00129534	2.30417e-26	-Infinite	NNC	MLF2
TCONS_00124700	0.0210403	1.40572	NIC	MLF2
TCONS_00103726	3.0483e-26	-Infinite	NNC	PTMS
TCONS_00107968	0.0275413	-Infinite	NIC	CD4
TCONS_00120583	8.60761e-06	-Infinite	FSM	CDCA3
TCONS_00117429	0.0404985	-2.40322	NNC	TPI1
TCONS_00119815	0.00016366	-Infinite	NNC	ATN1
TCONS_00107750	0.0176085	Infinite	NNC	C1S
TCONS_00127900	6.92253e-07	-Infinite	NNC	C1R
TCONS_00107493	6.73021e-06	-Infinite	NNC	C1R
TCONS_00109044	2.03994e-10	-Infinite	NNC	C1R
TCONS_00114134	6.3916e-13	-Infinite	NNC	C1R
TCONS_00109561	8.31038e-15	-Infinite	FSM	PEX5
TCONS_00111758	0.0238094	2.62457	NNC	CD163L1
TCONS_00127216	0.0372194	2.84877	NNC	C3AR1
TCONS_00109139	0.0434367	-Infinite	FSM	NECAP1
TCONS_00117445	7.12658e-22	-Infinite	FSM	NECAP1
TCONS_00120405	5.01444e-18	-Infinite	FSM	A2ML1
TCONS_00109377	0.00889189	5.7639	NIC	PZP
TCONS_00107613	0.0124539	Infinite	NIC	PZP
TCONS_00129575	2.2209e-12	-Infinite	FSM	TMEM52B
TCONS_00120592	6.08816e-28	-Infinite	NNC	YBX3
TCONS_00108651	0.00623593	Infinite	FSM	YBX3
TCONS_00123420	4.44725e-05	-Infinite	NIC	DUSP16
TCONS_00108344	1.38271e-10	-Infinite	FSM	ATF7IP
TCONS_00129230	8.63198e-20	-Infinite	NIC	RERG
TCONS_00112028	4.15667e-08	-Infinite	NNC	PIK3C2G
TCONS_00105807	6.32005e-12	-Infinite	NNC	SLCO1B1
TCONS_00108243	0.0283789	-Infinite	Others	SLCO1B1
TCONS_00129097	0.0231112	Infinite	NIC	SLCO1B1
TCONS_00129337	6.25329e-09	-Infinite	NNC	ENSG00000285854
TCONS_00103940	1.77996e-13	-Infinite	FSM	PPFIBP1
TCONS_00114423	2.32784e-06	-Infinite	NNC	MRPS35
TCONS_00116757	7.36575e-07	-Infinite	FSM	SINHCAF
TCONS_00114648	1.68707e-10	-Infinite	FSM	SINHCAF
TCONS_00117559	6.88905e-10	-Infinite	FSM	TMEM117
TCONS_00129235	0.0265662	-Infinite	NNC	NELL2
TCONS_00114920	5.98002e-09	-Infinite	FSM	SLC48A1
TCONS_00109501	0.000854976	-Infinite	NIC	SLC48A1
TCONS_00117570	7.33424e-06	-Infinite	NIC	SLC48A1
TCONS_00105357	0.00319473	-Infinite	FSM	PFKM
TCONS_00124561	2.3929e-08	-Infinite	FSM	ZNF641
TCONS_00110908	2.01418e-10	-Infinite	FSM	CCNT1
TCONS_00117592	0.0361699	-Infinite	NNC	CACNB3
TCONS_00113462	4.78922e-08	-Infinite	FSM	RND1
TCONS_00117595	2.8474e-10	-Infinite	NIC	DDN-AS1
TCONS_00114929	8.59843e-12	-Infinite	FSM	PRPH
TCONS_00105825	2.42868e-14	-Infinite	FSM	TMBIM6
TCONS_00114723	9.20492e-11	-Infinite	FSM	AQP5
TCONS_00129204	3.8069e-07	-Infinite	NIC	GPD1
TCONS_00105373	1.28851e-08	-Infinite	NNC	ENSG00000289695
TCONS_00127650	3.50376e-05	-Infinite	FSM	DAZAP2
TCONS_00123366	0.0169378	-Infinite	NIC	KRT7
TCONS_00114793	4.07183e-29	-Infinite	FSM	KRT6B
TCONS_00120641	3.41456e-20	-Infinite	FSM	KRT6C
TCONS_00114664	3.14227e-20	-Infinite	FSM	KRT6A
TCONS_00120681	7.7279e-13	-Infinite	FSM	KRT5
TCONS_00114666	4.9177e-27	-Infinite	FSM	KRT5
TCONS_00120727	4.27214e-30	-Infinite	FSM	KRT1
TCONS_00114667	2.95518e-30	-Infinite	FSM	KRT4
TCONS_00127248	5.20437e-29	-Infinite	FSM	KRT78
TCONS_00122563	0.00398922	-Infinite	NNC	KRT8
TCONS_00125480	9.19236e-22	-Infinite	FSM	KRT8
TCONS_00105382	0.0349617	Infinite	FSM	EIF4B
TCONS_00123570	7.88382e-12	-Infinite	NNC	EIF4B
TCONS_00110366	1.86524e-06	-Infinite	FSM	ENSG00000288663
TCONS_00108471	0.00574381	-Infinite	FSM	PRR13
TCONS_00128115	3.79301e-16	-Infinite	NNC	PCBP2
TCONS_00116632	0.00311537	Infinite	NIC	PCBP2
TCONS_00122639	0.00787037	-Infinite	NIC	PCBP2
TCONS_00124734	0.0129715	-Infinite	FSM	GTSF1
TCONS_00115108	1.9898e-13	-Infinite	FSM	ITGA7
TCONS_00129522	0.041886	-Infinite	NIC	RDH5
TCONS_00116636	0.000945638	-Infinite	FSM	TMEM198B
TCONS_00121941	0.0467145	Infinite	NIC	TMEM198B
TCONS_00124817	0.0378444	-Infinite	NNC	PA2G4
TCONS_00127797	0.000303988	-Infinite	NNC	SLC39A5
TCONS_00126665	1.52481e-07	-Infinite	NNC	SLC39A5
TCONS_00112183	2.73773e-05	-Infinite	FSM	SLC39A5
TCONS_00107832	0.0163977	-Infinite	FSM	ANKRD52
TCONS_00111139	0.0411258	-Infinite	FSM	COQ10A
TCONS_00106659	0.000254433	-Infinite	NIC	CS
TCONS_00129135	2.6573e-07	-Infinite	NIC	GLS2
TCONS_00108548	4.11669e-16	-Infinite	FSM	BAZ2A
TCONS_00106923	0.043006	-Infinite	FSM	ATP5F1B
TCONS_00128899	2.648e-14	-Infinite	NNC	ATP5F1B
TCONS_00124304	1.27648e-07	Infinite	NIC	HSD17B6
TCONS_00109014	0.000151608	-Infinite	NNC	HSD17B6
TCONS_00115125	4.08695e-16	-Infinite	FSM	MYO1A
TCONS_00118444	0.00929843	-Infinite	NIC	STAT6
TCONS_00112527	1.58818e-08	Infinite	NNC	STAT6
TCONS_00123831	4.02792e-12	-Infinite	Others	LRP1
TCONS_00109688	0.000156018	-Infinite	NIC	SHMT2
TCONS_00110735	6.34426e-05	Infinite	NIC	MBD6
TCONS_00111646	0.0108621	-Infinite	NIC	MBD6
TCONS_00129347	0.0113865	-3.23514	FSM	DCTN2
TCONS_00110093	2.09211e-07	-Infinite	FSM	EEF1AKMT3
TCONS_00111864	5.22852e-05	-Infinite	NNC	KICS2
TCONS_00123043	5.40536e-27	-Infinite	FSM	TBK1
TCONS_00109510	0.0114441	-Infinite	FSM	DYRK2
TCONS_00115676	0.00122689	-Infinite	FSM	RAP1B
TCONS_00124139	0.00482005	-Infinite	FSM	MDM2
TCONS_00124516	1.08288e-10	-Infinite	Others	RAB3IP
TCONS_00128737	5.40735e-09	-Infinite	NIC	LGR5
TCONS_00117764	1.46176e-11	-Infinite	NNC	LGR5
TCONS_00127349	1.43082e-11	-Infinite	NNC	LINC02444
TCONS_00119920	1.91534e-21	-Infinite	FSM	LRRIQ1
TCONS_00129722	7.49794e-27	-Infinite	FSM	BTG1
TCONS_00105471	0.00159232	Infinite	FSM	VEZT
TCONS_00105475	7.41545e-09	-Infinite	FSM	ACTR6
TCONS_00117827	1.57527e-16	-Infinite	NNC	DRAM1
TCONS_00110144	0.00526147	-Infinite	FSM	IGF1
TCONS_00129439	0.00476385	-Infinite	NNC	PAH
TCONS_00128224	1.16499e-17	-Infinite	NIC	PAH
TCONS_00107695	4.01931e-20	-Infinite	NNC	WASHC4
TCONS_00108324	0.0495434	-Infinite	FSM	MTERF2
TCONS_00125279	2.73506e-09	-Infinite	NIC	ACACB
TCONS_00118595	4.25592e-06	-1.60859	NNC	KCTD10
TCONS_00117078	4.51532e-11	-Infinite	NNC	GIT2
TCONS_00120542	1.39049e-10	-Infinite	NIC	IFT81
TCONS_00117873	0.00698167	-Infinite	NIC	ATP2A2
TCONS_00121101	0.0187547	-Infinite	NIC	TCTN1
TCONS_00129668	0.0356419	Infinite	FSM	ATXN2
TCONS_00129219	0.00472912	6.81266	NIC	ALDH2
TCONS_00108145	0.0135898	-3.63151	NNC	ERP29
TCONS_00122978	7.58238e-05	-Infinite	NIC	OAS1
TCONS_00105917	0.042995	1.87835	FSM	OAS2
TCONS_00122662	7.45177e-06	-Infinite	NIC	TPCN1
TCONS_00124242	1.36833e-13	-Infinite	NIC	SLC8B1
TCONS_00113791	1.47689e-07	-Infinite	NNC	FBXW8
TCONS_00118656	9.17941e-07	-Infinite	FSM	WSB2
TCONS_00128207	0.0172033	4.25692	FSM	PEBP1
TCONS_00120553	2.65637e-08	-Infinite	FSM	CCDC60
TCONS_00123020	0.0136538	-Infinite	NIC	RPLP0
TCONS_00120377	1.03108e-06	-Infinite	NIC	RPLP0
TCONS_00115847	1.35588e-16	-Infinite	NIC	PXN
TCONS_00118680	3.07228e-09	-Infinite	FSM	SRSF9
TCONS_00125593	1.12847e-26	-Infinite	NIC	RNF10
TCONS_00122883	0.00111079	-2.84887	NNC	RNF10
TCONS_00121230	0.00111873	-Infinite	NNC	POP5
TCONS_00128488	1.29623e-05	-Infinite	NNC	ACADS
TCONS_00106832	3.40008e-06	-Infinite	FSM	RNF34
TCONS_00108563	0.0126456	-4.39085	NNC	HPD
TCONS_00128451	0.00245418	-6.63092	NNC	HPD
TCONS_00120818	4.54717e-09	-Infinite	NIC	RSRC2
TCONS_00109519	3.49283e-18	-Infinite	NNC	TMED2
TCONS_00117110	5.28015e-05	-Infinite	NNC	EIF2B1
TCONS_00108231	2.53754e-06	-Infinite	Others	-
TCONS_00106988	0.0277175	-Infinite	NNC	SCARB1
TCONS_00109623	1.84728e-19	-Infinite	NNC	SCARB1
TCONS_00110628	2.20586e-05	-4.85594	NNC	UBC
TCONS_00129264	0.0025419	-3.517	NNC	UBC
TCONS_00122887	3.66955e-17	-Infinite	FSM	PIWIL1
TCONS_00108403	0.0431222	-Infinite	FSM	RAN
TCONS_00115723	0.00238187	-Infinite	NIC	PUS1
TCONS_00121234	4.83478e-06	-Infinite	NIC	CHFR
TCONS_00139865	7.98784e-10	-Infinite	FSM	ENSG00000290437
TCONS_00133039	1.84033e-18	-Infinite	Others	PSPC1
TCONS_00130702	0.000492108	-Infinite	NNC	ZMYM2
TCONS_00139563	0.0246185	-Infinite	NIC	CRYL1
TCONS_00139607	4.24583e-08	-Infinite	NIC	CRYL1
TCONS_00139174	3.77836e-09	-Infinite	FSM	CRYL1
TCONS_00131385	0.0199674	-Infinite	FSM	IFT88
TCONS_00132434	5.82296e-09	-Infinite	NNC	PARP4
TCONS_00131601	1.74413e-08	-Infinite	FSM	NUP58
TCONS_00136297	0.0178036	Infinite	NIC	MTIF3
TCONS_00138831	5.39398e-06	-Infinite	NNC	PAN3
TCONS_00131065	0.0226928	-Infinite	Others	HSPH1
TCONS_00132334	5.96e-11	-Infinite	Others	FRY
TCONS_00130610	0.0146894	Infinite	FSM	N4BP2L2
TCONS_00130089	3.59838e-12	-Infinite	FSM	N4BP2L2
TCONS_00131374	0.000211397	-Infinite	NNC	SPART
TCONS_00133701	2.60024e-12	-Infinite	FSM	CCNA1
TCONS_00134568	1.41103e-09	-Infinite	NIC	SUPT20H
TCONS_00137525	0.0286081	-Infinite	NIC	POSTN
TCONS_00134117	4.61e-05	-Infinite	NNC	DGKH
TCONS_00131287	0.033303	1.78505	FSM	TNFSF11
TCONS_00134613	0.00915535	Infinite	NNC	DNAJC15
TCONS_00130807	0.011481	-Infinite	FSM	LACC1
TCONS_00133912	0.0074025	-Infinite	FSM	TSC22D1
TCONS_00134743	0.00212424	-2.83182	FSM	TPT1
TCONS_00132697	1.07613e-11	-Infinite	NNC	ZC3H13
TCONS_00133729	7.29692e-20	-Infinite	NIC	ZC3H13
TCONS_00139210	1.06805e-06	-Infinite	NIC	ZC3H13
TCONS_00138922	1.20659e-19	-Infinite	NIC	ZC3H13
TCONS_00130217	5.00847e-06	-Infinite	FSM	MED4
TCONS_00138998	7.32697e-13	-Infinite	NNC	RB1
TCONS_00134980	8.92666e-24	-Infinite	NNC	FNDC3A
TCONS_00137502	2.17298e-09	-Infinite	NNC	TRIM13
TCONS_00135834	2.68476e-05	-Infinite	NNC	VPS36
TCONS_00134128	0.00409307	-Infinite	FSM	OLFM4
TCONS_00135543	1.35034e-23	-Infinite	NNC	OLFM4
TCONS_00138289	1.32964e-05	-Infinite	NNC	TDRD3
TCONS_00132566	0.000404378	-Infinite	NIC	PIBF1
TCONS_00135398	0.000433302	-Infinite	NIC	TBC1D4
TCONS_00137172	3.55922e-05	-4.39885	NIC	COMMD6
TCONS_00139854	8.48922e-12	-Infinite	FSM	ENSG00000288552
TCONS_00131630	1.24836e-09	-Infinite	Others	MBNL2
TCONS_00135068	8.3308e-10	-Infinite	NIC	FARP1
TCONS_00135077	0.00682903	-Infinite	NIC	UBAC2
TCONS_00136537	9.756e-05	-Infinite	NNC	UBAC2
TCONS_00134458	9.04665e-07	-Infinite	NIC	UBAC2
TCONS_00131214	0.0469168	-Infinite	NNC	UBAC2
TCONS_00130497	8.17319e-06	Infinite	NNC	FGF14
TCONS_00134005	0.0328091	-Infinite	FSM	COL4A2
TCONS_00134006	1.36537e-16	-Infinite	Others	COL4A2
TCONS_00134009	7.48007e-11	-Infinite	Others	COL4A2
TCONS_00136216	3.89851e-05	-Infinite	Others	NAXD
TCONS_00130362	0.00828915	Infinite	FSM	NAXD
TCONS_00134282	0.0484444	Infinite	NIC	ANKRD10
TCONS_00130733	0.0350134	Infinite	NIC	ARHGEF7
TCONS_00135116	3.46573e-20	-Infinite	NIC	ARHGEF7
TCONS_00134739	0.0248002	-Infinite	NIC	MCF2L
TCONS_00130670	0.00128516	Infinite	NNC	PROZ
TCONS_00136793	0.049382	-Infinite	NNC	TFDP1
TCONS_00136528	0.000129027	-Infinite	NNC	GAS6
TCONS_00135522	2.17897e-06	-Infinite	NIC	GAS6
TCONS_00137581	5.99257e-06	-Infinite	NIC	CDC16
TCONS_00140015	0.0164893	-Infinite	FSM	APEX1
TCONS_00143884	0.0204547	Infinite	FSM	NDRG2
TCONS_00155348	0.000649989	-Infinite	NNC	NDRG2
TCONS_00143324	0.00639887	-Infinite	NIC	HNRNPC
TCONS_00148021	1.34083e-10	-Infinite	NNC	HNRNPC
TCONS_00147753	0.0354806	-Infinite	FSM	HNRNPC
TCONS_00155176	0.00519126	-Infinite	NNC	OXA1L
TCONS_00141490	0.0358973	-Infinite	NNC	MRPL52
TCONS_00152546	0.000815217	-Infinite	NIC	PRMT5
TCONS_00152876	4.1995e-14	-Infinite	FSM	PSMB5
TCONS_00151447	9.92058e-05	-Infinite	NNC	C14orf119
TCONS_00152103	0.0382984	-Infinite	FSM	AP1G2
TCONS_00140491	0.0301425	-Infinite	FSM	DHRS4-AS1
TCONS_00140883	0.00105846	Infinite	Others	PCK2
TCONS_00142857	0.00964332	-Infinite	NIC	PCK2
TCONS_00141167	0.0131648	-Infinite	Others	PCK2
TCONS_00145731	0.0391517	-Infinite	FSM	PSME2
TCONS_00143657	5.49634e-09	-Infinite	FSM	IRF9
TCONS_00142256	0.0400562	-Infinite	FSM	IPO4
TCONS_00144614	0.00112405	-Infinite	FSM	TInfinite2
TCONS_00142498	0.0152044	-Infinite	FSM	KHNYN
TCONS_00151183	4.769e-05	-Infinite	NNC	ENSG00000258790
TCONS_00142861	2.81025e-06	-Infinite	NNC	MIA2
TCONS_00151187	1.44634e-06	-Infinite	FSM	MIA2
TCONS_00151121	1.98413e-22	-Infinite	Others	ARHGAP16P
TCONS_00153177	4.30425e-11	-Infinite	Others	-
TCONS_00150229	1.33825e-05	-Infinite	FSM	PRPF39
TCONS_00149220	5.10298e-08	-Infinite	NNC	NEMF
TCONS_00149950	8.30559e-06	-Infinite	Others	Y_RNA
TCONS_00156624	0.00296172	-1.9186	NNC	TRIM9
TCONS_00155905	3.55826e-07	-Infinite	NNC	TRIM9
TCONS_00141776	2.97964e-07	-Infinite	FSM	FRMD6
TCONS_00152273	0.00529372	-Infinite	FSM	ERO1A
TCONS_00142436	1.25847e-05	-Infinite	FSM	PSMC6
TCONS_00151881	0.000444503	-Infinite	FSM	ENSG00000225680
TCONS_00147156	1.07359e-29	-Infinite	Others	-
TCONS_00148176	7.8675e-10	-Infinite	NNC	LGALS3
TCONS_00148177	2.62629e-12	-Infinite	NNC	LGALS3
TCONS_00155022	3.13881e-08	-Infinite	NIC	KTN1
TCONS_00142792	1.58456e-08	-Infinite	NIC	KTN1
TCONS_00141783	0.016092	-Infinite	FSM	DAAM1
TCONS_00144524	1.80286e-12	-Infinite	Others	DAAM1
TCONS_00144528	0.0481051	-Infinite	FSM	SLC38A6
TCONS_00151847	0.00108163	-Infinite	FSM	PPP2R5E
TCONS_00148770	3.32776e-08	-Infinite	FSM	WDR89
TCONS_00140189	0.000264109	Infinite	FSM	MTHFD1
TCONS_00142503	0.0210544	Infinite	FSM	MTHFD1
TCONS_00154407	5.24199e-13	-Infinite	NIC	PPP1R36
TCONS_00148573	1.18571e-05	-Infinite	NNC	CHURC1-FNTB
TCONS_00149897	4.62847e-06	-Infinite	FSM	FNTB
TCONS_00155509	0.0127438	-3.81703	NNC	GPHN
TCONS_00142871	7.29491e-14	-Infinite	FSM	EIF2S1
TCONS_00141071	0.000815278	Infinite	FSM	ACTN1
TCONS_00146494	0.00301788	-Infinite	NIC	ACTN1
TCONS_00146582	0.0201048	Infinite	FSM	ACTN1
TCONS_00146977	1.58304e-05	Infinite	Others	HMGN1P3
TCONS_00154712	0.0426101	1.6684	NNC	DCAF5
TCONS_00146539	6.30625e-09	-Infinite	FSM	EXD2
TCONS_00140943	4.59302e-08	-Infinite	Others	SRSF5
TCONS_00140942	0.00752905	-Infinite	NIC	SRSF5
TCONS_00142305	0.00500094	Infinite	NNC	SMOC1
TCONS_00153287	3.70384e-25	-Infinite	FSM	ENSG00000266869
TCONS_00144346	1.24371e-06	-Infinite	Others	ENSG00000258653
TCONS_00150035	0.0105821	-Infinite	NIC	COQ6
TCONS_00155186	0.00591169	-Infinite	NIC	ALDH6A1
TCONS_00149275	0.000778628	-Infinite	NIC	ABCD4
TCONS_00149742	0.000106733	-Infinite	NIC	DLST
TCONS_00143740	0.028257	-Infinite	NIC	ANGEL1
TCONS_00154811	3.66955e-17	-Infinite	Others	FXNP1
TCONS_00151622	0.0187378	-Infinite	FSM	LGMN
TCONS_00155826	0.0195747	-Infinite	NIC	LGMN
TCONS_00143663	0.00257184	-Infinite	NNC	GOLGA5
TCONS_00146899	4.21991e-12	-Infinite	FSM	CHGA
TCONS_00141226	0.0173167	2.63667	FSM	IFI27
TCONS_00140750	0.0327563	-Infinite	FSM	SERPINA10
TCONS_00147470	0.00182671	-Infinite	FSM	SERPINA1
TCONS_00143440	5.95055e-08	-Infinite	Others	SERPINA5
TCONS_00155900	0.0209827	-Infinite	NIC	ENSG00000273259
TCONS_00153302	2.48695e-13	-Infinite	FSM	PAPOLA
TCONS_00150042	3.21005e-07	-Infinite	NIC	EVL
TCONS_00151038	1.51094e-05	-Infinite	NNC	EVL
TCONS_00155361	4.86188e-07	-Infinite	NNC	EVL
TCONS_00140991	2.87742e-27	-Infinite	NNC	EVL
TCONS_00143213	4.78973e-11	-Infinite	NNC	SLC25A47
TCONS_00155740	8.3364e-10	-Infinite	NIC	SLC25A47
TCONS_00143272	2.82444e-08	-Infinite	FSM	DLK1
TCONS_00141540	5.80305e-09	-Infinite	FSM	MEG3
TCONS_00154280	5.52407e-17	-Infinite	FSM	MEG8
TCONS_00147322	0.00696227	-1.92742	NNC	DIO3
TCONS_00143674	5.4533e-06	-Infinite	FSM	DIO3OS
TCONS_00145968	6.32737e-11	-Infinite	FSM	DYNC1H1
TCONS_00148638	2.54811e-07	Infinite	NIC	TNFAIP2
TCONS_00150170	3.19729e-07	-Infinite	Others	-
TCONS_00145353	5.7822e-19	-Infinite	Others	SNORA28
TCONS_00152475	1.2018e-13	-Infinite	FSM	CKB
TCONS_00147190	0.00236323	-Infinite	FSM	CKB
TCONS_00144921	0.0421465	-Infinite	FSM	XRCC3
TCONS_00140441	5.69921e-08	-Infinite	NNC	ASPG
TCONS_00147331	0.0231471	-Infinite	FSM	MTA1
TCONS_00141330	0.020649	-Infinite	FSM	IGHG2
TCONS_00152500	3.54802e-06	-Infinite	NNC	IGHA1
TCONS_00145873	2.11494e-07	-Infinite	Others	IGHG3
TCONS_00142229	2.04848e-14	-Infinite	NIC	IGHG3
TCONS_00156418	2.68839e-26	-Infinite	Others	-
TCONS_00153160	9.6092e-27	-Infinite	FSM	LINC00221
TCONS_00169018	0.000636273	-Infinite	NNC	BMS1P15
TCONS_00162236	0.0327515	Infinite	NNC	ENSG00000291003
TCONS_00169903	2.00327e-09	-Infinite	Others	PDCD6IPP1
TCONS_00170452	0.0140877	Infinite	NIC	CYFIP1
TCONS_00171437	4.73611e-05	-Infinite	NNC	CYFIP1
TCONS_00170373	6.20809e-09	-Infinite	NIC	TUBGCP5
TCONS_00167075	0.00025566	-Infinite	NNC	SNRPN
TCONS_00167803	2.3344e-09	-Infinite	NIC	ATP10A
TCONS_00160443	0.0397317	-Infinite	FSM	TJP1
TCONS_00169116	4.95421e-06	-Infinite	NNC	ENSG00000284906
TCONS_00164978	2.60794e-08	-Infinite	NNC	GOLGA8A
TCONS_00164982	0.0378555	-Infinite	NNC	GOLGA8B
TCONS_00161777	0.000114498	-Infinite	NNC	ZNF770
TCONS_00164679	6.81453e-20	-Infinite	Others	SPRED1
TCONS_00163940	1.02536e-06	-Infinite	NNC	FSIP1
TCONS_00159267	0.025343	4.72541	FSM	PLCB2
TCONS_00158964	0.0319969	-Infinite	NIC	BAHD1
TCONS_00169709	0.0485908	-Infinite	NNC	INO80
TCONS_00166903	2.04435e-11	-Infinite	NNC	SNAP23
TCONS_00164294	4.25145e-09	-Infinite	FSM	LRRC57
TCONS_00167413	1.50513e-11	-Infinite	FSM	CCNDBP1
TCONS_00157796	0.000329317	-2.22957	FSM	SERF2
TCONS_00164722	0.00772595	-3.04666	FSM	SERF2
TCONS_00168053	0.0312782	-Infinite	FSM	SORD
TCONS_00163665	0.0239196	-2.2061	FSM	DUOX2
TCONS_00171480	0.000765442	Infinite	NIC	GATM
TCONS_00170787	2.41183e-18	-Infinite	NNC	GATM
TCONS_00171675	5.25187e-21	-Infinite	NNC	TRPM7
TCONS_00163453	2.25825e-17	-Infinite	FSM	DMXL2
TCONS_00165764	2.65414e-13	-Infinite	FSM	SCG3
TCONS_00158622	0.00696227	-3.25465	FSM	ARPP19
TCONS_00160615	0.0134204	-Infinite	Others	ENSG00000259203
TCONS_00165052	0.0408096	-Infinite	NIC	RAB27A
TCONS_00168093	1.08867e-15	-Infinite	FSM	MNS1
TCONS_00157945	7.38172e-08	-Infinite	Others	CGNL1
TCONS_00163677	2.66929e-06	-Infinite	FSM	ALDH1A2
TCONS_00158525	0.000367181	-Infinite	FSM	SLTM
TCONS_00158751	0.0123396	Infinite	NIC	RNF111
TCONS_00163585	1.20482e-27	-Infinite	NNC	GCNT3
TCONS_00158531	2.13896e-10	-Infinite	FSM	BNIP2
TCONS_00167541	0.0443105	-Infinite	NIC	TPM1
TCONS_00167368	7.39143e-18	-Infinite	Others	TPM1
TCONS_00163267	3.28649e-05	-3.61252	FSM	CA12
TCONS_00161097	4.50589e-14	-Infinite	FSM	HERC1
TCONS_00164542	0.0362265	2.23844	NNC	SNX1
TCONS_00171668	0.0129576	-Infinite	NNC	FEM1B
TCONS_00165942	5.51776e-11	-Infinite	NIC	PML
TCONS_00163714	0.000254479	-Infinite	NIC	UBL7
TCONS_00165432	3.55662e-06	-Infinite	NNC	CLK3
TCONS_00169757	2.01989e-05	-Infinite	FSM	CPLX3
TCONS_00163907	0.00114189	-Infinite	FSM	SCAMP2
TCONS_00158427	0.035003	-Infinite	FSM	PPCDC
TCONS_00171883	0.000134254	-Infinite	NIC	COMMD4
TCONS_00158123	0.0219767	Infinite	NNC	MAN2C1
TCONS_00170919	0.0441922	-2.491	NIC	ETFA
TCONS_00158216	0.0075995	-Infinite	NIC	ETFA
TCONS_00171130	0.00087013	-Infinite	NNC	ETFA
TCONS_00163501	0.0140595	-Infinite	FSM	PEAK1
TCONS_00168657	1.24317e-14	-Infinite	NIC	HMG20A
TCONS_00165168	0.000928713	Infinite	FSM	CIB2
TCONS_00164425	0.0229616	-Infinite	FSM	DNAJA4
TCONS_00169524	3.57961e-08	-Infinite	FSM	CHRNB4
TCONS_00158911	3.9362e-21	-Infinite	NIC	MORF4L1
TCONS_00164822	8.73117e-07	-Infinite	FSM	TMED3
TCONS_00165441	9.45411e-12	-Infinite	NIC	UBE2Q2P2
TCONS_00167862	2.82887e-12	-Infinite	Others	GOLGA6L9
TCONS_00160150	2.87711e-13	-Infinite	NIC	ZNF592
TCONS_00164844	0.000986011	-Infinite	NIC	ALPK3
TCONS_00164847	1.6505e-10	-Infinite	Others	MIR7706
TCONS_00162520	1.10806e-07	-Infinite	NIC	AKAP13
TCONS_00161344	9.12948e-11	-Infinite	NIC	AKAP13
TCONS_00160707	2.98305e-12	-Infinite	NNC	AKAP13
TCONS_00159338	3.40069e-08	-Infinite	NNC	KLHL25
TCONS_00166156	0.000152565	-3.98073	NNC	MRPS11
TCONS_00168288	2.20763e-05	-Infinite	FSM	MRPS11
TCONS_00158733	0.0382218	-Infinite	NIC	ENSG00000173867
TCONS_00158878	0.000423641	Infinite	NNC	ANPEP
TCONS_00165478	2.28152e-14	-Infinite	NNC	SEMA4B
TCONS_00158856	1.73647e-11	-Infinite	FSM	IQGAP1
TCONS_00158182	0.000189795	-Infinite	NNC	FURIN
TCONS_00163393	0.0261822	-Infinite	NIC	FES
TCONS_00164250	0.00755671	-Infinite	NNC	UNC45A
TCONS_00167466	9.40774e-07	-Infinite	FSM	VPS33B
TCONS_00169997	2.62457e-25	-Infinite	NIC	TTC23
TCONS_00159637	0.0188737	2.66075	NIC	LRRC28
TCONS_00161787	0.00104954	-Infinite	NIC	LINS1
TCONS_00171106	4.8435e-08	-Infinite	NIC	PCSK6
TCONS_00171658	1.09646e-09	-Infinite	NNC	PCSK6
TCONS_00171413	0.0220421	-2.24789	NIC	LINC02348
TCONS_00185014	4.21991e-12	-Infinite	NNC	MIR6859-4
TCONS_00182734	0.0303503	-Infinite	NIC	NPRL3
TCONS_00191641	2.3119e-12	-Infinite	FSM	HBQ1
TCONS_00186542	5.50104e-19	-Infinite	FSM	RHOT2
TCONS_00185088	3.27701e-07	-Infinite	FSM	CIAO3
TCONS_00174860	0.0497319	-Infinite	FSM	CIAO3
TCONS_00182450	0.0488889	-Infinite	FSM	CEROX1
TCONS_00182650	3.79888e-10	-Infinite	FSM	TPSAB1
TCONS_00194256	9.61464e-08	-Infinite	NNC	UBE2I
TCONS_00194072	2.68007e-10	-Infinite	NIC	HAGH
TCONS_00191859	6.07023e-07	-Infinite	NNC	NTHL1
TCONS_00191171	0.0202826	-Infinite	NIC	TSC2
TCONS_00193202	8.05652e-20	-Infinite	NNC	TRAF7
TCONS_00179265	0.000759954	-Infinite	NNC	TRAF7
TCONS_00185731	1.84e-09	-Infinite	NNC	E4F1
TCONS_00176160	0.00168871	2.82217	FSM	ECI1
TCONS_00185135	0.0126898	-Infinite	FSM	RNPS1
TCONS_00185132	0.00199663	-Infinite	NIC	RNPS1
TCONS_00191416	1.25965e-07	-Infinite	NNC	ENSG00000259784
TCONS_00193876	8.4907e-11	-Infinite	NNC	AMDHD2
TCONS_00184332	0.01497	-Infinite	NIC	SRRM2
TCONS_00175822	1.2301e-10	Infinite	NNC	SRRM2
TCONS_00183685	4.70622e-16	-Infinite	NIC	SRRM2
TCONS_00172027	0.0312142	Infinite	NIC	SRRM2
TCONS_00193301	0.00854633	-Infinite	NIC	SRRM2
TCONS_00178070	0.00175513	-Infinite	NIC	SRRM2
TCONS_00182289	1.45293e-07	-Infinite	FSM	ZG16B
TCONS_00190386	0.00611443	-Infinite	NNC	ZG16B
TCONS_00182462	0.0252869	-Infinite	FSM	PRSS22
TCONS_00193253	4.08133e-08	-Infinite	NNC	FLYWCH2
TCONS_00191810	8.50657e-13	-Infinite	NNC	FLYWCH2
TCONS_00193594	0.0225792	-Infinite	NIC	FLYWCH1
TCONS_00174230	2.57055e-09	-Infinite	FSM	IL32
TCONS_00186707	0.0193288	-Infinite	NIC	TRAP1
TCONS_00175231	0.0037409	-Infinite	NNC	DNAJA3
TCONS_00176773	2.8207e-08	-Infinite	NIC	NMRAL1
TCONS_00182656	0.000682563	-Infinite	FSM	ALG1
TCONS_00182610	0.00674574	-Infinite	NNC	CARHSP1
TCONS_00178928	0.0189876	-Infinite	Others	CIITA
TCONS_00191914	2.36523e-23	-Infinite	NIC	SNX29
TCONS_00184438	2.52144e-09	-Infinite	NNC	NOMO1
TCONS_00182057	2.43531e-13	-Infinite	FSM	MARF1
TCONS_00182071	1.96585e-25	-Infinite	NNC	MYH11
TCONS_00181770	0.0120836	-Infinite	FSM	MYH11
TCONS_00177056	0.0482267	-Infinite	NIC	ABCC6
TCONS_00186821	1.7728e-05	-Infinite	FSM	NOMO3
TCONS_00178485	1.56881e-11	-Infinite	NIC	NPIPA9
TCONS_00190905	3.57386e-18	-Infinite	NNC	ENSG00000260126
TCONS_00181485	0.000945072	-Infinite	FSM	TMC5
TCONS_00187414	1.05525e-24	-Infinite	FSM	GP2
TCONS_00177334	2.85072e-08	-Infinite	NNC	ACSM2A
TCONS_00178502	0.0173898	-Infinite	NIC	ACSM2A
TCONS_00193796	3.73239e-08	-Infinite	NNC	ACSM2A
TCONS_00177226	0.0453813	-1.08326	NNC	ACSM2B
TCONS_00178304	0.0298437	-Infinite	NNC	ACSM2B
TCONS_00194176	0.0494578	-Infinite	NNC	ACSM2B
TCONS_00188389	2.0804e-09	-Infinite	NNC	ERI2
TCONS_00190943	2.31698e-08	-Infinite	NNC	DNAH3
TCONS_00173760	0.0226143	2.23848	FSM	IGSF6
TCONS_00178971	2.58876e-12	-Infinite	Others	EEF2K
TCONS_00189964	0.00772039	Infinite	NNC	POLR3E
TCONS_00183707	2.06378e-13	-Infinite	NNC	POLR3E
TCONS_00191931	2.63921e-17	-Infinite	NIC	SCNN1G
TCONS_00181497	6.22764e-12	-Infinite	FSM	SCNN1B
TCONS_00182619	1.33922e-16	-Infinite	NNC	ERN2
TCONS_00184539	0.0376261	-Infinite	NNC	IL4R
TCONS_00190225	8.06438e-14	-Infinite	NNC	IL4R
TCONS_00181930	1.45162e-19	-Infinite	NNC	IL4R
TCONS_00183860	0.0182455	-3.7274	FSM	CLN3
TCONS_00194313	0.0394936	Infinite	NIC	ATXN2L
TCONS_00180465	0.019599	-2.47349	NIC	TUFM
TCONS_00193690	0.000141743	-Infinite	NNC	TUFM
TCONS_00182337	9.64615e-07	-Infinite	NIC	ENSG00000261067
TCONS_00184567	2.54499e-11	-Infinite	NIC	ENSG00000261067
TCONS_00172228	1.49061e-05	-Infinite	Others	ENSG00000198106
TCONS_00172236	3.79217e-07	-Infinite	FSM	SLX1B
TCONS_00182685	0.0219898	Infinite	FSM	MAZ
TCONS_00183094	0.0443817	-3.07223	FSM	MAZ
TCONS_00184594	3.54731e-09	-Infinite	NIC	MVP
TCONS_00173906	0.02996	-1.53651	FSM	TAOK2
TCONS_00188074	0.00027864	-Infinite	FSM	ALDOA
TCONS_00172264	4.46103e-10	Infinite	FSM	SLX1A
TCONS_00176804	5.90638e-06	-Infinite	NNC	SMG1P5
TCONS_00184627	0.0412203	-Infinite	NNC	PHKG2
TCONS_00188314	0.0015208	-Infinite	FSM	RNF40
TCONS_00194045	0.0128972	-2.33359	FSM	VKORC1
TCONS_00174184	0.00290837	-2.27789	FSM	VKORC1
TCONS_00185421	1.23492e-11	-Infinite	NIC	PRSS8
TCONS_00188495	6.42316e-06	-Infinite	NIC	PRSS8
TCONS_00183465	9.3095e-06	-Infinite	FSM	ENSG00000290927
TCONS_00192421	1.50958e-08	-Infinite	NNC	LINC02178
TCONS_00192848	6.17674e-06	-Infinite	Others	CES1P1
TCONS_00179469	5.63123e-08	-Infinite	NIC	CES1P1
TCONS_00194351	2.24859e-07	-Infinite	NIC	CES1
TCONS_00175779	6.25079e-12	-Infinite	NNC	CES1
TCONS_00172939	0.000228439	Infinite	FSM	CES1
TCONS_00173807	0.020027	-Infinite	FSM	AMFR
TCONS_00191561	1.23718e-24	-Infinite	FSM	MT3
TCONS_00177271	7.13757e-11	-Infinite	FSM	MT1JP
TCONS_00173289	4.58129e-25	-Infinite	FSM	NUP93
TCONS_00182961	1.64692e-16	-Infinite	Others	NUP93
TCONS_00177748	1.33487e-11	-Infinite	NIC	HERPUD1
TCONS_00172381	0.0307123	3.86251	FSM	CETP
TCONS_00183743	1.22175e-11	-Infinite	FSM	NLRC5
TCONS_00190075	1.45497e-14	-Infinite	NIC	NLRC5
TCONS_00174380	1.07475e-07	-Infinite	NIC	DOK4
TCONS_00193273	2.93277e-10	-Infinite	NNC	DOK4
TCONS_00188464	0.0095873	-Infinite	NIC	KATNB1
TCONS_00187134	2.09137e-09	-Infinite	NIC	KIFC3
TCONS_00176808	5.80584e-14	-Infinite	NIC	KIFC3
TCONS_00187052	4.43394e-15	-Infinite	Others	RNU6-103P
TCONS_00174288	0.000352392	-Infinite	FSM	SETD6
TCONS_00193835	3.60773e-11	-Infinite	NIC	CNOT1
TCONS_00187135	2.59565e-09	-Infinite	NNC	CNOT1
TCONS_00182903	2.70001e-19	-Infinite	FSM	ENSG00000260658
TCONS_00189986	3.76935e-11	-Infinite	NIC	CDH11
TCONS_00188873	0.000925635	-Infinite	Others	CKLF-CMTM1
TCONS_00182205	5.29267e-11	-Infinite	NIC	DYNC1LI2
TCONS_00189232	0.00181957	-Infinite	NIC	NAE1
TCONS_00180293	0.000674312	-Infinite	FSM	CES2
TCONS_00174786	0.0267126	Infinite	NNC	CES3
TCONS_00172408	0.0257085	-1.07013	FSM	TMEM208
TCONS_00186515	0.0464766	-Infinite	FSM	TPPP3
TCONS_00185530	0.000134269	-Infinite	NIC	ATP6V0D1
TCONS_00191623	0.0133474	-Infinite	FSM	AGRP
TCONS_00180020	5.66137e-05	-Infinite	FSM	GFOD2
TCONS_00187059	0.00041716	-Infinite	NNC	EDC4
TCONS_00173822	0.0219377	Infinite	NNC	LCAT
TCONS_00191397	0.00735652	-Infinite	Others	SLC12A4
TCONS_00176405	1.61317e-05	-Infinite	NNC	ESRP2
TCONS_00182978	0.00506201	-Infinite	FSM	SLC7A6
TCONS_00184811	1.14137e-11	-Infinite	NIC	CDH3
TCONS_00179509	8.69355e-07	-Infinite	FSM	TANGO6
TCONS_00184839	2.45474e-06	-Infinite	FSM	NFAT5
TCONS_00183627	0.0103343	-Infinite	NIC	NOB1
TCONS_00177247	5.19994e-11	-Infinite	NNC	PDXDC2P-NPIPB14P
TCONS_00175882	0.00085744	-Infinite	NNC	AARS1
TCONS_00181603	0.0279028	-Infinite	NIC	FCSK
TCONS_00189563	0.0107848	-Infinite	NNC	COG4
TCONS_00187771	5.50449e-08	-Infinite	NNC	COG4
TCONS_00178403	0.0183869	-6.57064	NNC	TAT
TCONS_00174306	0.0358081	Infinite	NIC	IST1
TCONS_00175702	2.76825e-05	-Infinite	FSM	IST1
TCONS_00194199	4.03259e-18	-Infinite	NNC	DHODH
TCONS_00173953	7.98106e-13	-Infinite	Others	HP
TCONS_00193266	0.00132222	Infinite	NIC	HP
TCONS_00175093	1.96876e-18	-Infinite	FSM	HP
TCONS_00177357	8.6365e-07	-Infinite	NNC	HPR
TCONS_00190925	0.00157908	6.40734	NNC	NPIPB15
TCONS_00190254	0.0366273	Infinite	NIC	MLKL
TCONS_00188712	1.70214e-17	-Infinite	FSM	WDR59
TCONS_00193120	0.0112625	2.58691	Others	ZFP1
TCONS_00185635	8.09788e-10	-Infinite	NIC	BCAR1
TCONS_00173344	2.90397e-07	-Infinite	NNC	MON1B
TCONS_00184899	0.00140355	-Infinite	NIC	CENPN
TCONS_00188434	0.00245361	-3.26739	NNC	MBTPS1
TCONS_00188435	0.0165615	-Infinite	NNC	MBTPS1
TCONS_00190929	1.17749e-18	-Infinite	Others	GSE1
TCONS_00182240	3.02197e-06	-Infinite	NNC	FENDRR
TCONS_00176215	0.0110034	Infinite	NIC	KLHDC4
TCONS_00183938	2.51152e-12	-Infinite	FSM	SLC7A5
TCONS_00193483	0.0381931	-3.79012	NNC	SLC7A5
TCONS_00177756	0.00404524	-Infinite	NIC	BANP
TCONS_00188835	5.69526e-09	-Infinite	FSM	MVD
TCONS_00188720	1.35623e-10	-Infinite	FSM	PIEZO1
TCONS_00173111	0.0260713	-1.03652	FSM	APRT
TCONS_00191232	1.128e-08	-Infinite	FSM	ZNF778
TCONS_00184982	0.00677803	Infinite	Others	SNORD68
TCONS_00189797	0.000214625	-Infinite	NIC	CDK10
TCONS_00189122	7.71507e-21	-Infinite	NIC	VPS9D1
TCONS_00182021	0.030872	-Infinite	FSM	TCF25
TCONS_00173692	0.0418136	Infinite	NIC	TCF25
TCONS_00183324	1.31672e-07	-Infinite	NIC	TCF25
TCONS_00186459	4.38712e-19	-Infinite	NNC	TUBB3
TCONS_00177048	0.0377702	-Infinite	NIC	DEF8
TCONS_00190767	8.61231e-09	-Infinite	Others	DEF8
TCONS_00193249	1.99044e-05	-Infinite	FSM	DBNDD1
TCONS_00193839	2.73456e-05	2.34993	FSM	ENSG00000261172
TCONS_00209595	6.11941e-16	-Infinite	FSM	TRARG1
TCONS_00208663	0.0372206	-Infinite	FSM	PITPNA
TCONS_00196836	0.0449154	-3.59063	NIC	SERPInfinite2
TCONS_00200028	6.87376e-10	-Infinite	NNC	SERPInfinite2
TCONS_00202295	0.0300999	-2.08758	NNC	SERPInfinite2
TCONS_00213823	9.43868e-06	-Infinite	NIC	SERPInfinite2
TCONS_00200163	0.000217566	-Infinite	NNC	SERPInfinite2
TCONS_00200594	4.04784e-11	-Infinite	NNC	SERPInfinite2
TCONS_00201206	0.0344744	-Infinite	NNC	SERPInfinite2
TCONS_00203658	4.21853e-17	-Infinite	NIC	SERPInfinite2
TCONS_00218873	0.0163915	-Infinite	NNC	SERPInfinite1
TCONS_00208668	2.05299e-05	-Infinite	NNC	SMG6
TCONS_00202301	0.0245346	Infinite	NNC	SGSM2
TCONS_00196738	4.21576e-10	-Infinite	NNC	CLUH
TCONS_00205476	0.0316244	Infinite	FSM	MYBBP1A
TCONS_00210839	5.55676e-12	-Infinite	NNC	PLD2
TCONS_00196268	0.0487443	-Infinite	FSM	SLC25A11
TCONS_00219689	1.28888e-15	-Infinite	NNC	KIF1C
TCONS_00196430	0.0265356	-Infinite	NNC	KIF1C
TCONS_00219274	0.0275008	-Infinite	FSM	ZNF232
TCONS_00211003	0.0398659	-2.30654	FSM	NUP88
TCONS_00206108	1.31574e-12	-Infinite	NNC	C1QBP
TCONS_00216502	4.17059e-06	-Infinite	NNC	DERL2
TCONS_00210362	5.35225e-08	-Infinite	FSM	XAF1
TCONS_00204514	1.61359e-08	-Infinite	NIC	ALOX12P2
TCONS_00198545	7.18207e-05	-4.46599	NNC	ASGR1
TCONS_00198763	0.003376	-Infinite	NIC	ASGR1
TCONS_00210363	6.53577e-11	-Infinite	FSM	ACADVL
TCONS_00213375	6.63475e-06	-3.78119	FSM	GABARAP
TCONS_00209518	3.09681e-05	-Infinite	FSM	GPS2
TCONS_00219096	0.00220312	-Infinite	NIC	SENP3-EIF4A1
TCONS_00208092	3.34918e-10	-Infinite	NIC	SNORD10
TCONS_00203180	0.0174758	-3.21218	NIC	MPDU1
TCONS_00198070	0.00673041	3.92529	NIC	SHBG
TCONS_00195037	2.9949e-12	-Infinite	Others	PER1
TCONS_00215064	2.13698e-24	-Infinite	NIC	MYH10
TCONS_00195053	0.0211974	-Infinite	NNC	STX8
TCONS_00198142	8.07573e-07	-Infinite	NIC	ENSG00000285220
TCONS_00210254	0.0377741	-Infinite	Others	ELAC2
TCONS_00214723	1.53231e-07	-Infinite	NNC	NCOR1
TCONS_00194508	9.15344e-05	Infinite	FSM	SNHG29
TCONS_00211879	8.90363e-25	-Infinite	FSM	SNHG29
TCONS_00198143	6.77735e-08	-Infinite	FSM	CCDC144A
TCONS_00211882	6.5966e-06	-Infinite	FSM	ENSG00000290976
TCONS_00218177	0.00060844	-Infinite	NIC	MPRIP
TCONS_00211987	0.000151619	-Infinite	NNC	PEMT
TCONS_00218529	3.56443e-25	-Infinite	NIC	SREBF1
TCONS_00199768	7.13224e-23	-Infinite	NIC	FLII
TCONS_00218435	0.0449632	-Infinite	NNC	ENSG00000267441
TCONS_00207573	0.0397328	-Infinite	FSM	ALDH3A1
TCONS_00202361	2.51814e-08	-Infinite	NIC	CCDC144CP
TCONS_00218392	3.91959e-25	-Infinite	FSM	CCDC144NL
TCONS_00215937	1.40913e-09	-Infinite	Others	ENSG00000266009
TCONS_00214426	5.95157e-07	-Infinite	NNC	TMEM199
TCONS_00206412	0.0355371	-Infinite	NIC	TMEM199
TCONS_00195123	0.0494578	-Infinite	Others	VTN
TCONS_00199179	3.87443e-40	Infinite	NNC	VTN
TCONS_00198562	2.20016e-30	-Infinite	NNC	VTN
TCONS_00216611	1.76378e-08	-Infinite	NNC	SPAG5
TCONS_00198867	7.44026e-15	-Infinite	FSM	BLTP2
TCONS_00210770	0.0387476	-Infinite	NIC	RAB34
TCONS_00202945	0.000291915	-Infinite	NIC	TP53I13
TCONS_00213875	4.21385e-17	-Infinite	NIC	SSH2
TCONS_00208818	0.00742239	-Infinite	FSM	ASIC2
TCONS_00218184	7.34156e-07	-Infinite	FSM	SLFN5
TCONS_00200523	0.0381653	-Infinite	FSM	TAF15
TCONS_00217675	7.94571e-18	-Infinite	NNC	TAF15
TCONS_00200278	0.0232597	3.29501	FSM	CCL3L3
TCONS_00204040	0.0279087	2.6616	FSM	CCL3L3
TCONS_00194585	0.00276232	3.46035	FSM	CCL4L2
TCONS_00195174	8.4298e-09	-Infinite	Others	TBC1D3L
TCONS_00213238	4.20435e-05	-Infinite	NNC	RPL23
TCONS_00210891	1.51611e-06	-Infinite	FSM	RPL19
TCONS_00213089	6.69889e-20	-Infinite	FSM	STAC2
TCONS_00211749	4.63933e-07	-Infinite	FSM	MED1
TCONS_00213618	2.79097e-07	-Infinite	FSM	PNMT
TCONS_00206755	5.29267e-11	-Infinite	FSM	GSDMB
TCONS_00202728	2.94549e-05	-Infinite	NNC	GSDMB
TCONS_00196768	0.00153368	-5.8465	NIC	ORMDL3
TCONS_00206805	4.36874e-09	-Infinite	FSM	MED24
TCONS_00216910	2.81003e-18	-Infinite	NNC	NR1D1
TCONS_00211756	0.00666124	-1.63813	FSM	TOP2A
TCONS_00206907	0.00951819	-1.86589	ISM	KRT10
TCONS_00206913	0.000664988	-Infinite	NNC	KRT23
TCONS_00213725	1.55412e-14	-Infinite	FSM	KRT31
TCONS_00211104	1.60434e-13	-Infinite	NNC	KRT13
TCONS_00211105	5.08995e-20	-Infinite	FSM	KRT13
TCONS_00211108	7.79019e-16	-Infinite	NNC	KRT13
TCONS_00211120	1.46943e-18	-Infinite	FSM	KRT13
TCONS_00208878	5.01444e-18	-Infinite	NNC	KRT15
TCONS_00203945	2.26164e-29	-Infinite	FSM	KRT14
TCONS_00205503	3.35847e-10	-Infinite	NIC	JUP
TCONS_00198775	0.00475212	-Infinite	NIC	NT5C3B
TCONS_00208245	5.76256e-09	-Infinite	NNC	CNP
TCONS_00197101	1.22555e-13	-Infinite	FSM	COASY
TCONS_00200048	1.31885e-19	-Infinite	NIC	COASY
TCONS_00218255	0.0436408	-4.08656	NNC	RETREG3
TCONS_00205119	1.19316e-15	-Infinite	FSM	AOC3
TCONS_00215860	2.34486e-05	-Infinite	NIC	PTGES3L-AARSD1
TCONS_00205856	0.0407341	-Infinite	NIC	DHX8
TCONS_00212772	0.00536899	-Infinite	NNC	TMEM101
TCONS_00216471	1.04052e-05	-Infinite	FSM	G6PC3
TCONS_00215863	0.0379828	Infinite	NNC	HDAC5
TCONS_00197103	0.000166878	-Infinite	FSM	TMUB2
TCONS_00198777	0.0200832	-Infinite	FSM	UBTF
TCONS_00199519	0.02153	-4.07865	FSM	SLC4A1
TCONS_00219801	1.64936e-16	-Infinite	NNC	GRN
TCONS_00209762	6.475e-06	-Infinite	FSM	HIGD1B
TCONS_00213105	1.50919e-16	-Infinite	Others	GFAP
TCONS_00213579	2.24369e-11	-Infinite	NNC	ARHGAP27
TCONS_00213395	1.83974e-09	-Infinite	NNC	ARHGAP27
TCONS_00220230	1.1462e-14	-Infinite	FSM	NSF
TCONS_00211599	5.05992e-09	-Infinite	NIC	NSF
TCONS_00195272	0.0433461	-Infinite	FSM	WNT3
TCONS_00219803	0.000220262	-Infinite	FSM	GOSR2
TCONS_00213268	1.66888e-17	-Infinite	FSM	HOXB7
TCONS_00205332	2.1868e-21	-Infinite	NIC	HOXB9
TCONS_00207079	9.7609e-09	-Infinite	NNC	LINC02086
TCONS_00205642	4.37286e-10	-Infinite	FSM	HOXB13
TCONS_00220234	1.64653e-27	-Infinite	NIC	CALCOCO2
TCONS_00194719	9.78221e-05	-Infinite	Others	ATP5MC1
TCONS_00215673	3.17537e-05	-Infinite	FSM	IGF2BP1
TCONS_00211807	2.70037e-08	-Infinite	FSM	DLX3
TCONS_00219163	6.74511e-06	-Infinite	NNC	XYLT2
TCONS_00207449	0.0158886	-Infinite	FSM	EME1
TCONS_00208373	2.14158e-07	-Infinite	NIC	ABCC3
TCONS_00219165	0.000542593	-Infinite	NIC	ABCC3
TCONS_00200127	0.0198723	-Infinite	FSM	TOM1L1
TCONS_00207677	0.0161368	-Infinite	NNC	MMD
TCONS_00200537	0.0243565	-3.03572	FSM	PCTP
TCONS_00208000	5.34912e-08	-Infinite	NNC	VEZF1
TCONS_00198589	0.0485532	-Infinite	FSM	MKS1
TCONS_00213276	0.0167396	-Infinite	NNC	ENSG00000285897
TCONS_00214477	0.000930321	-4.37895	FSM	CLTC
TCONS_00211261	0.0407327	-Infinite	FSM	TUBD1
TCONS_00212341	1.21967e-06	-Infinite	NNC	RPS6KB1
TCONS_00198502	6.20809e-09	-Infinite	FSM	BCAS3
TCONS_00209482	1.98555e-15	-Infinite	NNC	METTL2A
TCONS_00207468	0.0261935	-Infinite	FSM	ACE
TCONS_00200012	1.4385e-07	-Infinite	FSM	STRADA
TCONS_00196801	2.25403e-23	-Infinite	FSM	TEX2
TCONS_00212386	5.8941e-05	-Infinite	NIC	PECAM1
TCONS_00197272	2.65909e-26	-Infinite	NIC	MIR5047
TCONS_00197753	4.85696e-11	-Infinite	NIC	MIR5047
TCONS_00219827	6.95129e-06	-Infinite	NIC	MIR5047
TCONS_00197745	4.05173e-19	-Infinite	NIC	MIR5047
TCONS_00201457	3.19652e-06	Infinite	NIC	MIR5047
TCONS_00197749	1.50972e-16	-Infinite	FSM	DDX5
TCONS_00216815	1.65934e-06	-Infinite	NNC	RGS9
TCONS_00218580	0.00080717	-3.97945	NNC	APOH
TCONS_00201462	7.39672e-10	-Infinite	NNC	HELZ
TCONS_00200806	0.0261632	-Infinite	NNC	PSMD12
TCONS_00207476	2.75682e-05	Infinite	NNC	NOL11
TCONS_00208469	4.27551e-16	-Infinite	NNC	NOL11
TCONS_00218779	0.032081	-Infinite	NNC	FAM20A
TCONS_00209864	1.57552e-13	-Infinite	FSM	KCNJ16
TCONS_00218211	4.76786e-09	-Infinite	FSM	RAB37
TCONS_00209228	0.000386793	-Infinite	NIC	NAT9
TCONS_00202872	1.31362e-14	-Infinite	Others	TRIM80P
TCONS_00208506	4.36044e-05	-Infinite	FSM	NUP85
TCONS_00207342	1.76841e-09	-Infinite	FSM	GGA3
TCONS_00208525	2.65572e-07	-Infinite	Others	LLGL2
TCONS_00216036	1.88498e-10	-Infinite	NIC	LLGL2
TCONS_00194849	1.84869e-20	-Infinite	FSM	SAP30BP
TCONS_00195465	3.64482e-07	-Infinite	FSM	GALK1
TCONS_00201507	0.0236861	-Infinite	NIC	ACOX1
TCONS_00207738	1.40917e-05	-Infinite	NIC	EXOC7
TCONS_00220057	0.0375136	-Infinite	NIC	RNF157-AS1
TCONS_00204085	0.00784736	-Infinite	FSM	PRPSAP1
TCONS_00202886	3.45907e-06	-Infinite	Others	PRPSAP1
TCONS_00205792	1.42655e-06	-Infinite	FSM	SRSF2
TCONS_00219570	0.000776266	-Infinite	NNC	SEC14L1
TCONS_00220147	3.03431e-07	-Infinite	NNC	SEC14L1
TCONS_00217879	3.41012e-06	-Infinite	NNC	TMC6
TCONS_00196936	1.38791e-07	-Infinite	FSM	SYNGR2
TCONS_00214558	0.0315086	-Infinite	NNC	SYNGR2
TCONS_00198609	3.27912e-13	-Infinite	NNC	TK1
TCONS_00219190	0.000894824	-Infinite	NNC	PGS1
TCONS_00219048	8.73366e-10	-Infinite	FSM	CCDC40
TCONS_00204427	2.39864e-14	-Infinite	NIC	GAA
TCONS_00202145	1.43347e-10	-Infinite	FSM	RPTOR
TCONS_00218220	0.0262185	Infinite	Others	BAIAP2
TCONS_00218308	0.0228695	-Infinite	NNC	BAIAP2
TCONS_00219491	0.0330894	-Infinite	NNC	BAIAP2
TCONS_00211859	5.78642e-11	-Infinite	NIC	SLC38A10
TCONS_00199081	4.58366e-06	-Infinite	NNC	SLC38A10
TCONS_00219458	6.6627e-17	-Infinite	NNC	SLC38A10
TCONS_00219151	1.992e-14	-Infinite	NIC	SLC38A10
TCONS_00215019	0.0168598	-Infinite	NIC	SLC38A10
TCONS_00195524	2.99934e-09	-Infinite	FSM	ACTG1
TCONS_00196828	4.7283e-05	-Infinite	NNC	NPLOC4
TCONS_00219492	1.31484e-05	-Infinite	NIC	CCDC137
TCONS_00208607	0.0103749	-Infinite	FSM	HGS
TCONS_00208611	6.82059e-09	-Infinite	NIC	HGS
TCONS_00203387	2.69816e-07	-Infinite	Others	GCGR
TCONS_00202907	2.56696e-05	-Infinite	FSM	P4HB
TCONS_00203132	2.79176e-05	-Infinite	NNC	P4HB
TCONS_00209350	9.56717e-08	-Infinite	NIC	P4HB
TCONS_00194893	0.000548734	-Infinite	NIC	ANAPC11
TCONS_00195558	0.0339469	-Infinite	FSM	PCYT2
TCONS_00200254	0.0235757	Infinite	NIC	ASPSCR1
TCONS_00214325	0.015547	-Infinite	NNC	ASPSCR1
TCONS_00212490	1.34753e-06	-Infinite	NNC	CENPX
TCONS_00197822	0.037068	-4.26732	NNC	DCXR
TCONS_00196834	1.07306e-07	Infinite	NNC	DCXR
TCONS_00219847	0.00529299	-5.43622	NNC	DCXR
TCONS_00216172	2.96099e-10	-Infinite	NNC	DUS1L
TCONS_00209392	1.22163e-10	-Infinite	NIC	DUS1L
TCONS_00205467	3.71535e-11	-Infinite	NIC	MIR6787
TCONS_00199573	2.33961e-12	-Infinite	FSM	SLC16A3
TCONS_00207160	2.08318e-11	-Infinite	Others	MIR6787
TCONS_00197836	2.34096e-12	-Infinite	FSM	CSNK1D
TCONS_00211871	5.94552e-21	-Infinite	NIC	CSNK1D
TCONS_00196251	0.00461896	-Infinite	FSM	HEXD
TCONS_00212686	0.00484437	-Infinite	NIC	CYBC1
TCONS_00196113	2.22306e-06	-Infinite	FSM	CYBC1
TCONS_00213034	1.20699e-23	-Infinite	NNC	WDR45B
TCONS_00216255	2.14669e-15	-Infinite	NNC	TBCD
TCONS_00223502	6.98449e-07	-Infinite	FSM	TUBB8B
TCONS_00225055	8.78613e-09	-Infinite	NIC	THOC1
TCONS_00221965	0.0119874	-Infinite	Others	MYOM1
TCONS_00223315	0.0277658	-Infinite	NNC	TGIF1
TCONS_00224799	0.043035	-Infinite	FSM	RALBP1
TCONS_00221606	2.68923e-11	-Infinite	NIC	MPPE1
TCONS_00223320	3.48419e-05	-Infinite	FSM	TUBB6
TCONS_00221658	5.22592e-08	-Infinite	FSM	RNMT
TCONS_00226260	1.46176e-11	-Infinite	FSM	MC2R
TCONS_00226663	6.69796e-06	-Infinite	FSM	RBBP8
TCONS_00225840	6.94693e-25	-Infinite	NNC	RBBP8
TCONS_00225379	0.0373725	Infinite	NIC	RIOK3
TCONS_00223234	6.16632e-25	-Infinite	Others	LAMA3
TCONS_00227219	5.80565e-05	-Infinite	FSM	SS18
TCONS_00224464	1.60434e-13	-Infinite	Others	KCTD1
TCONS_00226833	0.00297946	4.84251	NNC	TTR
TCONS_00224815	3.06364e-11	-Infinite	NIC	DTNA
TCONS_00223716	2.67906e-12	-Infinite	FSM	MAPRE2
TCONS_00226595	0.000140154	-Infinite	FSM	ZSCAN30
TCONS_00224377	1.74622e-09	-Infinite	NIC	ZSCAN30
TCONS_00221106	8.70041e-14	-Infinite	NIC	ATP5F1A
TCONS_00227354	4.22981e-12	-Infinite	NNC	ENSG00000287673
TCONS_00223307	5.01972e-07	-Infinite	FSM	SMAD2
TCONS_00225964	0.0048846	-Infinite	NNC	DYM
TCONS_00221115	0.0173692	-Infinite	NIC	SNORD58C
TCONS_00225403	4.47145e-11	-Infinite	NIC	MBD1
TCONS_00225496	1.40545e-18	-Infinite	NNC	DCC
TCONS_00224290	2.1138e-09	-Infinite	FSM	TCF4
TCONS_00227007	9.97925e-17	-Infinite	FSM	NEDD4L
TCONS_00220428	0.0180726	2.39183	FSM	MIR122HG
TCONS_00227166	0.0359734	-Infinite	NIC	ALPK2
TCONS_00222949	1.05287e-10	-Infinite	NNC	PHLPP1
TCONS_00223345	1.45657e-22	-Infinite	FSM	SERPINB5
TCONS_00224610	6.50801e-11	-Infinite	FSM	SERPINB13
TCONS_00226696	7.72685e-10	-Infinite	NNC	SERPINB4
TCONS_00224060	0.0020392	-Infinite	FSM	SERPINB2
TCONS_00222313	3.49595e-05	-Infinite	NNC	TMX3
TCONS_00221753	0.00346306	-2.5845	FSM	CYB5A
TCONS_00225421	0.00514268	-Infinite	FSM	CNDP2
TCONS_00225350	1.90456e-22	-Infinite	Others	-
TCONS_00227346	7.16545e-09	-Infinite	FSM	ENSG00000267015
TCONS_00226364	0.0152145	-1.82578	NIC	TXNL4A
TCONS_00240016	4.11342e-07	-Infinite	NNC	MIER2
TCONS_00246152	0.000211417	-Infinite	FSM	CDC34
TCONS_00239184	1.82564e-10	-Infinite	NIC	BSG
TCONS_00241895	0.0118968	-Infinite	NNC	FSTL3
TCONS_00249139	1.75002e-09	-Infinite	NNC	PTBP1
TCONS_00240039	7.34155e-09	-Infinite	NIC	TMEM259
TCONS_00232839	1.64622e-06	-Infinite	FSM	POLR2E
TCONS_00240894	0.000123294	-Infinite	NNC	SBNO2
TCONS_00227393	1.92073e-15	-Infinite	NIC	CIRBP
TCONS_00227394	4.46467e-08	-Infinite	FSM	CIRBP
TCONS_00239225	0.0255697	-Infinite	NIC	DAZAP1
TCONS_00231207	1.43254e-09	-Infinite	FSM	C19orf25
TCONS_00232572	0.00430677	-Infinite	NNC	MBD3
TCONS_00236514	7.07591e-05	-Infinite	NIC	TCF3
TCONS_00234671	3.7311e-14	-Infinite	NIC	REXO1
TCONS_00231588	0.000164393	Infinite	FSM	MKNK2
TCONS_00232573	9.24941e-18	-Infinite	NIC	MKNK2
TCONS_00227417	0.0455165	1.74594	FSM	SF3A2
TCONS_00244636	0.0117926	-4.29753	FSM	OAZ1
TCONS_00242655	7.07323e-08	-Infinite	NNC	TLE2
TCONS_00235855	7.61114e-16	-Infinite	NNC	TLE5
TCONS_00242533	2.2032e-42	Infinite	NNC	TLE5
TCONS_00247696	9.72902e-05	Infinite	NNC	TLE5
TCONS_00248238	0.0081312	-3.18818	NNC	TLE5
TCONS_00228569	0.0460643	-Infinite	FSM	NFIC
TCONS_00227440	0.000557623	-Infinite	FSM	NFIC
TCONS_00240129	0.00705621	-Infinite	FSM	DOHH
TCONS_00238339	2.06104e-18	-Infinite	NNC	FZR1
TCONS_00231045	0.0177049	-Infinite	NIC	MFSD12
TCONS_00231443	0.0325966	-1.14566	FSM	CACTIN
TCONS_00234674	1.17387e-12	-Infinite	NNC	DAPK3
TCONS_00228778	2.5582e-17	-Infinite	NIC	DAPK3
TCONS_00246162	0.00123413	-Infinite	NIC	SAFB
TCONS_00249295	0.0017901	-Infinite	NIC	SAFB
TCONS_00228798	0.00264317	-Infinite	FSM	DUS3L
TCONS_00240196	1.65211e-09	-Infinite	NNC	FUT6
TCONS_00237909	4.77152e-05	-Infinite	NIC	CAPS
TCONS_00245063	3.47498e-13	-Infinite	NIC	RANBP3
TCONS_00234022	0.0266967	-Infinite	NIC	RANBP3
TCONS_00234025	6.08874e-13	-Infinite	NIC	C3
TCONS_00234689	0.00106921	Infinite	NIC	C3
TCONS_00232409	4.33775e-15	-Infinite	NNC	C3
TCONS_00234026	1.76879e-21	-Infinite	NNC	C3
TCONS_00229683	4.95597e-15	-Infinite	NNC	C3
TCONS_00228149	2.60346e-19	-Infinite	FSM	C3
TCONS_00233275	1.8762e-12	-Infinite	NNC	C3
TCONS_00232257	0.000216487	Infinite	NIC	C3
TCONS_00231764	0.00312306	Infinite	NIC	C3
TCONS_00249175	1.38582e-12	-Infinite	NNC	C3
TCONS_00249430	3.78241e-28	Infinite	NNC	C3
TCONS_00236533	0.0166255	Infinite	NIC	C3
TCONS_00227494	0.0330298	-1.45866	FSM	RPS28
TCONS_00243551	0.0345492	-Infinite	NIC	HNRNPM
TCONS_00235104	0.00262599	-Infinite	NIC	HNRNPM
TCONS_00240242	0.040454	Infinite	NNC	MYO1F
TCONS_00240245	0.0247759	-Infinite	FSM	ZNF266
TCONS_00230648	0.00749664	Infinite	FSM	ENSG00000291231
TCONS_00229765	0.0191566	4.2755	Others	ENSG00000277587
TCONS_00249393	0.0278206	-Infinite	FSM	C3P1
TCONS_00233838	0.000348764	-Infinite	NNC	C3P1
TCONS_00230986	7.64554e-07	Infinite	NNC	C3P1
TCONS_00242394	2.43506e-05	-Infinite	NNC	EIF3G
TCONS_00237482	5.80024e-07	-Infinite	FSM	CDKN2D
TCONS_00232352	4.78517e-08	-Infinite	FSM	ILF3
TCONS_00247652	0.0169591	-Infinite	NIC	QTRT1
TCONS_00231790	0.0395747	Infinite	NIC	KANK2
TCONS_00247046	1.31323e-08	-Infinite	NNC	DOCK6
TCONS_00247510	0.00519921	-Infinite	NNC	PRKCSH
TCONS_00230559	1.54608e-06	-Infinite	FSM	ECSIT
TCONS_00236327	5.73406e-05	-Infinite	NIC	CNN1
TCONS_00237215	0.00499964	-Infinite	NNC	HOOK2
TCONS_00241486	4.90339e-14	-Infinite	NIC	RTBDN
TCONS_00241670	1.32127e-18	-Infinite	FSM	DNASE2
TCONS_00227584	6.833e-12	-Infinite	FSM	CALR
TCONS_00238157	0.0427604	-Infinite	FSM	YJU2B
TCONS_00244247	2.57748e-07	-Infinite	FSM	TECR
TCONS_00241928	4.64071e-24	-Infinite	FSM	CASP14
TCONS_00241391	2.15529e-10	-Infinite	NNC	CYP4F23P
TCONS_00228871	0.0170857	Infinite	NNC	CYP4F2
TCONS_00249441	4.15669e-18	-Infinite	FSM	CYP4F11
TCONS_00228288	1.61106e-17	-Infinite	FSM	BST2
TCONS_00228640	0.0115705	Infinite	FSM	COLGALT1
TCONS_00240415	3.19099e-29	-Infinite	NNC	LSM4
TCONS_00238278	0.03071	-Infinite	NIC	FKBP8
TCONS_00238691	0.00142284	-Infinite	NIC	CRTC1
TCONS_00236247	0.00113563	-Infinite	FSM	COMP
TCONS_00232444	4.00175e-07	-Infinite	NNC	COPE
TCONS_00232967	1.60189e-07	-Infinite	NIC	HOMER3
TCONS_00249544	1.03492e-18	-Infinite	NIC	TMEM161A
TCONS_00243351	3.24314e-09	-Infinite	NIC	ENSG00000258674
TCONS_00243207	2.78135e-17	-Infinite	FSM	LPAR2
TCONS_00242757	7.45875e-11	-Infinite	FSM	ZNF85
TCONS_00245566	1.89752e-08	-Infinite	Others	RPSA2
TCONS_00232199	6.70171e-10	-Infinite	FSM	ZNF254
TCONS_00245998	5.54501e-29	-Infinite	Others	-
TCONS_00242423	3.96005e-08	-Infinite	FSM	CEP89
TCONS_00249066	0.000583214	-Infinite	FSM	SLC7A10
TCONS_00231226	4.82124e-07	-Infinite	NNC	PEPD
TCONS_00242066	0.0165615	-Infinite	NNC	PEPD
TCONS_00234103	0.0375017	-Infinite	NNC	PEPD
TCONS_00239614	2.05928e-08	-Infinite	NIC	GPI
TCONS_00239058	3.74816e-10	-Infinite	FSM	PDCD2L
TCONS_00227710	0.0365661	-2.9882	Others	HPN
TCONS_00229046	0.00257006	-5.11991	NIC	HPN
TCONS_00230507	9.45534e-20	-Infinite	NIC	HPN
TCONS_00232820	7.27154e-26	-Infinite	NNC	HPN
TCONS_00235155	1.73693e-13	-Infinite	NIC	HPN
TCONS_00248229	0.0103518	-Infinite	NIC	HPN
TCONS_00232366	6.8994e-21	-Infinite	NNC	HPN
TCONS_00230058	0.000494945	-Infinite	Others	ENSG00000221857
TCONS_00241410	0.0205991	-Infinite	FSM	FFAR3
TCONS_00236260	4.90277e-31	-Infinite	FSM	SBSN
TCONS_00247180	2.07051e-13	-Infinite	NIC	ATP4A
TCONS_00245201	0.000618725	-Infinite	NIC	RBM42
TCONS_00236176	0.00915856	-Infinite	Others	TBCB
TCONS_00230309	1.42836e-16	-Infinite	NIC	ZFP14
TCONS_00243366	1.43871e-08	-Infinite	NIC	ZNF567
TCONS_00242180	0.000101768	-Infinite	FSM	ZNF567
TCONS_00245721	0.00575999	-Infinite	FSM	ENSG00000267260
TCONS_00234111	3.89617e-07	-Infinite	FSM	ZNF573
TCONS_00238707	4.49927e-08	-Infinite	NNC	SPINT2
TCONS_00228356	2.38918e-09	-Infinite	FSM	YIF1B
TCONS_00229720	9.51252e-24	-Infinite	NIC	YIF1B
TCONS_00241961	3.29414e-23	-Infinite	FSM	LGALS7B
TCONS_00249345	5.5964e-11	-Infinite	NIC	LGALS4
TCONS_00237248	0.000125643	-Infinite	NIC	LGALS4
TCONS_00238571	1.91603e-24	-Infinite	FSM	LGALS4
TCONS_00246321	0.0120184	-Infinite	NIC	ECH1
TCONS_00231877	0.0325993	1.90325	NIC	ECH1
TCONS_00240521	4.44107e-05	-Infinite	NIC	SIRT2
TCONS_00240525	3.26328e-08	-Infinite	NNC	ENSG00000269547
TCONS_00232295	0.0171891	Infinite	Others	GMFG
TCONS_00227785	0.015438	1.62874	FSM	MED29
TCONS_00242953	0.0110702	-1.8658	FSM	MED29
TCONS_00245211	3.00533e-06	-Infinite	NIC	SUPT5H
TCONS_00244862	1.6779e-18	-Infinite	NNC	AKT2
TCONS_00228694	1.07384e-07	-Infinite	NIC	SHKBP1
TCONS_00240545	1.1321e-10	-Infinite	FSM	COQ8B
TCONS_00227807	0.0345901	Infinite	FSM	CYP2B6
TCONS_00238212	6.4416e-21	-Infinite	FSM	CEACAM5
TCONS_00227837	0.00534727	-1.75714	FSM	RPS19
TCONS_00229291	1.88684e-08	-Infinite	FSM	ARHGEF1
TCONS_00243914	0.00352397	-Infinite	NIC	CEACAM1
TCONS_00237461	0.0447402	-Infinite	FSM	CD177
TCONS_00236602	4.40951e-16	-Infinite	FSM	LYPD3
TCONS_00240568	1.67691e-13	-Infinite	NIC	ETHE1
TCONS_00227873	0.00101577	-2.4347	FSM	APOC2
TCONS_00233970	8.55596e-06	4.12865	NNC	APOC4-APOC2
TCONS_00231392	0.000975475	-Infinite	NNC	CLASRP
TCONS_00235218	0.000155131	-Infinite	FSM	PPP1R37
TCONS_00230340	0.00218431	Infinite	FSM	ERCC2
TCONS_00244167	2.01204e-06	-Infinite	FSM	POLR1G
TCONS_00237273	3.18185e-18	-Infinite	NIC	ERCC1
TCONS_00229628	0.0375231	4.33672	FSM	FOSB
TCONS_00237276	0.00994655	-Infinite	FSM	RTN2
TCONS_00230349	0.000430252	-Infinite	FSM	SYMPK
TCONS_00243887	0.0349686	-Infinite	FSM	CALM3
TCONS_00237285	8.51774e-06	-Infinite	NNC	STRN4
TCONS_00238860	0.000300531	-Infinite	FSM	SLC1A5
TCONS_00235454	0.00190529	-Infinite	FSM	AP2S1
TCONS_00248095	9.54146e-16	-Infinite	NNC	DHX34
TCONS_00227909	1.27929e-11	-Infinite	FSM	NOP53
TCONS_00229205	0.000256659	-Infinite	FSM	LIG1
TCONS_00236467	5.64029e-06	-Infinite	FSM	SULT2B1
TCONS_00246848	6.88264e-05	-Infinite	FSM	MAMSTR
TCONS_00241710	1.16842e-10	-Infinite	NIC	PLEKHA4
TCONS_00231730	0.0338804	-3.64877	NNC	NUCB1
TCONS_00248663	2.37016e-06	-Infinite	NNC	RUVBL2
TCONS_00245030	0.000805425	-Infinite	NIC	TRPM4
TCONS_00233328	2.49533e-07	-Infinite	FSM	TEAD2
TCONS_00236911	4.55639e-11	-Infinite	FSM	TEAD2
TCONS_00239004	7.38239e-07	-Infinite	NIC	PIH1D1
TCONS_00249324	0.02158	-Infinite	FSM	FLT3LG
TCONS_00231203	1.66879e-22	-Infinite	NIC	FCGRT
TCONS_00231405	7.58989e-05	Infinite	FSM	PTOV1
TCONS_00229884	0.0397176	-Infinite	FSM	NUP62
TCONS_00232830	1.65673e-10	-Infinite	NIC	MYH14
TCONS_00228938	0.00705034	3.20052	FSM	NAPSB
TCONS_00237130	0.00115489	-3.43097	NNC	NR1H2
TCONS_00246400	0.00902684	-Infinite	FSM	MYBPC2
TCONS_00230372	0.0131713	-Infinite	FSM	C19orf48P
TCONS_00242581	6.54946e-19	-Infinite	FSM	KLK1
TCONS_00237297	7.44896e-08	-Infinite	FSM	KLK1
TCONS_00236112	1.83401e-07	-Infinite	FSM	KLK10
TCONS_00241610	4.38823e-08	-Infinite	NIC	SPACA6
TCONS_00243031	0.0107948	-Infinite	NNC	ZNF350
TCONS_00235478	1.50893e-13	-Infinite	FSM	ZNF350
TCONS_00236481	0.0335383	-Infinite	NNC	PPP2R1A
TCONS_00249580	1.21277e-07	-Infinite	NNC	PPP2R1A
TCONS_00242729	2.07013e-06	-Infinite	FSM	ZNF600
TCONS_00243924	4.2337e-07	-Infinite	NNC	ZNF600
TCONS_00242528	3.69197e-08	-Infinite	FSM	ERVV-2
TCONS_00237513	0.0172909	-Infinite	FSM	MBOAT7
TCONS_00243533	0.027395	-Infinite	NIC	LAIR1
TCONS_00248101	0.0226041	Infinite	NNC	LILRA2
TCONS_00240741	1.85199e-10	-Infinite	NIC	RDH13
TCONS_00238322	0.0309251	-1.41924	FSM	PPP1R12C
TCONS_00241726	3.4367e-11	-Infinite	FSM	TNNT1
TCONS_00248649	2.25484e-05	-Infinite	NNC	PTPRH
TCONS_00240761	0.0430733	-Infinite	NNC	HSPBP1
TCONS_00240763	1.74635e-28	-Infinite	FSM	IL11
TCONS_00241616	4.69404e-12	-Infinite	FSM	TMEM190
TCONS_00248035	0.00519267	-Infinite	NIC	ISOC2
TCONS_00239977	0.00108427	-Infinite	NNC	EPN1
TCONS_00248334	2.01955e-11	-Infinite	NIC	EPN1
TCONS_00236498	0.000119938	-Infinite	FSM	ZNF71
TCONS_00244122	0.0300361	-Infinite	FSM	ZNF814
TCONS_00229394	0.0204874	-Infinite	NNC	ENSG00000268230
TCONS_00229536	0.000135511	-Infinite	NNC	SLC27A5
TCONS_00240010	6.04221e-12	-Infinite	NIC	TRIM28
TCONS_00249822	5.02247e-08	-Infinite	FSM	CHMP2A
TCONS_00273958	1.77167e-10	-Infinite	Others	ACP1
TCONS_00257588	3.27909e-10	-Infinite	FSM	RPS7
TCONS_00278591	0.000144429	-Infinite	NIC	COLEC11
TCONS_00279946	2.04707e-25	-Infinite	FSM	SILC1
TCONS_00271516	7.05132e-16	-Infinite	NNC	KIDINS220
TCONS_00287139	9.16351e-11	-Infinite	NIC	YWHAQ
TCONS_00279048	5.68965e-24	-Infinite	Others	ROCK2
TCONS_00287634	8.72499e-13	-Infinite	FSM	DDX1
TCONS_00259014	2.85832e-20	-Infinite	FSM	LAPTM4A
TCONS_00254788	2.40574e-16	-Infinite	NNC	SDC1
TCONS_00253029	0.016403	4.35444	Others	HS1BP3
TCONS_00286632	3.78567e-10	-Infinite	FSM	MFSD2B
TCONS_00250966	2.08973e-20	-Infinite	FSM	DNAJC27
TCONS_00267381	7.79019e-16	-Infinite	FSM	POMC
TCONS_00265683	5.07456e-07	-Infinite	NIC	TMEM214
TCONS_00269005	3.2509e-05	-Infinite	FSM	TMEM214
TCONS_00250977	0.00467721	1.2988	FSM	OST4
TCONS_00278143	0.00309002	-3.58977	NNC	KHK
TCONS_00279502	0.00723563	-Infinite	NIC	SLC5A6
TCONS_00253928	4.57779e-15	-Infinite	NNC	SLC5A6
TCONS_00286136	6.51181e-14	-Infinite	NNC	CAD
TCONS_00270945	2.60296e-15	-Infinite	FSM	SLC30A3
TCONS_00273981	0.0375818	-Infinite	NIC	ENSG00000259080
TCONS_00266448	4.40296e-05	-Infinite	NNC	TRMT61B
TCONS_00253150	3.0622e-16	-Infinite	FSM	LBH
TCONS_00262446	2.19373e-08	-Infinite	FSM	YIPF4
TCONS_00261047	3.63794e-08	-Infinite	NIC	LTBP1
TCONS_00266004	0.00980864	-Infinite	FSM	PRKD3
TCONS_00268681	5.41455e-08	-Infinite	NIC	PRKD3
TCONS_00286987	0.00598713	-Infinite	NIC	ATL2
TCONS_00262461	2.0063e-12	-Infinite	Others	MAP4K3-DT
TCONS_00259668	1.01784e-10	-Infinite	Others	MAP4K3-DT
TCONS_00286438	0.00142268	-Infinite	NNC	EML4
TCONS_00257945	0.0407243	-Infinite	NIC	THADA
TCONS_00260717	7.02154e-08	-Infinite	NNC	ABCG5
TCONS_00260071	0.000142271	-Infinite	NNC	ABCG5
TCONS_00251862	0.0113821	Infinite	FSM	SLC3A1
TCONS_00262480	5.29124e-21	-Infinite	NNC	PRKCE
TCONS_00257304	0.0250315	-Infinite	FSM	EPAS1
TCONS_00274530	3.2491e-31	-Infinite	NNC	ENSG00000273269
TCONS_00286990	9.0552e-06	Infinite	NIC	ENSG00000273269
TCONS_00265719	9.60487e-15	-Infinite	Others	PPP1R21
TCONS_00282441	1.5692e-24	-Infinite	NIC	EML6
TCONS_00286994	0.0345788	-Infinite	NNC	MTIF2
TCONS_00276947	8.81817e-09	-Infinite	FSM	CFAP36
TCONS_00254149	5.06196e-06	-Infinite	NIC	EHBP1
TCONS_00258534	9.02958e-09	-Infinite	NNC	EHBP1
TCONS_00270740	2.27817e-07	-Infinite	Others	PLEK
TCONS_00268236	1.09264e-11	-Infinite	FSM	ANTXR1
TCONS_00284250	7.33858e-11	-Infinite	FSM	ANTXR1
TCONS_00266264	0.00189619	-Infinite	NNC	ANXA4
TCONS_00259699	6.41386e-07	-Infinite	NIC	ZNF638
TCONS_00286490	0.0415995	-Infinite	FSM	CYP26B1
TCONS_00278179	0.00191992	-2.84287	NNC	SPR
TCONS_00268240	1.87685e-06	-Infinite	FSM	CCT7
TCONS_00250132	0.0209083	4.00321	FSM	CCT7
TCONS_00265763	3.32554e-12	-Infinite	FSM	ACTG2
TCONS_00265765	7.79019e-16	-Infinite	NNC	ACTG2
TCONS_00264754	5.35022e-07	-Infinite	FSM	MTHFD2
TCONS_00286872	9.01269e-16	-Infinite	NIC	ENSG00000264324
TCONS_00257833	1.13285e-07	-Infinite	NNC	RTKN
TCONS_00256242	0.01539	Infinite	FSM	MOGS
TCONS_00253356	6.94606e-10	-Infinite	FSM	MOGS
TCONS_00260777	1.52145e-12	-Infinite	NNC	AUP1
TCONS_00270142	0.0109065	-Infinite	NIC	AUP1
TCONS_00270861	1.87279e-26	-Infinite	FSM	REG1B
TCONS_00267415	9.77757e-13	-Infinite	FSM	REG3A
TCONS_00277211	0.0334852	-Infinite	FSM	TRABD2A
TCONS_00270171	1.29542e-12	-Infinite	NIC	RETSAT
TCONS_00265281	1.75616e-14	-Infinite	NIC	ELMOD3
TCONS_00253777	0.0378444	-Infinite	Others	MAT2A
TCONS_00267801	2.24944e-18	-Infinite	FSM	RNF181
TCONS_00267129	0.0405437	-Infinite	NNC	PTCD3
TCONS_00254951	6.40863e-11	-Infinite	NIC	IMMT
TCONS_00259421	0.00107114	-Infinite	NIC	IMMT
TCONS_00265285	2.87718e-23	-Infinite	FSM	SMYD1
TCONS_00269256	2.7016e-13	-Infinite	Others	RPIA
TCONS_00276384	0.000440807	-Infinite	NNC	SNRNP200
TCONS_00266774	1.16171e-09	-Infinite	Others	CNNM4
TCONS_00269277	4.13256e-08	-Infinite	NNC	CNNM3
TCONS_00270256	0.00618534	-Infinite	NIC	ACTR1B
TCONS_00279074	0.0449154	-Infinite	NNC	ACTR1B
TCONS_00286519	0.00528596	-Infinite	NNC	EIF5B
TCONS_00267819	7.58018e-09	-Infinite	NIC	NPAS2
TCONS_00286147	3.31088e-05	-Infinite	NNC	IL1R2
TCONS_00266525	1.52308e-11	-Infinite	FSM	FHL2
TCONS_00251950	0.0065333	-Infinite	NNC	ENSG00000291125
TCONS_00283343	2.42577e-19	-Infinite	Others	CD8B2
TCONS_00269335	9.49402e-07	-Infinite	Others	SULT1C2
TCONS_00259751	7.42424e-13	-Infinite	FSM	RANBP2
TCONS_00252337	0.0422412	-Infinite	FSM	SEPTIN10
TCONS_00265017	4.16036e-27	-Infinite	FSM	LIMS3
TCONS_00275156	7.19277e-09	-Infinite	FSM	LIMS3
TCONS_00280223	3.17831e-12	-Infinite	Others	ENSG00000229730
TCONS_00277978	3.68388e-11	-Infinite	Others	-
TCONS_00278204	0.000287813	-Infinite	FSM	SOCAR
TCONS_00278623	1.21524e-12	-Infinite	NNC	MERTK
TCONS_00258366	0.00055333	Infinite	NNC	MERTK
TCONS_00271790	1.21427e-13	-Infinite	FSM	PAX8
TCONS_00275169	1.70676e-07	-Infinite	NIC	PAX8-AS1
TCONS_00284851	1.44453e-09	-Infinite	NIC	MARCO
TCONS_00266927	1.63368e-09	-Infinite	FSM	TSN
TCONS_00275177	0.0209294	-Infinite	FSM	TSN
TCONS_00287117	1.17804e-09	-Infinite	Others	ENSG00000286481
TCONS_00284405	3.60773e-11	-Infinite	NNC	CNTNAP5
TCONS_00258894	0.00793002	Infinite	Others	ERCC3
TCONS_00279751	3.35193e-07	-Infinite	NIC	SMPD4
TCONS_00256146	0.0147035	Infinite	FSM	PTPN18
TCONS_00272037	2.0595e-17	-Infinite	FSM	CFC1B
TCONS_00272226	1.04082e-19	-Infinite	FSM	CFC1
TCONS_00270903	0.0119929	-Infinite	FSM	TMEM163
TCONS_00278690	9.05111e-10	-Infinite	FSM	TMEM163
TCONS_00253674	0.0269057	-Infinite	FSM	ZEB2
TCONS_00276772	2.98173e-08	-Infinite	ISM	PRPF40A
TCONS_00251422	6.36732e-11	-Infinite	Others	NR4A2
TCONS_00277878	0.00150496	-Infinite	FSM	CYTIP
TCONS_00274865	3.75831e-12	-Infinite	FSM	DAPL1
TCONS_00261815	3.17508e-17	-Infinite	Others	BAZ2B
TCONS_00273861	4.10562e-14	-Infinite	Others	ITGB6
TCONS_00287460	1.67234e-06	-Infinite	Others	FAP
TCONS_00287491	0.00584403	Infinite	NIC	GRB14
TCONS_00254656	4.46769e-08	-Infinite	FSM	COBLL1
TCONS_00265840	1.36237e-09	-Infinite	NIC	GORASP2
TCONS_00287324	3.86576e-13	-Infinite	FSM	METAP1D
TCONS_00258316	0.00203365	-Infinite	FSM	GPR155
TCONS_00265856	0.00279101	-Infinite	FSM	HOXD4
TCONS_00269608	0.0491239	-Infinite	FSM	AGPS
TCONS_00269614	0.0217574	-Infinite	FSM	PJVK
TCONS_00277734	2.82697e-14	-Infinite	Others	ITGA4
TCONS_00280585	8.71816e-12	-Infinite	FSM	NEUROD1
TCONS_00263227	1.01764e-05	-Infinite	FSM	TFPI
TCONS_00263228	0.00043759	Infinite	NNC	TFPI
TCONS_00266139	0.026502	Infinite	FSM	STAT1
TCONS_00286282	0.00377055	-Infinite	NNC	MYO1B
TCONS_00269659	6.68255e-21	-Infinite	FSM	ENSG00000224099
TCONS_00278261	0.00176674	-Infinite	NIC	HSPE1-MOB4
TCONS_00254325	0.0157085	-Infinite	FSM	SPATS2L
TCONS_00268663	0.0367886	-Infinite	NIC	SPATS2L
TCONS_00254777	0.0403698	Infinite	NIC	SPATS2L
TCONS_00270578	7.39209e-09	-Infinite	NIC	KCTD18
TCONS_00285963	4.21991e-12	-Infinite	NIC	AOX1
TCONS_00281076	2.46662e-11	-Infinite	NIC	AOX1
TCONS_00284758	1.63036e-07	-Infinite	NIC	AOX1
TCONS_00285168	0.00943625	-Infinite	NNC	CFLAR
TCONS_00259887	0.0130679	-Infinite	NIC	NOP58
TCONS_00281651	3.5687e-08	-Infinite	NNC	CARF
TCONS_00270594	0.000617675	-Infinite	FSM	NDUFS1
TCONS_00278717	3.21719e-09	-Infinite	FSM	BARD1
TCONS_00269701	3.28931e-29	-Infinite	NNC	ATIC
TCONS_00275014	0.0080242	Infinite	NIC	FN1
TCONS_00266157	0.0294913	-Infinite	NIC	FN1
TCONS_00258975	8.50429e-13	-Infinite	Others	MIR6809
TCONS_00252472	0.0257085	2.95158	FSM	ENSG00000291236
TCONS_00277424	1.1475e-08	-Infinite	FSM	ARPC2
TCONS_00273926	1.81216e-11	-Infinite	NIC	TMBIM1
TCONS_00277284	1.9018e-07	-Infinite	NNC	TMBIM1
TCONS_00269719	0.00726851	-Infinite	NIC	CTDSP1
TCONS_00268608	1.15262e-07	-Infinite	NNC	RNF25
TCONS_00284151	2.76841e-20	-Infinite	NIC	DNAJB2
TCONS_00265398	1.54346e-18	-Infinite	FSM	DES
TCONS_00265407	1.08104e-15	-Infinite	FSM	DES
TCONS_00250759	2.46945e-15	-Infinite	NNC	STK11IP
TCONS_00266205	1.80676e-08	-Infinite	FSM	EPHA4
TCONS_00278511	0.000637719	-Infinite	FSM	ACSL3
TCONS_00253716	0.0438837	Infinite	NNC	SLC19A3
TCONS_00276652	0.000861911	-Infinite	Others	CCL20
TCONS_00253891	0.013057	-Infinite	FSM	CCL20
TCONS_00267156	0.0246157	-Infinite	FSM	CCL20
TCONS_00254825	0.0166379	-Infinite	FSM	TRIP12
TCONS_00270665	0.00254109	-Infinite	FSM	SLC16A14
TCONS_00260330	0.0192061	Infinite	NNC	SP110
TCONS_00279032	9.57598e-05	-Infinite	NIC	SP100
TCONS_00253565	0.0101706	-Infinite	NNC	MIR1244-1
TCONS_00276419	3.79865e-17	-Infinite	FSM	PDE6D
TCONS_00277591	8.70006e-18	-Infinite	FSM	ALPP
TCONS_00277429	1.37683e-07	-Infinite	NIC	GIGYF2
TCONS_00260972	3.92732e-06	-Infinite	NNC	NGEF
TCONS_00256480	0.0345492	1.42632	FSM	DGKD
TCONS_00278726	3.07463e-09	-Infinite	NNC	USP40
TCONS_00287472	1.64394e-06	-Infinite	FSM	SH3BP4
TCONS_00279492	0.000261564	-Infinite	NIC	SH3BP4
TCONS_00256299	0.031341	-4.15334	NIC	RAB17
TCONS_00272107	3.73731e-06	-Infinite	NIC	LRRFIP1
TCONS_00278825	0.0130162	-4.3672	NNC	GPC1
TCONS_00255878	0.0054037	1.89398	FSM	RNPEPL1
TCONS_00256876	2.31239e-08	-Infinite	FSM	CAPN10
TCONS_00252699	0.034027	-4.66432	NIC	AGXT
TCONS_00262879	1.2429e-10	-6.70575	NNC	AGXT
TCONS_00259994	0.000188252	-Infinite	NNC	AGXT
TCONS_00262881	3.52353e-09	-Infinite	NNC	AGXT
TCONS_00287137	5.67683e-13	-Infinite	FSM	PPP1R7
TCONS_00258270	2.17323e-08	-Infinite	FSM	SEPTIN2
TCONS_00276145	3.43991e-08	-Infinite	NIC	SEPTIN2
TCONS_00255429	0.00485652	Infinite	NNC	BOK
TCONS_00255776	0.0378504	-3.13592	NNC	BOK
TCONS_00275974	0.0482198	-3.66744	NNC	BOK
TCONS_00280846	4.45985e-16	-Infinite	NNC	ATG4B
TCONS_00295493	0.000622412	Infinite	Others	C20orf96
TCONS_00295981	4.45413e-10	-Infinite	NNC	NRSN2
TCONS_00290218	1.34704e-06	-Infinite	NIC	RBCK1
TCONS_00296722	1.40804e-05	-Infinite	NIC	NSFL1C
TCONS_00289890	0.0360729	-Infinite	FSM	SIRPA
TCONS_00299471	2.65868e-25	-Infinite	FSM	TGM3
TCONS_00287743	0.0401463	-1.1364	FSM	MRPS26
TCONS_00292909	0.0100306	-Infinite	FSM	CDC25B
TCONS_00292910	0.0277658	-Infinite	FSM	CDC25B
TCONS_00300360	4.56211e-07	-Infinite	NIC	TMEM230
TCONS_00294462	4.77538e-08	-Infinite	NNC	TMEM230
TCONS_00289335	0.0331824	Infinite	Others	PCNA
TCONS_00294960	1.66441e-17	-Infinite	NNC	GPCPD1
TCONS_00298923	6.60818e-18	-Infinite	NIC	CHGB
TCONS_00300097	0.000100484	-Infinite	NIC	HAO1
TCONS_00300422	1.15465e-10	-Infinite	FSM	ENSG00000232448
TCONS_00292209	1.52836e-13	-Infinite	FSM	SNAP25
TCONS_00299282	1.20677e-16	-Infinite	Others	-
TCONS_00292879	0.0110109	3.63807	NNC	RRBP1
TCONS_00294518	3.35172e-11	-Infinite	NIC	RRBP1
TCONS_00289289	5.69472e-11	-Infinite	FSM	GZF1
TCONS_00297345	1.15645e-10	-Infinite	NIC	ACSS1
[truncated: 1,381 more rows]
